# Supplementary material for: Variation in olfactory neuron repertoires is genetically controlled and environmentally modulated
Source: eLife. 2017 Apr 25;6:e21476. doi: 10.7554/eLife.21476 (PMC5404925; doi:10.7554/eLife.21476)
Supplement: Figure 2—source data 2. — Text file with the fasta sequences of the novel alleles identified in the CAST genome. DOI: http://dx.doi.org/10.7554/eLife.21476.007 [file elife-21476-fig2-data2.txt]

>Olfr1459,1462,1458_like
CTCTTCAGCTCCTTATATTATTCTTTTTTATTTAACAAAAAATTAAGGGCTTCTGTTGATTAATTGATGGCATTGATGGAGAACGTGACAGAAGTGACATGGTTTGTCCTGCTGGGACTCAACAATGACCCACAACTGCAGCTTCCCCTCTTCATCACTTTCTTCCTCATCTACACCATCACCCTGGTAGGGAAGCTTGGGATGATCCTGCTGATTCTCCTCAACTCTCGGCTCCACACCCCCATGTTCATTTTCCTAAGTAACCTGTCCTTAGTGGACTTTTGTTACTCTTCTACAGTCACTCCAAAGCTCATGGCTGGATTCCTCACAGGAGACAAGATCATGTCCTACAATGCTTGTGCCTCTCAGATTTTTTTTTTTTTTTGCAACCTTTGCCAATGTGGAAAGCTGCCTTTTGGTCTCAATGGCCTATGATCTCTATGCAGTAGCGTGTAAGCCCCTACATTATGCCACCACCGTGACAACACCAGTGTGTGTGTCTCTAGTCATTGGCTGTTATATCTGTGGCTTCCTGAATGCTTCAGTCTATACTGCAAATGCATTAAGTCTCTCCTTCTATGAGTTAAATGTGGTCCATCATTTTTTCTGTGACATTCCAGCAGTTATGATTGTATCTTGTTCTGATAGACATATTAATGACCTGGTTCTTATTTCTGTAGCCAGCTTTAATATCTTTTTTGCTTTTATACTCATCTTGATATCCTACACATTCATTTTTACTAACATACTAAAGATGCATTCAGCTGCAGGATATCATAAAGCTCTCTCCACTTGCACTTCACACTTCATAGATGTCTCCATTTTCTATGGGACACTGGTATTCATGTAATTGCAGCCCAGCTCCAGTCACTCTATGGACACTGACAAAATTGCATCCGTGTTCTACACCATGATCATCCCCATGTTGAACCCTCTGGTCTACAGTGTAAGGAACAAAGAGGTGACAAATGAATTCACAAAGATTGTATTGAGGTCAAAATAATTTACAGCTTCTATTTTCACTTTTGAGGATGCAAAACATGTGTATTCATTCCTTTCACCTTAACTTTATATTGAATCTCATTTTC
>Olfr1502,1503-ps1,1505_like
TTTTCATCACAAAGAAAAAGACTATCCTTTAGTTGTGGTCTCTTTATAATTCACTCTTATCCTGTGAAGAATCTCATTCTCTACATTGAATCCATGGCCAAGAATAATGCTACCACCATAAATGGATTCATACTAATGGGCTTTAGTGACCACCCCAAGTGAGAGATTCCACTATTGCTGGTATTTCTTAGCTTTTATCTTGTCACCATGCTGGGAAACTTAGGCATGGTCATTTTTATCCATGTAGATGTCCAACTCCACATCCCAATGTACTTCTTTCTGAGCCATCTCTCTGTGTTGGATGCCTGCTATACTTCAGTCATCACCCCTCAGATACTGGCAACGCTGGCTACAGGTAAAACAGTCATTTCCTATGGTTGTTGTGCTACCCAGTTCTTCTTCTTCACTATCTGTGCAGGTACAGAGTGTTTCCACAAACACCTTCTCTCTCTCATTCTGTGAAAATCAGATCAATTTTTTTTCTTTTATGACCTCCCACCTCTGCTGAAGCTGGCCTGTACTGACACAATAAATGTTGAAATTATCATTGTTTTCTTTGGGAATTTTGTAATTTTGGCCAATTATTGCGTCCCACTCAACCGGCAAGAAAGACGCAACAAACCAGAATCTTCCGCGGCAAGAGCTTTATTGCTTGCTTCTCAGGAAGATTCCGAACCGGGAAAATGGCGCTGCTTTTATAACCCGCAGCGTGAGGTTTCAGCACCTGATATGNNNNNNNNNNNNNNNNNNNNNNNNNNNNNNNNNNNNNNNNNNNNNNNNNNNNNNNNNNNNNNNNNNNNNNNNNCGTGACAGCTCCCGATTTGTTGCTTGCCCATCACCCCACTATTACACTCCGAGAATGGGAGTGACTAGGAGTGAATTCACTCTTGCACCTGCATACAAGGCTTGTTTACTAGTTAGGCACAGCGGAGGCCCGCGCCATCTTATAATGGCGATTGCTCGTGGCACACACACGGCTCTCCTCAGAGATTACTGGCAGCACGCACGCGATTGCTCGAAGCACGTACAGGCTTTCCACAGCCAATACCTTAGTCATCTCATTCTCTACCTCCTCATCATCAGAGTTGTCATGAGAATGAAGTCTTCAGGTAGAAGAGCAAAGACTTTCTCAACATGTGTCTCCCACCTCACTGCTGTGGCTCTTTTTTGGGGACACTTGGCTTTATGTACATACGGAGTGGTTCAAGAAGATAAAGGTGTGTCTGTCTTCTACACTGTGGTCATTCCCATGCTGAACCCACTAATCTACAGCCTAAGAAACAAGGATGTCAAGGCTGCATTCAAGAAAATTACTGGTAAATGTCAGTTTTCCCACAGCACACAACACTGAATGAGGAGGCTTCTCTTCTTAGTAAAGATTGTCA
>Olfr1480,1484,1477-homologue1
ATGAGATCATTTCACACTGTACAGGATGGTGACACATGAATGAGAGAATGTGCACATACTTAAAATCTCTTGCTGATGTTCAAATACATTTTTTTTATTTCATCCTAGGAGTTTGTTATAATTTCCATATAAAAATAATGCAGAATAATTCAGAACTTTCAGAATTTATTCTTGTTGGGTTAACAGATGCACCATTCCTGCAAACTCCTTTATTTATCATCTTTACTCTCATTTATTTGACAACATTGTTTGGGAATCTTGGGATGATTTTGGTGATTTTGCTGGATTCCAGACTCCACACTCCCATGTACTTTTTCCTCAGTAACCTCTCTCTGGTGGACTGTGTTTATGCCTCAGCTGTCACCCCCAAGGTGATGGAAGGGTTTCTCACAGGAAATAAGATCATATCCTACAATGCATGTGCTGCCCAGATGTTCTTTTTTGTAGCCTTTGCTATTATTGAGAGTTTCATCCTGGCCTCAATGGCCTATGACCGTCATGCAGCAGTGTGCAAACCCTTGCATTACTCCACTACTATGACAACTACGATATGTGCCCTGCTTCTTGCTGGATCTTACTTGAGTGGACTCATACAATCTTCCATCCATGTTTCCTTCACATTCCATCTTTCCTTCTGTCGTTCTAATGTAGTCAATCACTTTTTCTGTGATATCCCCCCACTATTAGCTCTTTCTTGCTCCAGTATTTACACAAATGAAATTATACTCTTCATGTTGGCAGGATTCAATATTGCTTTTTCGCTATTGGTTATATTGACCTCTTACTTACTAATTTTTGTTGCAATTCTGAGAATGCGCTCTGCTGAGAGCAGGAAGAAGGCCATTTCCACCTGTGCATCCCACCTTACCACTGTTTCTATCTTCTATGGCACAATTATCTTCATGTACTTACAGCCCAGCTCCAATCACTCCATGGACACTGACAAGTTGGCATCTGTTTTCTACACCATGGTCATTCCCATGCTGAACCCACTCGTATATAGCCTGAGAAATAAAGAAGTCAAGAATGCAGTCAGGAAGGTTGCTGGAAAAGCATTGTTTTCACTGGGATTAATC
>Olfr1480,1487-homologue2
TAATTTCCATATAAAAATGATTCAGAATATTTCAGAATTGTCTGAATTTATTCTTGTTGGGTTAACAGATGCACCATTCCTGCAAACTCCTTTATTTATCATCTTTACTCTCATTTACTTGACAACATTGTTTGGGAATCTTGGGATGATTTTGCTGATTCTGCTGGACTCCAGACTCCACACTCCCATGTACGTTTTCCTCAGTAACCTCTCTCTGGTGGACTGTGTTTATGCCTCAGCTGTCACTCCCAAGGTGATGGAAGGGTTTCTCACAGAAAATAAGATCATATCCTACAATGCATGTGCTGCCCAGATGTTCTTCTTTGTAGCCTTTATTATTACGGAGAGTTTTATCCTGGCCTCAATGGCCTATGACTGTCATGCAGCAGTGTGCAAACCCTTGCATTACTCCACTACTATGACAACTACGATATGTGTCCTGCTTCTTGCTGGATCTTATGTCAGTGGACTCTTACAATATTCCATCCATGTTTCCTTCACATTTCAACTCTCCTTCTGACATTCTAATGTAGTCACTTTTTCTGTGATATCCCCCCACTATTAGCTCTTTCTTGCTCCAGTATTTACATAAATGAAATTATACTCTTTATGTTGGCAGCATTCAATGTTGCTTTTACTCTATTAGTTATATTTTCTTCTTACTTACTAATTTTTATTGCAATTCTGAGAATGCGCTCTGCTGAGAGCAGGAAGAAGACCATTTCCACCTGTGCATCCCACCTTACCACTGTTTCCATCTTCTATGGCACAATTATCTTCATGTACTTATAGCTCAGCTCCAATCACTCCATGGACACTGACAAGTTGGCATCTGTTTTCTACACCATGGTCATTCCCATGCTGAACCCTCTTGTATATAGCCTGAGAAATAAAGAAGTCAAGAATGCATTCAAGAAAGTTGCTGGAAAAGCAGTGCTTTCACTGGGATTAGTCAATTAACTGTAAAGTATATTGTAGTTCCGGGCATATTCTTTGTATGTATTTTCTG
>Olfr46,61,538_ps
TTTGGTATAATTAAATATAATATTTTCTCAGAAGGAAATCCACGCCTCCATAAACTGGATACTCCATACAATGATGGTCTGTCCCAACCAGACAGTAGTGACAGAGTTTGTGCTGCAAGGGTTCTCAGAGCAGCCTAGTCTAAGACTGTCCCTAACAGGCTGCTTCCTGTCCCTGTACACAGTGGCTTTAATGGGCAACATGGTGATCATTTCTTTGATCACCTCCAGCACTGGGCTCCACAGTCCCATGTACTTTTTCCTGTGCAACCTGGCCACCATGGACATTGTGTGCACCTCCTCTGTGCTTCCTAAGTCACTGGTTCGTCTACTGTCTGAGGAAAACACCATCTCCTTAAAGGATGCATGGCCCAGTTCTTCTTTCTTCTGTGGTCTGGATCCTCTGAGGTGCTGCTGCTCACAGTTATGGCCTATGACCGCTATGTGGCCATCTGCTGTCCCCTCCACTACAGCTCTAGAATGAGCCCACAGCTGTGTGCAGCTCTGGCTGTGGCTGTATGGTCCATCTGTGCTGTGAATGCATCTGTACACACTGGTCTGATGACACAGCTGTCATTCTGTGGCCCAAAGGTCATCACCCACTTCTGTGAGATTCCCCCACTCCTCCTGCTCTCCTGTAGTTCTACATATGTAAATACCGTTATGACTCTTGTGGCAAATGCCTTTTATGGAGGTATCAATTTTGTACTTACCTTGCTATCCTATGGCTGTATCATTGCCAGCATCCTGAGCATGCGTTCTGCTGAGGGCAAGAGGAAGGCCTTTTCTACCTGCTCATCCCACATCATCGTGGTTTCTGTGTACTACTCAACTGTTTTCTATGCCTATATCAGCCCTGCTTCTAGCTACAGCCCAGAACGAAACAAATTTACCTCGGTTTTGTACTCAGTCCTCTGCCCAACCCTCAACCCTCACATCTATACACTGAGGAACAAGGATGTCAAGCTTGCCCTGAGAAGACTCTTGCCCTCTTTCTCAAATTAAGCAGAGATATGTAGTCTATTCTCCAGGCCTGTACGGTTCTTAAAATGCTCTCCTAAGGGAA
>Olfr643,644_like
CAGTGAGGTCAATCATCCTCTGAACCAAGACTGTAGAATATTATCCAGCTCAAATTTTGGTCCCCAGCAGGATTTTATGAAGCCTTCGACGAATCTCCTTAGTTTTGATGGAATAAATAACAGGGTTGAGCATTGGAGGCACAAACAGATAAACAAGTGATAGCAGGGTATGCACATACCTTGGCACATGCCTCCCATAGCGAGCAAACATGGACACACCTACCATGGGCACATAGAAAATGAGCACAGCACACAGATGTGACACACACGTGTTCAGTGTCTTCAGCCTTTCTTCCCGGGAGGCAATAGCTAGCACAGAGCGTAGTATGAGAACATAAGAGAGGAAAATGAGTGCAGAATCCAGCCCAACGGTAGAAAAGCCTATGAACAAGCCAAATATATTATTAATGGTAATATCCCCACAAGGCAGGCGAATCATGTCTGGATACAGACAGTAGGCATGGGAAAGCACATTAGCCTTGCAGAAGGGCAACCTCTTCAGAAGGAAAGGTAATGGGAAAATCATGCAAAAAGTTCGAAAGAAAACACATACACCCATCGACATCACGCGGGCATCAGTGAGCACTGTGGAATAGCGCAGTGGGTTACAGATGGCTACATAGCGATCAAACCTCATGGCCAGCAGAATCCCAGATTCCATGAAAGAGAAAAAATGGATAAAGAACATTTGGGACATACATGAGTTAAAACTGATCTCTCTTAAGTGGAAACAAAACACAGCCAAGACTGTGGCCAATGTGGAGAAAGACACACCCAGGTCATTGCCAGACAGCAGAGACAGGAAGTAGTACATGGGCTGGTGAAGACTCTCTTCCTCCTTGATGATGAACAGAATCAGGGCATTGCCCACTATGGAGACAGTATAAAGAACACCAAGGAGCAGGAACAACCAGTGCTGGGAGGTCTCCATTCCTGGCAGTCCTGTCAAGATGAAGGGAGGCAACCCAGAGCTGTTGTGGGCTTCACCTCCCATTCTGGAACTTCTTCTTAGATGCTCAGACCTCTGTCCTATAAAGAAAACAAATTCACATATTCATGCATGGCCTGAGTCCAATATT
>Olfr393,396-ps1,1_like
ATATTAATATCAATACATTTATTATATAAGATTAGGTAAAAATCATAATAGCTACCATTTCAAACTGATTTTCTTATTGCAGACAACTAACTAGGGCTCCCTTCATGTCTCTGTTCCTCAGGCTATAGATGAAGGGATTCAACATGGGAGTCACCACTGTGTACATCATTGCCATGACATTTTCTTTTACAGTAGAATTATTACCTGATGGACATAAGTAGAGGCCAATAATTGTCCCATAGAACAGAGACACCACAGACAGGTGAGATCCACAGGTGGAGAAGACCTTGTAGATGCCCTTGGTAGATGGAACTCTGAGAATGGAGGAGACAATCTTTGCATAGGAGATAACAATGAGTAGGAATGGAATAACAATGAGTAGGAATGGAATAACAACAAGGAGTCCACTCACAAGAAATATCATCAACTCATTAACATAAGTATCTGAGCAGGCCAGCTTTAGAAGAGCAAATAAGTCACAGAAAAAGTTGAGGACTACATTGTTCTCACAAAAAGACAATCTTGCTGCTAGCAGGGTGTGCATCATGGCATGGGATGTCGTCAGCATCCATGATAGCAGCATTAGACAAGTACAGAGCTTAAGGCTCATGATGCTGGTGTAATGCAGAGGGAAGCAGATTGCCACACAGCGGTCATAGGCCATTACCACAAGAAGGAAGCTCTCCATGTTTCCAAAAACCAGAAAGAAGTATATTTGTGTCAGGCAGGCTCCATAGGAGATGGATGGTACTTGGCTCTGCATGTCCTGCAGTAATTTGGGCATTGTGACAGAGGAAAAACAGAGGTCAGAGAAGGACAAATTGCTAAGGAACAAATACATGGGTGTGTGGAGATGGGAGTCTAGGTGAATGAGGATGATGATGAGGAGGTTCCCCAGGACGGTGGTGAGGTACATGACCAGGAATAGGGCATAGAACAGGTGCTGGTAATCTGGGGGAATCGGCAGGCCCAGGAGGAGAAACTGGAAGATGGCAGTTTAGTTGTTCATTATCATTTTTCCCCTCCAGTATCCTAATGGGAAAATATCA
>Olfr566_CAST(583_like)
TCTTAGGATGTGAGCACTGTACAGGCAAATGCTACATATGCAAGACAACACAGAATTCCTAAGCAACTTCACATCGAAATTACCAACCTTCTTCTTGACTGGTATTCCTGGCCTAGAGTCTGCTCATGGCTGGATCTCCATCCCTTTCTGTTGTCTTTATGCCACCGCCCTCTCTGGCAACAGCATGATCCTCTTCATCATTGTGACCCAGCATAGCCTGCATGAACCTATGTACTATTTCCTCTCCGTGCTCTCTGCCACTGACCTGGGCTTGACTTTTTCTACAATGTCAACCACCTTGAGAATCCTGTGGTTTCAGGCAAATGAAATCAGTCTAGATTTTTGCATTGTTCAGATGTTTTTTCTCCATGGATTCACATTTATAGAATCTGGAGTGCTAGTGGCTATGGCTTTTGATCGTTATGTAGCAATCTGCAACCCTCTTAGATATACCATGATTCTTACTAATTCTAGAATTATTCAGATGGGTTTCCTAGTGATAATGCGTGCTCTATTATTAATAGTCCCACTTCTTCTGCTCCTTAAACCTGTCTCTTTCTGTAAAAGGAATACCCTCTCCCACTCCTACTGTTATCATCCAGATGTGATTAAGTTAGCATGTTCAGACACTCGAGCCAATAGCATCTGTGGACTAGTTGATCTCATTCTGACCACAGGGGTAGATACTCCATGCATTGTCTTATCTTATATACTGATCATTCGCTCTGTCCTCAATATTGCTTCCTCTGAAGAACGACACAAGGCCTTCAGCACCTGTGTGTCCCACATTGGAGCAGTTGCAGTTTTCTACATCCCAATGTTTAGCCTGTCTCTGGTACATCGATATGGTCGGTCAGCACCCAAGGTAGTCCATACAATGATGGCCAATGTTTACCTTCTTCTACCCCCTGTGCTCAACCCCATCATCTACAGTGTGAAAACAAAACAAATCAGAAAGGCTATTCTTAGTTTGCTCTTTGCAAAATGAACACAGAATTTTCTTAACTTTTGAAAATCCTGGTGTGATTTT
>Olfr585_CAST(583_like)
AAATGCTACAAACGCAGGACAACACAGAATTCCTAAGCAACTTCACATCGAAATTACCAACCTTCTTCTTGACTGGTATTCCTGGACTAGAGTCTGCTTACAGCTGGATCTCCATTCCTTTCTGTTGTCTTTATGCCACCGCCCTCTCTGGCAACAGCATGATCCTCTTCATCATTGTGACCCAGCATAGCCTGCATGAACCTATGTACTATTTCCTCTCCATGCTCTCTGCCACTGACCTGGGTTTGACTTTTTCTACAATGTCAACCACCTTGAGAATCCTGTGGTTTCAGGCAAATGAAATCAGTCTAGATTTTTGCATTGTTCAGATGTTTTTTCTCCATGGGTTCACATGTACAGAATCTGGAGTGTTAGTGGCTATGGCTTTTGATCGTTATGTAGCAATATGCAACCCTCTTAGATATACCACGATTCTTACTAATTCTAGAATCATTCAGATAGGTTTCTTAGTGATAATGCTAACTCTACTTTTAATAGTTCCACTACTTCTGCTCCTTAAACCTGTCTCTTTCTGTAAGAGGAATACCCTCTCTCACTCCTACTGTTATCATCCAGATGTGATAAAGTTAGCATGTTCAGACACTCGGGTGAATAGCATCTGTGGACTAGTTGATCTCATTCTGACCACAGGGGTAGATATTCCCTGCATTGTCTTATCTTATATACTCATCATTCGCTCTGTCCTCAATATTGCCTCCTCTGAAGAACGACACAAGGCCTTCAGCACCTGTGTGTCTCACATTGCAGCAGTTGCAGTTTTCTACATCCCTATGTTTAGTCTGTCTCTGGTGCATCGCTATGGTCGGTCAGTGCCCAAGGTAGTCCACACAATGATGGCCAATGTTTACCTTCTTCTACCCCCTGTGCTCAACCCCATCATCTACAGTGTGAAAACAAAACAAATCAGAAAGGCTATTCTTAGTTTGCTCTTTGCAAAATGAACACAAAGAACTCTTACCTTTTGCAAATTCAGGTCTGTTTTTCATGCTCCAAAAGCATGGTTGGAGATTCCCCATTCGATGTTGGAGTTGTCAAGCTTTTAATTTATTTATCAAGGTTTAATGAATATTTAGATGTTTTCTGTTAAAAGTTTGCTTTGAGTTGCATGAGTTTT
>Olfr498_CAST(495_like)
TTTGTAATGTCTTCATCACAGATTTAATCTAGCAGCAGCTACTTGTCTCATGGATTTCCTAGAGGATGGGAACCACACTGCAGTGACAGAGTTCATTTTATTGGGCTTAACTGATGACCCAGTTCTGAGAGACATCCTCTTCATCATCATCCTGTGCATCTACCTGGTAACCATGTCTGGGAACCTCAGCACCATCCTTCTCATCAGAGTCTCTTCCCAACTCCATCACCCAATGTATTTTTTTCTCAGCCACTTGGCTTCTGTTGACATAGGCATTTCTTCTTCTGTCACACCCAATATGCTTGCTAACTTCCTAGTAAAACCAAATACCATCTCATACATTGGATGTTCTATTCAGTTTACCTCAGCTGCTTTTTTTGGGACAGTTGAATGCTTCCTTCTGGCTGCCATGGCTTATGATCGCTTTGTAGCAATCTGCAACCCACTGCTTTATTCCACAAAAATGTCCACAGAAGCCTGTATCCAGTTGGTTATAGGATCTTATACACAAGGTTTTCTTAATGCTTCCTTTTTCACTCTTTCCTTCTTTTCCTTGTTCTTCTGTGGACCAAATAGAATCAATGACTTTTACTGTGATTTGGCTCCTTTGGTGGAACTCTCCTGTTCTGATGTCACTGTTGCTGTTGTTATTACCTCAATTGCTGCTGGCTTTATCACACTGACAACAGTGTTTGTTATAGCCATCTCCTATTCCTGTATTTTCATCACTATTATAAAGATGCACTCCACAGAAAGTCGATACAAGGCCTTCTCCACCTGTACCTCCCACCTCACTGCAGTTACTCTGTTCTATGGAACTGCTATATTCATTTATGTGATGCCCAAGTCCAGCTACTCCACTGACCAAAACAAGGTGTTGTCTATATTCTACACAGTTGTTATTCCTATGTTGAACCCCCTCATCTACAGCCTCAGGAATAATGAGATTAAGGGGGCTCTAAAGAGACACCTTGGTAAGAAAGTATTTTCTTATGGTAACCTGTTTTGTAAAACTCACTATAATCACAATTACCCAGTATGACCATCATCATCTGAAGTTTAGTTATTCACATCTTGTTATTCCTTTTGCCTGAATCTCTTTTTTCTCTCAGT
>Olfr209_like
GCCAAAATGTTATGATGCACTTAGAAAGAGAGAATCTGGTGATACAAAACATCTTTGAGTTTTCATAAAATAGTCATCATTTTCTGACTTTTCTCAAGGCACCGATGACTTCTTTATTTCTTAGGCTGTAAATGAAGGGGTTTAGCAGAGGAATGATAATGGTATAGAACAGTGAATACATTTTACCCTGATAATTATCTTTGTCAGAGCCAGAGAGTACATATATGATGAAGAGAGTGCCATAGAACAAAGACACAGATGAGAGGTGGGAACTGCAAGTAGAGAAGGCTTTGTTTCTGCCCCTCTCAGACTTTGTTCTCAGGATGGCAAAGAGGACACGGACATAGGAGACTATAATACTCATAAAGGTACTCACTTGTAATAAAATACCCATAATGAAAGCTACCAGTACATTGATAGATGGGTCAGTGCAAGAAATCCTATAAAGTGGCAGGATGTCACAGTAGAAATAATCTATTACATTGGAACTACAAAACGTTAACCTAAATAACAATCCTACATGAAGTAAACCATGTAGAAGTCCAATTAGATAGGATACACCTATGAACTGAATACAGAGTCTGTTGGACATCACCACTACATAGAGCAGAGGTTTGCATATGGCTACGTAGCGGTCATAGGCCATCGCTACCAGAATGAAGGCTTCTGCAGTTACACTTGAACAAAAGAAATAAAATTGAGCAAAACACTCACCCATGGATATCATGTCATTCTTATTTAAAAATTTCATAAGCATCTTTGGTGTCACAGAGGATGAATTACAGGCATCAGCAAAGGCCAAATTTCCAAGGAAAAGGTACATGGGTGTGTGAAGATGAGGGTCCTTCCAGATGAGAAAGATTAAGCCAAGGTTGCCCACCATGGTGATAACATAGATGAGAAAGAACACCAGGAACAGGGGGACTTGCAGCTCTGAACGATCTGTTATTCCTCTGAGAACAAATTCAGTCAGCTGGGTCCTGTTCAGCTCCATCACATCCCCTCAGGCTGCTCACTACAAGCAGAGAGGAGATCATTGTAAATGTAACCAAGACTCAGTAAGAATGTGGTCAGATTGAGT
>Olfr1151,1172-ps1,1132_homologue1
TCTACTTACAGAGTAATATGGCTGGAAAGATTTCTTGAGGAAAAACAATTGCTATTGTTTTCTTTTTTACCTTTCTTCATTTTTTTCACTCATCTTCTTTTCTTTTTTCTTTTATCTAGAGGTAACTAACAATGCATCTAGCCCACTTTGAAATTAGCTTTTAAATTATACATACAAAGAAGAATGGATAGGGGAAATTGCTCTTCTGTGGACAAATTCATTTTCTCAGGAATTACCAATAACCCTGACACAAAAGTGGCCCTGTTCATCACATTCCTACTTGTTTATCTCATTGCACTTCTTGCCAATCTTGGAATGATAATTTTAATTAGAGTGGATGCTCAGCTTCACACACCCATGTACTTTTTTCTCACCAATCTCTCCTTCTGTGACCTCTGCTATTGTACAGCAATTGGACCCAAGATGCTGGTGGATCTCTTAGCTGAGGAGAAATCAATTCCCTTTGTTGGTTGTGCTCTGCAGTTCTTGACATTCTGTGTCTTTGCAGATTCTGAGTGTCTACTGTTAGCAGTAATGGCTTTTGATAGGTACCAGGCCATCAGCAACCCATTACTCTATACAGTGAACATGTCCAGCATGGTGTGCTCCATACTCATGGTTGCAGTTTACCTGATAGCAACAACAGATGGTTTGATACATACAACCTTGGCATTCCGTTTATGCTTTTGTGGTTCTAATGAGATCAACCACTTCTTTTGTGATTTGCCTCCACTTTACCTGCTCTCCTGCTCTGACATACAAGTCAATGAACTGGCCTTATTTACTGTTTTTGGTCTCATTGAACTGAGCACCATCTCAGGAGTTCGGCTGTCTTATTGTTATATCATTTTATCAGTCCTCAAGATCCGATCTGCTGAGGGGAGGTTCAAAGCTTTCTCCACCTGCACCTCACATCTCACCACAGTTGTCATTTTCCAGGGTACTGTACTCTTCATGTATTTTTGGCCAAGTTCTTCATATTCCCTGGATCAAGACAAAATAACCTCACTGTTTTACACTCTTGTGATTCCCATGTTGAACCCTCTGATTTACAGCCTAAGGAATAAGGATGTGAAAGAGGCCTTGCAAAAACTTAAAATGAAAATGTGGTTCTAAACAATTGTATCGCATGTGCATGTCCACTCACAAATATATTTGTTATA
>Olfr1151,1152_homologue2
CCACTTTGAAATTAGCTTTTAAATTATACATACAAAGAAGAATGGATAGGGGAAATTGCTCCTCTGTGGACAAATTCATTTTCTCAGGAATTACCAATAACCCTGACACAAAAGTGGCCCTGTTCATCACATTCCTACTTGTTTATCTCATTGCACTTCTTGTCAATCTTGGAATGATAATTTTAATTAGAGTGGATGCTCAGCTTCACACACCCATGTACTTTTTTCTCACCAATCTCTCCTTCTGTGACCTCGGCTATTGTACAGTAATTGGACCTAAGATGCTGGTGGATCTCTTAGCTGAGGAGAAATCAATTCCCTTTGTTGGTTGTGCTCTGCAGTTCTTGACATTCTGTGTCTTTGCAGATTCTGAGTGTCTACTGTTAGCAGTAATGGCTTTTGATAGGTACCAGGCCATCAGCAACCCATTTCTCTATACAGTGAATATGTCCAGCATGGTGTGCTCCATACTCATGGTTGCAGTTTACCTGATAGCAACAACAGATGGTTTCATACATACAACCTTGGCATTCCGTTTATGCTTTTGTGGTTCTAATGAGATCAACCACTTCTTTTGTGATTTGCCTCCACTTTACCTGCTCTCCTGCTCTGACATACAAGTCAATAAACTGGCCTTATTTACTGTTTTTGGTCTCATTGAACTGAGCACCATCTCAGGAGTTCTGCTTTCTTATTGTTATATCATTTTATCAGTCCTCAAGATCTGATCTGCTGAGGGGAGGTTCAAAGCTTTCTCCACCTGCACCTCCCATCTCACCACAGTTGCCATTTTTCAGGGTACTGTACTCTTCGTGTATTTTCGGCCAAGTTCTTCATATTCCCTGGATCAAGACAAAATAACCTCATTATTTTACACTCTTGTGATTCCCACGTTGAACCCTCTGATTTACAGCCCAAGGAATAAGGATGTGCAAGAGGCCTTGCAAAAACTTAAAATGAAAATGTGGTTCTAAACAATTGTATCATATGTGCATGTCCACTCACAAATATATTTGTTATATACAAGAATG
>Olfr507,495,510,482_like
ATTTGTGTATTGATGAAAGTAAAACTACTAATTTATGAATGCCTTCCTGTAATGTCTCCATTAAAGCCTTAAACTGACATCAGCTGCCCCATGGCTTTCCTGGAGGATGGGAACCACACTGCAGTGACAGAGTTCATTTTGGTGGGTTTAACAGATGACCCAGTCCTTAAAGTCATCCTCTTCACCATCATCCTGTGCATCTACCTGGTGACTGTGTCTGGGAACCTCAGCACCATCCTTCTCATCAGAGTCTCTTCCCAGCTCCATCACCCCATGTACTTTTTCCTCAGCCACTTGGCTTCTGTTGACATAGGCATTTCATCTTCTGTCACTCCCAATATGCTTGTCAACTTCCTGGTGGAGAGAAGCAGTATCTCCTACACTGGATGTGGCATCCAGCTTGGCTCAGCTGTTTTCTTTGGAGCTATTGAATGTTTCCTTCTGGCTGCCATGGCTTATGATCGTTTTGTAGCAATCTGCAACCCACTGCTTTATTCAACTAAAATGTCCAGACAAGTCTGTATCCAGTTGCTTGTAGGGTCTTATATTGGTGGGTTTCTTAATGCTTCCTCCTTTACATTTTCCTTTATTTCTTTTCTCTTCTGTGGTCCAAATAGAGTCAATCACTTTTTCTGTGATTTTACTCCTTTAGTTGAACTCTCCTGTTCTGATAATGCTGTCCCCATAATTCTTGATTCATTTTCTGCTGGCTCTATCATTGTGTTCACGGTGTTGGTCATAGCCATTTCCTACACCTACATCCTCATCACCATCCTGAAGATGCGCTCCACTGAGGGTCGACACAAGGCCTTCTCCACCTGCACCTCCCACCTCACTGCAGTTACTCTGTTCTATGGAACTGTCATATTCATTTATGTGATGCCCAAGTCCAGCTATTCCACAGACCAGAACAAGGTGATATCTGTGTTCTACATGGTGGTGGTCCCCATGTTGAACCCCCTCATCTACAGTCTCAGAAATAATGAAATTAAGGGTGCTCTGAAGAGACAGCTTGGTAAAACAATATTTTCTTAGAGACATCTGTTATTTTGATAGACTTCATGTAGTAATAATGCCTCTTTTCTATAATATTAAA
>Olfr635_ps 
ATGCTGTTTTTATGTGGATTGCAGATTCTGTATGTTGCATCCATCAAGTATGTCAGAAGTAACTAACACCACTCATGATCCTTTCTACTTCATCCTCACCGGCATCCCAGGATTTGAGGATATCCATCTCTGGATCTCCATCCCCTTCTTCTGCCTCTACACCATCTCCATCATGGGCAACACCACCATCCTAACCGTCATCCGCACAGAGCCATCTCTCCACCAGCCCATGTACCTCTTTCTCTCCATCTGGCCCTCACTGACCTGGGTCTCGCTCTTACCACTCTCCCTACCATCATGCAGCTCCTTTGGTTCAACATTCGGGAAATCAGCTTTGAAGCCTGCTTTGCCCAGTTCTTCTTCCTCCATGGGTTCTCTTTCATGGAATCATCTGTTCTATTGGCCATGTCCTTTGACCGTTATGTGGCCATCTGTCGCCCACTCCACTATGCCTCCATCCTCACCAGTGAGGTCATTGCTAGAATAGGGTTGGCCATCATTTGCCGCTGTGTCTTGGCTGTTCTTCCCTCCCTTTTCTTGCTCAAGCGCCTGCCCCTCTGCCATTCCCACCTTCTTTCTCACTCCTACTGCCTCCACCAGGATATGATTCACCTGGTCTGCGCTGACATCAGAGTCAACAGCTGGTATGCATTTGCTCTGGTCCTGCTCATTATTGTATTGGACCCTCTGCTCATTGTACTCTCCTATGCACTTATCCTGAAGAGTGTCTTGAACACAGCCACTTGGACTGAACGACTCCGGGCTCTCAAAAACTGTCTGTCCCACATGCTGGCTGTTCTGGTTCTCTTTGTCCCTATGGTTGGTGTGTCTATGACTCACCACTTTGCCAAGCATGCCTCTCCACTGGTCCATGTTCTCATGGCCAATATCTACCTGCTAGCACCTCCTGTGATGAACCCCATCATTTACAGTGTAAAGACAAAGCAGATCAGTCAAGGAATTACTCGCCTCCTCTTTCAGAGAAAGGTGCACTGAAGACTGAAGTTTATATAGAAAAGGGTACTTTTATAA
>Olfr911-ps1_like
TACAGAGATTATCTTAAAGGAAAATGGTTCTAGACAATGGTTCTTACATGACTGAATTCATTTTACTGGTATTAAATGATCCTGATCTCCAGTTACCCCTGTTCCTACTCTTTCTGCTAATATACACAACAACAACATTGGGGAATTTGGCTTTGATCACTTTAATTGTATTGAATTCTCTCCTTCACAGCCCCACATACTGTTCCCCTTTAAACTTGTCTTTAATTGACCTCTGTTATTCATCTGTAATTACACCCAAAATGCTGATGAACTTCTTAGTAAGGAAGAACATTATCTCCTACATGGAATGTTTACCTAGCTCTCTTTTGTTTGTTTGTTTGTTTTTCTGCAATTTGCGAATGTTGTGTTCTGATATCAATGGCCTATGATAATTATATGGCCGTGTGCAATCCACTCTTGTATAACATTACTATATCTCCCAAGGTGTGTTCCTATCTTATGCTTGGTTCACACATTATGAGATTTTCTGGTGCCATGATTCACACTGGAAGTATTCTGAGACTGCCCTTCTGTGACAGGAGTATCATCAATCACTATTTCTGTGAACTTTTCCCTTTGCTGCAACTTTCCTGTACCAGCATTTATGCCAACGAAATAGAGATTCTAATCATAGATAGTAAAGATATCATTGTGCCCAGTGTTATCATCTTTACCTCTTATGGTTTCATTCTCTCAAATATCCTTCAAATGAGATCCACTGCAGGAATGTCCAAAGCCTTTAGCACCTGCATCTCCCATATACTTGCTTTTTCTTTATTCTTTGGCTCATGTGNATTAATGTATCTTCATCCCTCCTCACCTGGGTCTATGGATCAGGGAAAAGTCTCTTCTGTCTTTTATATTATTGTGGTTCCCATGATGAACCCCTTAATCTTTAGCTTTAGAAACAAGGATATTAAAATTGCACTGAGAAAAGTCTTGAGCAAAAAGAGGTTTTTATAAAAAATGGTTTATCACTATAGTTATGCTAATGAGAATTTATGG
>Olfr467,471_like
CTTTTATTGCAGTAGGAAGCACTTCAAAAAGATGGAGCCTGGGAACCACACAATGGTAACAGAGTTCATTATTTTGGGGCTAACTGAGGACCCCACCCTTTGTTGTATCTTCTTTGTGTTGTTCCTGGGTGTCTACCTCACCACCATATTGGGCAATGTCAGCATAATCATGTTGATCAGAAGAAGCCCTCAGCTTCACACCCCAATGTACCTCTTCCTTAGCCACTTGGCCTTTGTGGACATTGGGTACTCCAGCTCAGTCACACCTGTCATGATTGTGAGTTTCCTGAGAGAGAGAACTGCCATCCCTGTGGCTGGTTGCATAGTCCAGCTTGGCTCTGATGTGGTCTTTGGGACTGCTGAGTGCTTCCTGTTGGCTGTCATGGCCTATGATCGCTATGTAGCCATCTGCTCACCCCTGCTCTACTCCACTCTCATGTCTCCCAAGGTCTGCCTCATCTTATTGGTTATTTCCTACCTGGGTGGATGTGTGAATTCTTCATCGTGTACCAGCTGTTTGCTGAGCCTGACTTTTTGTGGGCCAAATAAAGTCAACCATTTCTTCTGTGACCTCCCACCACTGGTGGAGCTTTCCTGTACCCATGTTTATGTTGCTGAAATGTCTCCTGCCATCTCAGCAGGCTCCATCATCGTCATCACCCTGTTCGTAATCATTATTTCATATGTCTACATCCTTCACTCCATCTTCAGGATGCGCTCTACTGAGGGCAGGCACAAGGCCTTCTCCACCTGCACCTCCCACCTCACTGCAGTCACCTTGTTTTATGGGACAGTTACATTTGTTTATGTCATACCAAAGTCAAGCCACTCGCCCAACCAAATTAAAGTGGTGTCTGTGTTCTACACAGTGGTGATCCCCATGCTGAATCCCTTGATCTACAGTCTGAGGAACAAGGAGGTAAAAGAGAACATGAGTAAATGGATGGTTAGAACACATTCCTTATTTCGAACAATATTCAATGTGTTTAT
>Olfr661_ps
NNNNNNNNNNNNNNNNNNNNNNNNNNNNNNNNNTCCCCAAGCCAGGAACCCCGGTGCTGCAGTGGACCGGAAGGGCAGTATGTGGCAATTTTCAGACCACTGCCATACTCTTCAAAAGTTACTAAATCTTTTGTGGTCAAAGCAACTGTGATAATAGCCATCAGAAATTTTGTAGCTCTCATGTCAGTACCTGTGTTGGCTGCTCAGAGAAATTACTGTTTTCAGAATAAAATTGAATACTGCTTGTGCTCTAACCTTGGGGTCTCTAGCCTTGCCTGTGAAGACAGGAATATTAACCCCATTAACCAGGTATTCCTGGCATGGGTAGTCATGGGAAGTGACCTTTGTTTAAATATGGTTTCTTATGCTTTGATTCTTTGGTCTGTGCTGAGGCTGAACTGTGCAGAAACTGCATCTAAAGCCTTAAGTACCTTTACTTATCACCTCATCCTAATCTTTTTCTTCTACATGGTTGTTGTTGTCATATCCATCACTCATAGTGTAGGAATAAAAATTCCACTTATCCCGGTTCTGCTGAATGTGGTGCACAATGTTATTCTTCCTGCTCTGAACCCCATGGTGTATGCACTTAAGAACAAAGAGCTCCGCCATTGCCAGAGACATATTGGTTCCCAGATCCTGCCAAGACTAGT
>Olfr525,532_like
TGACCATCACCAGCTGTGTCACAGTAACTCCCAAGACTTACTGTCAAATGGAAATATACAATTACACAACAGTGGTGGAGTTTCTCCTGCAGGGACTCTCTGAGGACCCTGGGCTCCAGACTCTCTTCTTGGCCTTTTTCTTGCTCCTTTACATCCTGGCTCTTGCAGGAAACACCCTCATCACCATAGCCTTTAGCCTCAACCGAACCCTTCACACCCCCATGTACTTCTTACTTACAAACCTGGCCCTGTTGGACATCATCTGTACATCCACTGTTGTTCCCAAGCTGCTAGAGGGCTTGGTGGGTAAGAGCAGCCACATTTCTTACAAGGGATGCATGACCCAAGTCTTTTTCCTCATCTGGGTCCTAGGGGTTGAGCTGCTGCTGCTCACTGCCATGGCCTATGACCGCTATGTGGCCATCTGCCGCCCACTGCACTACAACACGCTGATGAGCTGGCCCATCTGTATCCTGCTTGCAGGCAGTGTGTGGGTGATTGGCATAGCCAACGCATTTGTGCAAAGTGGACTGATGATCCGACTCAATTTCTGTGGTCCCAACCAAATTCGTCACTTCTTATGTGAAATCCCATCACTGCTGCTTCTGTCTTGCAGCCCAACCACCCTCAACAACATCATGATTGTCATTGCAGATGCTTATTTTGGTGTGATCAACTTTCTGTTGACTATGATATCCTACAGCTTCATCATTTCCAGCATTCTGCGCATCCGCTCAGCCGAGGGCAAGAAGCGTGCCTTCTCTACCTGCTCTGCTCACCTGGTGGTGGTCACCCTGTACTACTCCACTTCCATCTACACCTATTTCCAGCCTGGCTCTGGATCCTCCTTGGAGAACGGCAAGGTTGTTACCTTATTGTACACAGTAGTCAGCCCTACACTGAACCCTATCATTTATTCTCTGAGGAACAAGGATGTCAAAGTAGCCCTCAAAAAGTTATTTCCCTGTTTCCACTGAGGAGGCAGAAGTCACCAAGTGTGACTTCATCGAGCTGTTGATGAACTATTTGGGATGTGTGACTGAGAATCTGATGT
>Olfr384,383-ps1,385_like
ACAGAAAATTTTCTCATTAGAATACTGGAGAATAAGAATGATATTGAATAATCAGACTGCCATCTCTCAGTTCATCCTCCTGGGACTGCCCATTCCCCCAGAACAGAAGCACCTGTTCTATGCTCTCTTCTTGGCTATGTACCTCACCTCTGTCCTGGGGAACCTCATCATCATTATCCTCATTCTACTGGACTCCCATCTCCACACACCCATGTACTTGTTTCTCAGCACCTTGTCATTCTCTGACCTCTGCTTTTCCTCTGTCACAATGCCCAAGTTGCTGCAGAACATGCAAAGCCAGGACACATCCATCACCTATGCCGGGTGCCTGACACAAATGTACTTTTTCATGGTTTTTGCAAATATGGAGAATGTTCTTCTTGTGGTCATGGCCTATGACCGCTATGTGGCCATTTGCTTCCCTCTTCATTACACCCGCATCATGAGCCCTAAGCTCTGTGTGTCTCTGGTAGTGCTCTCCTGGGTATTTACCGTTCTGTATTCCATGTTACACACCCTACTCTTGGCAAGATTGTCATTCTGTGAGGACAATGTGATCCCCCACTTTTTCTGTGACATATCTGTTCTGCTCAAGTTAGCTTGCTCTGACACTTATATTAATGAACTAATGATATTTATCTTGGGAGGGCTTGATATTGTGATACCGTTCATACTCATTGTTGTTTCCTATGTACAAATTGTCTGCTCCATTCTAAAGTTTTCATCTACACGGGGAATAGCCAAGGTCTTTTCCACCTGTGGCTCCCACCTGTCTGTGGTCTCACTGTTCTATGGGACAATTATTGGTGTCTACATATGCCCATCAGCAAATAACTCTACTGTAAAGGAGATTGTCATGGCCCTGATGTACACAGTGGTGACACCCATGCTGAATCCCTTCATCTACAGTCTGAGAAACAGAGATATGAAAGAGGCCCTGATCAGAGTCCTTTGTAAGAAGCAAATCTCCTTATAATGCCTATATTGAAGTTTTCAAACTTAAATTTATTTAATAATTACATTGTTATTAATATTACAAATGTATCCCTACAATAAGATACACTGAGTATTATTC
>Olfr394,391-ps_like
CCTGTGGGAGAAGAAGAAGAGTGAACAACCAAACTGTCATCACCCAGTTCCTCCTCCTGAGCCTGCCCATATGCACAGAGGACCAGCACCTTTTTTATGCCTTGTTCCTGGCTATGTACCTCACCCCCATTCTGGGAAACCAGCTAATCATTATCCTTGTTCAACTGGACTCCCATCTCCACACACCCATGTACTTGTTTCTCAGAAACTTTCCTTCTCTGATCTCTGCTTTTTCTCTGTCACAATGCCTAAACTGCTGCAGAATACACAGAGCCAGGACACATCCAACTCCTATGTAGGCTGCCTGGCACAAATATTCTTCTGTTGTTTGAATAGTTTGGGAACTTCATTCTCATGGCCATGGCTTTTGACCGCTATGTGGTCTTCCCTATGCGTTACAACAGCATCATGAGCCCTGAGCTCTGTACTTGTCTAGTGCTGCTTTTTTGGCTACTGACATCATGTCATGTCATGATGCACACCCTACTCGCAGCAAGACTGTCTTTTTGTGAGAGCAACATGCTCCTCAACTTTTTCTGTGACCTGTTTGCTCTCCTAAAGCTGGCCTGCTCAGACACTCATGTTAATAAGTTGATGATATCTATCATGTGAGGGTTTGTCATTATTATTCCATTCATCCTCATTGCTATATCTTATGAAAGTATCATCTCCTCCATTATTAAGGTTCCATCTACCAAAGGCATCTACCAAGGGCATCTACAAGGTCTTCTCCACCTGTGGATCTCACCTGTCTGTGGTGTCTCTGTTCTATGGGACAATTATTGGCCTCTACTTATGTCCATTAGGTAATAATTCCACTGTAAAGGAGAGTACCATGGACATGCTGTACACAGTGGTGACTCCCATGCTGAACCCCTTTATCTACACCCTGAAGAGCAGAGACATGAAGAGGACCCTAATAAGAGTTACCTGCAGTAAGAAAATCTTTCTGTAATGGTAGGTAGCACTTGCAATTGTTACCTGCTTTTATGCAATAA
>Olfr646_like
GAGCCCTTCTTCTACCAAGGATGTCATCCTCCCACGTGAGTGACAGTCTCCCAGCCACTCTCATTCTGATAGGGATCCCAGGGCTGGAGTTCGCCCACCTGGATTGCCATCCCCTTCTGTGTCATGTATGTGGTAGCTCTGCTTGGGAATGCTGCTCTCATCCTTATCATTGGGACAGAGAGTGTGCTTCATACACCCATGTACCTCTTCCTCTGCCTTCTCTCACTCACTGACTTGGCTCTCAGCTCCACCACTGTACCTAAAATGTTGGCCATTCTATGGCTCCATGCTAATGAGATTTCCTTTGGTGGATGCCTAGCTCAGATGTTTTGTGTCCACTCCATCTATGCCTTGGAGTCTTCTGTTCTTCTAGCCATGGCCTTTGATTGCTATGTAGCTATCTGCAACCCACTGAGATACACAATCATTCTCAACCCTACAGTCATAGGACAAATTGGCTTTGCTGGCATAGTTCGTAGTGTGGCTTTTGCCTCTCCTCTCATCTTTTTGCTGAGGCGACTGCCCTACTGTGGTCACCGTGTCATGACTCACACATACTGTGAGCATATGGGCATTGCTAGGCTTGCCTGTGCCAACATCATTGTCAACGTTGTCTATGGGTTGACTGTGGCTTTGTTGGTTATAGGCCTGGATTCCACCCTCATTGCCATCTCCTATGGCTTCATCCTCCGGGCTGTCTTCCGACTTCCATCTAAAGATGCCAGGCACAAGGCTCTGAGTACCTGTGGATCTCACCTTGGTGTCATTCTGGTTTTCTACACCCCTGCTTTCTTCTCCTTCCTCACCCACCGCTTTGGTCACAATCGAGTTCCCAAGCACGTGCATATCTTCCTGGCTAACCTCTATGTGCTGGTGCCTCCCATGCTCAATCCCATCATCTATGGAGCAAGAACCAAGGAGATTCAGAGTCGGCTTCTAAAACTGCTCTGCTTAGAGAAAGGCTCAGTATGAATTCTGAGCAGAAGTTGAAGATGATGAAAACAAAATAGACATGGGCAGGTGAGTC
>Olfr1333,1335_like
GCTGCCCATCTCAACTCTGTTCCTTTGGGGGAAATTCACCCTTTGAACCATCTCCTCAGCCTGTATCTCCCCTTTCTGCCTCTACTCCTGGCATGTGTCAGACAACACATAGAATAATGGATTCTCTTACAGTCTCTACCGTGTGGAGGATGTTAGGACAAAACCAAAGTTGGGTCTCTGAGTTCATCCTGATTGGCTTCTCCAGTGATCCCACAACCAACAGCATCCTCTTCATTGTCTTCCTTCTCATCTACCTGAGCTCAGTCCTTGGCAACGGGCTCATCATCATGCTGGTCTGCCTGGACACACAGCTGCACACTCCCATGTACTTCTTCCTCTGTACCCTCTCCCTGTTGGATATGGGCTATGTCACCACCACCATGCCCCAGATGTTGGTACATCTTCTTGCTCACTCTCAGACAATCTCCTTTGCTGGCTGCTGGCTGCAGATGTTTGTGTTTGGTGCCCTGAGTATAACTGAGTGCATGATTTTTGTTGCGATGTCTTATGACCGGTATGTGGCCATTTGCTATCCACTTCGCTATACTGTCATCCTCAATTGGGACCTGTGCATACGTTTGGCAGCAGGGTCTTGGATCTGTGGTTTCTTTTCCTCTTTATTGAATACTTTCTTCACCATGAGCCTGCCATATTGTGGGCCCAACAATGTCAACCACTACTTGTGTGAAGGTCCTTCAGTGCGTAGCTTGGCTTGCATGGATACTCACTTTGTAGAGATGGTGGACTTGGTCTTGAGTGTTTTTGTGGTTGTTACTCCAATTTCCCTCATTGTGGCTTCCTACATTCGTATTGCCAAGGCAATTCTCAAGATTAAGTCCACCCAGGGGCGCTGCAAGGCTTTCTCTACCTGTGCCTCCCACCTGACTGTGGTTACACTCTTCTATCTTCCTGCTACTTACATCTACATGAGACCCAACTCCAGCAGCTCTTCTGAAAGAGACAAGCAGATCTCACTCTTTTATACTGCTTTTACACCATTGCTCAACCCTGTGGTCTACAGTCTGAGAAACAAGGACATCAAGAGGGCGTTTCTCAAGGTGATGTTTTATGGCAGATGGATCCGTGGACCACAATGGTGATGTTTTATGGCAGATGGATCCGTGGACCACAATGGTGAATTCTTAGATAAACTTTGGATAAAATGGTCTTTGTTTAAAAAGAGACAGTGCCTTTGCTTTTTTTTCCTTCAATTTTTTATT
>Olfr285_CAST
TCTGCTCAACACTTCACCCTGTGTCTCTGATCAACTTCCCCAAAATGCTGGCAGCATCTTGCCAGCAGCTTTCTCATGGCCGTCTTCACCTCCTGGTTCTTCAGACTGTAGATAAAGGGATTCAGCATGGGGGTGATGACGCTGTACTGCACAGAGAAGTACGTTTCCACTGGAGAACCTGAGGTGGGCATGACGTAGCGCAGGCAGGCCGAACCAAAGTACAACGTCACTACGGTGAGGTGGGAGGAGCAGGTGGAAAATGCCTTGCTCCTACCCCTGGTGGAGCTCATGTTCAGGATAGTGGAGAAAATGCAGCCATAAGAACCTACCACGAGAAGGAAGGTTCCAGAGGCGTGTATGACAAAACTACAGACTATGGCAGTGACATTAGTGGAGACGTCTGAGCAGGAGAGAGGGAAGAGGGAAGGAAACTCACAGTTGTAGTTGTGTATGGTTCCATAGTGACAAAAGTCCAAACTCACAGCTAGGAGGGTATTAATGAGTGAGTTCAGGATGGCCAGGATCCAGGATCCCCACACTAGCACCTGGCAGAACCGGTTGCTCATCATCTGACCATAGAGTAGAGGGTGACAAATGGCTGCATATCGATCATAGGCCATGACAGCAAGAAGCAAAGCCTCAGTACCCCCAATGGCAAACATGAAGAAGGCTTGGGCCAGGCAACCCTTCACAGGGATGGTTTTTGTCTCAGACACCAGATTCTCCAGCATCTTGGGTGTGGAGACTGACGAATACAAAAGATCCAGGAAGGAGAGGTGACCCAGAAAAAAGTACATGGGAGAGCGGAGGTGAGCATCCACCCTTATCACCAACAGAATCATGGAGTTCCCTGTCAGGGTCAGGACATAGATCACAAGGAAAGCCACAAAGAGTAGAGCCTGGACCTGTGCATCATCAGACAGACCAAGGAGGATGAACTCAGAGACGACACTGAAGTTCCTCATAGCTGAGTAGTATACCTTC
>Olfr285_like
CCTTGCCTCACTCCGTGTGCTGATATCAGTCTGCTCAAGACTTCACCCTGTGTCTCTGATCAACTTCCCAAAAATGCTGGCAGCATCTTGCCAGCAGCTTTCTCATGGCCGTCTTCACCTCCTTGTTCTTCAGACTGTAGACAAAGGGATTCAGCATGGGGGTGATGACGCTGTACTGCAGAGAGAAGAATGTTTCCATGGGAGAACCTGAGGTGGGCATGACGTAGCGCAGGCAGGCCGAACCAAAGTACAACGTCACTATGGTGAGGTGGGAGGAGCAGGTGGAGAAAGCCTTGCTCCTGCCCCTGGTGGAGCTCATGTTCAGGATAGTGGAGAAAATGCAGCCATAAGAACATACCACAAGAAGGAAGGTTCCAGAGGCGTGTATGACAAATGTACAGACCATAGCAGTGCCATTAGTGGAGACGTCTGAGCAGGAGAGAGGGAAGAGGGAAGGAAATTCACAGTTGTAATTGTGTATGGCTCCATAGTGACAAAAGTCCAAACTCACAGCTAGGAGGGTATTAATGAGTGACTTCAGGATGGCCAGGATCCAGGATCCCCACACTAGCACCTGGCAGAACCGGTCACTCATCATCTGACCATAGAGTAGAGGGTGGCAAATGGCTGCATATCGATCATAGGCCATGACAGCAAGAAGCAAAGCCTCGGTACCCCCAATGGCGAACACAAAGAAGGCTTGGGCCAGGCAACCCTTCACAGGGATGGTTTTTGTCTCAGACACCAGATTCTCCAGCATCTTGGGTGTGGAGACTGACGAATACAAAAGATCCAGGAAGGAGAGGTGACCCAGAAAAAAGTACATGGGAGAGCGGAGGTGAGCATCCACCCTTATCACCAACAGAATCATGGAGTTCCCTGTCAGGGTCAGGACATAGATCACAAGGAAAGCCACAAAGAGTAGAGCCTGGACCTGTGCATCATCAGACAGACCAAGGAGGATGAACTCAGAGACGACACTGAAGTTCCTCATAGCTGANTAGTATACCTTC
>Olfr1331,1333_like
TGTTACATAGATGGCTGAGATTCTCTCACAGATCTTTTGTTTTGGATGATTCCAGGGCAGAACCAAAGTTGGGTTTCTGAGTTCATCCTGCTTGGCTTCTCCAGTGACCCCACGACCAACAGCATCCTCTTCATTGTCTTCCTTCTCATCTACCTGAGCTCAGTCCTGGGCAACGGGCTCATCATCATGCTGGTTTGCCTGGACACACAGCTGCACACTCCCATGTACTTCTTCCTCTCTACCCTCTCCCTGTTGGATATGAGCTTTGTCACCACTACCATGCCCCAGATGTTGGTGCATCTTCTTGCTCACTCTCAGACCATCTCCTTTGCTGGCTGCTGCCTGCAGATGTTTATGTTTGGTAGCCTGGGTATAACTGAGGGCACCTTCTTTGTTGTCATGGCTTATGACCGGTATGTGGCCATTTGCTATCCACTGCGCTATACTGTCATCCTCAACTGGGGCCTGTGCATACGTTTGGCAGCAGGGTCTTGGATCTGTGGGTTTTTTTCCTCTTTACTGCATACTTTCTTCACCATGAGCCTGCCATATTGTGGTCCCAACAGGGTCAACCACTACTTGTGTGAAGGTCCTTCAGTACATAGCTTGGCTTGCATGGATACTCACCTCATTGAGATGGTAGACTCGGTCCTGAGTGTCATTTTGGGTGTTACTCCCATTTCCCTCATTGTGGCCTCCTACATTCGTATTGCCATGGCAATTCTTAAGATCAAGTCCACAGAGGGCCGCTGCAAGGCTTTCTCTACCTGTACCTCGCACCTGACAGTGGTCACATTCTTTTATGCTCCAGCCACTTACACCTACTTGAAGCCCAACTCTAGCTACTCCGCTGAGCAAGACAAGCAGGTCTCACTCTTTTACAGTGCTTTTACACCATTGCTCAACCCTGTCGTCTATAGTCTGAGAAACAAAGACATCAAGAGGGCATTTCTCAAGGTGATGGGTTATGGCAGGTGTGCCAGTGGACCAGGATAAACAGTGGGTAAAATGTTCTTTGTTTAATGCTGAGACAATGCATTTGTTTTATGTGAGCAAAATTGTGCATTTTAT
>Olfr747_CAST(>Olfr749like)
ATACATCTCCAGTTTGTTATTTATTAGAATATGTAAGTATGACACAGCTTTGACTCATATATTTTTGACAATTCTCATTCCTAACAGAACTTTCCTCAGAGCAAGTTTCATGTCCTTGTTACGAAGGCTATAAATCAGAGGATTAAAGAGAGGAGCCATTACAGAGTATACAAGTGTAAGGATCTTCTGCATCAAAGTTGAAATGCCATATGTAGGACTCATGTACATTATCATTACTGTCCCATAGAAGAGTGACACCACAACTAAATGGGAACCACAGGTAGAGAAGGCCTTTCGTCGGCCAGCTGCAGAAGGAACCTGAAAAATAGCCTTGAGCAACAAAATATAGGACCGAAGAATGTATGCAATAGTGAAAAACAGGAAAAAGGAATTTTGGACATAAAGCATTAATTTGGTAATAGGAGCTGGGACACAGGACAAAGCCATCAATGGGTCCATGTCACAGAGGAAGTGATCAATGATATTAGAACCACAGAAGGGAAGTTGGGAGATGGAGAACACAGGAATTGGGTATCCAAGGAATCCAATGAGCCAGCATGAGGATACCAGAATGCAACAAAGCCTCCTAGTCATGATGGTAGGGTAATGTAATGGGCGGCAAATGGCCAGGTACCTATCATAAGCCATTACTGTCAGAAGGAAACATTCAGTTGTACCTAGTGAAAAGAAGAAATAGAACTGCAGGAAGCACCCTGAAAAGGAGATGGTCTTGGTCTTAGACAGAATGTTGGCTAGTGTGTTAGGAGTAGTGGAGGAAACATACCAGATTTCAAGGAAGGCAAAATTTCCCAGGAGGAAGTACATGGGGGTATGTAGACGTGAGTCACATCTTACTGCACAGATGATGGCTCCATTTCCCAACAATGTCAAGACATAAAACACCAAAAACAACACGAAGAGGAAAATCTGTATCTTCCAGGAACCAGGAAATCCCAAGAGAACAAATTCAGTTACATGTGCTAC
>Olfr212,213_like
CACTCAGATCTCCACCTTTAGTCATGGTACTGCAAAGCCCTTCAGTGACAGACAGACCGAAGAGATGGAACAGCTGACAGCAGAGGAAACAAGGAATGGGACATGGGTCTGGGAGTTTGTCCTTGAGGGGTTCCCTGTGGCCGAGCACCTGAGGATCCTCTTCTTCCTGATGCACTTGCTGGCCTACTTGGCTTCCCTCATGGGCAACATGCTCATAATTAGCATCACCTGCGTGGACCACCGATTGCAGACGCCCATGTACTTCTTCCTCAGCACTTTCTCCTTTGTGGAGTGCTGTTTTATAACTACAGTTATCCCCCAGCTGCTCACCATCTTACTGTCAGGGAGGCAAACCATCTCCTTTGTGGCTTGCTTCACACAGGCCTTTTTCTTTCTTTTCCTGGGAGCAACTGTTTTTTTCCTCCTGGCTGTCTTATCCCTGGACCGCTATCTGGCCATCTGCAAACCTCTACATTATCCAACCATCATGAGCCCAAGGATGTGCTTTCTCCTTGTTACTGTGTGCTTAGTTTTGGGATTCCTCTTCATGGCTGGTCCAGTTGTGATGCTTTCCCAGTCATCCTACTGTGGCCCCAATGTTATTCCTCACTTTTTCTGTGATTTTGGGCCACTGGCAAATCTCTCTTGTTCAGATACCATGTCTGTTGAGATGCTGTTTTTTAACCTTGCTTTAATTGTGCTTTTTGGTTCCCTTCTGGTAGCCATCTTTGCATACAGCAACATAGTGGTCACAATAGTGTGTCTCCCTTCAGCCAGGGAGCGACAGAGAGCTTTTTCCACTTGTTCCTCTCATCTCATTGTCCTCTCTCTAATGTATGGCAGCTGTGTATTTATATACATGAAGCCAAAGCAGACAAGCA
>Olfr1402_homologue1
AGAACTAGAAAAATGTTTTAATGTATCAGACAAAAAGGAAAAAAAGAAAGAAAGAAGAGATAAAAAATCTAGTTGTTGATGACACTAGGGAATCAATGTTTTTTTAATAAGTTTCCTAAGGGCACCCTTAACTTCATTGTTTTTCAGACTGTAGATGATGGGGTTCAACAGGGGGGTCACAACACAGAAGAGCACAGACACCAATATGTCCATGTCCAGGGAATAACCTTCCCTGGGTCTGTCATAGTTGAAGTTGGATGTTCCATAAAAGACCACCACCACAGTGAGGTGTGAGGCACAGGTGGAAAAGGCCTTTCTCTTGCCCTGAGTAGAGGGAATCCTCAGGATGGCAGAGATGATTAGTATATAGGAGCCTGCAGTGAACAGGCAAGGGCTCAGGCCAATGGTGGCACTGGCTACGTGGAGGACAGATTCATTGACAGAGGTGTCTGTGCAGGAGAGCTTCAGGAGCAATGGGATGTCACAGAGAAAGTGGCTGATCTGGTTGGGGCCACACAGAGTAAGTGTGGTTATCAGTGCTGTGTGAGTCACAGAATTTCCCAAGCCACAGAGCCAGGATCCAAACACCAAGCAGACACAGACCTTTGTGCTCATGAGAACTGGATACCGAAGAGGGTGACAAATGGCCACATAGCGGTCATATGCCATGGCAGCCAACAAGACACATTCAGTTCCAGCACATGATACAAAGAAGAAGATCTGAGAGAGGCAGCCCTCATAGGAGATGGTCTTCTTCTCCCTGAAGAAGTTCACTAGCATGACCGGAATGGTGGTAGATGTGTAGCAGATATCCAGGAAGCTCAAGTTGCTGAGGAAATAGTACATTGGAGTGTGGAGAGCAGGGCTGATAGTGGTGGCCACTATCATGAGTGTGTTCCCCAGGAGAGTTGTCAGGTAAATGGCCAGGAAGATCAGGAAGAAGACACCCTGTAAGTTGGGGTGGTTGGAAAATCCCAGGAAGATGAATTCTGTGACATGTGTGTGATTGGTCATTTCAAATGGAGTCATTGCTACAAACAGAGAACAAAGGACTGAGAGTACGTATGTACAGAAG
>Olfr1402_homologue2
TGTATCAGACAAAAAGGAAAAAAGAAAGAAGAGACAAACAATCTACTTGTTGATGACACTAGGGAATCAATGTTTTTTAATAAGCTTCCTAAGGGCACCCTTAACTTCACTGTTTTTCAGACTATAGATGATGGGGTTCAACAAGGGGGTCACAACACAGAAGAGCACAGACACCAATATGTCCATGTCCAGGGAATGGCCTTCCCTAGGTCTGTCATAGTTGAAATTGGCTGTTCCAAAGAAAACCACCACCACAGTGAGGTGTGAGGCACAGGTGGAGAAGGCCTTTCTCCTGCCCTGAGCAGAGGGAATCCTCAGGATGGCAGAGATGATCAGTATATAGGAGCCTGCAGTGAACAGGCAGGGGCTAAGGCCAATGGTGGCACTGGCCACGTGGAGGACAGATTCATTGACAGAGGTGTCTGAGCAGGAGAGCTTCAGGAGCAATGGGATGTCACAGAGAAAATGGCTGATCTGGTTGGGGCCACACAGAGTAAGTGTGGTTGTCAGTGCTGTGTGAGTCACAGAATTTACCAAGCCACAGAGCCAGGATCCAGTCACCAAGCTGATACAGACCCTTGTGCTCATGAGAATTGGATACCGAAGAGGGTGACAAATGGCCACAAAGCGGTCATAAGCCATGGCGGCCAAAAGAACACCTTCTGTGCCAGCACATGTCACAAAGAAGAAGATCTGAGAGAGGCAGCCCTCAAAGGAGATGGTCTTCTTCTCCCTGAAGAAGTTCACTAGCATGACTGGAATGGAGGTAGATGTGTAGCAGATGTCCAGGAAGCTCAAGTTGCTGAGGAAATAGTACATTGGAGTGTGGAGAGCAGGGCTGACCCTGGTGGCCACTATCATGAGTGTGTTCCCCAGGAGAGTTGTCAGGTAAATGGCCAGGAAGGCCAGGAAGAAGACACCCTGTAGGTTGGGGTGGTTGGAAAATCCCAGGAAGATGAATTCTGTGACACGTGTGTGATTGGTCATTTCAAATGGAGTCATTGCTACAGAGAACAAAGGATCGAGAGTAAATATGTACAGAAGATACTGTCAAACATGGTTCTGAATTACCAGGGTCATGTCCAGTAAAGAGTCATAAAGGT
