# Supplementary material for: Variation in olfactory neuron repertoires is genetically controlled and environmentally modulated
Source: eLife. 2017 Apr 25;6:e21476. doi: 10.7554/eLife.21476 (PMC5404925; doi:10.7554/eLife.21476)
Supplement: Figure 4—source data 1. — Excel workbook containing the normalized expression data for all OR genes in the Olfr2 > Olfr1507 mouse line and B6 controls, along with the results of the differential expression analysis. DOI: http://dx.doi.org/10.7554/eLife.21476.012 [file elife-21476-fig4-data1.xlsx]

## Sheet: Olfr2>Olfr1507 OR expr
OR gene normalized expression estimates in Olfr2>Olfr1507 mice and B6 controls
RNAseq counts for the OR repertoire have been normalized to account for depth of sequencing.
Further normalization was performed to account for OSN abundance in WOM samples.
Data is not normalized to account for gene length.
	gene	chr	start	end	strand	length	control1	control2	control3	control4	hom1	hom2	hom3	hom4	control_mean	hom_mean
CUFFORG_0244	Olfr1507	14	52486908	52495754	-	4710	9292.11	10030	8862.85	10210.8	0	0	0	0	9598.94	0
CUFFORG_1066	Olfr536	7	140500849	140507396	-	4289	5559.49	5710.08	5726.6	6025.16	4831.21	4615.14	4339.07	4372.8	5755.33	4539.56
CUFFORG_0208	Olfr727	14	50123107	50131883	+	2918	3436.6	3794.1	3902.65	3821.43	3519.97	3725.4	2710.54	3052.45	3738.7	3252.09
CUFFORG_0934	Olfr533	7	140463370	140468126	+	2886	3024.99	2934.96	2730.57	3311.7	2613	2662.83	2800.63	2907.92	3000.55	2746.1
CUFFORG_0256	Olfr166	16	19483694	19490302	+	4801	2440.52	2605.82	2316.33	2813.16	2840.63	2433.46	2595.79	2535.31	2543.96	2601.3
CUFFORG_0690	Olfr1228	2	89247964	89254062	-	3260	1974.88	1964.35	1842.15	1951.41	2128.1	2030.19	1621.73	1515.31	1933.2	1823.84
CUFFORG_0255	Olfr15	16	3830878	3844747	+	12865	1668.06	1672.01	1831.44	1801.85	1650.32	1776.29	1626.83	1775.77	1743.34	1707.3
CUFFORG_0243	Olfr1508	14	52456154	52467532	-	8503	1611.89	1928.6	1469.65	1888.33	1646.76	1254.6	1191.65	1262.38	1724.62	1338.85
CUFFORG_0213	Olfr741	14	50472738	50488338	+	3406	1784.74	1699.35	1547.79	1745.89	1572.07	1408.23	1358.24	1434.01	1694.44	1443.14
CUFFORG_0312	Olfr124	17	37799886	37808617	+	6214	1552.47	1603.66	1773.64	1674.67	1715.53	1479.7	1593.68	1529.61	1651.11	1579.63
CUFFORG_0226	Olfr726	14	50083570	50090953	-	1774	1352.6	1494.3	1430.04	1610.57	1672.84	1570.39	978.309	1050.1	1471.88	1317.91
CUFFORG_0946	Olfr309	7	86304474	86313708	-	4382	1360.16	1330.25	1344.41	1437.61	1256.71	1485.04	1463.64	1589.84	1368.11	1448.81
CUFFORG_0689	Olfr1226	2	89188839	89200055	-	8087	1303.99	1254.54	1206.33	1530.2	1235.37	1150.05	1252.85	1200.66	1323.76	1209.73
CUFFORG_0812	Olfr455	6	42535659	42547641	-	4401	1323.43	1316.58	1113.21	1363.34	1430.99	1192.72	1302.15	1265.39	1279.14	1297.81
CUFFORG_0518	Olfr1257	2	89878437	89883026	+	2761	1255.37	1087.33	1326.22	1361.31	903.407	1095.64	1059.06	885.249	1257.56	985.839
CUFFORG_0717	Olfr1264	2	90019102	90025490	-	3648	1134.37	1286.08	1228.81	1359.27	1255.52	1166.05	1087.95	1413.69	1252.13	1230.8
CUFFORG_0227	Olfr728	14	50133758	50142680	-	7087	1173.26	1260.84	1131.4	1289.07	1159.49	1090.31	1218.85	1179.58	1213.65	1162.06
CUFFORG_1249	Olfr1348	7	6500610	6508779	-	1956	1081.43	1035.81	932.312	1231.08	1339.7	1199.13	1304.7	1227.76	1070.16	1267.82
CUFFORG_0215	Olfr743	14	50521839	50535038	+	2286	1019.85	1096.8	1096.08	1023.52	871.397	801.195	616.224	633.074	1059.06	730.472
CUFFORG_0250	Olfr286	15	98224225	98234599	-	4495	892.371	1051.58	1130.33	1097.8	1049.23	891.877	840.615	929.662	1043.02	927.847
CUFFORG_0258	Olfr195	16	59147058	59150777	+	2069	1010.13	950.629	1020.08	1143.58	832.273	864.139	720.77	667.701	1031.11	771.221
CUFFORG_0676	Olfr1213	2	88972144	88980257	-	2499	965.835	882.276	962.283	1222.94	795.52	826.799	828.715	727.922	1008.33	794.739
CUFFORG_0265	Olfr169	16	19564889	19571809	-	2485	1009.05	885.431	954.79	1086.6	1024.34	828.933	940.911	919.876	983.968	928.514
CUFFORG_1035	Olfr6	7	106953261	106963937	-	5288	1015.53	828.645	858.455	1067.27	1035.01	1002.83	1079.45	1123.12	942.476	1060.1
CUFFORG_0515	Olfr1206	2	88863231	88867753	+	3303	893.451	971.66	883.074	973.67	598.715	517.416	458.131	440.366	930.464	503.657
CUFFORG_0150	Olfr1372-ps1	11	52154722	52168159	-	9813	803.782	833.903	996.535	988.931	882.067	817.198	847.415	1043.33	905.788	897.502
CUFFORG_0247	Olfr281	15	98452059	98460395	+	5065	832.952	857.038	911.974	999.106	1058.72	797.995	859.314	791.154	900.267	876.795
CUFFORG_0264	Olfr168	16	19529278	19535556	-	2317	839.434	1027.39	795.302	906.52	922.376	826.799	964.71	1004.19	892.162	929.518
CUFFORG_0520	Olfr1260	2	89974459	89979934	+	2704	1015.53	763.447	778.175	937.043	1053.97	992.159	944.311	900.304	873.549	972.687
CUFFORG_1223	Olfr1192-ps1	2	88648509	88659772	+	6657	850.237	966.402	701.107	899.399	914.077	759.589	796.417	737.708	854.286	801.948
CUFFORG_0522	Olfr1262	2	90000145	90008468	+	6504	920.46	650.928	902.341	945.182	617.684	543.021	667.222	755.774	854.728	645.925
CUFFORG_1062	Olfr60	7	140343833	140362323	-	3999	756.247	893.843	800.654	927.886	745.726	637.969	735.219	629.31	844.657	687.056
CUFFORG_0667	Olfr1195	2	88680751	88689222	-	4085	867.523	783.427	838.117	885.155	477.786	384.062	437.732	390.684	843.556	422.566
CUFFORG_0108	Olfr1382	11	49528247	49538691	+	4633	872.925	802.356	725.726	886.172	834.644	860.938	959.61	928.157	821.795	895.837
CUFFORG_0263	Olfr167	16	19509558	19522266	-	7435	841.595	768.705	830.625	851.58	761.138	876.941	969.809	1062.9	823.126	917.697
CUFFORG_0700	Olfr1240	2	89436294	89442998	-	4603	745.443	827.594	810.287	788.5	781.293	881.208	903.512	854.386	792.956	855.1
CUFFORG_0803	Olfr211	6	116489012	116498221	+	4959	723.836	817.078	725.726	892.277	687.633	665.707	666.372	719.641	789.729	684.838
CUFFORG_0228	Olfr729	14	50144731	50152910	-	4285	687.104	775.015	819.921	881.085	705.416	655.039	574.576	587.155	790.781	630.546
CUFFORG_0257	Olfr183	16	58995357	59001441	+	2411	792.979	747.674	763.19	733.559	444.59	426.735	275.388	392.189	759.35	384.726
CUFFORG_0022	Olfr220	1	174442075	174454825	+	6421	756.247	764.499	716.093	784.43	844.128	879.075	896.713	907.079	755.317	881.749
CUFFORG_0157	Olfr329-ps	11	58539801	58546441	-	4582	678.461	829.697	677.558	826.144	729.128	604.897	494.679	454.669	752.965	570.843
CUFFORG_1061	Olfr524	7	140198499	140205964	-	5059	757.327	749.777	639.024	758.995	757.582	628.368	670.622	728.674	726.281	696.311
CUFFORG_0212	Olfr740	14	50445545	50456933	+	4103	740.041	692.991	666.855	801.726	666.292	688.111	717.37	646.623	725.403	679.599
CUFFORG_0944	Olfr1349	7	6513269	6522888	-	5069	767.05	737.158	588.716	802.744	625.983	532.352	657.023	659.42	723.917	618.694
CUFFORG_0368	Olfr1463	19	13231339	13235812	+	1716	720.595	629.897	741.782	741.699	620.055	786.26	678.272	653.398	708.493	684.496
CUFFORG_0206	Olfr31	14	14322828	14331791	+	4194	676.301	731.9	716.093	701.002	406.652	436.337	406.283	411.009	706.324	415.07
CUFFORG_0220	Olfr1509	14	52442990	52453332	+	3300	668.738	679.321	737.5	729.49	679.334	683.843	489.58	462.196	703.762	578.738
CUFFORG_0935	Olfr535	7	140484216	140497104	+	5215	693.586	697.198	594.068	718.298	492.013	486.478	561.827	501.34	675.787	510.414
CUFFORG_0516	Olfr1212	2	88953891	88961313	+	5712	688.185	630.948	648.658	718.298	671.035	685.977	689.321	727.922	671.522	693.564
CUFFORG_0214	Olfr742	14	50503600	50517145	+	2318	573.667	675.115	659.362	776.291	595.158	527.018	498.079	454.669	671.109	518.731
CUFFORG_0523	Olfr1263	2	90012153	90018526	+	4480	654.694	600.452	637.954	732.542	640.21	589.961	602.625	647.376	656.41	620.043
CUFFORG_1064	Olfr531	7	140399045	140402918	-	3874	615.801	668.805	643.306	684.723	602.271	609.165	599.225	603.716	653.159	603.594
CUFFORG_0393	Olfr1427	19	12098006	12103334	-	4683	639.569	632	633.672	706.089	701.86	790.527	838.065	886.002	652.832	804.113
CUFFORG_0514	Olfr1205	2	88829737	88837104	+	6150	613.64	609.917	682.91	678.619	595.158	604.897	412.233	424.558	646.271	509.212
CUFFORG_0791	Olfr449	6	42834336	42839668	+	2127	676.301	655.135	574.801	654.2	845.314	920.681	902.662	896.541	640.109	891.3
CUFFORG_1251	Olfr1346	7	6467101	6478112	+	4549	650.372	615.175	605.842	625.713	624.797	516.35	470.03	441.119	624.275	513.074
CUFFORG_0201	Olfr1364	13	21571813	21581759	-	3119	629.845	666.702	573.73	613.504	614.127	549.422	726.72	545.753	620.945	609.005
CUFFORG_0541	Olfr1301	2	111751006	111758945	+	1207	641.729	553.131	582.294	638.939	512.168	483.278	512.529	513.384	604.023	505.34
CUFFORG_0931	Olfr523	7	140173217	140178758	+	5279	624.444	639.361	655.08	493.448	522.838	666.774	672.322	639.848	603.083	625.446
CUFFORG_0817	Olfr291	7	84853573	84859612	+	3451	625.524	601.504	613.335	542.284	516.91	564.357	538.028	536.72	595.662	539.004
CUFFORG_0392	Olfr1426	19	12086752	12092013	-	3195	581.23	664.599	514.859	566.702	607.014	588.895	660.422	713.619	581.847	642.487
CUFFORG_0251	Olfr285	15	98309074	98317353	-	5459	582.31	567.853	514.859	649.113	528.766	570.758	492.979	538.978	578.534	532.87
CUFFORG_0195	Olfr1359	13	21698111	21706833	+	4440	577.989	531.048	589.786	609.434	784.85	897.211	864.414	836.32	577.064	845.698
CUFFORG_0804	Olfr212	6	116506516	116517967	+	2806	571.506	571.008	583.364	579.929	557.22	576.093	674.022	689.531	576.452	624.216
CUFFORG_1036	Olfr711	7	106970681	106975451	-	3735	603.917	574.163	470.973	649.113	698.303	597.429	645.973	664.69	574.541	651.599
CUFFORG_0805	Olfr213	6	116538382	116544354	+	4249	660.095	661.444	377.849	582.981	937.789	789.46	968.11	858.15	570.592	888.377
CUFFORG_0718	Olfr140	2	90049380	90063838	-	3818	552.06	464.799	573.73	626.73	519.281	659.306	706.32	706.844	554.33	647.938
CUFFORG_0229	Olfr730	14	50183296	50188198	-	4903	472.114	683.527	473.113	565.685	465.93	349.923	420.732	416.278	548.61	413.216
CUFFORG_0098	Olfr1392	11	49285282	49295891	+	3691	559.623	561.544	464.55	606.382	621.241	551.555	654.473	704.586	548.025	632.964
CUFFORG_1032	Olfr706	7	106882589	106888162	-	4931	575.828	506.862	581.223	533.128	503.869	537.686	578.826	624.793	549.26	561.294
CUFFORG_0154	Olfr332	11	58487940	58492646	-	3527	513.167	566.802	570.519	528.041	524.024	608.098	595.825	647.376	544.632	593.831
CUFFORG_0358	Olfr1443	19	12678112	12683843	+	4389	568.265	547.873	468.832	542.284	554.848	453.406	504.029	428.322	531.814	485.151
CUFFORG_0232	Olfr733	14	50295512	50301522	-	4073	536.935	507.913	502.014	562.633	470.673	393.663	430.082	474.993	527.374	442.353
CUFFORG_0691	Olfr1229	2	89280476	89288014	-	3742	522.891	511.068	524.492	552.459	458.817	493.946	481.93	461.444	527.727	474.034
CUFFORG_0192	Olfr1369-ps1	13	21111483	21119095	+	4002	481.837	498.449	559.815	545.337	559.591	496.08	375.684	401.975	521.36	458.333
CUFFORG_0106	Olfr1384	11	49506724	49517345	+	4437	669.819	420.632	452.776	524.988	576.189	548.355	781.967	605.221	517.054	627.933
CUFFORG_0355	Olfr1440	19	12387286	12401584	+	7616	492.641	542.615	462.41	534.145	423.25	514.216	532.078	519.406	507.953	497.237
CUFFORG_1065	Olfr532	7	140415710	140421639	-	4232	534.774	488.985	468.832	536.18	522.838	379.794	499.779	481.015	507.193	470.857
CUFFORG_0933	Olfr527	7	140334017	140338551	+	3362	522.891	521.584	462.41	515.831	483.714	554.756	553.327	530.698	505.679	530.624
CUFFORG_0735	Olfr1294	2	111532725	111540226	-	5723	488.319	521.584	476.325	534.145	544.178	569.691	596.675	590.166	505.093	575.178
CUFFORG_0511	Olfr1193	2	88675628	88681143	+	3690	527.212	496.346	485.958	505.657	494.384	571.825	523.578	504.351	503.793	523.535
CUFFORG_0669	Olfr1197	2	88725972	88732459	-	4091	520.73	547.873	433.509	505.657	550.106	546.221	615.374	533.709	501.942	561.353
CUFFORG_0095	Olfr1395	11	49142274	49150453	+	2984	500.203	508.965	490.24	510.744	327.218	314.717	409.683	337.238	502.538	347.214
CUFFORG_1220	Olfr1281	2	111328421	111329338	+	918	471.034	494.243	517	513.797	595.158	580.36	521.028	538.225	499.018	558.693
CUFFORG_0048	Olfr788	10	129470998	129476618	+	4747	553.14	516.326	431.368	476.152	424.435	475.81	480.23	533.709	494.247	478.546
CUFFORG_0126	Olfr314	11	58782952	58788768	+	2724	511.007	501.604	459.198	499.553	538.25	484.344	382.484	394.448	492.84	449.882
CUFFORG_0521	Olfr1261	2	89991238	89996189	+	3252	516.408	470.056	448.494	507.692	431.549	470.476	443.681	446.388	485.663	448.024
CUFFORG_0193	Olfr263	13	21129639	21136296	+	4022	481.837	500.552	458.128	497.518	455.26	394.73	371.434	394.448	484.509	403.968
CUFFORG_0619	Olfr1099	2	86955168	86960693	-	4836	410.534	517.378	452.776	549.406	525.209	512.082	532.928	629.31	482.523	549.882
CUFFORG_1213	Olfr1326-ps1	X	74569375	74574888	-	3415	504.525	521.584	443.142	447.664	461.188	472.609	436.882	482.521	479.229	463.3
CUFFORG_0687	Olfr1224-ps1	2	89155336	89160428	-	2386	475.355	438.509	507.366	496.501	499.127	512.082	538.028	545	479.433	523.559
CUFFORG_0277	Olfr191	16	59082908	59089807	-	3763	475.355	439.561	424.946	524.988	463.559	502.481	517.628	447.141	466.212	482.702
CUFFORG_0685	Olfr1222	2	89122885	89133052	-	3948	435.382	499.501	442.072	480.222	427.992	497.147	549.927	575.111	464.294	512.544
CUFFORG_0617	Olfr1097	2	86886773	86892216	-	4723	464.552	508.965	381.06	488.361	625.983	539.82	572.876	608.985	460.734	586.916
CUFFORG_0716	Olfr1259	2	89940532	89948664	-	4557	460.23	449.025	443.142	492.431	378.198	439.537	420.732	462.196	461.207	425.166
CUFFORG_0005	Olfr12	1	92617808	92623412	+	4138	501.284	472.16	377.849	486.326	488.456	533.419	606.875	551.022	459.404	544.943
CUFFORG_0222	Olfr722	14	49894085	49901999	-	1813	479.676	470.056	392.834	433.421	400.724	409.666	437.732	478.004	443.997	431.531
CUFFORG_0908	Olfr17	7	107093220	107098750	+	2608	439.703	451.128	518.07	369.323	378.198	434.203	432.632	478.757	444.556	430.948
CUFFORG_0276	Olfr190	16	59067102	59077951	-	8224	432.141	436.406	420.664	471.065	545.364	348.856	416.483	459.938	440.069	442.66
CUFFORG_0389	Olfr1423	19	12031787	12041317	-	5571	472.114	492.14	352.159	433.421	250.156	295.514	346.786	278.522	437.458	292.744
CUFFORG_1031	Olfr705	7	106872239	106876891	-	2716	402.971	440.612	526.633	383.567	414.951	431.003	458.981	506.609	438.446	452.886
CUFFORG_0248	Olfr279	15	98492315	98502637	+	5692	432.141	421.684	393.904	494.466	331.961	376.594	334.886	360.573	435.549	351.003
CUFFORG_0351	Olfr1420	19	11886559	11898079	+	3134	460.23	444.818	412.101	423.246	522.838	548.355	538.028	549.517	435.099	539.684
CUFFORG_0161	Olfr318	11	58718320	58724007	-	3422	459.15	442.715	362.863	470.048	406.652	438.47	433.482	435.097	433.694	428.425
CUFFORG_1088	Olfr868	9	20098626	20104754	+	4253	398.65	449.025	416.383	444.612	345.002	342.455	342.536	444.883	427.167	368.719
CUFFORG_0451	Olfr1015	2	85782005	85787814	+	2497	421.337	423.787	458.128	404.933	271.496	267.776	313.637	312.397	427.046	291.327
CUFFORG_0059	Olfr820	10	130012634	130021066	+	4875	424.579	408.013	434.579	409.002	435.106	385.129	419.032	416.278	419.043	413.886
CUFFORG_0394	Olfr1428	19	12107355	12116021	-	2659	432.141	416.426	408.89	415.107	452.889	578.226	542.277	447.141	418.141	505.133
CUFFORG_0694	Olfr1232	2	89325037	89329650	-	2316	407.293	432.2	339.314	469.03	366.342	339.254	367.185	398.964	411.959	367.936
CUFFORG_0183	Olfr43	11	74205664	74211369	-	2194	424.579	429.045	359.652	401.881	361.6	417.134	391.834	399.717	403.789	392.571
CUFFORG_0675	Olfr1211	2	88926876	88938111	-	4244	427.82	399.601	388.552	394.759	400.724	349.923	333.186	344.765	402.683	357.15
CUFFORG_0711	Olfr1252	2	89719575	89725012	-	4625	383.525	402.755	417.453	398.828	298.765	358.458	336.586	347.024	400.64	335.208
CUFFORG_1023	Olfr693	7	106675005	106680584	-	4015	438.623	399.601	409.96	341.853	369.899	404.332	405.433	440.366	397.509	405.007
CUFFORG_0815	Olfr1336	7	6456031	6466817	+	7019	401.891	414.323	329.681	436.473	588.045	434.203	497.229	555.539	395.592	518.754
CUFFORG_0942	Olfr541	7	140697274	140705606	+	1639	409.454	406.962	339.314	418.159	375.827	415	378.234	365.09	393.472	383.538
CUFFORG_0207	Olfr721-ps1	14	14401298	14410095	+	3105	391.088	399.601	345.737	432.403	283.352	381.928	351.035	345.518	392.207	340.458
CUFFORG_0291	Olfr55	17	33168447	33180753	+	4781	446.186	358.589	429.227	338.801	500.312	531.285	515.928	532.203	393.201	519.932
CUFFORG_0002	Olfr1412	1	92585779	92591375	+	3663	390.007	417.477	318.977	436.473	322.476	368.059	401.183	413.267	390.734	376.246
CUFFORG_0452	Olfr1018	2	85818486	85824221	+	3198	395.409	396.446	390.693	374.41	362.786	381.928	410.533	394.448	389.24	387.424
CUFFORG_0386	Olfr1417	19	11826803	11839219	-	3582	409.454	398.549	336.103	409.002	304.692	361.658	327.236	324.441	388.277	329.507
CUFFORG_0148	Olfr1396	11	49109982	49114874	-	4247	377.043	395.394	409.96	358.132	303.507	345.656	332.336	309.386	385.132	322.721
CUFFORG_0528	Olfr1278	2	111290136	111298886	+	6917	465.632	386.982	313.625	362.201	462.374	464.075	357.835	297.341	382.11	395.406
CUFFORG_0344	Olfr117	17	37657600	37663782	-	3533	375.963	352.279	383.201	415.107	345.002	386.195	384.184	427.569	381.637	385.738
CUFFORG_0033	Olfr1352	10	78981050	78987903	+	4356	396.489	401.704	350.018	367.288	431.549	385.129	385.034	411.761	378.875	403.368
CUFFORG_0159	Olfr224	11	58565856	58569255	-	2148	426.739	343.867	369.285	374.41	366.342	394.73	328.936	304.116	378.575	348.531
CUFFORG_1248	Olfr1347	7	6487913	6499650	-	1173	405.132	369.105	322.188	414.09	493.199	432.069	406.283	429.075	377.629	440.156
CUFFORG_0163	Olfr222	11	59570258	59576050	-	2347	413.775	369.105	389.623	321.504	302.321	385.129	374.834	362.079	373.502	356.091
CUFFORG_0197	Olfr1370	13	21069334	21074947	-	4322	383.525	393.291	367.145	342.87	412.58	461.941	477.68	544.248	371.708	474.112
CUFFORG_1208	Olfr1325	X	74592699	74597578	+	4398	379.204	426.942	336.103	324.557	410.208	468.342	509.979	433.591	366.701	455.53
CUFFORG_1070	Olfr370	8	83535780	83544105	+	3478	384.605	400.652	308.273	367.288	348.559	353.123	354.435	349.282	365.205	351.35
CUFFORG_0902	Olfr701	7	106814144	106823460	+	6067	371.641	371.208	301.851	407.985	400.724	355.257	362.935	435.85	363.171	388.691
CUFFORG_1221	Olfr1204	2	88849302	88858010	+	7016	352.195	308.113	405.679	372.375	406.652	332.853	317.037	304.869	359.591	340.353
CUFFORG_1222	Olfr1191-ps1	2	88640542	88648438	+	5933	355.436	350.176	269.739	447.664	254.898	258.175	305.137	282.286	355.754	275.124
CUFFORG_0158	Olfr328	11	58550854	58555630	-	2926	338.15	417.477	318.977	349.992	572.632	512.082	506.579	517.901	356.149	527.298
CUFFORG_0706	Olfr1247	2	89605248	89614136	-	5798	318.704	372.259	381.06	347.957	378.198	347.789	331.486	375.629	354.995	358.275
CUFFORG_1233	Olfr239	17	33191302	33204011	+	5278	362.998	370.156	332.892	347.957	352.115	409.666	412.233	438.108	353.501	403.03
CUFFORG_0166	Olfr1	11	73393494	73399495	-	2862	337.07	263.947	400.327	403.915	296.393	308.316	322.987	270.242	351.315	299.484
CUFFORG_0519	Olfr1258	2	89927307	89933646	+	4412	320.865	321.784	399.256	352.027	426.807	436.337	440.282	403.481	348.483	426.726
CUFFORG_0701	Olfr1241	2	89481314	89487126	-	2446	408.373	263.947	287.936	414.09	331.961	328.586	423.282	395.201	343.586	369.757
CUFFORG_0668	Olfr1196	2	88697303	88704470	-	4270	357.597	294.442	314.695	395.776	276.239	292.314	312.787	299.6	340.628	295.235
CUFFORG_0672	Olfr1200	2	88763468	88770647	-	5198	397.57	317.577	284.724	359.149	393.61	373.393	419.882	405.739	339.755	398.156
CUFFORG_0939	Olfr53	7	140646452	140653103	+	1358	365.159	303.907	324.329	353.044	312.991	322.185	243.09	264.973	336.61	285.81
CUFFORG_0025	Olfr1414	1	92506366	92518661	-	6083	312.222	367.002	297.569	351.01	380.569	330.72	337.436	349.282	331.951	349.502
CUFFORG_1069	Olfr374	8	72106920	72118200	+	8054	318.704	309.165	370.356	331.679	399.538	396.864	396.083	471.23	332.476	415.929
CUFFORG_1131	Olfr921	9	38773088	38778846	+	4012	273.329	343.867	336.103	358.132	387.683	348.856	375.684	346.271	327.858	364.623
CUFFORG_0021	Olfr414	1	174424064	174434747	+	4526	325.186	340.712	289.006	348.975	352.115	398.997	437.732	376.381	325.97	391.306
CUFFORG_0177	Olfr392	11	73811740	73817049	-	3904	330.588	338.609	280.443	345.923	420.879	329.653	423.282	499.835	323.891	418.412
CUFFORG_1209	Olfr1321	X	49726018	49735059	-	2105	302.499	329.145	332.892	332.696	382.94	374.46	430.932	400.47	324.308	397.201
CUFFORG_0936	Olfr46	7	140601269	140612913	+	3050	331.668	317.577	300.78	331.679	221.702	254.974	255.839	182.169	320.426	228.671
CUFFORG_0504	Olfr1183	2	88452873	88465788	+	5191	332.749	287.081	368.215	274.703	322.476	318.985	305.137	380.898	315.687	331.874
CUFFORG_0347	Olfr131	17	38081624	38088721	-	1840	341.391	275.514	318.977	322.522	271.496	347.789	340.836	319.171	314.601	319.823
CUFFORG_0629	Olfr1110	2	87134149	87140300	-	2683	286.293	284.978	351.089	336.766	241.857	238.972	270.289	191.202	314.782	235.58
CUFFORG_1235	Olfr287	15	98206971	98221056	-	2457	313.302	357.537	307.203	278.773	354.487	437.404	281.338	275.511	314.204	337.185
CUFFORG_0279	Olfr193	16	59107706	59112007	-	3216	316.543	296.546	314.695	326.592	279.795	290.18	348.485	274.006	313.594	298.117
CUFFORG_0181	Olfr398	11	73979967	73990407	-	5407	320.865	302.855	276.161	347.957	331.961	341.388	326.386	334.227	311.96	333.49
CUFFORG_0078	Olfr805	10	129721221	129729415	-	3339	306.82	342.815	281.513	285.895	267.94	261.375	267.739	275.511	304.261	268.141
CUFFORG_0303	Olfr109	17	37458973	37471590	+	5998	292.776	331.248	297.569	289.964	263.197	293.38	302.587	346.271	302.889	301.359
CUFFORG_0818	Olfr290	7	84913075	84919351	+	4109	304.659	293.391	312.555	297.086	251.342	324.319	327.236	322.935	301.923	306.458
CUFFORG_0722	Olfr32	2	90136073	90142293	-	3348	310.061	309.165	315.766	271.651	219.331	241.105	259.239	243.142	301.661	240.705
CUFFORG_1076	Olfr835	9	19032748	19037695	+	2702	272.249	275.514	368.215	287.93	219.331	235.771	232.04	277.769	300.977	241.228
CUFFORG_0698	Olfr1238	2	89401968	89409676	-	5784	205.267	304.958	353.23	322.522	304.692	262.442	266.039	295.836	296.494	282.252
CUFFORG_0156	Olfr330	11	58527186	58534834	-	2834	245.24	337.557	263.317	332.696	254.898	313.65	342.536	298.094	294.702	302.295
CUFFORG_0221	Olfr720	14	14171738	14186838	-	4874	318.704	297.597	315.766	248.25	262.012	278.445	231.19	229.593	295.079	250.31
CUFFORG_0317	Olfr130	17	38063908	38074252	+	6359	329.507	281.824	270.809	293.017	289.28	290.18	283.888	286.05	293.789	287.349
CUFFORG_1161	Olfr24	9	18751507	18763986	-	4383	277.651	259.74	392.834	227.902	227.63	300.848	261.789	356.81	289.532	286.769
CUFFORG_0023	Olfr1416	1	92475997	92485103	-	4757	318.704	290.236	238.698	293.017	431.549	285.913	334.886	340.249	285.164	348.149
CUFFORG_0399	Olfr1437	19	12319207	12325101	-	3908	297.097	276.566	291.147	275.721	258.455	313.65	266.039	325.194	285.132	290.834
CUFFORG_0072	Olfr777	10	129264407	129271485	-	5407	260.365	226.09	303.991	343.888	235.929	266.71	288.138	266.478	283.583	264.314
CUFFORG_0471	Olfr1112	2	87187849	87192855	+	1481	300.338	261.844	256.894	303.191	207.475	221.902	268.589	252.176	280.567	237.536
CUFFORG_0806	Olfr214	6	116554235	116560611	+	2807	260.365	277.617	269.739	314.383	220.517	262.442	277.938	248.412	280.526	252.327
CUFFORG_0480	Olfr1123	2	87416639	87423514	+	5566	315.463	238.709	300.78	262.494	280.981	315.784	284.738	341.002	279.362	305.626
CUFFORG_0710	Olfr1251	2	89665873	89671932	-	3126	264.686	266.05	270.809	310.313	322.476	276.311	334.886	353.799	277.965	321.868
CUFFORG_0273	Olfr181	16	58924707	58928755	-	2359	289.534	267.101	259.035	295.052	339.074	301.915	338.286	318.419	277.681	324.423
CUFFORG_0073	Olfr796	10	129605492	129612184	-	3168	335.99	301.804	215.149	250.285	238.3	283.779	300.887	280.781	275.807	275.937
CUFFORG_0100	Olfr1391	11	49322742	49329810	+	3248	311.142	295.494	226.923	266.564	460.003	389.396	435.182	431.333	275.031	428.978
CUFFORG_1025	Olfr695	7	106711707	106716396	-	3277	261.445	263.947	317.907	255.372	262.012	198.432	199.742	270.242	274.668	232.607
CUFFORG_0785	Olfr718-ps1	5	143134974	143147581	-	4030	256.044	275.514	345.737	213.658	199.176	256.041	260.939	284.544	272.738	250.175
CUFFORG_0422	Olfr342	2	36524998	36530790	+	3829	301.418	214.522	280.443	288.947	282.167	252.841	258.389	298.847	271.333	273.061
CUFFORG_0274	Olfr186	16	59025797	59030274	-	2320	291.695	251.328	255.824	267.581	245.414	267.776	293.238	259.703	266.607	266.533
CUFFORG_0730	Olfr1277	2	111264946	111274064	-	5753	364.079	191.388	253.683	254.355	221.702	222.969	172.543	191.202	265.876	202.104
CUFFORG_0436	Olfr360	2	37065706	37069260	+	1503	289.534	270.256	206.586	283.86	263.197	279.512	287.288	316.913	262.559	286.728
CUFFORG_0438	Olfr365	2	37188165	37206010	+	5839	293.856	248.173	235.486	264.529	248.97	288.046	334.886	322.935	260.511	298.71
CUFFORG_0703	Olfr1243	2	89525998	89531483	-	3035	267.927	233.451	226.923	312.348	132.784	116.285	127.495	112.162	260.162	122.181
CUFFORG_0503	Olfr1178	2	88387062	88394010	+	3000	246.32	266.05	269.739	254.355	323.662	249.64	334.036	291.319	259.116	299.664
CUFFORG_0714	Olfr1256	2	89825311	89841507	-	5329	262.526	259.74	245.12	266.564	294.022	202.699	162.343	200.988	258.487	215.013
CUFFORG_0040	Olfr776	10	129259116	129264298	+	4837	287.374	273.411	225.853	241.128	218.146	246.44	271.139	257.445	256.941	248.292
CUFFORG_0435	Olfr357	2	36993805	37001689	+	5316	249.561	288.133	223.712	265.546	241.857	202.699	233.74	232.604	256.738	227.725
CUFFORG_0702	Olfr1242	2	89492380	89498335	-	2691	224.713	228.193	215.149	343.888	246.599	288.046	327.236	243.895	252.986	276.444
CUFFORG_0346	Olfr129	17	38050845	38059983	-	5369	267.927	243.967	252.613	245.198	285.723	244.306	304.287	335.732	252.426	292.512
CUFFORG_0705	Olfr1246	2	89586164	89593177	-	5439	302.499	209.264	244.049	252.32	316.548	282.712	311.937	261.961	252.033	293.29
CUFFORG_0275	Olfr187	16	59035780	59039749	-	1087	258.204	227.141	265.457	249.268	225.259	243.239	228.64	207.763	250.018	226.225
CUFFORG_0268	Olfr173	16	58795207	58800268	-	2867	252.802	234.502	283.654	227.902	197.991	233.638	243.09	207.01	249.715	220.432
CUFFORG_1240	Olfr59	11	74283736	74291608	+	3364	244.16	273.411	205.515	255.372	266.754	331.787	315.337	345.518	244.615	314.849
CUFFORG_1205	Olfr984	9	40096583	40114168	-	5169	273.329	229.245	221.571	254.355	248.97	267.776	265.189	235.615	244.625	254.388
CUFFORG_1098	Olfr145	9	37896724	37903519	+	6760	222.553	239.76	361.793	153.63	189.692	170.694	177.643	221.312	244.434	189.835
CUFFORG_0738	Olfr1297	2	111615233	111626471	-	6972	241.999	233.451	255.824	239.093	295.208	278.445	238.84	304.116	242.592	279.152
CUFFORG_0046	Olfr786	10	129427306	129439080	+	10088	230.115	230.296	264.387	230.954	267.94	290.18	254.989	311.644	238.938	281.188
CUFFORG_0726	Olfr1271	2	90260546	90271032	-	6613	288.454	252.379	219.43	188.223	158.867	172.828	138.544	217.548	237.122	171.947
CUFFORG_1060	Olfr522	7	140159999	140164764	-	4766	272.249	218.729	286.865	173.979	216.96	258.175	243.09	264.22	237.955	245.611
CUFFORG_0911	Olfr472	7	107897902	107907762	+	5417	204.187	185.078	300.78	258.424	142.269	192.031	180.192	188.191	237.117	175.671
CUFFORG_0713	Olfr1254	2	89787325	89793619	-	2650	219.312	215.574	193.741	308.278	279.795	302.982	335.736	271.747	234.226	297.565
CUFFORG_0105	Olfr1386	11	49464986	49471715	+	2746	234.436	249.225	250.472	205.519	237.115	254.974	305.987	307.127	234.913	276.301
CUFFORG_0513	Olfr1202	2	88814510	88820739	+	4051	214.99	245.018	254.753	217.728	252.527	288.046	214.191	200.988	233.122	238.938
CUFFORG_0526	Olfr1274-ps	2	90398646	90403898	+	3435	241.999	239.76	219.43	210.606	205.104	232.571	267.739	243.142	227.949	237.139
CUFFORG_0822	Olfr297	7	86519968	86528322	+	1753	261.445	213.471	215.149	218.745	216.96	222.969	207.391	203.999	227.203	212.83
CUFFORG_0353	Olfr235	19	12261032	12270387	+	3578	230.115	231.348	225.853	221.797	189.692	209.1	200.592	207.763	227.278	201.787
CUFFORG_1151	Olfr969	9	39791053	39796609	+	1463	225.794	216.626	338.244	130.23	173.094	234.704	198.892	204.751	227.723	202.86
CUFFORG_0225	Olfr725	14	50034314	50040375	-	1590	266.847	210.316	179.826	235.024	218.146	289.113	244.79	164.855	223.003	229.226
CUFFORG_0616	Olfr1096-ps1	2	86868743	86874802	-	5304	230.115	236.606	198.023	227.902	227.63	177.095	222.691	192.707	223.161	205.031
CUFFORG_0884	Olfr653	7	104577314	104584117	+	4798	200.946	230.296	318.977	149.561	194.434	356.324	249.04	259.703	224.945	264.875
CUFFORG_0941	Olfr45	7	140681952	140693119	+	2430	260.365	192.439	206.586	231.972	197.991	206.967	231.19	237.12	222.84	218.317
CUFFORG_0175	Olfr389	11	73774849	73780713	-	3490	247.401	243.967	156.277	239.093	258.455	228.303	157.243	209.268	221.685	213.317
CUFFORG_0272	Olfr180	16	58913895	58918615	-	2815	226.874	248.173	211.938	201.449	180.207	226.17	167.443	183.674	222.108	189.373
CUFFORG_0196	Olfr466	13	65150240	65156152	+	4457	202.026	239.76	216.219	222.815	218.146	193.098	227.79	231.851	220.205	217.721
CUFFORG_0759	Olfr1341	4	118703428	118712781	+	4712	231.195	225.038	203.375	216.71	228.816	258.175	266.039	282.286	219.08	258.829
CUFFORG_0749	Olfr1312	2	112040308	112050236	-	4348	200.946	206.11	210.867	249.268	285.723	332.853	377.384	316.16	216.798	328.03
CUFFORG_0375	Olfr1484	19	13583511	13589028	+	4038	225.794	172.459	245.12	224.85	173.094	162.159	172.543	213.032	217.056	180.207
CUFFORG_0566	Olfr1012	2	85757353	85762747	-	3164	210.669	226.09	202.304	218.745	215.774	192.031	197.192	208.515	214.452	203.378
CUFFORG_0047	Olfr787	10	129461862	129467485	+	5528	212.829	236.606	190.53	215.693	179.022	212.301	226.091	231.851	213.914	212.316
CUFFORG_0075	Olfr801	10	129666989	129673804	-	4059	181.499	261.844	222.642	190.257	199.176	226.17	231.19	300.352	214.06	239.222
CUFFORG_0524	Olfr1265	2	90035246	90042347	+	5925	212.829	202.955	206.586	228.919	211.032	235.771	227.79	194.966	212.822	217.39
CUFFORG_0249	Olfr288	15	98186013	98195542	-	2569	222.553	196.646	194.811	234.006	188.506	208.033	173.393	156.575	212.004	181.627
CUFFORG_0052	Olfr794	10	129567655	129573110	+	3044	202.026	208.213	221.571	210.606	196.805	288.046	222.691	240.131	210.604	236.918
CUFFORG_0712	Olfr1253	2	89749486	89757090	-	6565	189.062	181.923	259.035	213.658	232.372	230.437	269.439	298.094	210.92	257.586
CUFFORG_0270	Olfr177	16	58870955	58874693	-	2326	229.035	212.419	193.741	204.501	212.218	208.033	202.292	242.39	209.924	216.233
CUFFORG_0322	Olfr136	17	38329733	38336643	+	2773	238.758	192.439	231.205	179.066	188.506	229.37	226.941	227.334	210.367	218.038
CUFFORG_0401	Olfr1448	19	12916798	12924419	-	4199	221.472	200.852	276.161	140.404	230.001	172.828	181.892	226.582	209.722	202.826
CUFFORG_0468	Olfr1093	2	86782543	86787582	+	2218	209.588	178.769	191.6	247.233	147.011	194.165	178.493	150.553	206.798	167.555
CUFFORG_0539	Olfr1299	2	111661419	111665814	+	1783	203.106	175.614	220.501	224.85	188.506	202.699	187.842	203.246	206.018	195.573
CUFFORG_0327	Olfr93	17	37149706	37161715	-	3210	180.419	214.522	217.29	204.501	177.836	189.897	191.242	216.796	204.183	193.943
CUFFORG_0777	Olfr1342	4	118687486	118692756	-	3269	204.187	222.935	200.163	186.188	216.96	275.244	278.788	292.072	203.368	265.766
CUFFORG_1234	Olfr170	16	19605696	19611882	-	1437	217.151	181.923	156.277	251.303	176.65	240.039	184.442	221.312	201.664	205.611
CUFFORG_0330	Olfr95	17	37207950	37213085	-	5136	219.312	192.439	219.43	177.031	208.661	256.041	277.088	269.489	202.053	252.82
CUFFORG_0019	Olfr417	1	174365140	174374472	+	6062	210.669	211.368	190.53	192.292	257.269	247.506	281.338	292.072	201.215	269.547
CUFFORG_0304	Olfr110	17	37492468	37500164	+	1624	196.624	180.872	221.571	205.519	186.135	235.771	195.492	188.943	201.146	201.585
CUFFORG_0904	Olfr704	7	106863104	106870921	+	5052	119.919	207.161	236.557	241.128	60.4643	33.072	36.5485	39.1437	201.191	42.3071
CUFFORG_0932	Olfr525	7	140320858	140327283	+	4795	173.937	196.646	217.29	214.675	183.764	211.234	171.693	208.515	200.637	193.801
CUFFORG_0947	Olfr308	7	86318969	86325630	-	4240	189.062	188.233	210.867	204.501	193.249	229.37	253.289	257.445	198.166	233.338
CUFFORG_0530	Olfr1280	2	111315438	111316440	+	1003	187.981	167.201	206.586	227.902	275.053	300.848	265.189	237.873	197.418	269.741
CUFFORG_0152	Olfr30	11	58454105	58462270	-	2481	185.821	220.832	230.134	153.63	171.908	181.362	195.492	216.796	197.604	191.39
CUFFORG_0679	Olfr1216	2	89011571	89018306	-	4298	171.776	218.729	186.248	206.536	165.98	244.306	247.34	273.253	195.822	232.72
CUFFORG_0671	Olfr1199	2	88754195	88760469	-	3122	180.419	191.388	144.503	259.442	136.341	142.956	133.444	143.778	193.938	139.13
CUFFORG_0245	Olfr49	14	54278118	54284939	-	5852	187.981	229.245	150.925	204.501	228.816	275.244	381.634	355.304	193.163	310.25
CUFFORG_0373	Olfr1477	19	13500546	13506192	+	4040	148.008	170.356	244.049	214.675	124.485	133.355	146.194	121.948	194.272	131.495
CUFFORG_0733	Olfr1290	2	111487528	111493829	-	2729	178.258	204.007	188.389	199.414	232.372	205.9	230.34	189.696	192.517	214.577
CUFFORG_0104	Olfr1387	11	49455343	49464001	+	4910	226.874	175.614	201.234	164.822	205.104	198.432	218.441	240.131	192.136	215.527
CUFFORG_0266	Olfr171	16	19624150	19629941	-	1211	173.937	202.955	188.389	199.414	239.486	233.638	164.043	170.877	191.174	202.011
CUFFORG_0715	Olfr48	2	89842598	89848198	-	3098	319.784	215.574	156.277	71.2193	212.218	202.699	230.34	360.573	190.714	251.458
CUFFORG_0093	Olfr827	10	130203049	130214403	-	8466	225.794	214.522	164.84	156.683	181.393	260.308	328.936	274.006	190.46	261.161
CUFFORG_0723	Olfr1270	2	90145255	90153078	-	5179	187.981	187.181	199.093	182.118	96.0315	74.6787	103.696	114.42	189.093	97.2064
CUFFORG_0308	Olfr121	17	37748866	37753009	+	1242	187.981	180.872	195.882	188.223	155.31	180.296	186.992	179.91	188.239	175.627
CUFFORG_1246	Olfr8	10	78950627	78958378	+	3451	192.303	193.491	164.84	190.257	194.434	242.172	260.089	239.379	185.223	234.019
CUFFORG_0198	Olfr1368	13	21141882	21145863	-	1629	200.946	193.491	158.418	181.101	161.238	173.895	203.142	194.213	183.489	183.122
CUFFORG_0125	Olfr315	11	58773188	58780251	+	2504	186.901	199.8	174.474	171.944	139.898	133.355	134.294	114.42	183.28	130.492
CUFFORG_0003	Olfr1411	1	92594411	92597753	+	1901	160.973	207.161	158.418	203.484	164.795	210.167	183.592	210.774	182.509	192.332
CUFFORG_0357	Olfr1442	19	12670439	12676931	+	3283	214.99	213.471	150.925	147.526	125.671	163.226	127.495	119.689	181.728	134.02
CUFFORG_0292	Olfr63	17	33264628	33273114	+	4541	187.981	190.336	181.967	165.839	190.877	176.028	223.541	241.637	181.531	208.021
CUFFORG_0892	Olfr665	7	104878007	104883117	+	3603	202.026	161.943	285.795	82.4109	203.919	213.368	201.442	261.961	183.044	220.172
CUFFORG_0420	Olfr339	2	36418964	36426221	+	4948	186.901	160.892	183.037	184.153	345.002	249.64	267.739	290.566	178.746	288.237
CUFFORG_0746	Olfr1309	2	111979876	111985309	-	4274	189.062	194.542	158.418	168.892	181.393	212.301	181.042	209.268	177.728	196.001
CUFFORG_0552	Olfr362	2	37101660	37118031	-	4385	177.178	158.789	180.896	194.327	116.186	129.087	148.744	106.892	177.797	125.227
CUFFORG_0859	Olfr598	7	103323281	103329888	+	2313	158.812	216.626	274.02	67.1497	112.629	205.9	141.094	182.169	179.152	160.448
CUFFORG_0119	Olfr325	11	58577730	58582365	+	1651	200.946	192.439	141.292	168.892	157.681	218.702	208.241	174.641	175.892	189.816
CUFFORG_1024	Olfr694	7	106686180	106691781	-	3802	176.097	193.491	192.671	143.456	182.578	153.625	178.493	207.763	176.429	180.615
CUFFORG_0102	Olfr1389	11	49423067	49432968	+	3770	167.455	215.574	222.642	101.742	199.176	178.162	174.243	207.763	176.853	189.836
CUFFORG_0567	Olfr1016	2	85797618	85802533	-	2994	203.106	152.479	174.474	167.874	148.197	129.087	162.343	167.866	174.483	151.873
CUFFORG_0380	Olfr1494	19	13739728	13750475	+	2181	165.294	174.562	144.503	211.623	156.496	183.496	169.993	212.279	173.996	180.566
CUFFORG_0708	Olfr1250	2	89656079	89663062	-	2298	212.829	181.923	145.573	151.595	130.413	147.224	161.493	168.619	172.98	151.937
CUFFORG_0772	Olfr273	4	52852154	52859194	-	4518	166.374	193.491	149.855	173.979	211.032	213.368	328.086	270.242	170.925	255.682
CUFFORG_0190	Olfr464	11	87913268	87920967	-	2320	190.142	155.634	160.559	176.014	154.125	220.835	215.041	203.999	170.587	198.5
CUFFORG_0623	Olfr1104	2	87020745	87027078	-	3090	187.981	171.408	178.756	144.474	139.898	157.892	211.641	226.582	170.654	184.003
CUFFORG_0203	Olfr11	13	21636623	21642582	-	3330	181.499	153.531	175.544	168.892	137.527	151.491	176.793	173.888	169.866	159.925
CUFFORG_0230	Olfr731	14	50233347	50241866	-	8192	152.33	179.82	162.7	182.118	194.434	120.553	151.294	176.147	169.242	160.607
CUFFORG_0527	Olfr1276	2	111254516	111261028	+	4054	178.258	179.82	154.137	163.804	200.362	203.766	189.542	182.169	169.005	193.96
CUFFORG_0176	Olfr391-ps	11	73797861	73803044	-	2072	162.053	121.983	189.459	197.379	72.32	77.8792	76.4968	57.21	167.719	70.9765
CUFFORG_0120	Olfr324	11	58595099	58600778	+	3802	167.455	200.852	100.617	194.327	193.249	213.368	299.188	279.275	165.813	246.27
CUFFORG_0938	Olfr61	7	140628864	140638925	+	1591	169.615	149.324	159.488	168.892	131.599	184.563	154.694	124.959	161.83	148.953
CUFFORG_1219	Olfr1318	2	112154198	112159157	+	3940	151.249	182.975	151.996	158.717	145.826	155.758	161.493	182.921	161.234	161.5
CUFFORG_1013	Olfr672	7	104995760	105002211	-	1680	130.723	188.233	264.387	68.1671	135.155	181.362	135.144	168.619	162.877	155.07
CUFFORG_1082	Olfr851	9	19496449	19500954	+	4506	164.214	127.241	165.911	186.188	164.795	133.355	169.143	161.844	160.888	157.284
CUFFORG_0024	Olfr1415	1	92489101	92496125	-	3220	159.892	166.15	118.814	191.275	238.3	198.432	248.19	214.537	159.033	224.865
CUFFORG_0764	Olfr1330	4	118888597	118898115	+	4674	167.455	160.892	166.981	143.456	150.568	161.093	166.593	155.069	159.696	158.331
CUFFORG_0682	Olfr1219	2	89072241	89083632	-	6006	145.848	158.789	153.066	179.066	189.692	184.563	212.491	223.571	159.192	202.579
CUFFORG_1241	Olfr1385	11	49489070	49497496	+	3466	172.856	186.13	105.969	168.892	149.382	158.959	195.492	206.257	158.462	177.522
CUFFORG_0674	Olfr1209	2	88904942	88915157	-	5611	144.767	182.975	117.743	185.17	110.258	150.424	138.544	147.542	157.664	136.692
CUFFORG_0348	Olfr132	17	38129866	38134526	-	1910	165.294	184.027	138.081	144.474	160.052	157.892	155.544	153.564	157.969	156.763
CUFFORG_0943	Olfr5	7	6478975	6486941	-	2329	173.937	177.717	113.462	164.822	117.372	125.887	121.545	124.206	157.484	122.252
CUFFORG_0680	Olfr1217	2	89021411	89032066	-	4189	186.901	175.614	111.321	154.648	138.712	150.424	172.543	158.08	157.121	154.94
CUFFORG_0135	Olfr390	11	73782964	73790446	+	3772	149.089	216.626	122.025	141.421	103.145	186.697	139.394	219.807	157.29	162.261
CUFFORG_0124	Olfr316	11	58752734	58759671	+	2725	178.258	116.725	188.389	143.456	34.3816	35.2057	82.4466	63.2321	156.707	53.8165
CUFFORG_0649	Olfr1162	2	88045968	88051096	-	4719	136.124	161.943	259.035	73.2542	91.2892	147.224	101.996	167.866	157.589	127.094
CUFFORG_0871	Olfr65	7	103903467	103908645	+	3177	155.571	173.511	233.346	66.1322	122.114	152.558	128.345	167.113	157.14	142.532
CUFFORG_0748	Olfr1311	2	112019610	112024412	-	3883	166.374	167.201	128.447	157.7	182.578	181.362	193.792	176.899	154.931	183.658
CUFFORG_0729	Olfr1275	2	111230388	111235286	-	2402	178.258	155.634	140.221	145.491	272.682	300.848	209.941	237.873	154.901	255.336
CUFFORG_1081	Olfr849	9	19440266	19446923	+	6140	138.285	159.84	165.911	156.683	199.176	151.491	202.292	142.272	155.18	173.808
CUFFORG_0269	Olfr175-ps1	16	58823662	58826774	-	1201	164.214	116.725	161.629	174.996	130.413	210.167	188.692	152.058	154.391	170.333
CUFFORG_1039	Olfr469	7	107820566	107825541	-	3171	156.651	170.356	150.925	139.386	119.743	145.09	163.193	155.822	154.33	145.962
CUFFORG_0457	Olfr1025-ps1	2	85916029	85922406	+	4622	130.723	171.408	231.205	88.5155	124.485	183.496	141.094	165.608	155.463	153.671
CUFFORG_0915	Olfr477	7	107986684	107992658	+	2874	158.812	157.737	148.785	149.561	171.908	187.763	230.34	212.279	153.724	200.573
CUFFORG_0050	Olfr791	10	129521820	129528161	+	2289	151.249	185.078	158.418	114.968	115.001	146.157	157.243	147.542	152.428	141.486
CUFFORG_0039	Olfr775	10	129248412	129253924	+	5513	137.205	177.717	133.799	156.683	141.083	136.555	121.545	135.497	151.351	133.67
CUFFORG_0109	Olfr1381	11	49543588	49556109	+	4797	155.571	146.17	137.01	159.735	212.218	176.028	215.891	183.674	149.621	196.953
CUFFORG_1212	Olfr1324	X	50421045	50428451	-	5714	131.803	123.035	174.474	170.926	106.702	145.09	130.045	105.387	150.06	121.806
CUFFORG_0965	Olfr571	7	102905223	102917518	-	5007	143.687	158.789	140.221	155.665	139.898	149.357	192.092	152.058	149.591	158.351
CUFFORG_0387	Olfr1418	19	11852587	11861066	-	4046	125.321	160.892	130.588	177.031	130.413	161.093	180.192	147.542	148.458	154.81
CUFFORG_0551	Olfr361	2	37083736	37089225	-	2684	137.205	157.737	161.629	136.334	118.557	122.686	131.744	144.53	148.226	129.38
CUFFORG_0696	Olfr1234	2	89360013	89364865	-	3860	163.133	153.531	147.714	127.177	94.8459	139.756	107.945	122.7	147.889	116.312
CUFFORG_0241	Olfr1511	14	52389794	52397379	-	1472	139.365	151.428	233.346	71.2193	82.9902	147.224	77.3468	121.948	148.839	107.377
CUFFORG_0413	Olfr1501	19	13835033	13850790	-	4624	148.008	134.602	143.433	159.735	158.867	170.694	214.191	198.729	146.444	185.62
CUFFORG_0736	Olfr1295	2	111563785	111569659	-	1841	136.124	146.17	133.799	164.822	143.454	188.83	186.992	167.113	145.229	171.598
CUFFORG_0335	Olfr101	17	37297556	37304313	-	3081	169.615	129.344	133.799	137.352	103.145	138.689	134.294	120.442	142.528	124.143
CUFFORG_0450	Olfr1013	2	85767118	85774496	+	4752	153.41	149.324	144.503	122.09	80.619	109.884	126.645	138.508	142.332	113.914
CUFFORG_0916	Olfr479	7	108050693	108056600	+	3065	136.124	134.602	143.433	152.613	109.073	139.756	129.195	163.35	141.693	135.343
CUFFORG_1243	Olfr806	10	129735943	129741937	-	3368	110.196	128.293	139.151	187.205	139.898	126.954	135.144	157.327	141.211	139.831
CUFFORG_0952	Olfr303	7	86391810	86397789	-	4513	131.803	133.551	154.137	142.439	120.929	129.087	131.744	137.756	140.482	129.879
CUFFORG_0029	Olfr419	1	174248514	174252061	-	2685	170.696	104.106	188.389	98.6897	143.454	115.219	122.395	161.091	140.47	135.54
CUFFORG_1052	Olfr502	7	108520890	108525064	-	3216	140.446	177.717	102.758	135.317	78.2479	69.3445	54.3977	93.3426	139.059	73.8332
CUFFORG_0479	Olfr1122	2	87385849	87391986	+	5092	164.214	133.551	138.081	117.003	126.856	134.422	187.842	176.899	138.212	156.505
CUFFORG_0462	Olfr1033	2	86021722	86044987	+	4629	129.642	147.221	193.741	82.4109	85.3613	138.689	107.096	138.508	138.254	117.414
CUFFORG_0670	Olfr1198	2	88745243	88751361	-	2371	123.16	158.789	127.377	137.352	62.8354	100.283	115.595	83.5567	136.669	90.5675
CUFFORG_1093	Olfr873	9	20298532	20303455	+	4924	138.285	143.015	138.081	127.177	110.258	120.553	112.195	177.652	136.64	130.165
CUFFORG_0786	Olfr460	6	40569387	40574374	+	3503	150.169	136.705	84.561	169.909	144.64	144.023	227.79	190.449	135.336	176.726
CUFFORG_0766	Olfr71	4	43704562	43710255	-	2731	160.973	147.221	97.4057	136.334	187.321	205.9	253.289	213.785	135.483	215.074
CUFFORG_0813	Olfr215	6	116580084	116584195	-	4112	127.482	153.531	125.236	136.334	124.485	133.355	153.844	163.35	135.646	143.758
CUFFORG_0832	Olfr550	7	102571243	102583011	+	5105	138.285	164.047	143.433	95.6374	126.856	136.555	141.094	141.519	135.35	136.506
CUFFORG_0080	Olfr810	10	129787289	129794917	-	4935	150.169	155.634	176.615	59.0103	128.042	166.427	106.246	164.102	135.357	141.204
CUFFORG_0482	Olfr1126	2	87453936	87458911	+	1854	145.848	121.983	115.602	152.613	123.3	130.154	174.243	137.756	134.012	141.363
CUFFORG_0565	Olfr1006	2	85673695	85678757	-	1527	113.437	154.582	145.573	122.09	139.898	133.355	155.544	137.756	133.921	141.638
CUFFORG_0310	Olfr122	17	37768378	37773749	+	2573	125.321	147.221	120.954	138.369	129.228	133.355	134.294	146.789	132.966	135.916
CUFFORG_1080	Olfr845	9	19336489	19341718	+	3540	125.321	112.519	157.348	138.369	188.506	158.959	165.743	200.235	133.389	178.361
CUFFORG_0261	Olfr164	16	19284033	19314064	-	3019	141.526	135.654	137.01	115.986	155.31	144.023	173.393	166.361	132.544	159.772
CUFFORG_0596	Olfr1065	2	86444022	86450578	-	2340	116.678	152.479	159.488	99.7071	56.9075	38.4062	55.2477	43.6602	132.088	48.5554
CUFFORG_0167	Olfr75-ps1	11	73404076	73409887	-	2684	105.875	137.757	132.729	148.543	109.073	118.419	104.546	123.453	131.226	113.873
CUFFORG_0032	Olfr1353	10	78963309	78971338	+	1993	138.285	143.015	119.884	122.09	99.5882	121.62	108.795	105.387	130.819	108.847
CUFFORG_0755	Olfr155	4	43851564	43857595	+	3556	151.249	141.963	80.2794	144.474	186.135	188.83	236.29	190.449	129.491	200.426
CUFFORG_0231	Olfr732	14	50278210	50284206	-	4136	135.044	120.932	122.025	141.421	113.815	141.889	115.595	137.756	129.855	127.264
CUFFORG_0395	Olfr76	19	12118128	12123196	-	3036	140.446	125.138	130.588	122.09	90.1036	150.424	113.895	157.327	129.566	127.938
CUFFORG_0004	Olfr1410	1	92605823	92612778	+	5858	122.08	150.376	130.588	114.968	143.454	173.895	146.194	243.895	129.503	176.86
CUFFORG_0502	Olfr1176	2	88336721	88342000	+	2776	139.365	164.047	155.207	61.0451	68.7633	116.285	61.1974	114.42	129.916	90.1665
CUFFORG_0794	Olfr446	6	42921377	42931141	+	4399	96.1514	150.376	202.304	71.2193	86.5469	138.689	124.945	137.756	130.013	121.984
CUFFORG_1027	Olfr698	7	106749889	106755397	-	4027	122.08	118.829	158.418	117.003	115.001	108.817	119.845	132.486	129.082	119.037
CUFFORG_0745	Olfr1308	2	111959285	111964944	-	2363	124.241	131.448	118.814	138.369	136.341	147.224	149.594	146.789	128.218	144.987
CUFFORG_0906	Olfr713	7	107031179	107040994	+	6324	117.758	116.725	142.362	137.352	132.784	124.82	135.994	155.069	128.549	137.167
CUFFORG_0069	Olfr771	10	129160003	129164751	-	2098	149.089	123.035	115.602	124.125	88.918	118.419	84.1465	91.0843	127.963	95.642
CUFFORG_1104	Olfr887	9	38084134	38088047	+	3529	131.803	114.622	126.306	139.386	131.599	130.154	116.445	155.069	128.029	133.317
CUFFORG_0076	Olfr802	10	129677683	129688169	-	5545	118.839	131.448	112.391	145.491	216.96	176.028	182.742	209.268	127.042	196.25
CUFFORG_0290	Olfr209	16	59361160	59363993	-	1444	130.723	127.241	126.306	124.125	112.629	150.424	152.994	159.586	127.099	143.908
CUFFORG_0853	Olfr592	7	103184803	103192967	+	6058	123.16	135.654	184.108	69.1845	122.114	165.36	125.795	191.955	128.027	151.306
CUFFORG_0107	Olfr1383	11	49519747	49526636	+	3506	143.687	124.086	128.447	111.916	144.64	72.545	96.896	146.789	127.034	115.217
CUFFORG_0324	Olfr90	17	37083871	37088499	-	3188	132.883	105.158	157.348	113.951	133.97	196.298	152.994	180.663	127.335	165.981
CUFFORG_0824	Olfr295	7	86583862	86591128	+	6013	136.124	129.344	109.18	130.23	90.1036	100.283	135.144	119.689	126.22	111.305
CUFFORG_0994	Olfr67	7	103784510	103791830	-	3944	126.401	105.158	217.29	59.0103	75.8767	126.954	114.745	140.014	126.965	114.397
CUFFORG_1226	Olfr640	7	104021372	104022316	-	945	102.633	138.809	204.445	59.0103	77.0623	141.889	99.4458	118.184	126.224	109.145
CUFFORG_0301	Olfr107	17	37399406	37407477	+	4322	133.964	132.499	143.433	90.5503	141.083	132.288	162.343	138.508	125.111	143.556
CUFFORG_0604	Olfr1080	2	86553181	86558138	-	979	138.285	123.035	120.954	115.986	105.516	124.82	127.495	132.486	124.565	122.579
CUFFORG_0603	Olfr1079	2	86536961	86542480	-	2141	139.365	119.88	137.01	101.742	112.629	107.751	99.4458	110.656	124.499	107.621
CUFFORG_0311	Olfr123	17	37793529	37798373	+	2957	116.678	128.293	110.25	140.404	103.145	121.62	143.644	133.239	123.906	125.412
CUFFORG_0388	Olfr1419	19	11868632	11875089	-	3137	131.803	107.261	124.166	125.143	179.022	208.033	203.142	149.047	122.093	184.811
CUFFORG_1086	Olfr859	9	19804906	19813577	+	5549	105.875	108.313	153.066	121.073	82.9902	156.825	117.295	131.734	122.082	122.211
CUFFORG_0919	Olfr491	7	108313451	108318827	+	2267	137.205	114.622	102.758	130.23	147.011	152.558	143.644	148.294	121.204	147.877
CUFFORG_0391	Olfr1425	19	12073226	12077767	-	2222	135.044	144.067	74.9275	128.195	174.279	182.429	201.442	149.047	120.558	176.799
CUFFORG_0677	Olfr1214	2	88986442	88992754	-	2269	170.696	99.9001	108.11	102.759	81.8046	78.946	85.8464	107.645	120.366	88.5605
CUFFORG_0055	Olfr804	10	129703210	129710018	+	6491	126.401	129.344	129.517	97.6722	64.021	83.2134	101.996	88.0733	120.734	84.3258
CUFFORG_0031	Olfr1354	10	78913306	78920399	+	3779	156.651	107.261	102.758	113.951	152.939	216.568	180.192	170.124	120.155	179.956
CUFFORG_0492	Olfr1148	2	87830776	87835886	+	2936	127.482	116.725	129.517	107.846	92.4747	103.483	113.895	108.398	120.393	104.563
CUFFORG_1134	Olfr924	9	38848091	38851495	+	3405	119.919	112.519	204.445	47.8187	69.9488	102.416	97.7459	136.25	121.175	101.59
CUFFORG_0123	Olfr319	11	58699162	58703472	+	2500	104.794	96.7454	153.066	126.16	94.8459	96.0154	86.6964	132.486	120.191	102.511
CUFFORG_1236	Olfr463	11	87892618	87897387	-	2416	113.437	145.118	120.954	97.6722	133.97	136.555	118.995	138.508	119.295	132.007
CUFFORG_0477	Olfr1120	2	87354815	87361736	+	4374	132.883	91.4875	115.602	128.195	103.145	115.219	118.145	103.129	117.042	109.909
CUFFORG_0145	Olfr406-ps	11	74259865	74271624	+	2869	117.758	109.364	102.758	135.317	116.186	104.55	104.546	130.228	116.299	113.877
CUFFORG_1126	Olfr910	9	38537825	38540830	+	2030	130.723	125.138	123.095	87.498	90.1036	94.9486	108.795	103.881	116.613	99.4322
CUFFORG_0179	Olfr394	11	73883337	73890773	-	5631	111.276	120.932	130.588	103.777	143.454	141.889	167.443	145.283	116.643	149.518
CUFFORG_0789	Olfr452	6	42785093	42791619	+	2813	102.633	97.797	139.151	125.143	126.856	86.4139	123.245	117.431	116.181	113.487
CUFFORG_0797	Olfr237-ps1	6	43146592	43157169	+	4200	106.955	108.313	185.178	65.1148	131.599	174.961	151.294	142.272	116.39	150.031
CUFFORG_0536	Olfr1291-ps1	2	111497263	111504240	+	5007	133.964	97.797	114.532	112.934	167.166	100.283	150.444	117.431	114.807	133.831
CUFFORG_1211	Olfr1323	X	50007458	50019362	-	3425	115.598	89.3843	147.714	106.829	107.887	115.219	106.246	88.826	114.881	104.544
CUFFORG_1020	Olfr686	7	105201858	105207434	-	2834	84.2675	117.777	135.94	119.038	120.929	129.087	118.995	165.608	114.256	133.655
CUFFORG_0287	Olfr204	16	59307197	59318248	-	4211	95.071	116.725	131.658	112.934	125.671	133.355	112.195	131.734	114.097	125.739
CUFFORG_0199	Olfr1366	13	21535523	21542808	-	2795	108.035	123.035	148.785	76.3064	88.918	97.0823	90.9462	114.42	114.04	97.8416
CUFFORG_1109	Olfr893	9	38208418	38211566	+	2839	142.607	115.674	100.617	93.6026	94.8459	81.0797	117.295	118.184	113.125	102.851
CUFFORG_0211	Olfr739	14	50418626	50427107	+	2800	125.321	96.7454	112.391	115.986	122.114	94.9486	118.145	94.8481	112.611	107.514
CUFFORG_1019	Olfr685	7	105178416	105186075	-	3583	98.3121	116.725	163.77	74.2716	98.4026	150.424	126.645	164.855	113.27	135.082
CUFFORG_1225	Olfr1030	2	85979312	85988443	+	4688	87.5085	107.261	192.671	67.1497	98.4026	68.2776	69.6971	111.409	113.648	86.9466
CUFFORG_0484	Olfr1129	2	87573903	87577251	+	2403	115.598	106.21	103.828	122.09	91.2892	113.085	127.495	162.597	111.931	123.616
CUFFORG_1156	Olfr974	9	39937516	39943295	+	1718	155.571	78.8685	116.673	96.6548	77.0623	92.8149	65.4473	73.018	111.942	77.0856
CUFFORG_0204	Olfr1361	13	21656880	21663386	-	2843	109.116	129.344	140.221	70.2019	92.4747	120.553	131.744	149.047	112.221	123.455
CUFFORG_1102	Olfr884	9	38046559	38050178	+	3222	87.5085	116.725	177.685	67.1497	81.8046	122.686	94.3461	126.464	112.267	106.325
CUFFORG_0045	Olfr784	10	129384077	129390829	+	3808	97.2317	118.829	108.11	120.055	68.7633	117.352	74.7969	114.42	111.056	93.8331
CUFFORG_0237	Olfr750	14	51063189	51074586	-	9289	119.919	104.106	120.954	95.6374	129.228	138.689	105.396	140.014	110.154	128.331
CUFFORG_0426	Olfr346	2	36685789	36691301	+	4111	114.517	118.829	78.1387	126.16	77.0623	62.9434	61.1974	73.018	109.411	68.5553
CUFFORG_0833	Olfr552	7	102597656	102608125	+	4320	96.1514	133.551	160.559	52.9058	116.186	153.625	116.445	149.047	110.792	133.826
CUFFORG_0699	Olfr1239	2	89417044	89420407	-	1660	99.3924	115.674	110.25	111.916	91.2892	114.152	124.945	145.283	109.308	118.917
CUFFORG_0318	Olfr133	17	38145281	38151225	+	3086	103.714	104.106	146.644	83.4284	64.021	68.2776	74.7969	74.5235	109.473	70.4048
CUFFORG_0014	Olfr429	1	174084371	174091343	+	2534	123.16	114.622	94.1945	100.724	97.217	119.486	119.845	125.711	108.175	115.565
CUFFORG_1232	Olfr116	17	37620577	37627109	-	4413	105.875	87.2812	143.433	97.6722	117.372	211.234	203.142	163.35	108.565	173.774
CUFFORG_1188	Olfr144	9	39234412	39249994	-	4114	85.3478	105.158	116.673	122.09	94.8459	122.686	141.094	135.497	107.317	123.531
CUFFORG_0760	Olfr1340	4	118720195	118728362	+	2480	108.035	105.158	139.151	78.3413	86.5469	131.221	101.146	128.722	107.671	111.909
CUFFORG_0517	Olfr1255	2	89812042	89818057	+	2488	111.276	115.674	103.828	94.62	66.3921	102.416	73.9469	106.14	106.35	87.2238
CUFFORG_0453	Olfr1020	2	85847030	85851794	+	2674	119.919	97.797	143.433	66.1322	61.6498	70.4113	86.6964	90.3315	106.82	77.2723
CUFFORG_1207	Olfr1320	X	49672333	49684825	+	1995	111.276	100.952	122.025	91.5677	110.258	155.758	149.594	109.903	106.455	131.378
CUFFORG_0366	Olfr1461	19	13163008	13168168	+	3522	106.955	98.8486	123.095	96.6548	163.609	185.63	115.595	167.866	106.388	158.175
CUFFORG_0765	Olfr70	4	43695000	43700807	-	2352	124.241	89.3843	84.561	124.125	117.372	153.625	164.893	149.8	105.578	146.422
CUFFORG_0800	Olfr13	6	43172140	43177460	+	3709	112.357	94.6422	101.687	113.951	71.1344	89.6144	106.246	89.5788	105.659	89.1433
CUFFORG_0577	Olfr1044	2	86168599	86177820	-	3256	102.633	104.106	164.84	53.9232	66.3921	88.5476	61.1974	72.2652	106.376	72.1006
CUFFORG_0693	Olfr1231	2	89299267	89307114	-	4520	112.357	103.055	112.391	92.5851	126.856	120.553	150.444	170.124	105.097	141.994
CUFFORG_0062	Olfr1357	10	78611003	78618074	-	2306	102.633	109.364	142.362	67.1497	68.7633	116.285	73.9469	105.387	105.377	91.0956
CUFFORG_1146	Olfr961	9	39645118	39649250	+	3123	105.875	98.8486	156.277	60.0277	36.7528	44.8072	36.5485	52.6934	105.257	42.7005
CUFFORG_0313	Olfr125	17	37832949	37838490	+	3892	105.875	89.3843	117.743	104.794	149.382	99.2159	62.0474	70.0069	104.449	95.1631
CUFFORG_0505	Olfr1184	2	88483575	88489752	+	3655	138.285	94.6422	92.0538	90.5503	65.2065	73.6118	77.3468	65.4904	103.883	70.4139
CUFFORG_1164	Olfr843	9	19245328	19249845	-	4518	92.9103	100.952	104.898	117.003	107.887	105.617	107.945	154.316	103.941	118.942
CUFFORG_0532	Olfr1284	2	111375554	111381178	+	2310	87.5085	119.88	86.7018	119.038	34.3816	36.2725	51.8478	24.0884	103.282	36.6476
CUFFORG_0365	Olfr1454	19	13060610	13067025	+	3938	113.437	88.3327	109.18	102.759	71.1344	72.545	108.795	56.4572	103.427	77.233
CUFFORG_0307	Olfr119	17	37696664	37702647	+	2146	116.678	105.158	92.0538	98.6897	93.6603	112.018	103.696	64.7376	103.145	93.5279
CUFFORG_0732	Olfr1286	2	111418115	111423115	-	3470	106.955	92.5391	100.617	111.916	169.537	131.221	171.693	137.756	103.007	152.552
CUFFORG_0488	Olfr1143	2	87801408	87804681	+	3030	104.794	93.5907	103.828	109.881	73.5056	85.347	96.046	108.398	103.024	90.8241
CUFFORG_0091	Olfr824	10	130123502	130129989	-	3819	101.553	99.9001	105.969	104.794	100.774	89.6144	92.6461	101.623	103.054	96.1643
CUFFORG_1173	Olfr867	9	20050963	20057543	-	4590	68.0622	87.2812	145.573	111.916	125.671	118.419	90.9462	115.925	103.208	112.74
CUFFORG_0969	Olfr578	7	102982269	102989324	-	3004	98.3121	121.983	146.644	44.7664	106.702	134.422	89.2463	112.914	102.926	110.821
CUFFORG_0569	Olfr1019	2	85839632	85845445	-	2982	110.196	103.055	147.714	49.8535	67.5777	96.0154	80.7466	97.1064	102.705	85.3615
CUFFORG_1176	Olfr151	9	37708964	37716223	-	1667	88.5889	102.003	150.925	69.1845	60.4643	82.1465	48.448	61.7266	102.676	63.1963
CUFFORG_0620	Olfr1100	2	86976063	86979899	-	2848	97.2317	96.7454	93.1241	115.986	107.887	104.55	97.7459	83.5567	100.772	98.435
CUFFORG_0143	Olfr403	11	74186249	74198612	+	3444	104.794	87.2812	100.617	108.864	101.959	119.486	125.795	142.272	100.389	122.378
CUFFORG_0643	Olfr1156	2	87947053	87952994	-	3272	100.473	99.9001	137.01	64.0974	66.3921	76.8123	67.1472	75.2763	100.37	71.407
CUFFORG_0580	Olfr1046	2	86215191	86219308	-	2561	79.9461	107.261	143.433	69.1845	101.959	121.62	79.0467	104.634	99.9561	101.815
CUFFORG_0463	Olfr1034	2	86045861	86049911	+	4051	78.8657	104.106	162.7	54.9406	66.3921	93.8817	81.5966	81.2984	100.153	80.7922
CUFFORG_1127	Olfr912	9	38580190	38584767	+	3605	93.9907	107.261	103.828	91.5677	94.8459	94.9486	103.696	106.14	99.1619	99.9074
CUFFORG_1216	Olfr1316	2	112127653	112134972	-	3848	96.1514	86.2296	89.913	123.108	135.155	148.29	154.694	146.789	98.8504	146.232
CUFFORG_0433	Olfr354	2	36905643	36916038	+	9807	100.473	96.7454	98.4761	95.6374	90.1036	85.347	124.095	137.003	97.8329	109.137
CUFFORG_0665	Olfr1182	2	88442939	88449121	-	4325	109.116	77.8169	68.5051	132.264	103.145	75.7455	113.045	103.129	96.9255	98.766
CUFFORG_0094	Olfr56	11	49130159	49135387	+	1603	100.473	105.158	89.913	93.6026	66.3921	88.5476	101.996	91.8371	97.2866	87.1931
CUFFORG_0189	Olfr462	11	87884979	87892274	-	7296	118.839	85.178	95.2649	87.498	84.1757	87.4807	95.196	115.173	96.6949	95.5063
CUFFORG_1099	Olfr878	9	37917954	37922441	+	4096	87.5085	104.106	144.503	50.871	65.2065	87.4807	77.3468	85.815	96.7472	78.9623
CUFFORG_0609	Olfr1085	2	86656679	86662019	-	2190	106.955	99.9001	88.8426	86.4806	88.918	103.483	109.645	115.173	95.5446	104.305
CUFFORG_0744	Olfr1307	2	111943862	111949344	-	1843	88.5889	99.9001	85.6314	106.829	129.228	114.152	93.4961	113.667	95.2374	112.636
CUFFORG_0315	Olfr127	17	37900486	37906201	+	3091	90.7496	56.7853	127.377	107.846	94.8459	129.087	104.546	82.0512	95.6895	102.633
CUFFORG_0909	Olfr716	7	107138327	107149509	+	3110	96.1514	91.4875	102.758	90.5503	116.186	163.226	152.144	158.833	95.2367	147.597
CUFFORG_0369	Olfr1466	19	13338866	13343568	+	1973	127.482	75.7138	77.0683	98.6897	46.2374	62.9434	22.949	48.1768	94.7383	45.0767
CUFFORG_1148	Olfr965	9	39711353	39720594	+	1799	95.071	99.9001	131.658	55.9581	30.8249	58.6761	50.9979	54.1989	95.6469	48.6745
CUFFORG_1113	Olfr25	9	38329492	38336103	+	6612	77.7854	107.261	105.969	87.498	103.145	113.085	107.945	122.7	94.6284	111.719
CUFFORG_0831	Olfr549	7	102549870	102555842	+	1891	96.1514	103.055	138.081	41.7142	82.9902	116.285	83.2965	109.151	94.7503	97.9307
CUFFORG_0742	Olfr1305	2	111868075	111877149	-	1928	85.3478	82.0233	101.687	105.812	110.258	76.8123	96.896	108.398	93.7175	98.0911
CUFFORG_0233	Olfr734	14	50316696	50326761	-	4236	88.5889	94.6422	104.898	82.4109	69.9488	88.5476	85.8464	103.129	92.6351	86.8678
CUFFORG_0542	Olfr1302	2	111777436	111782761	+	2812	105.875	91.4875	79.209	91.5677	61.6498	83.2134	86.6964	70.0069	92.0347	75.3916
CUFFORG_0925	Olfr506	7	108610939	108615308	+	3044	84.2675	85.178	146.644	55.9581	74.6911	94.9486	96.896	124.959	93.0118	97.8736
CUFFORG_0376	Olfr1487	19	13617375	13621176	+	2261	87.5085	77.8169	80.2794	119.038	74.6911	93.8817	73.0969	85.0622	91.1607	81.683
CUFFORG_1158	Olfr981	9	40021389	40029749	+	4162	73.464	95.6938	139.151	60.0277	67.5777	75.7455	57.7976	73.018	92.0841	68.5347
CUFFORG_1128	Olfr913	9	38592773	38596217	+	2421	83.1871	88.3327	94.1945	98.6897	77.0623	98.1491	97.7459	87.3205	91.101	90.0694
CUFFORG_0905	Olfr1532-ps1	7	106908001	106915405	+	1579	82.1068	87.2812	96.3353	98.6897	61.6498	74.6787	89.2463	78.2873	91.1032	75.9655
CUFFORG_0121	Olfr179	11	58658647	58669528	+	5096	91.83	109.364	104.898	56.9755	80.619	94.9486	90.9462	100.117	90.7671	91.6578
CUFFORG_0500	Olfr1168	2	88181880	88186919	+	2635	87.5085	86.2296	100.617	87.498	92.4747	68.2776	91.7962	115.173	90.4633	91.9303
CUFFORG_0644	Olfr1157	2	87960481	87968297	-	2623	79.9461	76.7654	140.221	66.1322	43.8662	69.3445	71.397	73.018	90.7663	64.4064
CUFFORG_0067	Olfr769	10	129108952	129117861	-	4325	74.5443	94.6422	94.1945	96.6548	87.7324	89.6144	84.9964	117.431	90.009	94.9436
CUFFORG_0626	Olfr1107	2	87068687	87075882	-	4437	84.2675	100.952	88.8426	82.4109	92.4747	84.2802	80.7466	93.3426	89.1182	87.711
CUFFORG_0683	Olfr1220	2	89094188	89107855	-	4288	104.794	91.4875	71.7163	84.4458	78.2479	82.1465	80.7466	63.2321	88.1109	76.0933
CUFFORG_0661	Olfr1177-ps	2	88342132	88346492	-	2826	74.5443	93.5907	144.503	42.7316	59.2787	77.8792	61.1974	62.4793	88.8424	65.2087
CUFFORG_0331	Olfr97	17	37230963	37237330	-	2216	82.1068	93.5907	96.3353	77.3239	118.557	93.8817	119.845	131.734	87.3392	116.004
CUFFORG_0775	Olfr267	4	58782704	58787716	-	4050	89.6693	88.3327	77.0683	92.5851	103.145	149.357	175.943	158.833	86.9139	146.819
CUFFORG_0826	Olfr292	7	86688330	86697507	+	3211	82.1068	79.9201	77.0683	106.829	84.1757	74.6787	74.7969	61.7266	86.481	73.8445
CUFFORG_0883	Olfr652	7	104560901	104568191	+	4380	73.464	96.7454	151.996	28.4877	75.8767	80.0129	72.247	111.409	87.6732	84.8864
CUFFORG_0613	Olfr1090	2	86752724	86758984	-	2131	89.6693	88.3327	75.9979	91.5677	60.4643	92.8149	96.046	100.87	86.3919	87.5488
CUFFORG_0239	Olfr1513	14	52345930	52356408	-	4438	72.3836	110.416	122.025	41.7142	80.619	115.219	57.7976	74.5235	86.6346	82.0397
CUFFORG_1210	Olfr1322	X	49884999	49891455	-	1850	144.767	57.8369	52.4492	86.4806	112.629	133.355	133.444	161.091	85.3835	135.13
CUFFORG_0487	Olfr152	2	87779483	87784572	+	2456	85.3478	96.7454	122.025	41.7142	74.6911	85.347	63.7473	77.5346	86.458	75.33
CUFFORG_0026	Olfr1408	1	173128049	173137374	-	3453	75.6247	75.7138	131.658	62.0626	97.217	117.352	97.7459	98.6119	86.2648	102.732
CUFFORG_0864	Olfr615	7	103556079	103563798	+	4387	79.9461	87.2812	134.869	42.7316	46.2374	98.1491	73.0969	89.5788	86.2071	76.7655
CUFFORG_0678	Olfr1215	2	89000059	89006937	-	2607	87.5085	88.3327	87.7722	77.3239	61.6498	52.2751	76.4968	83.5567	85.2343	68.4946
CUFFORG_0979	Olfr609	7	103489918	103498002	-	3478	73.464	95.6938	143.433	31.54	91.2892	120.553	82.4466	99.3647	86.0326	98.4133
CUFFORG_0549	Olfr358	2	37002163	37009335	-	4978	106.955	67.3011	97.4057	69.1845	123.3	129.087	150.444	160.338	85.2116	140.792
CUFFORG_1154	Olfr972	9	39866288	39874651	+	1775	89.6693	63.0948	100.617	87.498	130.413	146.157	156.393	160.338	85.2198	148.325
CUFFORG_0325	Olfr91	17	37090618	37098298	-	3875	105.875	86.2296	90.9834	55.9581	87.7324	81.0797	83.2965	109.151	84.7614	90.3148
CUFFORG_0293	Olfr96	17	37220098	37226673	+	2209	91.83	76.7654	96.3353	74.2716	79.4334	73.6118	85.8464	62.4793	84.8006	75.3427
CUFFORG_0874	Olfr633	7	103944420	103948963	+	3932	93.9907	80.9717	131.658	34.5923	49.7941	78.946	70.5471	92.5898	85.3032	72.9692
CUFFORG_0437	Olfr364-ps1	2	37139322	37147780	+	2106	77.7854	83.0748	107.039	71.2193	82.9902	99.2159	108.795	111.409	84.7797	100.603
CUFFORG_0234	Olfr735	14	50342360	50348872	-	4261	96.1514	68.3527	68.5051	102.759	82.9902	62.9434	81.5966	70.7597	83.9421	74.5725
CUFFORG_0242	Olfr1510	14	52409124	52414389	-	2006	79.9461	89.3843	116.673	51.8884	43.8662	97.0823	64.5973	71.5125	84.4729	69.2646
CUFFORG_0281	Olfr196	16	59166648	59170444	-	1700	85.3478	73.6106	66.3643	107.846	82.9902	92.8149	91.7962	60.9738	83.2923	82.1438
CUFFORG_0288	Olfr205	16	59328005	59331138	-	1650	70.2229	86.2296	95.2649	83.4284	48.6085	81.0797	51.8478	70.0069	83.7864	62.8857
CUFFORG_0406	Olfr1459	19	13138021	13149549	-	8951	73.464	88.3327	96.3353	72.2368	88.918	70.4113	90.9462	116.678	82.5922	91.7384
CUFFORG_1199	Olfr968	9	39770497	39783222	-	2878	79.9461	80.9717	89.913	77.3239	87.7324	65.0771	78.1967	87.3205	82.0386	79.5817
CUFFORG_0006	Olfr16	1	172950381	172958357	+	2718	77.7854	84.1264	99.5465	65.1148	69.9488	88.5476	73.0969	97.1064	81.6433	82.1749
CUFFORG_0326	Olfr92	17	37110507	37120091	-	2123	96.1514	71.5075	88.8426	69.1845	65.2065	104.55	73.9469	76.029	81.4215	79.9332
CUFFORG_0486	Olfr1140	2	87743752	87747581	+	1443	77.7854	69.4043	89.913	87.498	87.7324	103.483	84.1465	91.8371	81.1502	91.7998
CUFFORG_0223	Olfr723	14	49928348	49931803	-	1309	89.6693	89.3843	61.0124	80.3761	109.073	123.753	83.2965	115.925	80.1105	108.012
CUFFORG_0810	Olfr457	6	42467998	42476278	-	4364	82.1068	96.7454	50.3084	90.5503	101.959	122.686	183.592	141.519	79.9277	137.439
CUFFORG_0481	Olfr1124	2	87430277	87436622	+	2976	100.473	90.4359	44.9565	83.4284	155.31	108.817	98.5959	107.645	79.8234	117.592
CUFFORG_1100	Olfr881	9	37991872	37996236	+	4018	68.0622	87.2812	118.814	46.8013	64.021	85.347	58.6475	82.8039	80.2396	72.7049
CUFFORG_0476	Olfr1118	2	87307597	87310438	+	1777	66.9819	72.559	75.9979	100.724	98.4026	103.483	107.945	152.811	79.0658	115.661
CUFFORG_1215	Olfr709-ps1	7	106923916	106932219	-	4036	71.3033	86.2296	75.9979	80.3761	77.0623	78.946	102.846	91.8371	78.4767	87.6728
CUFFORG_1250	Olfr681	7	105116836	105125523	+	4729	70.2229	94.6422	105.969	44.7664	99.5882	154.692	108.795	149.047	78.9001	128.031
CUFFORG_0758	Olfr62	4	118658952	118668042	+	2690	71.3033	64.1464	116.673	62.0626	85.3613	86.4139	70.5471	88.826	78.5463	82.7871
CUFFORG_0352	Olfr1431	19	12199968	12212191	+	3252	92.9103	58.8885	79.209	80.3761	58.0931	68.2776	71.397	86.5677	77.846	71.0839
CUFFORG_0956	Olfr544	7	102482302	102488355	-	3041	79.9461	67.3011	117.743	48.8361	90.1036	90.6812	92.6461	129.475	78.4566	100.727
CUFFORG_0662	Olfr1179	2	88401886	88406453	-	1282	86.4282	73.6106	54.59	94.62	99.5882	80.0129	107.096	88.826	77.3122	93.8806
CUFFORG_0836	Olfr556	7	102665017	102673270	+	3707	83.1871	59.9401	89.913	77.3239	71.1344	90.6812	97.7459	65.4904	77.591	81.263
CUFFORG_1149	Olfr150	9	39732513	39738380	+	1675	88.5889	62.0432	81.3498	77.3239	75.8767	73.6118	77.3468	97.8592	77.3265	81.1736
CUFFORG_0792	Olfr448	6	42890437	42899085	+	3315	61.5801	67.3011	151.996	32.5574	71.1344	84.2802	81.5966	83.5567	78.3586	80.142
CUFFORG_0799	Olfr437	6	43163264	43169861	+	2971	77.7854	73.6106	105.969	52.9058	67.5777	73.6118	73.9469	85.0622	77.5677	75.0497
CUFFORG_1037	Olfr2	7	106995988	107006072	-	2006	69.1426	96.7454	66.3643	75.289	4316.7	3729.69	3116.81	3430.34	76.8853	3648.39
CUFFORG_1063	Olfr530	7	140371872	140376526	-	2806	86.4282	59.9401	83.4906	78.3413	68.7633	102.416	100.296	79.0401	77.05	87.6289
CUFFORG_0217	Olfr745	14	50639388	50643885	+	2836	62.6604	84.1264	108.11	54.9406	52.1652	69.3445	51.8478	63.2321	77.4593	59.1474
CUFFORG_0116	Olfr54	11	51014236	51031578	+	5109	90.7496	77.8169	101.687	37.6445	66.3921	85.347	79.0467	86.5677	76.9746	79.3384
CUFFORG_0309	Olfr120	17	37721947	37727220	+	1510	79.9461	85.178	74.9275	65.1148	82.9902	99.2159	92.6461	115.173	76.2916	97.5062
CUFFORG_0178	Olfr393	11	73844413	73851454	-	4087	78.8657	66.2496	72.7867	86.4806	92.4747	80.0129	62.8974	107.645	76.0957	85.7575
CUFFORG_0873	Olfr632	7	103934346	103940571	+	3275	52.9373	95.6938	120.954	37.6445	43.8662	83.2134	53.5478	61.7266	76.8075	60.5885
CUFFORG_0673	Olfr1208	2	88895572	88902282	-	2868	79.9461	75.7138	62.0828	83.4284	40.3095	53.3419	69.6971	65.4904	75.2927	57.2097
CUFFORG_0097	Olfr1393	11	49278340	49282765	+	2970	85.3478	63.0948	66.3643	85.4632	62.8354	86.4139	68.8471	73.018	75.0676	72.7786
CUFFORG_0980	Olfr610	7	103505375	103512122	-	1643	62.6604	93.5907	111.321	34.5923	58.0931	76.8123	59.4975	76.029	75.541	67.608
CUFFORG_0009	Olfr1404	1	173212392	173218583	+	4231	92.9103	73.6106	77.0683	55.9581	59.2787	88.5476	67.9972	70.0069	74.8868	71.4576
CUFFORG_0688	Olfr1225	2	89168388	89174669	-	5544	89.6693	59.9401	71.7163	77.3239	67.5777	73.6118	81.5966	85.815	74.6624	77.1503
CUFFORG_1000	Olfr644	7	104066498	104071837	-	2612	62.6604	85.178	140.221	15.2613	36.7528	66.144	34.8485	56.4572	75.8303	48.5506
CUFFORG_0959	Olfr553	7	102611281	102618198	-	3987	81.0264	83.0748	90.9834	44.7664	58.0931	81.0797	66.2972	84.3094	74.9628	72.4449
CUFFORG_1129	Olfr914	9	38605144	38607726	+	1654	73.464	69.4043	69.5755	85.4632	119.743	137.622	141.094	127.217	74.4767	131.419
CUFFORG_0579	Olfr1045	2	86195904	86202914	-	2951	77.7854	73.6106	107.039	41.7142	74.6911	91.7481	85.8464	102.376	75.0374	88.6653
CUFFORG_0962	Olfr78	7	102740602	102759471	-	4410	62.6604	89.3843	115.602	32.5574	65.2065	84.2802	59.4975	65.4904	75.0511	68.6187
CUFFORG_0512	Olfr1201	2	88793036	88796827	+	2602	91.83	60.9917	66.3643	75.289	91.2892	81.0797	73.0969	65.4904	73.6187	77.739
CUFFORG_1239	Olfr380	11	73452886	73457508	-	1719	74.5443	80.9717	77.0683	61.0451	32.0105	48.0077	78.1967	37.6381	73.4074	48.9633
CUFFORG_0103	Olfr1388	11	49436713	49452651	+	4485	63.7408	88.3327	68.5051	70.2019	68.7633	88.5476	102.846	106.14	72.6951	91.574
CUFFORG_0642	Olfr1155	2	87941637	87945101	-	2094	74.5443	74.6622	95.2649	47.8187	54.5364	68.2776	61.1974	81.2984	73.0725	66.3275
CUFFORG_0382	Olfr1496	19	13777878	13782920	+	2454	72.3836	67.3011	101.687	49.8535	56.9075	56.5424	63.7473	52.6934	72.8064	57.4727
CUFFORG_1038	Olfr715	7	107126548	107131083	-	3833	56.1783	88.3327	66.3643	77.3239	74.6911	80.0129	81.5966	90.3315	72.0498	81.658
CUFFORG_0554	Olfr987	2	85330675	85339375	-	1863	72.3836	70.4559	99.5465	47.8187	60.4643	69.3445	63.7473	76.029	72.5512	67.3963
CUFFORG_0060	Olfr821	10	130030348	130035071	+	1994	65.9015	91.4875	69.5755	61.0451	122.114	133.355	121.545	137.003	72.0024	128.504
CUFFORG_0340	Olfr112	17	37561682	37567094	-	4660	54.0176	66.2496	70.6459	94.62	56.9075	96.0154	66.2972	89.5788	71.3833	77.1997
CUFFORG_0611	Olfr1087	2	86687235	86698384	-	3850	65.9015	55.7338	101.687	63.08	49.7941	52.2751	42.4982	61.7266	71.6006	51.5735
CUFFORG_0132	Olfr376	11	73371246	73377836	+	3342	74.5443	78.8685	101.687	31.54	59.2787	88.5476	79.0467	75.2763	71.66	75.5373
CUFFORG_0027	Olfr1406	1	173181853	173190640	-	3265	70.2229	52.579	128.447	35.6097	64.021	70.4113	79.0467	87.3205	71.7147	75.1999
CUFFORG_0028	Olfr231	1	174113254	174121162	-	5161	61.5801	90.4359	104.898	28.4877	29.6393	56.5424	48.448	47.4241	71.3505	45.5134
CUFFORG_0285	Olfr201	16	59266113	59272632	-	3706	65.9015	56.7853	80.2794	80.3761	56.9075	51.2082	50.9979	68.5014	70.8356	56.9038
CUFFORG_0628	Olfr259	2	87104819	87111652	-	3805	68.0622	67.3011	68.5051	78.3413	71.1344	81.0797	72.247	85.815	70.5524	77.569
CUFFORG_0589	Olfr1056	2	86354386	86362452	-	2212	71.3033	69.4043	89.913	51.8884	68.7633	68.2776	53.5478	69.2542	70.6272	64.9607
CUFFORG_1112	Olfr895	9	38267851	38269838	+	1661	79.9461	75.7138	86.7018	38.6619	55.722	67.2108	63.7473	63.9848	70.2559	62.6662
CUFFORG_0857	Olfr596	7	103305667	103312782	+	3373	69.1426	76.7654	98.4761	35.6097	54.5364	68.2776	62.8974	93.3426	69.9984	69.7635
CUFFORG_0950	Olfr305	7	86360901	86366837	-	3702	66.9819	73.6106	71.7163	65.1148	66.3921	59.7429	65.4473	71.5125	69.3559	65.7737
CUFFORG_0337	Olfr103	17	37335089	37339698	-	2293	82.1068	70.4559	61.0124	62.0626	56.9075	60.8098	75.6468	75.2763	68.9094	67.1601
CUFFORG_1021	Olfr690	7	105329057	105334079	-	1245	65.9015	64.1464	123.095	25.4355	50.9797	80.0129	57.7976	94.0954	69.6446	70.7214
CUFFORG_0900	Olfr689	7	105311040	105319662	+	5848	63.7408	79.9201	104.898	28.4877	115.001	128.021	99.4458	123.453	69.2618	116.48
CUFFORG_0289	Olfr206	16	59344675	59349246	-	1128	74.5443	87.2812	61.0124	50.871	103.145	71.4781	81.5966	95.6009	68.4272	87.9551
CUFFORG_0808	Olfr459	6	41768770	41775167	-	3775	78.8657	86.2296	42.8157	63.08	94.8459	117.352	156.393	142.272	67.7478	127.716
CUFFORG_1022	Olfr691	7	105335617	105342397	-	2346	61.5801	69.4043	104.898	38.6619	30.8249	71.4781	53.5478	52.6934	68.6362	52.1361
CUFFORG_1106	Olfr889	9	38115264	38119887	+	4258	72.3836	58.8885	81.3498	60.0277	43.8662	40.5398	73.9469	42.1547	68.1624	50.1269
CUFFORG_0543	Olfr1317	2	112136628	112144054	+	2596	76.705	68.3527	51.3788	74.2716	29.6393	51.2082	35.6985	45.9185	67.677	40.6162
CUFFORG_0202	Olfr1362	13	21610978	21614022	-	2291	72.3836	55.7338	98.4761	45.7839	59.2787	67.2108	49.2979	78.2873	68.0943	63.5187
CUFFORG_0783	Olfr1328	4	118930991	118938607	-	4113	62.6604	70.4559	97.4057	40.6968	37.9384	66.144	58.6475	66.2431	67.8047	57.2432
CUFFORG_0655	Olfr1170	2	88222277	88228343	-	3186	66.9819	60.9917	80.2794	61.0451	88.918	76.8123	96.896	102.376	67.3245	91.2505
CUFFORG_0068	Olfr770	10	129132685	129138998	-	1660	72.3836	74.6622	66.3643	53.9232	14.2269	14.9357	22.949	19.5718	66.8333	17.9209
CUFFORG_0578	Olfr52	2	86181150	86182109	-	960	69.1426	67.3011	101.687	30.5226	41.4951	59.7429	49.2979	61.7266	67.1634	53.0656
CUFFORG_0333	Olfr99	17	37279047	37283396	-	1710	65.9015	50.4759	71.7163	77.3239	97.217	171.761	144.494	133.239	66.3544	136.678
CUFFORG_1159	Olfr982	9	40073984	40078223	+	4240	61.5801	73.6106	92.0538	39.6793	40.3095	41.6067	52.6978	57.9627	66.731	48.1442
CUFFORG_0773	Olfr272	4	52910216	52919180	-	1935	74.5443	84.1264	39.6045	65.1148	86.5469	112.018	131.744	116.678	65.8475	111.747
CUFFORG_0558	Olfr994	2	85429380	85436451	-	1832	47.5355	70.4559	93.1241	54.9406	46.2374	71.4781	52.6978	60.221	66.514	57.6586
CUFFORG_1152	Olfr970	9	39808860	39820979	+	1739	77.7854	63.0948	67.4347	55.9581	43.8662	52.2751	45.8981	72.2652	66.0682	53.5762
CUFFORG_0531	Olfr1283	2	111366790	111370063	+	1672	73.464	59.9401	62.0828	68.1671	52.1652	81.0797	61.1974	48.9296	65.9135	60.843
CUFFORG_0113	Olfr1377	11	50981981	50986593	+	2569	49.6962	69.4043	117.743	30.5226	35.5672	48.0077	33.9986	42.1547	66.8416	39.9321
CUFFORG_0855	Olfr594	7	103216996	103222313	+	2848	57.2587	88.3327	86.7018	32.5574	50.9797	70.4113	59.4975	67.7487	66.2127	62.1593
CUFFORG_0372	Olfr1471	19	13443409	13451527	+	3859	59.4194	56.7853	71.7163	74.2716	84.1757	71.4781	85.8464	94.0954	65.5482	83.8989
CUFFORG_0974	Olfr601	7	103357094	103362644	-	2255	62.6604	71.5075	110.25	20.3484	50.9797	89.6144	67.1472	83.5567	66.1917	72.8245
CUFFORG_0053	Olfr799	10	129637484	129648326	+	1694	64.8211	68.3527	81.3498	46.8013	52.1652	68.2776	52.6978	54.1989	65.3312	56.8349
CUFFORG_0086	Olfr818	10	129944240	129949196	-	2233	66.9819	83.0748	59.942	49.8535	72.32	93.8817	105.396	87.3205	64.9631	89.7295
CUFFORG_0618	Olfr1098	2	86920873	86924545	-	2961	89.6693	50.4759	51.3788	67.1497	52.1652	59.7429	65.4473	65.4904	64.6684	60.7115
CUFFORG_0238	Olfr221	14	52034093	52039901	-	2852	65.9015	63.0948	89.913	41.7142	68.7633	97.0823	93.4961	101.623	65.1559	90.2412
CUFFORG_0825	Olfr293	7	86649061	86666045	+	2646	70.2229	67.3011	59.942	61.0451	69.9488	88.5476	98.5959	56.4572	64.6278	78.3874
CUFFORG_1230	Olfr1447	19	12899450	12903743	-	2639	89.6693	47.3211	59.942	60.0277	24.897	71.4781	65.4473	31.616	64.24	48.3596
CUFFORG_0314	Olfr126	17	37847483	37851981	+	1882	92.9103	57.8369	35.323	69.1845	80.619	41.6067	75.6468	47.4241	63.8137	61.3241
CUFFORG_0200	Olfr1535	13	21553894	21559893	-	3965	63.7408	58.8885	72.7867	62.0626	42.6807	42.6735	56.9476	59.4683	64.3696	50.4425
CUFFORG_0837	Olfr557	7	102695914	102700623	+	2602	71.3033	76.7654	88.8426	21.3658	48.6085	68.2776	48.448	85.815	64.5693	62.7873
CUFFORG_0882	Olfr651	7	104550133	104554422	+	1605	66.9819	56.7853	98.4761	35.6097	46.2374	64.0103	56.0977	50.4351	64.4632	54.1951
CUFFORG_0187	Olfr410	11	74330293	74338031	-	5185	57.2587	70.4559	82.4202	45.7839	43.8662	62.9434	55.2477	63.9848	63.9797	56.5106
CUFFORG_0461	Olfr1032	2	86005540	86009125	+	1454	59.4194	60.9917	96.3353	39.6793	35.5672	77.8792	58.6475	62.4793	64.1064	58.6433
CUFFORG_0739	Olfr1298	2	111644534	111649201	-	1527	83.1871	59.9401	53.5196	56.9755	73.5056	62.9434	63.7473	53.4462	63.4056	63.4106
CUFFORG_1028	Olfr699	7	106787963	106793198	-	4194	52.9373	58.8885	28.9006	110.899	113.815	124.82	114.745	137.756	62.9063	122.784
CUFFORG_1206	Olfr985	9	40126505	40130156	-	1654	70.2229	56.7853	64.2235	60.0277	47.4229	72.545	44.1982	57.21	62.8149	55.344
CUFFORG_0866	Olfr618	7	103590199	103600431	+	3191	64.8211	70.4559	87.7722	29.5052	28.4538	56.5424	42.4982	36.1326	63.1386	40.9068
CUFFORG_1174	Olfr870	9	20170032	20174057	-	2592	66.9819	70.4559	59.942	52.9058	85.3613	97.0823	76.4968	38.3909	62.5714	74.3328
CUFFORG_1252	Olfr47	6	43231529	43236959	+	1631	51.8569	58.8885	61.0124	78.3413	56.9075	80.0129	87.5463	66.2431	62.5248	72.6775
CUFFORG_0321	Olfr138	17	38261035	38276410	+	1985	61.5801	49.4243	82.4202	57.9929	43.8662	50.1414	40.7983	39.8964	62.8544	43.6756
CUFFORG_1125	Olfr911-ps1	9	38523722	38527133	+	3412	52.9373	70.4559	59.942	65.1148	47.4229	72.545	56.0977	63.9848	62.1125	60.0126
CUFFORG_0625	Olfr1106	2	87046811	87052273	-	2573	56.1783	56.7853	84.561	51.8884	43.8662	55.4756	34.8485	61.7266	62.3533	48.9792
CUFFORG_1217	Olfr1134	2	87655569	87658831	-	1528	68.0622	66.2496	61.0124	50.871	43.8662	48.0077	49.2979	47.4241	61.5488	47.149
CUFFORG_0081	Olfr811	10	129800615	129804396	-	2542	62.6604	59.9401	87.7722	36.6271	68.7633	81.0797	62.8974	103.129	61.7499	78.9672
CUFFORG_0860	Olfr599	7	103335840	103339564	+	2240	47.5355	67.3011	100.617	31.54	50.9797	91.7481	62.8974	66.2431	61.7484	67.9671
CUFFORG_0903	Olfr703	7	106843360	106846207	+	1920	55.098	58.8885	61.0124	67.1497	43.8662	46.9409	39.0984	39.8964	60.5371	42.4505
CUFFORG_0319	Olfr134	17	38171390	38176410	+	1500	60.4997	58.8885	84.561	38.6619	34.3816	57.6093	47.598	49.6823	60.6528	47.3178
CUFFORG_0725	Olfr142	2	90250105	90257593	-	3664	39.973	30.4958	86.7018	83.4284	81.8046	55.4756	80.7466	84.3094	60.1498	75.5841
CUFFORG_1184	Olfr146	9	39018073	39023362	-	1716	60.4997	58.8885	65.2939	53.9232	100.774	77.8792	71.397	105.387	59.6513	88.8592
CUFFORG_1196	Olfr959	9	39569403	39575514	-	4288	63.7408	52.579	88.8426	34.5923	61.6498	50.1414	62.0474	66.2431	59.9387	60.0204
CUFFORG_0914	Olfr476	7	107964803	107969341	+	2366	63.7408	41.0116	78.1387	54.9406	65.2065	69.3445	75.6468	72.2652	59.4579	70.6158
CUFFORG_1054	Olfr509	7	108645074	108651948	-	2851	59.4194	44.1664	71.7163	61.0451	68.7633	72.545	52.6978	70.7597	59.0868	66.1914
CUFFORG_0054	Olfr800	10	129657673	129662074	+	3813	54.0176	67.3011	48.1677	65.1148	56.9075	65.0771	63.7473	49.6823	58.6503	58.8536
CUFFORG_0750	Olfr1313	2	112070107	112077826	-	2600	50.7766	62.0432	59.942	62.0626	35.5672	54.4087	36.5485	63.9848	58.7061	47.6273
CUFFORG_0016	Olfr424	1	174131518	174138257	+	1642	51.8569	51.5274	80.2794	51.8884	45.0518	65.0771	43.3482	48.9296	58.888	50.6017
CUFFORG_1218	Olfr988	2	85352855	85363146	-	1578	61.5801	56.7853	77.0683	38.6619	34.3816	72.545	43.3482	48.9296	58.5239	49.8011
CUFFORG_0236	Olfr749	14	50736171	50745094	-	1580	52.9373	58.8885	90.9834	31.54	39.1239	67.2108	51.8478	54.1989	58.5873	53.0954
CUFFORG_0431	Olfr350	2	36846265	36851543	+	1975	46.4552	59.9401	82.4202	44.7664	29.6393	30.9383	37.3984	36.8854	58.3955	33.7154
CUFFORG_0074	Olfr798	10	129622615	129627934	-	3590	51.8569	69.4043	64.2235	45.7839	60.4643	87.4807	73.0969	88.826	57.8172	77.467
CUFFORG_0466	Olfr1052	2	86292475	86299233	+	1769	66.9819	52.579	62.0828	48.8361	58.0931	86.4139	69.6971	76.7818	57.6199	72.7465
CUFFORG_0816	Olfr1350	7	6564893	6571402	+	1756	55.098	57.8369	49.2381	66.1322	42.6807	41.6067	56.9476	50.4351	57.0763	47.9175
CUFFORG_0390	Olfr1424	19	12058651	12062642	-	1647	68.0622	59.9401	69.5755	31.54	36.7528	73.6118	61.1974	91.8371	57.2794	65.8498
CUFFORG_0283	Olfr198	16	59200352	59203533	-	2277	63.7408	50.4759	68.5051	44.7664	48.6085	74.6787	72.247	66.9959	56.8721	65.6325
CUFFORG_0359	Olfr1444	19	12857283	12863440	+	1895	62.6604	43.1148	80.2794	41.7142	36.7528	50.1414	50.1479	70.0069	56.9422	51.7623
CUFFORG_0893	Olfr669	7	104934220	104940477	+	2356	50.7766	70.4559	79.209	27.4703	58.0931	76.8123	47.598	73.7708	56.978	64.0686
CUFFORG_0890	Olfr661	7	104686910	104690583	+	3008	52.9373	51.5274	95.2649	28.4877	72.32	109.884	72.247	82.0512	57.0543	84.1256
CUFFORG_1083	Olfr855	9	19582617	19586030	+	1812	66.9819	45.218	77.0683	37.6445	21.3403	34.1388	25.4989	15.0553	56.7281	24.0083
CUFFORG_0761	Olfr1339	4	118732183	118736906	+	2551	52.9373	62.0432	81.3498	30.5226	47.4229	61.8766	58.6475	55.7045	56.7132	55.9129
CUFFORG_0378	Olfr1490	19	13651039	13659545	+	5217	63.7408	55.7338	64.2235	41.7142	68.7633	56.5424	78.1967	82.8039	56.3531	71.5766
CUFFORG_0320	Olfr135	17	38204387	38210899	+	2908	48.6159	45.218	80.2794	51.8884	40.3095	28.8046	27.1989	19.5718	56.5004	28.9712
CUFFORG_1005	Olfr655	7	104595301	104602377	-	2643	51.8569	70.4559	78.1387	25.4355	60.4643	73.6118	57.7976	67.7487	56.4717	64.9056
CUFFORG_0469	Olfr1094	2	86824675	86829930	+	1329	79.9461	47.3211	57.8012	38.6619	35.5672	13.8689	32.2987	36.1326	55.9326	29.4668
CUFFORG_0448	Olfr1009	2	85719508	85725160	+	3992	47.5355	60.9917	83.4906	29.5052	48.6085	54.4087	30.5987	44.413	55.3807	44.5072
CUFFORG_0412	Olfr1500	19	13826987	13830470	-	2223	54.0176	65.198	74.9275	26.4529	48.6085	62.9434	36.5485	59.4683	55.149	51.8922
CUFFORG_0034	Olfr57	10	79028741	79036274	+	1836	45.3748	54.6822	66.3643	52.9058	61.6498	60.8098	51.8478	63.9848	54.8318	59.5731
CUFFORG_1227	Olfr1031	2	85990325	85993739	+	1960	47.5355	57.8369	78.1387	36.6271	42.6807	41.6067	28.8988	34.6271	55.0345	36.9533
CUFFORG_1229	Olfr1014	2	85776586	85777503	+	918	54.0176	52.579	53.5196	57.9929	37.9384	49.0745	52.6978	57.9627	54.5273	49.4184
CUFFORG_1195	Olfr958	9	39548344	39552920	-	4066	61.5801	45.218	78.1387	34.5923	64.021	66.144	56.0977	52.6934	54.8822	59.739
CUFFORG_0262	Olfr165	16	19406244	19423132	-	1910	50.7766	53.6306	59.942	53.9232	42.6807	51.2082	54.3977	34.6271	54.5681	45.7284
CUFFORG_0379	Olfr1491	19	13697088	13706127	+	1851	54.0176	44.1664	69.5755	50.871	92.4747	53.3419	76.4968	92.5898	54.6576	78.7258
CUFFORG_1048	Olfr488	7	108252032	108258347	-	4341	58.339	46.2695	82.4202	31.54	45.0518	46.9409	60.3475	56.4572	54.6422	52.1993
CUFFORG_1091	Olfr872	9	20237119	20261643	+	1897	51.8569	63.0948	47.0973	50.871	40.3095	28.8046	22.0991	19.5718	53.23	27.6963
CUFFORG_0439	Olfr366	2	37211578	37222286	+	3109	52.9373	45.218	63.1532	51.8884	61.6498	43.7404	72.247	72.2652	53.2992	62.4756
CUFFORG_0907	Olfr714	7	107071442	107076509	+	3140	66.9819	51.5274	40.6749	51.8884	60.4643	53.3419	52.6978	74.5235	52.7681	60.2569
CUFFORG_1087	Olfr77	9	19916982	19922543	+	2951	45.3748	54.6822	70.6459	41.7142	69.9488	64.0103	79.0467	75.2763	53.1043	72.0705
CUFFORG_0663	Olfr1180	2	88411158	88419137	-	1642	84.2675	56.7853	41.7453	27.4703	115.001	96.0154	83.2965	56.4572	52.5671	87.6924
CUFFORG_0963	Olfr566	7	102855231	102858755	-	2146	46.4552	70.4559	67.4347	27.4703	48.6085	75.7455	61.1974	58.7155	52.954	61.0667
CUFFORG_0056	Olfr808	10	129765481	129771186	+	3997	48.6159	48.3727	73.8571	40.6968	64.021	117.352	81.5966	100.87	52.8856	90.96
CUFFORG_0473	Olfr1115	2	87248027	87253868	+	3283	42.1337	58.8885	46.0269	61.0451	35.5672	67.2108	62.0474	57.9627	52.0236	55.697
CUFFORG_0296	Olfr104-ps	17	37359531	37363993	+	3674	44.2945	59.9401	66.3643	38.6619	46.2374	42.6735	40.7983	57.9627	52.3152	46.918
CUFFORG_0441	Olfr368	2	37326515	37338105	+	3138	34.5713	53.6306	84.561	36.6271	53.3508	51.2082	39.9483	48.9296	52.3475	48.3592
CUFFORG_1138	Olfr933	9	38975651	38978348	+	2698	41.0534	64.1464	75.9979	25.4355	33.1961	43.7404	32.2987	48.1768	51.6583	39.353
CUFFORG_0740	Olfr1303	2	111812256	111820332	-	3155	65.9015	39.9601	49.2381	48.8361	43.8662	58.6761	55.2477	63.9848	50.9839	55.4437
CUFFORG_0658	Olfr1173	2	88273040	88279875	-	5392	36.732	50.4759	64.2235	52.9058	36.7528	49.0745	43.3482	51.1879	51.0843	45.0908
CUFFORG_0070	Olfr772	10	129172573	129177921	-	2965	35.6516	55.7338	67.4347	45.7839	45.0518	62.9434	33.1486	60.9738	51.151	50.5294
CUFFORG_1118	Olfr901	9	38429482	38432682	+	2708	48.6159	48.3727	50.3084	55.9581	49.7941	61.8766	54.3977	51.1879	50.8138	54.3141
CUFFORG_0168	Olfr378	11	73424609	73428477	-	1522	72.3836	48.3727	37.4637	43.749	42.6807	46.9409	45.8981	36.8854	50.4923	43.1012
CUFFORG_0641	Olfr1154	2	87901415	87905153	-	2745	51.8569	51.5274	79.209	18.3135	77.0623	101.35	79.0467	97.8592	50.2267	88.8294
CUFFORG_1115	Olfr250	9	38367526	38370244	+	2719	34.5713	49.4243	94.1945	23.4006	34.3816	32.0051	34.8485	43.6602	50.3977	36.2239
CUFFORG_0590	Olfr1057	2	86372908	86378388	-	2897	50.7766	48.3727	59.942	39.6793	40.3095	42.6735	48.448	58.7155	49.6926	47.5366
CUFFORG_0460	Olfr1029	2	85973895	85979620	+	4454	54.0176	42.0632	69.5755	33.5748	36.7528	35.2057	43.3482	41.402	49.8078	39.1771
CUFFORG_0886	Olfr656	7	104613974	104621338	+	3807	52.9373	57.8369	61.0124	26.4529	46.2374	70.4113	54.3977	61.7266	49.5599	58.1932
CUFFORG_1194	Olfr957	9	39510234	39515809	-	1726	55.098	52.579	59.942	29.5052	15.4125	30.9383	27.1989	28.605	49.281	25.5387
CUFFORG_1160	Olfr986	9	40180921	40189700	+	3052	66.9819	60.9917	27.8302	38.6619	34.3816	62.9434	81.5966	76.7818	48.6164	63.9259
CUFFORG_0219	Olfr748	14	50707373	50713797	+	3632	41.0534	53.6306	74.9275	26.4529	30.8249	41.6067	50.1479	34.6271	49.0161	39.3016
CUFFORG_0985	Olfr622	7	103638451	103642675	-	2219	35.6516	47.3211	92.0538	20.3484	53.3508	60.8098	37.3984	70.0069	48.8437	55.3915
CUFFORG_0385	Olfr1505	19	13913530	13921866	+	3685	38.8927	53.6306	54.59	44.7664	47.4229	38.4062	28.0488	34.6271	47.9699	37.1263
CUFFORG_0259	Olfr203	16	59298881	59304783	+	1891	52.9373	42.0632	52.4492	43.749	41.4951	34.1388	43.3482	55.7045	47.7997	43.6716
CUFFORG_1140	Olfr943	9	39166310	39186740	+	2704	49.6962	55.7338	51.3788	33.5748	26.0826	23.4704	35.6985	56.4572	47.5959	35.4272
CUFFORG_0210	Olfr738	14	50407568	50415438	+	2114	54.0176	47.3211	54.59	33.5748	46.2374	52.2751	50.9979	47.4241	47.3759	49.2336
CUFFORG_0085	Olfr816	10	129909163	129915597	-	3281	44.2945	62.0432	57.8012	25.4355	47.4229	57.6093	45.8981	76.7818	47.3936	56.928
CUFFORG_0960	Olfr33	7	102712151	102719070	-	2372	34.5713	58.8885	67.4347	28.4877	37.9384	54.4087	39.0984	39.1437	47.3456	42.6473
CUFFORG_0216	Olfr744	14	50614879	50619839	+	2635	41.0534	35.7537	82.4202	30.5226	49.7941	55.4756	42.4982	48.1768	47.4375	48.9862
CUFFORG_0427	Olfr347	2	36731628	36737640	+	3659	39.973	47.3211	48.1677	51.8884	14.2269	19.2031	16.9993	15.0553	46.8375	16.3711
CUFFORG_0838	Olfr558	7	102702213	102712054	+	3033	37.8123	51.5274	69.5755	29.5052	34.3816	44.8072	29.7488	45.1658	47.1051	38.5258
CUFFORG_0092	Olfr825	10	130159732	130166735	-	3475	42.1337	43.1148	58.8716	42.7316	62.8354	67.2108	72.247	66.9959	46.7129	67.3223
CUFFORG_1130	Olfr920	9	38752796	38757087	+	2348	56.1783	35.7537	43.8861	48.8361	33.1961	52.2751	35.6985	40.6492	46.1636	40.4547
CUFFORG_0529	Olfr1279	2	111300635	111308963	+	3305	47.5355	54.6822	49.2381	33.5748	75.8767	67.2108	24.649	36.8854	46.2576	51.1555
CUFFORG_0509	Olfr1189	2	88586478	88592762	+	1959	56.1783	39.9601	47.0973	40.6968	32.0105	55.4756	43.3482	51.9406	45.9831	45.6937
CUFFORG_0049	Olfr790	10	129498492	129503342	+	2872	43.2141	47.3211	58.8716	34.5923	49.7941	50.1414	53.5478	67.7487	45.9998	55.308
CUFFORG_0695	Olfr1233	2	89335944	89342398	-	3845	34.5713	50.4759	49.2381	48.8361	46.2374	39.473	52.6978	50.4351	45.7803	47.2108
CUFFORG_0535	Olfr1288	2	111474101	111479994	+	1326	49.6962	39.9601	44.9565	47.8187	43.8662	43.7404	54.3977	59.4683	45.6079	50.3681
CUFFORG_0058	Olfr813	10	129855367	129858722	+	2425	55.098	35.7537	71.7163	21.3658	53.3508	51.2082	23.799	33.8743	45.9835	40.5581
CUFFORG_1201	Olfr976	9	39954139	39959705	-	3075	44.2945	42.0632	62.0828	34.5923	32.0105	67.2108	51.8478	54.9517	45.7582	51.5052
CUFFORG_0972	Olfr591	7	103167087	103178340	-	5118	44.2945	33.6506	84.561	21.3658	66.3921	93.8817	57.7976	70.7597	45.968	72.2078
CUFFORG_0240	Olfr1512	14	52371207	52379168	-	2381	42.1337	49.4243	68.5051	22.3832	29.6393	49.0745	40.7983	40.6492	45.6116	40.0403
CUFFORG_0137	Olfr23	11	73936677	73942658	+	2527	48.6159	39.9601	39.6045	50.871	26.0826	25.6041	16.9993	15.808	44.7628	21.1235
CUFFORG_1228	Olfr1026	2	85923270	85924193	+	924	45.3748	41.0116	67.4347	26.4529	40.3095	36.2725	28.8988	35.3799	45.0685	35.2152
CUFFORG_0807	Olfr461	6	40542252	40555050	-	4231	52.9373	38.9085	46.0269	40.6968	39.1239	52.2751	52.6978	64.7376	44.6423	52.2086
CUFFORG_1117	Olfr147	9	38401712	38404979	+	2324	24.8481	51.5274	73.8571	29.5052	47.4229	46.9409	45.8981	54.9517	44.9344	48.8034
CUFFORG_0747	Olfr1310	2	112004574	112015511	-	4930	69.1426	51.5274	22.4782	32.5574	105.516	76.8123	128.345	79.7929	43.9264	97.6165
CUFFORG_0964	Olfr569	7	102883709	102890872	-	4731	36.732	51.5274	74.9275	14.2439	47.4229	70.4113	49.2979	58.7155	44.3577	56.4619
CUFFORG_1089	Olfr869	9	20129101	20138089	+	1017	49.6962	29.4442	38.5341	56.9755	72.32	115.219	81.5966	65.4904	43.6625	83.6564
CUFFORG_1204	Olfr983	9	40090647	40093595	-	2569	45.3748	45.218	47.0973	35.6097	56.9075	41.6067	56.0977	60.221	43.3249	53.7082
CUFFORG_1244	Olfr767	10	129074825	129082910	-	5499	46.4552	36.8053	44.9565	44.7664	47.4229	51.2082	54.3977	45.1658	43.2458	49.5487
CUFFORG_0743	Olfr1306	2	111911264	111914822	-	1730	39.973	48.3727	41.7453	42.7316	49.7941	48.0077	47.598	45.1658	43.2057	47.6414
CUFFORG_0464	Olfr1036	2	86073992	86077194	+	3203	33.4909	43.1148	74.9275	23.4006	29.6393	54.4087	33.1486	47.4241	43.7335	41.1552
CUFFORG_0112	Olfr1378	11	50966532	50973113	+	4323	39.973	45.218	44.9565	41.7142	29.6393	28.8046	48.448	48.1768	42.9654	38.7672
CUFFORG_0129	Olfr311	11	58839251	58844111	+	2602	37.8123	44.1664	40.6749	48.8361	27.2682	50.1414	47.598	46.6713	42.8724	42.9197
CUFFORG_0316	Olfr128	17	37920571	37926735	+	3630	34.5713	36.8053	54.59	45.7839	30.8249	61.8766	33.1486	37.6381	42.9376	40.8721
CUFFORG_0993	Olfr68	7	103774358	103779663	-	4058	28.0892	54.6822	80.2794	10.1742	40.3095	72.545	48.448	60.221	43.3062	55.3809
CUFFORG_0209	Olfr736	14	50381163	50394192	+	2485	37.8123	34.7022	55.6604	42.7316	67.5777	69.3445	84.1465	66.2431	42.7266	71.8279
CUFFORG_0336	Olfr102	17	37313411	37314437	-	1027	41.0534	41.0116	57.8012	30.5226	40.3095	22.4036	26.3489	27.0995	42.5972	29.0404
CUFFORG_0614	Olfr141	2	86804170	86806997	-	2828	50.7766	41.0116	35.323	40.6968	41.4951	43.7404	38.2484	38.3909	41.952	40.4687
CUFFORG_0635	Olfr1135	2	87669841	87673642	-	2620	48.6159	35.7537	33.1822	49.8535	43.8662	32.0051	38.2484	45.1658	41.8513	39.8214
CUFFORG_0771	Olfr157	4	43830572	43840087	-	6311	47.5355	53.6306	21.4078	43.749	41.4951	78.946	98.5959	73.7708	41.5807	73.2019
CUFFORG_0630	Olfr1111	2	87149121	87152624	-	1711	42.1337	47.3211	41.7453	35.6097	41.4951	43.7404	50.9979	57.21	41.7025	48.3608
CUFFORG_0545	Olfr3	2	36811295	36816951	-	2134	38.8927	42.0632	59.942	26.4529	39.1239	49.0745	38.2484	48.9296	41.8377	43.8441
CUFFORG_0470	Olfr1102	2	86998398	87004206	+	2394	33.4909	41.0116	61.0124	28.4877	35.5672	33.072	36.5485	31.616	41.0007	34.2009
CUFFORG_0057	Olfr809	10	129774638	129778937	+	3320	51.8569	27.3411	58.8716	25.4355	23.7115	16.0026	11.8995	16.5608	40.8763	17.0436
CUFFORG_0278	Olfr192	16	59097353	59101969	-	1905	47.5355	39.9601	36.3933	37.6445	35.5672	22.4036	30.5987	25.5939	40.3834	28.5409
CUFFORG_0585	Olfr1051	2	86273801	86279095	-	2850	41.0534	37.8569	40.6749	41.7142	23.7115	33.072	42.4982	31.616	40.3248	32.7244
CUFFORG_0459	Olfr1028	2	85950437	85954091	+	3655	27.0088	36.8053	56.7308	41.7142	28.4538	27.7378	30.5987	27.8522	40.5648	28.6606
CUFFORG_0110	Olfr1380	11	49556740	49565859	+	2655	56.1783	36.8053	36.3933	31.54	27.2682	30.9383	27.1989	27.8522	40.2292	28.3144
CUFFORG_0842	Olfr570	7	102894577	102901710	+	1423	34.5713	51.5274	57.8012	18.3135	29.6393	59.7429	29.7488	33.8743	40.5534	38.2513
CUFFORG_0147	Olfr412	11	74362069	74366218	+	1786	45.3748	47.3211	42.8157	24.4181	41.4951	24.5373	28.0488	39.1437	39.9824	33.3062
CUFFORG_1116	Olfr251	9	38377096	38381522	+	3968	35.6516	28.3927	55.6604	40.6968	30.8249	21.3368	23.799	18.0663	40.1004	23.5067
CUFFORG_0499	Olfr1161	2	88022818	88028252	+	3706	32.4106	51.5274	42.8157	32.5574	32.0105	43.7404	37.3984	57.21	39.8278	42.5898
CUFFORG_0063	Olfr1356	10	78846637	78852151	-	1423	37.8123	39.9601	51.3788	30.5226	42.6807	41.6067	34.8485	42.1547	39.9185	40.3226
CUFFORG_0008	Olfr218	1	173197808	173206336	+	3623	45.3748	43.1148	51.3788	19.331	39.1239	40.5398	31.4487	36.1326	39.7998	36.8113
CUFFORG_1077	Olfr836	9	19120945	19125122	+	3470	42.1337	42.0632	40.6749	32.5574	21.3403	23.4704	21.2491	29.3578	39.3573	23.8544
CUFFORG_0284	Olfr199	16	59214765	59219767	-	2097	42.1337	25.2379	43.8861	43.749	23.7115	37.3393	28.0488	26.3467	38.7517	28.8616
CUFFORG_0013	Olfr430	1	174066605	174072273	+	4102	31.3302	41.0116	64.2235	19.331	28.4538	28.8046	39.0984	39.1437	38.9741	33.8751
CUFFORG_0371	Olfr1469	19	13410571	13414540	+	3970	36.732	31.5474	46.0269	39.6793	60.4643	24.5373	48.448	45.1658	38.4964	44.6538
CUFFORG_0770	Olfr156	4	43820182	43823898	-	1707	37.8123	51.5274	28.9006	34.5923	53.3508	76.8123	78.1967	63.2321	38.2082	67.898
CUFFORG_0572	Olfr1037	2	86084671	86087385	-	1819	39.973	54.6822	41.7453	17.2961	23.7115	46.9409	29.7488	31.616	38.4242	33.0043
CUFFORG_0848	Olfr584	7	103081885	103088315	+	3152	45.3748	39.9601	53.5196	14.2439	42.6807	69.3445	48.448	56.4572	38.2746	54.2326
CUFFORG_1145	Olfr960	9	39621373	39624205	+	1457	43.2141	35.7537	49.2381	24.4181	28.4538	33.072	26.3489	28.605	38.156	29.1199
CUFFORG_0594	Olfr1062	2	86421180	86426764	-	2960	31.3302	42.0632	43.8861	34.5923	47.4229	38.4062	62.8974	49.6823	37.9679	49.6022
CUFFORG_0298	Olfr105-ps	17	37379033	37386208	+	3829	19.4463	48.3727	56.7308	27.4703	15.4125	23.4704	19.5492	36.1326	38.005	23.6412
CUFFORG_1008	Olfr666	7	104891535	104895939	-	2223	41.0534	36.8053	55.6604	18.3135	32.0105	44.8072	39.0984	39.1437	37.9582	38.7649
CUFFORG_0885	Olfr654	7	104587025	104590718	+	3130	25.9285	33.6506	67.4347	25.4355	33.1961	49.0745	47.598	51.9406	38.1123	45.4523
CUFFORG_0839	Olfr561	7	102771264	102776430	+	2028	32.4106	51.5274	58.8716	9.15677	26.0826	52.2751	26.3489	38.3909	37.9916	35.7744
CUFFORG_0894	Olfr676	7	105032698	105037750	+	2747	34.5713	41.0116	54.59	21.3658	47.4229	55.4756	33.9986	39.1437	37.8847	44.0102
CUFFORG_1009	Olfr667	7	104914742	104921482	-	2695	36.732	36.8053	62.0828	16.2787	36.7528	51.2082	37.3984	45.9185	37.9747	42.8195
CUFFORG_1237	Olfr643	7	104058209	104061394	-	1473	23.7678	53.6306	49.2381	24.4181	21.3403	39.473	28.0488	33.1216	37.7636	30.4959
CUFFORG_0343	Olfr115	17	37609791	37610755	-	960	38.8927	28.3927	41.7453	39.6793	43.8662	23.4704	34.8485	38.3909	37.1775	35.144
CUFFORG_0381	Olfr1495	19	13764606	13770248	+	2095	38.8927	28.3927	56.7308	25.4355	35.5672	67.2108	45.8981	69.2542	37.3629	54.4826
CUFFORG_0880	Olfr646	7	104104889	104108168	+	2164	25.9285	48.3727	54.59	20.3484	22.5259	26.671	18.6992	28.605	37.3099	24.1253
CUFFORG_1166	Olfr847	9	19373668	19378655	-	2371	29.1695	35.7537	56.7308	27.4703	30.8249	58.6761	35.6985	33.8743	37.2811	39.7685
CUFFORG_0648	Olfr73	2	88034196	88035137	-	942	30.2499	45.218	50.3084	22.3832	35.5672	55.4756	30.5987	54.1989	37.0399	43.9601
CUFFORG_0405	Olfr1458	19	13101593	13106775	-	1914	43.2141	43.1148	38.5341	22.3832	37.9384	43.7404	49.2979	46.6713	36.8116	44.412
CUFFORG_1085	Olfr58	9	19780283	19785333	+	2454	28.0892	38.9085	34.2526	44.7664	35.5672	46.9409	45.8981	45.1658	36.5042	43.393
CUFFORG_0821	Olfr299	7	86462551	86469444	+	4355	47.5355	28.3927	27.8302	41.7142	22.5259	24.5373	28.8988	32.3688	36.3681	27.0827
CUFFORG_0654	Olfr1167	2	88147780	88155201	-	2654	36.732	37.8569	37.4637	33.5748	55.722	35.2057	47.598	45.1658	36.4069	45.9228
CUFFORG_1094	Olfr874	9	37745136	37748594	+	2602	28.0892	31.5474	66.3643	21.3658	47.4229	34.1388	30.5987	54.9517	36.8417	41.778
CUFFORG_0728	Olfr1273-ps	2	90292257	90297267	-	4801	49.6962	50.4759	13.9151	29.5052	20.1548	7.46787	11.8995	13.5497	35.8981	13.268
CUFFORG_0271	Olfr178	16	58888308	58892174	-	2214	44.2945	24.1863	35.323	40.6968	34.3816	22.4036	45.0481	30.1105	36.1251	32.986
CUFFORG_0858	Olfr597	7	103319077	103322183	+	1904	32.4106	37.8569	59.942	15.2613	29.6393	40.5398	35.6985	31.616	36.3677	34.3734
CUFFORG_0787	Olfr453	6	42739388	42746599	+	2701	38.8927	37.8569	33.1822	33.5748	24.897	25.6041	40.7983	36.8854	35.8766	32.0462
CUFFORG_0300	Olfr106-ps	17	37390340	37396256	+	2401	39.973	31.5474	56.7308	16.2787	48.6085	29.8715	39.0984	38.3909	36.1325	38.9923
CUFFORG_0920	Olfr494	7	108367463	108369814	+	2352	36.732	44.1664	32.1118	29.5052	28.4538	24.5373	26.3489	31.616	35.6288	27.739
CUFFORG_0575	Olfr1042	2	86156743	86161838	-	5096	31.3302	25.2379	67.4347	18.3135	24.897	41.6067	30.5987	28.605	35.5791	31.4269
CUFFORG_0096	Olfr1394	11	49154482	49162744	+	2809	29.1695	32.599	39.6045	38.6619	41.4951	40.5398	48.448	53.4462	35.0087	45.9823
CUFFORG_0660	Olfr1175-ps	2	88318194	88327295	-	5686	25.9285	42.0632	55.6604	17.2961	8.29902	26.671	18.6992	20.3246	35.2371	18.4984
CUFFORG_1010	Olfr668	7	104922291	104928057	-	3613	24.8481	45.218	56.7308	14.2439	39.1239	33.072	31.4487	32.3688	35.2602	34.0033
CUFFORG_0128	Olfr312	11	58829237	58834780	+	3210	24.8481	27.3411	50.3084	37.6445	11.8557	13.8689	12.7495	21.8301	35.0355	15.0761
CUFFORG_0968	Olfr577	7	102971125	102974034	-	2910	38.8927	32.599	52.4492	16.2787	27.2682	29.8715	24.649	45.9185	35.0549	31.9268
CUFFORG_1014	Olfr675	7	105021370	105028435	-	3802	25.9285	31.5474	70.6459	13.2264	24.897	46.9409	28.8988	26.3467	35.3371	31.7709
CUFFORG_0910	Olfr467	7	107812203	107816336	+	1915	29.1695	38.9085	46.0269	25.4355	17.7836	34.1388	33.1486	39.1437	34.8851	31.0537
CUFFORG_1058	Olfr518	7	108880603	108881604	-	1002	30.2499	48.3727	36.3933	23.4006	42.6807	45.874	40.7983	48.9296	34.6041	44.5706
CUFFORG_0474	Olfr1116-ps	2	87267643	87270815	+	2196	36.732	38.9085	22.4782	37.6445	50.9797	45.874	33.9986	65.4904	33.9408	49.0857
CUFFORG_0681	Olfr1218	2	89052346	89061187	-	3825	33.4909	27.3411	33.1822	41.7142	45.0518	44.8072	35.6985	52.6934	33.9321	44.5627
CUFFORG_0533	Olfr1285	2	111406562	111409298	+	1302	45.3748	21.0316	37.4637	31.54	36.7528	30.9383	37.3984	34.6271	33.8525	34.9292
CUFFORG_0377	Olfr1489	19	13631621	13639665	+	6882	31.3302	31.5474	29.971	41.7142	33.1961	28.8046	49.2979	40.6492	33.6407	37.987
CUFFORG_1162	Olfr828	9	18814728	18819525	-	1688	27.0088	34.7022	33.1822	39.6793	36.7528	42.6735	44.1982	47.4241	33.6431	42.7621
CUFFORG_0374	Olfr1480	19	13527940	13531275	+	2054	34.5713	42.0632	17.1263	39.6793	14.2269	35.2057	45.0481	45.1658	33.36	34.9116
CUFFORG_0077	Olfr803	10	129690621	129694286	-	2385	39.973	32.599	33.1822	27.4703	15.4125	27.7378	18.6992	30.1105	33.3061	22.99
CUFFORG_1242	Olfr826	10	130179602	130184186	-	1545	34.5713	25.2379	49.2381	23.4006	28.4538	37.3393	41.6483	34.6271	33.112	35.5171
CUFFORG_0659	Olfr1174-ps	2	88310241	88315135	-	1786	34.5713	25.2379	48.1677	22.3832	27.2682	39.473	19.5492	19.5718	32.59	26.4656
CUFFORG_0507	Olfr1186	2	88518551	88526590	+	1691	37.8123	32.599	25.6894	32.5574	21.3403	28.8046	20.3991	26.3467	32.1645	24.2227
CUFFORG_1033	Olfr707	7	106890446	106901270	-	2086	33.4909	33.6506	29.971	31.54	18.9692	37.3393	27.1989	27.8522	32.1631	27.8399
CUFFORG_0170	Olfr381	11	73484274	73491603	-	2769	32.4106	36.8053	36.3933	23.4006	46.2374	51.2082	28.8988	41.402	32.2525	41.9366
CUFFORG_1003	Olfr648	7	104177181	104183358	-	3312	35.6516	34.7022	52.4492	7.12193	37.9384	45.874	22.0991	32.3688	32.4812	34.5701
CUFFORG_0582	Olfr1048	2	86233951	86240290	-	2994	30.2499	33.6506	41.7453	22.3832	26.0826	41.6067	29.7488	47.4241	32.0072	36.2155
CUFFORG_0970	Olfr586	7	103120989	103125632	-	3591	21.607	30.4958	56.7308	17.2961	48.6085	64.0103	41.6483	60.221	31.5325	53.622
CUFFORG_1017	Olfr683	7	105142286	105147012	-	2394	30.2499	35.7537	47.0973	12.209	43.8662	66.144	39.9483	48.9296	31.3275	49.722
CUFFORG_0647	Olfr1160	2	88000941	88008268	-	6034	32.4106	25.2379	43.8861	23.4006	52.1652	44.8072	49.2979	56.4572	31.2338	50.6819
CUFFORG_0606	Olfr1082	2	86593885	86598809	-	990	33.4909	32.599	31.0414	26.4529	16.598	21.3368	20.3991	22.5829	30.896	20.2292
CUFFORG_1006	Olfr658	7	104642880	104647305	-	2912	33.4909	33.6506	42.8157	13.2264	26.0826	40.5398	31.4487	42.1547	30.7959	35.0565
CUFFORG_1143	Olfr954	9	39456708	39462999	+	1666	31.3302	25.2379	37.4637	27.4703	29.6393	29.8715	38.2484	24.8412	30.3756	30.6501
CUFFORG_1133	Olfr923	9	38826594	38829987	+	2562	30.2499	35.7537	48.1677	8.13935	14.2269	18.1362	11.8995	44.413	30.5777	22.1689
CUFFORG_0802	Olfr434	6	43212942	43218113	+	1425	31.3302	30.4958	22.4782	34.5923	20.1548	24.5373	20.3991	30.8633	29.7241	23.9886
CUFFORG_0495	Olfr1151	2	87855866	87858310	+	1249	28.0892	37.8569	24.619	28.4877	11.8557	13.8689	36.5485	24.8412	29.7632	21.7786
CUFFORG_0556	Olfr992	2	85398824	85409469	-	2250	31.3302	37.8569	32.1118	17.2961	23.7115	38.4062	47.598	30.8633	29.6488	35.1447
CUFFORG_0546	Olfr351	2	36858622	36862647	-	2332	31.3302	27.3411	33.1822	26.4529	27.2682	28.8046	32.2987	30.1105	29.5766	29.6205
CUFFORG_0538	Olfr1293-ps	2	111525218	111528977	+	1803	31.3302	42.0632	9.63353	33.5748	5.92787	10.6684	11.8995	8.28039	29.1504	9.19404
CUFFORG_0370	Olfr1467	19	13362236	13367840	+	3457	28.0892	31.5474	31.0414	26.4529	33.1961	24.5373	33.1486	22.5829	29.2827	28.3662
CUFFORG_0830	Olfr548-ps1	7	102540995	102544602	+	2760	35.6516	38.9085	31.0414	11.1916	18.9692	14.9357	34.8485	36.8854	29.1983	26.4097
CUFFORG_0895	Olfr677	7	105051372	105058872	+	3093	30.2499	30.4958	48.1677	8.13935	49.7941	58.6761	48.448	62.4793	29.2632	54.8494
CUFFORG_0011	Olfr433	1	174041933	174042936	+	1004	25.9285	29.4442	46.0269	15.2613	16.598	24.5373	22.949	39.8964	29.1652	25.9952
CUFFORG_0957	Olfr545	7	102491466	102499591	-	3514	36.732	23.1348	40.6749	15.2613	27.2682	35.2057	33.9986	32.3688	28.9507	32.2103
CUFFORG_0235	Olfr747	14	50679913	50693201	-	2237	25.9285	26.2895	31.0414	31.54	18.9692	20.2699	22.949	23.3356	28.6998	21.3809
CUFFORG_0267	Olfr172	16	58759544	58763176	-	1834	25.9285	29.4442	28.9006	29.5052	23.7115	32.0051	30.5987	25.5939	28.4446	27.9773
CUFFORG_0633	Olfr1132	2	87632583	87635745	-	3163	29.1695	25.2379	31.0414	27.4703	21.3403	27.7378	22.949	27.0995	28.2298	24.7817
CUFFORG_0953	Olfr298	7	86486712	86492478	-	3159	10.8035	22.0832	29.971	49.8535	24.897	18.1362	36.5485	32.3688	28.1778	27.9876
CUFFORG_0547	Olfr353	2	36889274	36892927	-	2212	20.5267	35.7537	23.5486	32.5574	22.5259	35.2057	41.6483	30.1105	28.0966	32.3726
CUFFORG_0876	Olfr635	7	103971285	103980876	+	1768	31.3302	28.3927	42.8157	10.1742	18.9692	23.4704	18.6992	22.5829	28.1782	20.9304
CUFFORG_0921	Olfr495	7	108392993	108397513	+	2517	17.2856	33.6506	31.0414	29.5052	13.0413	20.2699	18.6992	24.8412	27.8707	19.2129
CUFFORG_0036	Olfr9	10	128989431	128992102	+	2672	34.5713	28.3927	42.8157	6.10451	27.2682	28.8046	33.1486	35.3799	27.971	31.1503
CUFFORG_1147	Olfr963	9	39667223	39670668	+	2070	23.7678	30.4958	46.0269	11.1916	36.7528	45.874	35.6985	36.8854	27.8705	38.8027
CUFFORG_1004	Olfr649	7	104188992	104195960	-	1359	30.2499	27.3411	48.1677	5.0871	22.5259	25.6041	19.5492	21.8301	27.7114	22.3773
CUFFORG_1190	Olfr948	9	39317087	39319622	-	2536	29.1695	19.98	37.4637	23.4006	28.4538	26.671	19.5492	34.6271	27.5035	27.3252
CUFFORG_0637	Olfr1137	2	87708873	87713179	-	3073	33.4909	12.619	41.7453	22.3832	30.8249	28.8046	34.8485	55.7045	27.5596	37.5456
CUFFORG_0410	Olfr1497	19	13794324	13798202	-	1672	24.8481	30.4958	44.9565	10.1742	24.897	41.6067	29.7488	30.8633	27.6187	31.7789
CUFFORG_0928	Olfr510	7	108667418	108668362	+	945	25.9285	21.0316	37.4637	25.4355	16.598	19.2031	30.5987	25.5939	27.4648	22.9984
CUFFORG_0721	Olfr1269	2	90117759	90121355	-	1906	33.4909	16.8253	27.8302	30.5226	36.7528	34.1388	28.8988	23.3356	27.1672	30.7815
CUFFORG_0973	Olfr600	7	103344942	103349659	-	2057	21.607	32.599	42.8157	12.209	21.3403	32.0051	25.4989	38.3909	27.3077	29.3088
CUFFORG_1111	Olfr143	9	38252774	38256549	+	3449	30.2499	25.2379	29.971	22.3832	41.4951	48.0077	33.9986	57.21	26.9605	45.1778
CUFFORG_1155	Olfr229	9	39907358	39911310	+	1681	30.2499	26.2895	42.8157	9.15677	17.7836	29.8715	27.1989	21.0774	27.128	23.9828
CUFFORG_0456	Olfr1023	2	85885640	85890795	+	4322	29.1695	24.1863	38.5341	15.2613	29.6393	35.2057	20.3991	37.6381	26.7878	30.7206
CUFFORG_0561	Olfr1000	2	85607165	85611868	-	2253	29.1695	18.9284	33.1822	25.4355	30.8249	44.8072	42.4982	33.8743	26.6789	38.0012
CUFFORG_0599	Olfr228	2	86481856	86487414	-	1947	25.9285	23.1348	39.6045	18.3135	27.2682	24.5373	27.1989	28.605	26.7453	26.9023
CUFFORG_0846	Olfr582	7	103038024	103042894	+	2109	30.2499	24.1863	37.4637	14.2439	27.2682	45.874	38.2484	39.8964	26.536	37.8218
CUFFORG_0624	Olfr1105	2	87031260	87034246	-	2987	24.8481	21.0316	37.4637	22.3832	27.2682	18.1362	28.0488	21.0774	26.4317	23.6327
CUFFORG_0793	Olfr447	6	42909003	42914112	+	2899	30.2499	36.8053	24.619	13.2264	33.1961	26.671	36.5485	43.6602	26.2252	35.0189
CUFFORG_0139	Olfr397	11	73960817	73967812	+	4168	16.2053	13.6705	33.1822	41.7142	14.2269	25.6041	20.3991	23.3356	26.193	20.8914
CUFFORG_0010	Olfr418-ps1	1	173266018	173271169	+	1546	25.9285	26.2895	31.0414	21.3658	24.897	17.0694	26.3489	33.1216	26.1563	25.3592
CUFFORG_0280	Olfr194	16	59116771	59121058	-	3457	12.9642	15.7737	47.0973	29.5052	72.32	91.7481	71.397	67.7487	26.3351	75.8034
CUFFORG_1096	Olfr876	9	37803058	37806226	+	2562	17.2856	25.2379	31.0414	30.5226	37.9384	17.0694	13.5994	29.3578	26.0219	24.4912
CUFFORG_1011	Olfr670	7	104957042	104962612	-	3793	31.3302	28.3927	33.1822	11.1916	33.1961	42.6735	28.8988	22.5829	26.0242	31.8378
CUFFORG_0977	Olfr605	7	103440410	103443150	-	2741	24.8481	30.4958	40.6749	8.13935	24.897	28.8046	24.649	25.5939	26.0396	25.9861
CUFFORG_0781	Olfr1333	4	118827970	118836277	-	2695	39.973	19.98	24.619	18.3135	36.7528	45.874	63.7473	47.4241	25.7214	48.4496
CUFFORG_0115	Olfr51	11	51003596	51009579	+	2722	23.7678	19.98	43.8861	16.2787	13.0413	16.0026	15.2994	23.3356	25.9781	16.9197
CUFFORG_0790	Olfr450	6	42817382	42819058	+	1677	27.0088	30.4958	11.7743	32.5574	36.7528	36.2725	38.2484	24.0884	25.4591	33.8405
CUFFORG_1018	Olfr684	7	105154707	105163653	-	3234	29.1695	30.4958	35.323	7.12193	15.4125	25.6041	23.799	30.1105	25.5276	23.7315
CUFFORG_0948	Olfr307	7	86333366	86337586	-	3329	19.4463	32.599	23.5486	25.4355	11.8557	24.5373	11.8995	16.5608	25.2574	16.2133
CUFFORG_0587	Olfr1054	2	86332132	86335400	-	1380	28.0892	21.0316	37.4637	15.2613	40.3095	40.5398	31.4487	18.0663	25.4614	32.5911
CUFFORG_0224	Olfr724	14	49959929	49963274	-	1246	15.1249	26.2895	29.971	29.5052	24.897	13.8689	21.2491	19.5718	25.2226	19.8967
CUFFORG_0400	Olfr1446	19	12888266	12893508	-	2575	25.9285	22.0832	22.4782	29.5052	18.9692	19.2031	28.8988	33.1216	24.9988	25.0482
CUFFORG_1183	Olfr935	9	38994042	38999683	-	1622	20.5267	30.4958	21.4078	27.4703	40.3095	17.0694	27.1989	24.0884	24.9752	27.1665
CUFFORG_1247	Olfr612	7	103537696	103542717	-	2191	25.9285	24.1863	35.323	14.2439	33.1961	34.1388	22.0991	33.1216	24.9204	30.6389
CUFFORG_1182	Olfr934	9	38981386	38988214	-	2012	23.7678	29.4442	38.5341	8.13935	22.5259	23.4704	22.949	22.5829	24.9714	22.8821
CUFFORG_0182	Olfr139	11	74043991	74047539	-	1598	19.4463	27.3411	42.8157	10.1742	18.9692	28.8046	31.4487	15.808	24.9443	23.7576
CUFFORG_0627	Olfr1109	2	87091195	87096241	-	2716	33.4909	14.7221	27.8302	22.3832	14.2269	14.9357	26.3489	36.1326	24.6066	22.911
CUFFORG_0978	Olfr607	7	103457198	103464147	-	4034	21.607	25.2379	39.6045	12.209	14.2269	29.8715	18.6992	24.0884	24.6646	21.7215
CUFFORG_0038	Olfr774	10	129236204	129239403	+	1429	31.3302	22.0832	10.7039	32.5574	15.4125	22.4036	26.3489	37.6381	24.1687	25.4508
CUFFORG_0082	Olfr812	10	129841402	129846095	-	1736	27.0088	23.1348	24.619	22.3832	18.9692	21.3368	11.8995	26.3467	24.2865	19.638
CUFFORG_1068	Olfr373	8	72099266	72101639	+	2374	35.6516	19.98	28.9006	12.209	20.1548	24.5373	24.649	16.5608	24.1853	21.4754
CUFFORG_0684	Olfr1221	2	89109086	89117283	-	3841	21.607	26.2895	20.3375	27.4703	18.9692	17.0694	12.7495	21.0774	23.9261	17.4664
CUFFORG_0996	Olfr64	7	103891104	103894485	-	3382	29.1695	15.7737	41.7453	10.1742	20.1548	39.473	32.2987	43.6602	24.2157	33.8967
CUFFORG_0496	Olfr1152	2	87866493	87869476	+	1520	20.5267	24.1863	25.6894	25.4355	23.7115	16.0026	20.3991	24.8412	23.9595	21.2386
CUFFORG_0927	Olfr508	7	108629989	108631657	+	1669	17.2856	22.0832	44.9565	12.209	10.6702	26.671	21.2491	23.3356	24.1336	20.4815
CUFFORG_0260	Olfr19	16	16672249	16676393	-	1959	19.4463	23.1348	38.5341	14.2439	15.4125	29.8715	33.1486	32.3688	23.8398	27.7003
CUFFORG_0983	Olfr620	7	103608573	103612534	-	1906	22.6874	33.6506	24.619	13.2264	18.9692	37.3393	21.2491	35.3799	23.5459	28.2344
CUFFORG_1030	Olfr702	7	106823489	106826743	-	1348	21.607	23.1348	21.4078	27.4703	20.1548	17.0694	26.3489	29.3578	23.405	23.2327
CUFFORG_1043	Olfr482	7	108093190	108097586	-	2421	16.2053	18.9284	27.8302	30.5226	43.8662	49.0745	31.4487	29.3578	23.3716	38.4368
CUFFORG_0042	Olfr780	10	129318149	129323652	+	2392	18.366	14.7221	37.4637	23.4006	21.3403	19.2031	20.3991	20.3246	23.4881	20.3168
CUFFORG_1245	Olfr766	10	129061853	129068977	-	2909	27.0088	19.98	33.1822	13.2264	41.4951	42.6735	34.8485	50.4351	23.3494	42.3631
CUFFORG_0621	Olfr1101	2	86986294	86991217	-	3228	20.5267	26.2895	31.0414	15.2613	30.8249	28.8046	34.8485	33.1216	23.2797	31.8999
CUFFORG_0865	Olfr617	7	103583997	103586456	+	2460	19.4463	28.3927	31.0414	14.2439	16.598	23.4704	26.3489	18.0663	23.2811	21.1209
CUFFORG_0087	Olfr819	10	129963011	129967266	-	3930	18.366	23.1348	35.323	16.2787	22.5259	33.072	18.6992	27.8522	23.2756	25.5373
CUFFORG_0506	Olfr1185-ps1	2	88493313	88500378	+	1680	14.0446	25.2379	36.3933	17.2961	28.4538	29.8715	13.5994	20.3246	23.243	23.0623
CUFFORG_0037	Olfr763	10	129010791	129013313	+	2523	17.2856	16.8253	36.3933	22.3832	24.897	36.2725	35.6985	30.1105	23.2219	31.7446
CUFFORG_0828	Olfr521	7	99763514	99769307	+	2257	19.4463	35.7537	28.9006	8.13935	11.8557	20.2699	9.34961	15.0553	23.06	14.1326
CUFFORG_1041	Olfr478	7	108030055	108033956	-	2354	16.2053	16.8253	39.6045	19.331	32.0105	37.3393	28.0488	31.616	22.9915	32.2537
CUFFORG_0188	Olfr411	11	74345129	74352650	-	2629	10.8035	22.0832	48.1677	11.1916	28.4538	53.3419	25.4989	48.9296	23.0615	39.056
CUFFORG_1119	Olfr902	9	38447710	38450253	+	1732	20.5267	16.8253	22.4782	30.5226	32.0105	27.7378	28.0488	30.8633	22.5882	29.6651
CUFFORG_0686	Olfr1223	2	89144086	89151336	-	1531	29.1695	22.0832	6.42235	31.54	18.9692	23.4704	16.1493	43.6602	22.3038	25.5623
CUFFORG_0757	Olfr270	4	52964547	52972474	+	2607	41.0534	31.5474	8.56314	8.13935	13.0413	33.072	41.6483	42.1547	22.3258	32.4791
CUFFORG_0030	Olfr1355	10	78875549	78880106	+	1148	25.9285	26.2895	21.4078	16.2787	18.9692	22.4036	17.8493	27.8522	22.4761	21.7686
CUFFORG_0754	Olfr266	3	106821104	106824903	-	1535	23.7678	23.1348	21.4078	21.3658	14.2269	30.9383	30.5987	24.8412	22.419	25.1513
CUFFORG_0752	Olfr1315-ps1	2	112110057	112115440	-	1230	18.366	21.0316	12.8447	36.6271	33.1961	30.9383	30.5987	23.3356	22.2173	29.5172
CUFFORG_0066	Olfr768	10	129090222	129093972	-	3751	32.4106	13.6705	24.619	18.3135	16.598	19.2031	12.7495	15.0553	22.2534	15.9015
CUFFORG_0012	Olfr432	1	174049219	174053227	+	2994	25.9285	16.8253	34.2526	12.209	29.6393	12.8021	34.8485	20.3246	22.3038	24.4036
CUFFORG_0305	Olfr111	17	37525960	37532449	+	2548	27.0088	23.1348	20.3375	17.2961	13.0413	26.671	14.4494	18.8191	21.9443	18.2452
CUFFORG_0349	Olfr137	17	38303527	38307570	-	2514	19.4463	26.2895	17.1263	23.4006	39.1239	38.4062	47.598	46.6713	21.5657	42.9499
CUFFORG_0851	Olfr588-ps1	7	103140879	103146684	+	3427	20.5267	28.3927	25.6894	12.209	33.1961	16.0026	22.0991	24.8412	21.7045	24.0347
CUFFORG_0991	Olfr630	7	103753493	103757350	-	2294	19.4463	25.2379	27.8302	12.209	16.598	21.3368	22.949	24.8412	21.1809	21.4313
CUFFORG_0341	Olfr113	17	37573758	37577663	-	1791	19.4463	16.8253	22.4782	25.4355	27.2682	24.5373	20.3991	18.8191	21.0463	22.7559
CUFFORG_0912	Olfr473	7	107930487	107935661	+	2278	18.366	16.8253	28.9006	19.331	5.92787	8.5347	16.1493	10.5387	20.8557	10.2876
CUFFORG_1056	Olfr516	7	108844880	108850500	-	1372	14.0446	22.0832	32.1118	14.2439	15.4125	19.2031	22.949	15.808	20.6209	18.3432
CUFFORG_0982	Olfr616	7	103563944	103569106	-	1393	24.8481	17.8769	33.1822	6.10451	21.3403	23.4704	24.649	26.3467	20.5029	23.9516
CUFFORG_1180	Olfr918	9	38672091	38674601	-	1576	15.1249	23.1348	27.8302	15.2613	4.74229	5.33419	4.24982	3.76381	20.3378	4.52253
CUFFORG_0834	Olfr554	7	102638432	102642308	+	2268	23.7678	27.3411	23.5486	6.10451	16.598	28.8046	22.949	27.0995	20.1905	23.8628
CUFFORG_0356	Olfr1441	19	12417435	12423352	+	1912	24.8481	19.98	19.2671	16.2787	13.0413	9.60154	16.9993	16.5608	20.0935	14.0507
CUFFORG_0861	Olfr606	7	103449057	103452911	+	2029	19.4463	18.9284	28.9006	13.2264	16.598	21.3368	12.7495	20.3246	20.1255	17.7522
CUFFORG_1200	Olfr975	9	39949047	39951189	-	2143	19.4463	16.8253	32.1118	12.209	13.0413	18.1362	12.7495	18.8191	20.1481	15.6865
CUFFORG_0999	Olfr642	7	104049134	104052773	-	2217	20.5267	14.7221	39.6045	6.10451	33.1961	38.4062	22.949	21.0774	20.2395	28.9072
CUFFORG_0901	Olfr692	7	105367306	105370376	+	3071	18.366	28.3927	20.3375	11.1916	37.9384	35.2057	28.0488	57.21	19.5719	39.6007
CUFFORG_0843	Olfr572	7	102924409	102928608	+	1333	17.2856	13.6705	34.2526	13.2264	20.1548	37.3393	28.0488	24.0884	19.6088	27.4078
CUFFORG_0998	Olfr639	7	104011416	104017303	-	1385	25.9285	13.6705	27.8302	10.1742	22.5259	19.2031	16.1493	30.1105	19.4008	21.9972
CUFFORG_0917	Olfr481	7	108079868	108082267	+	1677	20.5267	15.7737	25.6894	14.2439	35.5672	24.5373	28.0488	37.6381	19.0584	31.4479
CUFFORG_0801	Olfr435	6	43201409	43203502	+	1915	21.607	7.36106	32.1118	14.2439	24.897	22.4036	18.6992	30.1105	18.8309	24.0276
CUFFORG_1044	Olfr484	7	108122961	108125296	-	2336	21.607	15.7737	12.8447	23.4006	15.4125	5.33419	12.7495	12.0442	18.4065	11.3851
CUFFORG_0001	Olfr1413	1	92571567	92574374	+	1343	19.4463	21.0316	21.4078	12.209	9.48459	9.60154	15.2994	15.0553	18.5237	12.3602
CUFFORG_0937	Olfr538	7	140574155	140575087	+	933	19.4463	12.619	18.1967	23.4006	26.0826	24.5373	34.8485	29.3578	18.4157	28.7065
CUFFORG_0246	Olfr282	15	98431678	98438638	+	1375	18.366	13.6705	22.4782	19.331	18.9692	17.0694	16.9993	15.0553	18.4614	17.0233
CUFFORG_1202	Olfr979	9	40000206	40001250	-	1045	14.0446	22.0832	23.5486	13.2264	9.48459	16.0026	11.8995	17.3135	18.2257	13.6751
CUFFORG_1072	Olfr829	9	18856627	18858617	+	1991	15.1249	16.8253	22.4782	18.3135	18.9692	23.4704	27.1989	31.616	18.1855	25.3136
CUFFORG_0887	Olfr657	7	104624909	104637419	+	1771	17.2856	16.8253	31.0414	8.13935	18.9692	26.671	16.9993	33.8743	18.3229	24.1284
CUFFORG_1084	Olfr857	9	19709568	19714930	+	2158	11.8839	14.7221	23.5486	22.3832	20.1548	21.3368	31.4487	21.0774	18.1345	23.5044
CUFFORG_0478	Olfr1121	2	87369895	87373469	+	1996	17.2856	23.1348	8.56314	22.3832	24.897	20.2699	22.949	20.3246	17.8417	22.1102
CUFFORG_0101	Olfr1390	11	49335253	49346635	+	5013	12.9642	14.7221	16.0559	27.4703	11.8557	11.7352	14.4494	18.8191	17.8031	14.2149
CUFFORG_1181	Olfr919	9	38696874	38703408	-	1663	11.8839	17.8769	29.971	12.209	8.29902	17.0694	3.39986	20.3246	17.9852	12.2732
CUFFORG_0819	Olfr301	7	86403846	86414024	+	1937	14.0446	16.8253	25.6894	14.2439	15.4125	14.9357	21.2491	24.0884	17.7008	18.9214
CUFFORG_0576	Olfr1043	2	86161890	86167522	-	1824	7.56247	8.41264	47.0973	8.13935	4.74229	7.46787	3.39986	4.51658	17.8029	5.03165
CUFFORG_0306	Olfr118	17	37666988	37673375	+	1641	24.8481	16.8253	13.9151	13.2264	26.0826	24.5373	40.7983	27.0995	17.2037	29.6294
CUFFORG_0583	Olfr1049	2	86254357	86257323	-	1438	18.366	18.9284	17.1263	14.2439	9.48459	23.4704	14.4494	21.0774	17.1661	17.1204
CUFFORG_1120	Olfr904	9	38463353	38465243	+	1236	18.366	13.6705	28.9006	8.13935	21.3403	22.4036	23.799	22.5829	17.2691	22.5315
CUFFORG_0153	Olfr333-ps1	11	58476608	58481400	-	1994	23.7678	12.619	17.1263	14.2439	8.29902	16.0026	13.5994	25.5939	16.9392	15.8737
CUFFORG_1157	Olfr978	9	39993812	39994747	+	936	17.2856	22.0832	20.3375	8.13935	7.11344	8.5347	8.49964	7.52763	16.9614	7.91885
CUFFORG_1047	Olfr487	7	108210170	108214615	-	2462	15.1249	17.8769	16.0559	18.3135	16.598	34.1388	42.4982	30.1105	16.8428	30.8364
CUFFORG_0428	Olfr348	2	36784213	36789852	+	3554	14.0446	22.0832	18.1967	13.2264	20.1548	41.6067	28.8988	24.0884	16.8877	28.6872
CUFFORG_0329	Olfr94	17	37196708	37198011	-	1304	10.8035	14.7221	22.4782	18.3135	20.1548	13.8689	13.5994	21.8301	16.5794	17.3633
CUFFORG_1139	Olfr27	9	39128167	39145072	+	1041	17.2856	18.9284	17.1263	12.209	5.92787	21.3368	38.2484	17.3135	16.3873	20.7066
CUFFORG_0065	Olfr765	10	129044817	129049998	-	2665	18.366	14.7221	17.1263	15.2613	28.4538	17.0694	27.1989	29.3578	16.3689	25.5199
CUFFORG_1141	Olfr944	9	39217359	39218294	+	936	14.0446	11.5674	21.4078	18.3135	10.6702	23.4704	14.4494	16.5608	16.3333	16.2877
CUFFORG_0610	Olfr1086	2	86676399	86680086	-	966	11.8839	15.7737	33.1822	5.0871	23.7115	27.7378	14.4494	14.3025	16.4817	20.0503
CUFFORG_0079	Olfr807	10	129754135	129757808	-	2020	19.4463	17.8769	13.9151	13.2264	15.4125	20.2699	20.3991	20.3246	16.1162	19.1015
CUFFORG_0995	Olfr66	7	103879919	103882411	-	2493	16.2053	19.98	25.6894	3.05226	21.3403	24.5373	21.2491	17.3135	16.2317	21.1101
CUFFORG_0548	Olfr355	2	36927180	36928886	-	1609	17.2856	13.6705	23.5486	9.15677	22.5259	13.8689	16.9993	32.3688	15.9154	21.4407
CUFFORG_0862	Olfr608	7	103468294	103471358	+	1530	11.8839	17.8769	31.0414	3.05226	9.48459	18.1362	19.5492	17.3135	15.9636	16.1209
CUFFORG_0064	Olfr764	10	129032697	129039896	-	2854	16.2053	15.7737	18.1967	12.209	29.6393	27.7378	22.949	13.5497	15.5962	23.469
CUFFORG_0788	Olfr38	6	42757262	42763007	+	1700	15.1249	19.98	20.3375	7.12193	23.7115	12.8021	12.7495	20.3246	15.6411	17.3969
CUFFORG_1132	Olfr922	9	38814614	38816754	+	1668	11.8839	17.8769	25.6894	6.10451	11.8557	13.8689	12.7495	21.8301	15.3887	15.0761
CUFFORG_1170	Olfr860	9	19845623	19849747	-	1219	20.5267	16.8253	16.0559	7.12193	26.0826	4.26735	7.64968	9.03315	15.1325	11.7582
CUFFORG_1150	Olfr967	9	39746266	39751377	+	1077	16.2053	18.9284	18.1967	7.12193	8.29902	10.6684	13.5994	9.03315	15.1131	10.4
CUFFORG_0497	Olfr1153	2	87894962	87898228	+	2068	11.8839	15.7737	17.1263	15.2613	27.2682	16.0026	22.949	20.3246	15.0113	21.6361
CUFFORG_0986	Olfr623	7	103659465	103663682	-	2196	10.8035	12.619	25.6894	11.1916	22.5259	25.6041	22.949	42.1547	15.0759	28.3084
CUFFORG_1175	Olfr18	9	20312503	20336094	-	2545	18.366	15.7737	13.9151	11.1916	14.2269	12.8021	12.7495	12.0442	14.8116	12.9557
CUFFORG_0992	Olfr69	7	103766663	103771594	-	1971	9.72317	17.8769	24.619	7.12193	11.8557	23.4704	12.7495	19.5718	14.8352	16.9119
CUFFORG_0171	Olfr382	11	73512326	73520467	-	1606	12.9642	16.8253	10.7039	17.2961	17.7836	17.0694	10.1996	8.28039	14.4474	13.3332
CUFFORG_0328	Olfr753-ps1	17	37168220	37170908	-	2689	17.2856	11.5674	20.3375	8.13935	10.6702	12.8021	9.34961	13.5497	14.3325	11.5929
CUFFORG_0967	Olfr575	7	102953924	102958775	-	1865	11.8839	10.5158	28.9006	6.10451	8.29902	14.9357	5.09979	13.5497	14.3512	10.4711
CUFFORG_0863	Olfr613	7	103548074	103555504	+	5217	17.2856	12.619	26.7598	0	9.48459	8.5347	5.09979	5.26934	14.1661	7.09711
CUFFORG_0559	Olfr995	2	85437772	85443639	-	1530	18.366	12.619	14.9855	8.13935	8.29902	8.5347	5.09979	6.0221	13.5275	6.9889
CUFFORG_0083	Olfr814	10	129871967	129879861	-	3315	16.2053	9.46422	20.3375	8.13935	16.598	16.0026	18.6992	21.0774	13.5366	18.0943
CUFFORG_0540	Olfr1300-ps1	2	111688882	111692616	+	1250	14.0446	17.8769	9.63353	11.1916	7.11344	11.7352	7.64968	15.808	13.1866	10.5766
CUFFORG_0809	Olfr458	6	42460076	42461017	-	942	9.72317	23.1348	8.56314	11.1916	23.7115	28.8046	32.2987	24.0884	13.1532	27.2258
CUFFORG_1168	Olfr853	9	19535712	19537928	-	2217	11.8839	14.7221	8.56314	16.2787	16.598	11.7352	12.7495	24.0884	12.862	16.2928
CUFFORG_1224	Olfr1130	2	87606212	87608334	+	1125	11.8839	13.6705	17.1263	9.15677	5.92787	7.46787	6.79972	15.808	12.9594	9.00087
CUFFORG_0709	Olfr1249	2	89629940	89630896	-	957	8.64282	16.8253	14.9855	11.1916	8.29902	8.5347	7.64968	8.28039	12.9113	8.19095
CUFFORG_1178	Olfr916	9	38657342	38659866	-	1386	9.72317	15.7737	18.1967	8.13935	5.92787	7.46787	3.39986	9.03315	12.9582	6.45719
CUFFORG_0051	Olfr792	10	129539162	129542534	+	2113	11.8839	14.7221	25.6894	0	5.92787	32.0051	17.8493	24.8412	13.0739	20.1559
CUFFORG_1165	Olfr846	9	19360028	19363998	-	1372	9.72317	16.8253	16.0559	8.13935	10.6702	7.46787	7.64968	10.5387	12.6859	9.0816
CUFFORG_1092	Olfr39	9	20277605	20287060	+	1772	12.9642	13.6705	6.42235	16.2787	28.4538	12.8021	15.2994	8.28039	12.334	16.2089
CUFFORG_0205	Olfr1360	13	21674001	21674980	-	980	9.72317	11.5674	14.9855	13.2264	14.2269	17.0694	10.1996	10.5387	12.3756	13.0086
CUFFORG_0404	Olfr1457	19	13093861	13095669	-	1809	14.0446	11.5674	8.56314	14.2439	10.6702	8.5347	13.5994	9.03315	12.1047	10.4594
CUFFORG_0897	Olfr679	7	105081205	105088369	+	2790	14.0446	15.7737	13.9151	5.0871	28.4538	42.6735	20.3991	32.3688	12.2051	30.9738
CUFFORG_0061	Olfr822	10	130071240	130075545	+	1334	16.2053	9.46422	17.1263	6.10451	20.1548	25.6041	22.949	21.0774	12.2251	22.4463
CUFFORG_0537	Olfr1289	2	111483350	111485204	+	1855	8.64282	8.41264	17.1263	14.2439	8.29902	9.60154	16.1493	8.28039	12.1064	10.5826
CUFFORG_1034	Olfr710	7	106944067	106948312	-	1156	10.8035	11.5674	12.8447	12.209	16.598	16.0026	16.9993	18.0663	11.8562	16.9165
CUFFORG_1097	Olfr877	9	37854819	37856695	+	1877	10.8035	11.5674	16.0559	9.15677	3.55672	7.46787	7.64968	9.03315	11.8959	6.92686
CUFFORG_0043	Olfr781	10	129328854	129333844	+	1304	8.64282	15.7737	8.56314	13.2264	10.6702	42.6735	21.2491	17.3135	11.5515	22.9766
CUFFORG_0162	Olfr317	11	58731018	58739212	-	2917	14.0446	9.46422	10.7039	11.1916	10.6702	13.8689	19.5492	17.3135	11.3511	15.3504
CUFFORG_0763	Olfr1331	4	118864649	118871707	+	3230	11.8839	7.36106	17.1263	9.15677	9.48459	9.60154	14.4494	18.8191	11.382	13.0886
CUFFORG_1057	Olfr517	7	108868121	108869175	-	1055	8.64282	11.5674	16.0559	9.15677	4.74229	10.6684	9.34961	16.5608	11.3557	10.3303
CUFFORG_0981	Olfr611	7	103516928	103520811	-	1803	8.64282	11.5674	22.4782	3.05226	11.8557	20.2699	10.1996	15.808	11.4352	14.5333
CUFFORG_1186	Olfr937	9	39058921	39064926	-	2189	10.8035	6.30948	26.7598	2.03484	0	8.5347	6.79972	12.0442	11.4769	6.84466
CUFFORG_0588	Olfr1055	2	86346724	86347764	-	1041	9.72317	7.36106	18.1967	9.15677	5.92787	1.06684	3.39986	1.50553	11.1094	2.97502
CUFFORG_0638	Olfr1138	2	87737387	87738322	-	936	15.1249	12.619	10.7039	5.0871	5.92787	16.0026	8.49964	19.5718	10.8837	12.5005
CUFFORG_0573	Olfr1039	2	86129970	86135916	-	1987	11.8839	11.5674	13.9151	6.10451	13.0413	22.4036	21.2491	23.3356	10.8677	20.0074
CUFFORG_1142	Olfr951	9	39387455	39395633	+	1902	11.8839	9.46422	16.0559	6.10451	7.11344	8.5347	10.1996	14.3025	10.8771	10.0376
CUFFORG_0896	Olfr678	7	105064492	105071639	+	2352	8.64282	6.30948	21.4078	7.12193	14.2269	22.4036	11.0495	19.5718	10.8705	16.813
CUFFORG_0090	Olfr823	10	130111566	130115360	-	1369	16.2053	13.6705	7.49275	5.0871	10.6702	2.13368	8.49964	13.5497	10.6139	8.7133
CUFFORG_0940	Olfr539	7	140667289	140668248	+	960	12.9642	10.5158	10.7039	8.13935	13.0413	18.1362	6.79972	15.0553	10.5808	13.2581
CUFFORG_1067	Olfr372	8	72043485	72058962	+	1781	7.56247	13.6705	13.9151	6.10451	10.6702	18.1362	13.5994	17.3135	10.3132	14.9298
CUFFORG_1110	Olfr894	9	38218076	38220608	+	2115	10.8035	4.20632	17.1263	9.15677	1.18557	6.40103	4.24982	0.752763	10.3232	3.1473
CUFFORG_1095	Olfr875	9	37771857	37774459	+	2045	8.64282	6.30948	17.1263	9.15677	4.74229	12.8021	12.7495	9.78592	10.3088	10.0199
CUFFORG_0879	Olfr641	7	104039798	104040736	+	939	10.8035	11.5674	13.9151	4.06968	4.74229	9.60154	8.49964	9.03315	10.0889	7.96916
CUFFORG_0918	Olfr483	7	108100860	108105010	+	1749	12.9642	4.20632	11.7743	11.1916	1.18557	7.46787	5.94975	2.25829	10.0341	4.21537
CUFFORG_1114	Olfr898	9	38348411	38350401	+	1651	9.72317	9.46422	6.42235	12.209	2.37115	2.13368	5.94975	7.52763	9.45469	4.49555
CUFFORG_0133	Olfr384	11	73598594	73604935	+	2419	8.64282	8.41264	7.49275	13.2264	5.92787	8.5347	6.79972	11.2914	9.44366	8.13843
CUFFORG_0472	Olfr1113	2	87208995	87213894	+	1168	2.1607	14.7221	14.9855	6.10451	11.8557	18.1362	14.4494	14.3025	9.49321	14.686
CUFFORG_1123	Olfr907	9	38495983	38499882	+	1428	12.9642	7.36106	6.42235	10.1742	3.55672	6.40103	10.1996	12.0442	9.23046	8.05038
CUFFORG_1074	Olfr832	9	18937122	18946584	+	2079	9.72317	8.41264	10.7039	8.13935	7.11344	5.33419	7.64968	9.78592	9.24477	7.47081
CUFFORG_0134	Olfr387-ps1	11	73660049	73665867	+	1513	5.40176	10.5158	9.63353	11.1916	7.11344	6.40103	7.64968	2.25829	9.18568	5.85561
CUFFORG_0354	Olfr1433	19	12279854	12285626	+	2714	3.24106	8.41264	13.9151	11.1916	15.4125	10.6684	10.1996	21.0774	9.1901	14.3394
CUFFORG_1040	Olfr470	7	107844731	107846414	-	1244	9.72317	14.7221	5.35196	6.10451	5.92787	4.26735	5.94975	8.28039	8.97544	6.10634
CUFFORG_1012	Olfr671	7	104974614	104979110	-	1424	9.72317	8.41264	13.9151	4.06968	11.8557	28.8046	16.9993	13.5497	9.03015	17.8023
CUFFORG_1122	Olfr906	9	38487241	38488986	+	1045	8.64282	5.2579	12.8447	9.15677	10.6702	7.46787	9.34961	13.5497	8.97555	10.2593
CUFFORG_0727	Olfr1272	2	90281647	90282573	-	927	10.8035	3.15474	7.49275	12.209	2.37115	5.33419	5.09979	7.52763	8.41501	5.08319
CUFFORG_1144	Olfr148	9	39610766	39614842	+	1579	7.56247	9.46422	10.7039	6.10451	3.55672	4.26735	5.09979	7.52763	8.45878	5.11287
CUFFORG_0888	Olfr659	7	104667197	104671729	+	1457	6.48211	9.46422	12.8447	5.0871	11.8557	11.7352	8.49964	29.3578	8.46954	15.3621
CUFFORG_1107	Olfr890	9	38143137	38144081	+	945	11.8839	5.2579	9.63353	6.10451	13.0413	8.5347	16.1493	11.2914	8.21996	12.2542
CUFFORG_0485	Olfr1131	2	87628465	87629394	+	930	10.8035	5.2579	10.7039	6.10451	4.74229	7.46787	4.24982	4.51658	8.21747	5.24414
CUFFORG_0018	Olfr420	1	174155633	174160433	+	2044	9.72317	6.30948	9.63353	7.12193	8.29902	7.46787	8.49964	9.78592	8.19703	8.51311
CUFFORG_0361	Olfr1449	19	12931007	12935749	+	1131	5.40176	7.36106	11.7743	8.13935	9.48459	4.26735	9.34961	11.2914	8.16912	8.59825
CUFFORG_1153	Olfr971	9	39839436	39840359	+	924	6.48211	1.05158	21.4078	4.06968	2.37115	8.5347	14.4494	18.8191	8.25281	11.0436
CUFFORG_0653	Olfr1166	2	88123366	88128272	-	1998	12.9642	4.20632	9.63353	5.0871	5.92787	3.20051	3.39986	7.52763	7.97279	5.01397
CUFFORG_0664	Olfr1181	2	88423088	88424023	-	936	10.8035	4.20632	4.28157	12.209	8.29902	5.33419	11.8995	9.78592	7.87511	8.82966
CUFFORG_0136	Olfr396-ps1	11	73928007	73929568	+	1562	6.48211	11.5674	7.49275	6.10451	4.74229	10.6684	2.54989	8.28039	7.91169	6.56024
CUFFORG_0342	Olfr114	17	37589382	37592694	-	1062	9.72317	5.2579	6.42235	9.15677	5.92787	5.33419	11.0495	6.77487	7.64005	7.27162
CUFFORG_0845	Olfr576	7	102965102	102975160	+	927	10.8035	4.20632	14.9855	1.01742	7.11344	12.8021	6.79972	7.52763	7.75319	8.56071
CUFFORG_0923	Olfr498	7	108465326	108466318	+	993	4.32141	8.41264	8.56314	9.15677	7.11344	3.20051	3.39986	3.01105	7.61349	4.18122
CUFFORG_0656	Olfr1171-ps1	2	88252231	88260177	-	3297	3.24106	8.41264	12.8447	6.10451	11.8557	7.46787	7.64968	12.797	7.65073	9.94256
CUFFORG_0362	Olfr1450	19	12953591	12954568	+	978	12.9642	4.20632	7.49275	5.0871	3.55672	6.40103	5.09979	6.77487	7.4376	5.4581
CUFFORG_0044	Olfr782	10	129348850	129352144	+	2202	4.32141	6.30948	12.8447	6.10451	2.37115	4.26735	5.09979	3.76381	7.39503	3.87553
CUFFORG_0570	Olfr1024	2	85904069	85905052	-	984	3.24106	4.20632	17.1263	5.0871	3.55672	4.26735	0	4.51658	7.41519	3.08516
CUFFORG_0483	Olfr153	2	87531796	87533053	+	1258	9.72317	8.41264	7.49275	3.05226	7.11344	6.40103	6.79972	3.01105	7.1702	5.83131
CUFFORG_0955	Olfr543	7	102476700	102481667	-	1323	8.64282	8.41264	5.35196	6.10451	4.74229	7.46787	3.39986	4.51658	7.12798	5.03165
CUFFORG_0798	Olfr441	6	43115744	43116676	+	933	8.64282	8.41264	7.49275	4.06968	3.55672	8.5347	8.49964	12.0442	7.15447	8.15882
CUFFORG_0820	Olfr300-ps1	7	86443021	86443926	+	906	7.56247	8.41264	7.49275	5.0871	7.11344	5.33419	7.64968	13.5497	7.13874	8.41176
CUFFORG_0990	Olfr629	7	103739975	103744719	-	2263	5.40176	11.5674	9.63353	2.03484	7.11344	24.5373	11.0495	16.5608	7.15938	14.8153
CUFFORG_1049	Olfr490	7	108286180	108287124	-	945	7.56247	4.20632	12.8447	4.06968	4.74229	13.8689	9.34961	4.51658	7.17079	8.11934
CUFFORG_0581	Olfr1047	2	86226567	86232353	-	2465	4.32141	4.20632	11.7743	8.13935	9.48459	11.7352	8.49964	15.0553	7.11035	11.1937
CUFFORG_0930	Olfr513	7	108750973	108756800	+	2029	7.56247	10.5158	5.35196	4.06968	4.74229	2.13368	7.64968	6.77487	6.87498	5.32513
CUFFORG_0165	Olfr377-ps1	11	73388081	73392214	-	1102	4.32141	11.5674	7.49275	4.06968	1.18557	4.26735	7.64968	1.50553	6.8628	3.65203
CUFFORG_1238	Olfr399	11	74053127	74056615	-	1796	6.48211	3.15474	11.7743	6.10451	3.55672	5.33419	10.1996	7.52763	6.87892	6.65453
CUFFORG_0827	Olfr520	7	99735145	99736095	+	951	4.32141	4.20632	16.0559	3.05226	5.92787	7.46787	3.39986	1.50553	6.90897	4.57528
CUFFORG_0142	Olfr402	11	74153529	74156680	+	2108	6.48211	7.36106	9.63353	3.05226	9.48459	7.46787	6.79972	14.3025	6.63224	9.51367
CUFFORG_0544	Olfr341	2	36479187	36480128	-	942	5.40176	2.10316	9.63353	9.15677	2.37115	1.06684	5.09979	4.51658	6.57381	3.26359
CUFFORG_0958	Olfr551	7	102587528	102591992	-	1528	4.32141	6.30948	12.8447	3.05226	2.37115	5.33419	3.39986	9.78592	6.63196	5.22278
CUFFORG_1203	Olfr980	9	40006015	40006947	-	933	5.40176	5.2579	16.0559	0	5.92787	9.60154	5.94975	9.78592	6.67889	7.81627
CUFFORG_1071	Olfr371	8	85230497	85231435	+	939	9.72317	4.20632	6.42235	4.06968	3.55672	5.33419	3.39986	3.76381	6.10538	4.01365
CUFFORG_0615	Olfr1095	2	86850770	86851696	-	927	10.8035	2.10316	8.56314	3.05226	8.29902	6.40103	11.8995	7.52763	6.13052	8.53179
CUFFORG_0751	Olfr1314	2	112091761	112092699	-	939	9.72317	2.10316	5.35196	7.12193	10.6702	5.33419	7.64968	9.03315	6.07506	8.1718
CUFFORG_0753	Olfr1402	3	97409356	97422020	-	2145	6.48211	4.20632	4.28157	8.13935	4.74229	7.46787	5.09979	7.52763	5.77734	6.20939
CUFFORG_0442	Olfr996	2	85579215	85580282	+	1068	9.72317	4.20632	4.28157	4.06968	8.29902	4.26735	5.09979	7.52763	5.57018	6.29845
CUFFORG_0961	Olfr559	7	102723050	102727482	-	1708	6.48211	7.36106	8.56314	0	8.29902	13.8689	16.9993	15.0553	5.60158	13.5556
CUFFORG_0286	Olfr202	16	59283516	59286708	-	1232	5.40176	5.2579	7.49275	4.06968	0	6.40103	4.24982	4.51658	5.55552	3.79186
CUFFORG_0465	Olfr1038-ps	2	86120223	86124063	+	2237	2.1607	3.15474	10.7039	6.10451	3.55672	3.20051	6.79972	5.26934	5.53097	4.70657
CUFFORG_1189	Olfr945	9	39257720	39258682	-	963	8.64282	2.10316	7.49275	3.05226	2.37115	3.20051	3.39986	4.51658	5.32275	3.37202
CUFFORG_0823	Olfr296-ps1	7	86561734	86562659	+	926	5.40176	4.20632	4.28157	7.12193	2.37115	5.33419	5.09979	3.76381	5.2529	4.14223
CUFFORG_1192	Olfr955	9	39469780	39470724	-	945	6.48211	2.10316	7.49275	5.0871	9.48459	4.26735	11.0495	9.03315	5.29128	8.45866
CUFFORG_0854	Olfr593	7	103211862	103212845	+	984	6.48211	2.10316	9.63353	3.05226	0	2.13368	3.39986	5.26934	5.31777	2.70072
CUFFORG_0035	Olfr1351	10	79012711	79018539	+	1334	5.40176	4.20632	9.63353	2.03484	9.48459	7.46787	5.09979	6.77487	5.31911	7.20678
CUFFORG_0434	Olfr356	2	36937121	36938068	+	948	8.64282	5.2579	6.42235	0	4.74229	7.46787	0.849964	0.752763	5.08077	3.45322
CUFFORG_0253	Olfr283	15	98377699	98380946	-	2396	2.1607	7.36106	2.14078	8.13935	10.6702	4.26735	8.49964	11.2914	4.95048	8.68215
CUFFORG_0778	Olfr1338	4	118753595	118754536	-	942	6.48211	0	9.63353	4.06968	4.74229	6.40103	2.54989	6.0221	5.04633	4.92883
CUFFORG_1078	Olfr837	9	19136992	19137940	+	949	6.48211	4.20632	5.35196	3.05226	9.48459	1.06684	11.8995	3.01105	4.77316	6.3655
CUFFORG_1045	Olfr485	7	108158918	108159861	-	944	3.24106	8.41264	2.14078	5.0871	8.29902	2.13368	6.79972	6.77487	4.7204	6.00182
CUFFORG_0475	Olfr1117-ps1	2	87284352	87285272	+	921	6.48211	3.15474	6.42235	3.05226	2.37115	3.20051	2.54989	5.26934	4.77787	3.34772
CUFFORG_0084	Olfr815	10	129901329	129905310	-	1565	4.32141	6.30948	6.42235	2.03484	3.55672	5.33419	2.54989	7.52763	4.77202	4.74211
CUFFORG_0562	Olfr1002	2	85646490	85648334	-	1845	3.24106	4.20632	7.49275	4.06968	2.37115	5.33419	2.54989	6.0221	4.75245	4.06933
CUFFORG_0650	Olfr1163	2	88070365	88071407	-	1043	4.32141	6.30948	4.28157	3.05226	5.92787	6.40103	4.24982	6.77487	4.49118	5.8384
CUFFORG_0396	Olfr1432	19	12227944	12232533	-	1816	5.40176	2.10316	7.49275	3.05226	3.55672	1.06684	3.39986	3.01105	4.51248	2.75862
CUFFORG_1121	Olfr905	9	38472745	38473681	+	937	5.40176	1.05158	9.63353	2.03484	16.598	7.46787	2.54989	3.01105	4.53043	7.40671
CUFFORG_0282	Olfr197	16	59185556	59186481	-	926	5.40176	5.2579	5.35196	1.01742	3.55672	3.20051	2.54989	2.25829	4.25726	2.89135
CUFFORG_0131	Olfr20	11	73350828	73355913	+	2307	4.32141	5.2579	4.28157	3.05226	5.92787	2.13368	2.54989	6.0221	4.22828	4.15839
CUFFORG_0494	Olfr1150-ps1	2	87843993	87847382	+	1152	4.32141	5.2579	4.28157	3.05226	0	3.20051	1.69993	3.01105	4.22828	1.97787
CUFFORG_0254	Olfr161	16	3591042	3594186	+	1996	4.32141	4.20632	5.35196	3.05226	3.55672	4.26735	5.94975	6.0221	4.23299	4.94898
CUFFORG_0429	Olfr50	2	36790538	36794364	+	1502	3.24106	1.05158	6.42235	6.10451	15.4125	18.1362	16.9993	21.8301	4.20488	18.0945
CUFFORG_0756	Olfr275	4	52825399	52826358	+	960	1.08035	3.15474	5.35196	7.12193	9.48459	6.40103	12.7495	3.01105	4.17725	7.91153
CUFFORG_1073	Olfr830	9	18875329	18876276	+	948	6.48211	2.10316	5.35196	2.03484	0	1.06684	2.54989	1.50553	3.99302	1.28056
CUFFORG_0987	Olfr624	7	103670103	103671029	-	927	3.24106	4.20632	6.42235	1.01742	2.37115	2.13368	0	3.76381	3.72179	2.06716
CUFFORG_1090	Olfr871	9	20212207	20213353	+	1147	2.1607	4.20632	4.28157	4.06968	3.55672	3.20051	3.39986	4.51658	3.67957	3.66842
CUFFORG_0411	Olfr1499	19	13814275	13819408	-	1795	3.24106	3.15474	8.56314	0	0	7.46787	0	0	3.73973	1.86697
CUFFORG_0432	Olfr352	2	36869568	36870515	+	948	2.1607	3.15474	5.35196	3.05226	1.18557	0	5.09979	0.752763	3.42992	1.75953
CUFFORG_0564	Olfr154	2	85663377	85664455	-	1079	4.32141	2.10316	4.28157	2.03484	1.18557	2.13368	2.54989	2.25829	3.18524	2.03186
CUFFORG_0408	Olfr1472	19	13453571	13454515	-	945	4.32141	1.05158	3.21118	4.06968	7.11344	8.5347	6.79972	6.77487	3.16346	7.30568
CUFFORG_1137	Olfr930	9	38930173	38931099	+	927	3.24106	2.10316	4.28157	3.05226	3.55672	2.13368	1.69993	2.25829	3.16951	2.41215
CUFFORG_0138	Olfr22-ps1	11	73952143	73955628	+	1213	3.24106	2.10316	5.35196	2.03484	3.55672	1.06684	2.54989	5.26934	3.18275	3.1107
CUFFORG_0612	Olfr1089	2	86732675	86733610	-	936	2.1607	1.05158	4.28157	5.0871	7.11344	5.33419	2.54989	3.76381	3.14524	4.69033
CUFFORG_0130	Olfr225	11	59612966	59614225	+	1260	0	5.2579	5.35196	2.03484	1.18557	2.13368	1.69993	1.50553	3.16118	1.63118
CUFFORG_0608	Olfr1084	2	86638765	86639718	-	954	6.48211	0	4.28157	1.01742	1.18557	1.06684	0.849964	2.25829	2.94528	1.34017
CUFFORG_0099	Olfr10	11	49317548	49318489	+	942	3.24106	5.2579	1.07039	2.03484	7.11344	3.20051	4.24982	2.25829	2.90105	4.20552
CUFFORG_0440	Olfr367-ps	2	37266951	37271387	+	1106	4.32141	3.15474	3.21118	1.01742	2.37115	3.20051	0	0.752763	2.92619	1.58111
CUFFORG_0692	Olfr1230	2	89296351	89297268	-	918	5.40176	0	4.28157	2.03484	0	1.06684	2.54989	3.01105	2.92954	1.65695
CUFFORG_1026	Olfr697	7	106740910	106741956	-	1047	2.1607	2.10316	1.07039	6.10451	4.74229	6.40103	3.39986	5.26934	2.85969	4.95313
CUFFORG_1187	Olfr938	9	39077698	39078816	-	1119	2.1607	1.05158	5.35196	3.05226	0	1.06684	2.54989	1.50553	2.90413	1.28056
CUFFORG_0454	Olfr1021-ps1	2	85863413	85864361	+	949	6.48211	2.10316	2.14078	0	2.37115	3.20051	3.39986	3.01105	2.68152	2.99564
CUFFORG_0922	Olfr497	7	108420433	108423866	+	1339	3.24106	3.15474	1.07039	3.05226	4.74229	1.06684	0.849964	5.26934	2.62961	2.98211
CUFFORG_0634	Olfr1133	2	87645180	87646121	-	942	4.32141	1.05158	3.21118	2.03484	0	2.13368	0	1.50553	2.65475	0.9098
CUFFORG_0252	Olfr284	15	98340022	98340939	-	918	2.1607	4.20632	2.14078	2.03484	5.92787	1.06684	3.39986	3.01105	2.63566	3.3514
CUFFORG_0407	Olfr1465	19	13313360	13314283	-	924	2.1607	2.10316	1.07039	5.0871	1.18557	2.13368	4.24982	1.50553	2.60534	2.26865
CUFFORG_1193	Olfr44	9	39484024	39493988	-	1337	3.24106	1.05158	3.21118	3.05226	0	2.13368	1.69993	3.76381	2.63902	1.89935
CUFFORG_0363	Olfr1451	19	12995014	13000348	+	1629	3.24106	1.05158	4.28157	2.03484	2.37115	2.13368	2.54989	5.26934	2.65226	3.08101
CUFFORG_0160	Olfr323	11	58625073	58626044	-	972	1.08035	4.20632	2.14078	3.05226	3.55672	3.20051	2.54989	6.77487	2.61993	4.0205
CUFFORG_0445	Olfr1001-ps1	2	85633431	85634375	+	945	2.1607	2.10316	4.28157	2.03484	1.18557	1.06684	0.849964	2.25829	2.64507	1.34017
CUFFORG_0534	Olfr1287	2	111449142	111450059	+	918	1.08035	2.10316	2.14078	5.0871	0	2.13368	2.54989	1.50553	2.60285	1.54727
CUFFORG_0591	Olfr1058	2	86385466	86386416	-	951	0	2.10316	5.35196	3.05226	0	4.26735	0.849964	2.25829	2.62685	1.8439
CUFFORG_0180	Olfr395	11	73906552	73907490	-	939	0	1.05158	4.28157	5.0871	2.37115	1.06684	1.69993	0.752763	2.60506	1.47267
CUFFORG_0870	Olfr628	7	103731928	103732878	+	951	4.32141	3.15474	1.07039	1.01742	3.55672	6.40103	4.24982	3.01105	2.39099	4.30466
CUFFORG_0508	Olfr1188	2	88559451	88560418	+	968	4.32141	3.15474	2.14078	0	1.18557	3.20051	0.849964	2.25829	2.40423	1.87359
CUFFORG_0869	Olfr243	7	103716596	103717546	+	951	5.40176	1.05158	3.21118	0	0	5.33419	2.54989	5.26934	2.41613	3.28836
CUFFORG_1172	Olfr866	9	20026959	20028035	-	1077	3.24106	4.20632	2.14078	0	2.37115	5.33419	1.69993	0.752763	2.39704	2.53951
CUFFORG_0929	Olfr512	7	108713320	108714375	+	1056	4.32141	0	1.07039	4.06968	3.55672	2.13368	3.39986	5.26934	2.36537	3.5899
CUFFORG_0945	Olfr310	7	86268730	86269811	-	1082	2.1607	3.15474	1.07039	3.05226	4.74229	1.06684	2.54989	1.50553	2.35952	2.46614
CUFFORG_1029	Olfr700	7	106805510	106806460	-	951	2.1607	3.15474	1.07039	3.05226	0	3.20051	1.69993	3.01105	2.35952	1.97787
CUFFORG_0557	Olfr993	2	85413933	85414877	-	945	3.24106	1.05158	5.35196	0	11.8557	6.40103	5.09979	6.0221	2.41115	7.34466
CUFFORG_0383	Olfr1502	19	13861795	13862745	+	951	2.1607	1.05158	3.21118	3.05226	8.29902	1.06684	1.69993	5.26934	2.36893	4.08378
CUFFORG_0332	Olfr98	17	37262711	37263749	-	1039	2.1607	1.05158	4.28157	2.03484	0	1.06684	1.69993	1.50553	2.38217	1.06807
CUFFORG_1001	Olfr645	7	104084043	104085175	-	1133	1.08035	2.10316	4.28157	2.03484	0	1.06684	0.849964	2.25829	2.37498	1.04377
CUFFORG_0607	Olfr1083-ps	2	86606627	86607569	-	943	0	3.15474	3.21118	3.05226	1.18557	3.20051	1.69993	4.51658	2.35454	2.65065
CUFFORG_0164	Olfr223	11	59589067	59590168	-	1102	1.08035	0	6.42235	2.03484	3.55672	2.13368	1.69993	3.01105	2.38439	2.60034
CUFFORG_0173	Olfr385	11	73588798	73589736	-	939	3.24106	2.10316	0	3.05226	2.37115	4.26735	0.849964	2.25829	2.09912	2.43669
CUFFORG_0127	Olfr313	11	58816928	58818001	+	1074	2.1607	3.15474	0	3.05226	1.18557	2.13368	2.54989	3.01105	2.09193	2.22005
CUFFORG_0867	Olfr619	7	103603589	103604712	+	1124	3.24106	2.10316	2.14078	1.01742	1.18557	8.5347	3.39986	2.25829	2.12561	3.84461
CUFFORG_0117	Olfr1375-ps1	11	51048109	51049050	+	942	3.24106	2.10316	3.21118	0	1.18557	0	1.69993	2.25829	2.13885	1.28595
CUFFORG_0419	Olfr338	2	36373578	36377698	+	989	2.1607	2.10316	2.14078	2.03484	1.18557	7.46787	0.849964	3.76381	2.10987	3.3168
CUFFORG_0850	Olfr587-ps1	7	103134376	103135323	+	948	1.08035	2.10316	3.21118	2.03484	1.18557	0	0.849964	3.76381	2.10738	1.44984
CUFFORG_0299	Olfr758-ps1	17	37387380	37388218	+	839	0	2.10316	5.35196	1.01742	1.18557	0	0.849964	0	2.11814	0.508885
CUFFORG_0467	Olfr1076	2	86508461	86509402	+	942	0	0	6.42235	2.03484	1.18557	2.13368	2.54989	1.50553	2.1143	1.84367
CUFFORG_0174	Olfr388-ps1	11	73724082	73725022	-	941	3.24106	3.15474	0	1.01742	1.18557	2.13368	5.94975	2.25829	1.8533	2.88182
CUFFORG_1105	Olfr888	9	38108688	38109632	+	945	2.1607	4.20632	0	1.01742	5.92787	7.46787	10.1996	7.52763	1.84611	7.78073
CUFFORG_1179	Olfr917	9	38664913	38665842	-	930	3.24106	1.05158	0	3.05226	0	3.20051	0.849964	0.752763	1.83622	1.20081
CUFFORG_0779	Olfr1337	4	118781636	118782583	-	948	2.1607	3.15474	0	2.03484	2.37115	0	1.69993	1.50553	1.83757	1.39415
CUFFORG_0144	Olfr404-ps1	11	74239531	74240540	+	1010	2.1607	3.15474	1.07039	1.01742	3.55672	2.13368	2.54989	0.752763	1.85081	2.24826
CUFFORG_1059	Olfr519	7	108893461	108894420	-	960	3.24106	1.05158	2.14078	1.01742	1.18557	1.06684	6.79972	3.01105	1.86271	3.01579
CUFFORG_0169	Olfr379-ps1	11	73433291	73434224	-	934	1.08035	4.20632	0	2.03484	0	2.13368	0.849964	2.25829	1.83038	1.31048
CUFFORG_0443	Olfr997-ps1	2	85585104	85586025	+	922	2.1607	2.10316	1.07039	2.03484	0	3.20051	6.79972	4.51658	1.84227	3.6292
CUFFORG_0720	Olfr1268-ps1	2	90110468	90111391	-	924	1.08035	4.20632	1.07039	1.01742	2.37115	4.26735	0.849964	1.50553	1.84362	2.2485
CUFFORG_0652	Olfr1165-ps	2	88101036	88101985	-	950	1.08035	3.15474	2.14078	1.01742	2.37115	2.13368	2.54989	3.01105	1.84832	2.51644
CUFFORG_1042	Olfr480	7	108065768	108066796	-	1029	1.08035	2.10316	4.28157	0	2.37115	0	2.54989	3.76381	1.86627	2.17121
CUFFORG_0510	Olfr475-ps1	2	88623305	88624236	+	932	0	2.10316	3.21118	2.03484	1.18557	3.20051	2.54989	3.01105	1.83729	2.48676
CUFFORG_0651	Olfr1164	2	88092855	88093966	-	1112	4.32141	0	2.14078	0	1.18557	2.13368	0.849964	0.752763	1.61555	1.23049
CUFFORG_0444	Olfr998	2	85589107	85591893	+	1428	2.1607	2.10316	0	2.03484	2.37115	0	0.849964	0.752763	1.57468	0.993469
CUFFORG_0574	Olfr1040	2	86145791	86146732	-	942	3.24106	1.05158	2.14078	0	0	1.06684	0.849964	0	1.60836	0.479201
CUFFORG_1007	Olfr664	7	104733385	104734362	-	978	2.1607	1.05158	0	3.05226	0	2.13368	0.849964	3.01105	1.56614	1.49867
CUFFORG_0424	Olfr344	2	36566662	36569891	+	1388	2.1607	1.05158	1.07039	2.03484	3.55672	3.20051	1.69993	0.752763	1.57938	2.30248
CUFFORG_0489	Olfr1145	2	87809822	87810799	+	978	2.1607	1.05158	1.07039	2.03484	0	0	0.849964	1.50553	1.57938	0.588873
CUFFORG_0421	Olfr340	2	36452587	36453525	+	939	2.1607	0	0	4.06968	2.37115	1.06684	0	2.25829	1.5576	1.42407
CUFFORG_0926	Olfr507	7	108621814	108622764	+	951	1.08035	2.10316	2.14078	1.01742	0	6.40103	0.849964	2.25829	1.58543	2.37732
CUFFORG_0455	Olfr1022	2	85868594	85869541	+	948	1.08035	2.10316	3.21118	0	1.18557	1.06684	1.69993	0	1.59867	0.988085
CUFFORG_0881	Olfr650-ps1	7	104206014	104207009	+	996	1.08035	2.10316	3.21118	0	2.37115	2.13368	0.849964	2.25829	1.59867	1.90327
CUFFORG_0020	Olfr248	1	174391046	174392055	+	1010	2.1607	2.10316	1.07039	0	1.18557	0	1.69993	0	1.33356	0.721376
CUFFORG_0878	Olfr638	7	104003259	104004224	+	966	2.1607	2.10316	1.07039	0	5.92787	9.60154	5.94975	8.28039	1.33356	7.43989
CUFFORG_1046	Olfr486	7	108171798	108172742	-	945	1.08035	2.10316	2.14078	0	4.74229	2.13368	0.849964	2.25829	1.33107	2.49606
CUFFORG_0015	Olfr427	1	174099460	174100407	+	948	2.1607	0	3.21118	0	1.18557	0	0.849964	0	1.34297	0.508885
CUFFORG_0768	Olfr159	4	43770050	43771009	-	960	1.08035	0	0	4.06968	3.55672	3.20051	4.24982	3.76381	1.28751	3.69272
CUFFORG_0367	Olfr1462	19	13190669	13191592	+	924	1.08035	1.05158	2.14078	1.01742	2.37115	1.06684	2.54989	2.25829	1.32253	2.06154
CUFFORG_0414	Olfr1504	19	13887221	13888305	-	1085	1.08035	1.05158	2.14078	1.01742	4.74229	4.26735	0.849964	3.01105	1.32253	3.21767
CUFFORG_1171	Olfr862	9	19883309	19884343	-	1035	1.08035	0	2.14078	2.03484	1.18557	1.06684	2.54989	2.25829	1.31399	1.76515
CUFFORG_0780	Olfr1335	4	118808797	118809944	-	1148	0	2.10316	3.21118	0	0	1.06684	0.849964	1.50553	1.32858	0.855582
CUFFORG_0571	Olfr1035-ps1	2	86056040	86056964	-	925	3.24106	1.05158	0	0	0	0	0.849964	0	1.07316	0.212491
CUFFORG_0425	Olfr345	2	36640041	36640976	+	936	2.1607	2.10316	0	0	1.18557	1.06684	0	2.25829	1.06597	1.12768
CUFFORG_0724	Olfr1506	2	90221567	90224471	-	1084	3.24106	0	1.07039	0	3.55672	1.06684	0.849964	0.752763	1.07786	1.55657
CUFFORG_0584	Olfr1050-ps1	2	86267879	86268825	-	947	2.1607	1.05158	1.07039	0	0	1.06684	0	0	1.07067	0.26671
CUFFORG_1231	Olfr1474	19	13470972	13471916	+	945	2.1607	0	0	2.03484	0	2.13368	3.39986	6.77487	1.04889	3.0771
CUFFORG_0782	Olfr1329	4	118916524	118917465	-	942	1.08035	2.10316	0	1.01742	1.18557	1.06684	0	0	1.05023	0.563103
CUFFORG_0795	Olfr444	6	42955459	42956508	+	1050	2.1607	0	1.07039	1.01742	1.18557	1.06684	0.849964	0	1.06213	0.775594
CUFFORG_0491	Olfr1147-ps1	2	87822610	87823546	+	937	1.08035	2.10316	1.07039	0	1.18557	2.13368	0	1.50553	1.06348	1.20619
CUFFORG_0218	Olfr746	14	50653239	50654183	+	945	2.1607	0	2.14078	0	0	0	0.849964	1.50553	1.07537	0.588873
CUFFORG_0645	Olfr74	2	87973707	87974663	-	957	1.08035	1.05158	1.07039	1.01742	0	0	1.69993	0.752763	1.05494	0.613173
CUFFORG_1079	Olfr844	9	19318536	19319465	+	930	1.08035	1.05158	2.14078	0	0	2.13368	3.39986	1.50553	1.06818	1.75976
CUFFORG_0951	Olfr304	7	86385657	86386658	-	1002	0	1.05158	0	3.05226	1.18557	0	2.54989	0.752763	1.02596	1.12206
CUFFORG_0498	Olfr1158	2	87990113	87991054	+	942	1.08035	0	2.14078	1.01742	0	1.06684	0.849964	0	1.05964	0.479201
CUFFORG_0597	Olfr1066	2	86455328	86456269	-	942	0	1.05158	1.07039	2.03484	0	1.06684	0	0	1.0392	0.26671
CUFFORG_1016	Olfr682-ps1	7	105126372	105128405	-	898	1.08035	0	3.21118	0	1.18557	1.06684	0.849964	0	1.07288	0.775594
CUFFORG_1108	Olfr892-ps1	9	38189727	38190652	+	926	0	0	1.07039	3.05226	0	1.06684	2.54989	0.752763	1.03066	1.09237
CUFFORG_0636	Olfr1136	2	87692881	87693947	-	1067	3.24106	0	0	0	1.18557	4.26735	1.69993	0.752763	0.810264	1.9764
CUFFORG_1169	Olfr854	9	19566435	19567382	-	948	2.1607	0	0	1.01742	0	0	0	0	0.794531	0
CUFFORG_0398	Olfr1436	19	12298183	12299130	-	948	2.1607	0	1.07039	0	0	0	0	0.752763	0.807774	0.188191
CUFFORG_0639	Olfr1141	2	87753056	87753991	-	936	0	3.15474	0	0	0	2.13368	3.39986	1.50553	0.788685	1.75976
CUFFORG_0141	Olfr401	11	74121291	74122238	+	948	1.08035	1.05158	1.07039	0	1.18557	0	0.849964	0.752763	0.800581	0.697075
CUFFORG_0490	Olfr1146-ps1	2	87816531	87817452	+	922	1.08035	1.05158	1.07039	0	0	2.13368	0	0	0.800581	0.533419
CUFFORG_0704	Olfr1245	2	89574712	89575773	-	1062	1.08035	1.05158	1.07039	0	0	0	1.69993	2.25829	0.800581	0.989554
CUFFORG_0416	Olfr335-ps	2	36301541	36302479	+	939	1.08035	0	0	2.03484	0	0	0	0	0.778798	0
CUFFORG_0975	Olfr602-ps1	7	103367520	103368479	-	960	1.08035	0	1.07039	1.01742	1.18557	0	1.69993	1.50553	0.792041	1.09776
CUFFORG_0560	Olfr999-ps1	2	85601788	85602718	-	931	0	2.10316	1.07039	0	0	0	0	0.752763	0.793388	0.188191
CUFFORG_0769	Olfr29-ps1	4	43781381	43782328	-	948	0	1.05158	0	2.03484	0	0	1.69993	0	0.771605	0.424982
CUFFORG_1051	Olfr493	7	108346035	108346979	-	945	1.08035	0	2.14078	0	0	0	0.849964	1.50553	0.805284	0.588873
CUFFORG_1103	Olfr885	9	38061322	38062251	+	930	0	0	0	3.05226	2.37115	0	2.54989	1.50553	0.763064	1.60664
CUFFORG_0976	Olfr603	7	103383062	103384000	-	939	0	1.05158	2.14078	0	2.37115	1.06684	0	0	0.798091	0.859496
CUFFORG_0449	Olfr1010	2	85753363	85754306	+	944	0	0	1.07039	2.03484	2.37115	0	2.54989	0.752763	0.776308	1.41845
CUFFORG_0601	Olfr1077-ps1	2	86525234	86526175	-	942	0	0	2.14078	1.01742	0	1.06684	0	0	0.789551	0.26671
CUFFORG_0954	Olfr294	7	86615636	86616643	-	1008	0	0	2.14078	1.01742	0	2.13368	0	0.752763	0.789551	0.72161
CUFFORG_1050	Olfr492	7	108322720	108323665	-	930	0	0	2.14078	1.01742	0	2.13368	0.849964	0	0.789551	0.74591
CUFFORG_0731	Olfr1282	2	111335159	111336076	-	918	1.08035	1.05158	0	0	2.37115	1.06684	3.39986	2.25829	0.532983	2.27403
CUFFORG_0360	Olfr1445	19	12883855	12884855	+	1001	1.08035	0	0	1.01742	1.18557	0	0.849964	1.50553	0.524443	0.885266
CUFFORG_0447	Olfr1008	2	85689431	85690372	+	942	1.08035	0	0	1.01742	2.37115	1.06684	0	0.752763	0.524443	1.04769
CUFFORG_1167	Olfr850	9	19477301	19478248	-	948	1.08035	0	0	1.01742	1.18557	0	0	0.752763	0.524443	0.484584
CUFFORG_0872	Olfr631	7	103915062	103929911	+	1519	0	2.10316	0	0	0	0	0	0	0.52579	0
CUFFORG_0984	Olfr621-ps1	7	103629024	103629958	-	935	0	2.10316	0	0	0	0	0	0	0.52579	0
CUFFORG_0302	Olfr108	17	37445480	37446517	+	1038	1.08035	0	1.07039	0	0	0	0	0	0.537686	0
CUFFORG_0122	Olfr320	11	58683875	58684802	+	928	0	1.05158	0	1.01742	2.37115	2.13368	1.69993	3.76381	0.51725	2.49214
CUFFORG_0875	Olfr634-ps1	7	103956412	103957366	+	955	0	1.05158	0	1.01742	0	1.06684	0	0.752763	0.51725	0.4549
CUFFORG_0891	Olfr663	7	104703569	104704527	+	959	0	1.05158	0	1.01742	0	0	0	0	0.51725	0
CUFFORG_0898	Olfr687	7	105275517	105276431	+	915	0	1.05158	0	1.01742	0	2.13368	0.849964	1.50553	0.51725	1.12229
CUFFORG_0971	Olfr589	7	103154792	103155745	-	954	0	1.05158	0	1.01742	1.18557	1.06684	0	0	0.51725	0.563103
CUFFORG_0631	Olfr1127-ps1	2	87523512	87524367	-	856	0	1.05158	1.07039	0	0	0	0.849964	0	0.530493	0.212491
CUFFORG_0847	Olfr583	7	103051300	103052259	+	960	0	1.05158	1.07039	0	0	0	0	0	0.530493	0
CUFFORG_0149	Olfr1373	11	52144593	52145528	-	936	0	0	0	2.03484	1.18557	0	0	0	0.50871	0.296393
CUFFORG_0707	Olfr1248	2	89617168	89618245	-	1078	0	0	0	2.03484	0	0	0	0	0.50871	0
CUFFORG_0409	Olfr1475	19	13479252	13480196	-	945	0	0	1.07039	1.01742	0	0	0	0	0.521953	0
CUFFORG_0553	Olfr363-ps	2	37106257	37106510	-	254	0	0	1.07039	1.01742	0	1.06684	0	0	0.521953	0.26671
CUFFORG_0605	Olfr1081-ps1	2	86567120	86568064	-	945	0	0	1.07039	1.01742	0	1.06684	0	1.50553	0.521953	0.643091
CUFFORG_0835	Olfr555	7	102658823	102659770	+	948	0	0	2.14078	0	1.18557	0	0.849964	1.50553	0.535196	0.885266
CUFFORG_0151	Olfr1371	11	52213052	52213987	-	936	1.08035	0	0	0	1.18557	0	1.69993	0	0.270088	0.721376
CUFFORG_0186	Olfr408-ps1	11	74298151	74299073	-	923	1.08035	0	0	0	0	0	0	0	0.270088	0
CUFFORG_0501	Olfr1169-ps1	2	88197464	88197679	+	216	1.08035	0	0	0	0	0	0	0	0.270088	0
CUFFORG_0598	Olfr1069-ps1	2	86463797	86465075	-	930	1.08035	0	0	0	0	0	0	0	0.270088	0
CUFFORG_0646	Olfr1159-ps1	2	87998297	87999188	-	892	1.08035	0	0	0	0	0	0	0	0.270088	0
CUFFORG_1015	Olfr680-ps1	7	105090708	105092787	-	900	1.08035	0	0	0	0	0	0	0	0.270088	0
CUFFORG_0364	Olfr1452-ps1	19	13016225	13017149	+	925	0	1.05158	0	0	1.18557	0	0	0.752763	0.262895	0.484584
CUFFORG_0586	Olfr1053	2	86314343	86315285	-	943	0	1.05158	0	0	0	0	0	0.752763	0.262895	0.188191
CUFFORG_0595	Olfr1063-ps1	2	86434311	86435252	-	942	0	1.05158	0	0	1.18557	0	0	0.752763	0.262895	0.484584
CUFFORG_0622	Olfr1103-ps1	2	87009938	87010875	-	938	0	1.05158	0	0	0	0	0	0	0.262895	0
CUFFORG_0632	Olfr1128	2	87544607	87545542	-	936	0	1.05158	0	0	0	0	0.849964	0.752763	0.262895	0.400682
CUFFORG_0774	Olfr271-ps1	4	52935430	52936381	-	952	0	1.05158	0	0	0	0	0	0.752763	0.262895	0.188191
CUFFORG_0841	Olfr568	7	102877122	102878063	+	942	0	1.05158	0	0	0	2.13368	0.849964	0	0.262895	0.74591
CUFFORG_0849	Olfr585	7	103097720	103098749	+	1030	0	1.05158	0	0	2.37115	1.06684	0	1.50553	0.262895	1.23588
CUFFORG_0172	Olfr383-ps1	11	73540419	73541353	-	935	0	0	0	1.01742	0	1.06684	1.69993	0.752763	0.254355	0.879882
CUFFORG_0550	Olfr359-ps1	2	37019259	37020202	-	944	0	0	0	1.01742	2.37115	0	0	0	0.254355	0.592787
CUFFORG_0017	Olfr421-ps1	1	174151481	174152530	+	1050	0	0	1.07039	0	2.37115	0	0	0	0.267598	0.592787
CUFFORG_0071	Olfr773	10	129186484	129187419	-	936	0	0	1.07039	0	0	0	0	0	0.267598	0
CUFFORG_0295	Olfr755-ps1	17	37276648	37278105	+	908	0	0	1.07039	0	0	0	0	0	0.267598	0
CUFFORG_0402	Olfr1453	19	13027404	13028327	-	924	0	0	1.07039	0	0	0	2.54989	0.752763	0.267598	0.825664
CUFFORG_0829	Olfr547	7	102534749	102535688	+	940	0	0	1.07039	0	0	0	0	0	0.267598	0
CUFFORG_1124	Olfr908	9	38516034	38516965	+	932	0	0	1.07039	0	0	0	0	0.752763	0.267598	0.188191
CUFFORG_1198	Olfr149	9	39701793	39702822	-	1030	0	0	1.07039	0	0	2.13368	0	1.50553	0.267598	0.9098
CUFFORG_0007	Olfr1407-ps1	1	173150131	173150372	+	242	0	0	0	0	0	0	0	0	0	0
CUFFORG_0041	Olfr779	10	129311509	129311898	+	390	0	0	0	0	0	0	1.69993	0	0	0.424982
CUFFORG_0088	Olfr247	10	129974605	129975567	-	963	0	0	0	0	0	0	0	0	0	0
CUFFORG_0089	Olfr247	10	129983480	129984442	-	963	0	0	0	0	0	0	0	0	0	0
CUFFORG_0111	Olfr1379-ps1	11	50959086	50959909	+	824	0	0	0	0	0	0	0	0	0	0
CUFFORG_0114	Olfr1376-ps1	11	50991798	50992695	+	898	0	0	0	0	0	0	0	0	0	0
CUFFORG_0118	Olfr1374-ps1	11	51142532	51143467	+	936	0	0	0	0	0	0	0	0	0	0
CUFFORG_0140	Olfr400-ps1	11	74104862	74110785	+	911	0	0	0	0	0	0	0	0	0	0
CUFFORG_0146	Olfr409-ps1	11	74317027	74318000	+	974	0	0	0	0	0	0	0	0	0	0
CUFFORG_0155	Olfr331	11	58501598	58502572	-	975	0	0	0	0	0	0	0	0	0	0
CUFFORG_0184	Olfr405-ps1	11	74255221	74266236	-	1571	0	0	0	0	1.18557	0	0.849964	0.752763	0	0.697075
CUFFORG_0185	Olfr407-ps1	11	74280715	74281732	-	846	0	0	0	0	0	0	0	0	0	0
CUFFORG_0191	Olfr1397-ps1	11	108687074	108688035	-	962	0	0	0	0	0	0	0	0	0	0
CUFFORG_0194	Olfr1367	13	21346910	21347964	+	1055	0	0	0	0	0	0	0	0	0	0
CUFFORG_0294	Olfr754-ps1	17	37249475	37250867	+	785	0	0	0	0	0	0	0	0	0	0
CUFFORG_0297	Olfr757-ps1	17	37376856	37377224	+	369	0	0	0	0	0	0	0	0	0	0
CUFFORG_0334	Olfr756-ps1	17	37285142	37286069	-	928	0	0	0	0	0	0	0	0	0	0
CUFFORG_0338	Olfr759-ps1	17	37407761	37408481	-	721	0	0	0	0	0	0	0	0	0	0
CUFFORG_0339	Olfr760-ps1	17	37451441	37451997	-	557	0	0	0	0	0	0	0.849964	0	0	0.212491
CUFFORG_0345	Olfr761	17	37952051	37953022	-	972	0	0	0	0	1.18557	0	0	0.752763	0	0.484584
CUFFORG_0350	Olfr762-ps1	17	38313309	38315021	-	890	0	0	0	0	0	0	0	0	0	0
CUFFORG_0384	Olfr1503-ps1	19	13877457	13878253	+	797	0	0	0	0	0	0	0	0	0	0
CUFFORG_0397	Olfr262	19	12240721	12241659	-	939	0	0	0	0	0	2.13368	0	0.752763	0	0.72161
CUFFORG_0403	Olfr1456-ps1	19	13078821	13079335	-	473	0	0	0	0	0	0	0	0	0	0
CUFFORG_0415	Olfr334-ps1	2	36285028	36285933	+	906	0	0	0	0	0	0	0	0	0	0
CUFFORG_0417	Olfr336-ps1	2	36323325	36324263	+	939	0	0	0	0	0	0	0	0	0	0
CUFFORG_0418	Olfr337-ps1	2	36336628	36337080	+	453	0	0	0	0	0	0	0	0	0	0
CUFFORG_0423	Olfr343-ps1	2	36539197	36539499	+	303	0	0	0	0	0	0	0	0	0	0
CUFFORG_0430	Olfr349-ps1	2	36844518	36845099	+	582	0	0	0	0	0	0	0	0	0	0
CUFFORG_0446	Olfr1003-ps1	2	85653329	85654053	+	725	0	0	0	0	0	0	0	0	0	0
CUFFORG_0458	Olfr1027-ps1	2	85932145	85933486	+	1342	0	0	0	0	0	0	0	0	0	0
CUFFORG_0493	Olfr1149-ps1	2	87839979	87840423	+	445	0	0	0	0	0	0	0	0	0	0
CUFFORG_0555	Olfr990-ps1	2	85388140	85389035	-	896	0	0	0	0	0	0	0	0	0	0
CUFFORG_0563	Olfr1004-ps1	2	85656263	85656716	-	454	0	0	0	0	0	0	0	0	0	0
CUFFORG_0568	Olfr1017-ps1	2	85808298	85808984	-	687	0	0	0	0	0	0	0	0	0	0
CUFFORG_0593	Olfr1061	2	86413109	86414050	-	942	0	0	0	0	0	0	0	0	0	0
CUFFORG_0600	Olfr1073-ps1	2	86487918	86488805	-	595	0	0	0	0	0	0	0	0	0	0
CUFFORG_0602	Olfr1078-ps1	2	86528891	86530427	-	632	0	0	0	0	0	0	0	0	0	0
CUFFORG_0640	Olfr1144-ps1	2	87808358	87808676	-	319	0	0	0	0	0	0	0	0	0	0
CUFFORG_0657	Olfr1172-ps1	2	88264161	88264364	-	204	0	0	0	0	0	0	0	0	0	0
CUFFORG_0666	Olfr1187-ps1	2	88540124	88540510	-	325	0	0	0	0	0	0	0	0	0	0
CUFFORG_0697	Olfr1235-ps1	2	89384897	89390234	-	292	0	0	0	0	0	0	0	0	0	0
CUFFORG_0719	Olfr1267-ps1	2	90085530	90086459	-	930	0	0	0	0	0	0	0	0.752763	0	0.188191
CUFFORG_0734	Olfr1292-ps1	2	111508573	111509511	-	939	0	0	0	0	0	0	0	0	0	0
CUFFORG_0737	Olfr1296-ps1	2	111593073	111594011	-	939	0	0	0	0	0	0	0	0	0	0
CUFFORG_0741	Olfr268-ps1	2	111844262	111851838	-	945	0	0	0	0	0	0	0	0	0	0
CUFFORG_0762	Olfr1332-ps1	4	118854092	118855045	+	954	0	0	0	0	0	0	0	0	0	0
CUFFORG_0767	Olfr269-ps1	4	43767476	43767777	-	302	0	0	0	0	0	0	0	0.752763	0	0.188191
CUFFORG_0776	Olfr1343-ps1	4	118672609	118682213	-	941	0	0	0	0	0	0	0	0	0	0
CUFFORG_0784	Olfr719-ps	5	106906738	106906980	+	243	0	0	0	0	0	0	0	0	0	0
CUFFORG_0796	Olfr443-ps1	6	43094435	43095349	+	915	0	0	0	0	1.18557	0	0	0	0	0.296393
CUFFORG_0811	Olfr456	6	42486163	42487214	-	1052	0	0	0	0	0	1.06684	0	0.752763	0	0.4549
CUFFORG_0814	Olfr1344	7	6438874	6441691	+	1999	0	0	0	0	0	1.06684	0	0.752763	0	0.4549
CUFFORG_0840	Olfr564	7	102803480	102804430	+	951	0	0	0	0	0	0	0	0	0	0
CUFFORG_0844	Olfr574	7	102948467	102949507	+	1041	0	0	0	0	0	0	0	0	0	0
CUFFORG_0852	Olfr590-ps1	7	103165898	103166750	+	853	0	0	0	0	0	0	0	0	0	0
CUFFORG_0856	Olfr595-ps1	7	103235632	103236558	+	927	0	0	0	0	0	0	0.849964	0	0	0.212491
CUFFORG_0868	Olfr625-ps1	7	103682720	103683685	+	966	0	0	0	0	0	0	0	0	0	0
CUFFORG_0877	Olfr637-ps1	7	103996000	103996461	+	462	0	0	0	0	0	0	0	0	0	0
CUFFORG_0889	Olfr660-ps1	7	104678718	104679092	+	375	0	0	0	0	0	0	0	0	0	0
CUFFORG_0899	Olfr688	7	105288095	105289060	+	966	0	0	0	0	0	0	0	0	0	0
CUFFORG_0913	Olfr474	7	107954643	107955575	+	933	0	0	0	0	0	0	1.69993	0	0	0.424982
CUFFORG_0924	Olfr503	7	108544527	108545498	+	972	0	0	0	0	0	1.06684	0	1.50553	0	0.643091
CUFFORG_0949	Olfr306-ps1	7	86353092	86353719	-	628	0	0	0	0	0	0	0	0	0	0
CUFFORG_0966	Olfr573-ps1	7	102941688	102942575	-	888	0	0	0	0	0	0	0	0	0	0
CUFFORG_0988	Olfr626-ps1	7	103691818	103692102	-	285	0	0	0	0	0	0	0	0	0	0
CUFFORG_0989	Olfr260-ps1	7	103699576	103700754	-	822	0	0	0	0	0	0	0	0	0	0
CUFFORG_0997	Olfr636-ps1	7	103988991	103990007	-	922	0	0	0	0	0	0	0	0	0	0
CUFFORG_1002	Olfr647-ps1	7	104167409	104168285	-	877	0	0	0	0	0	0	0	0	0	0
CUFFORG_1053	Olfr504	7	108564837	108565793	-	957	0	0	0	0	0	0	0	0	0	0
CUFFORG_1055	Olfr514	7	108825065	108825997	-	933	0	0	0	0	0	0	0.849964	0	0	0.212491
CUFFORG_1075	Olfr834	9	18987990	18988928	+	939	0	0	0	0	0	0	0	0	0	0
CUFFORG_1101	Olfr883	9	38025808	38026737	+	930	0	0	0	0	0	0	0	0	0	0
CUFFORG_1135	Olfr26	9	38855060	38855990	+	931	0	0	0	0	0	0	0	0	0	0
CUFFORG_1136	Olfr926	9	38877126	38878176	+	1051	0	0	0	0	0	0	0	0	0	0
CUFFORG_1163	Olfr833-ps1	9	18970289	18970557	-	269	0	0	0	0	0	0	0	0	0	0
CUFFORG_1177	Olfr891	9	38179871	38180821	-	951	0	0	0	0	0	0	0	0	0	0
CUFFORG_1191	Olfr952	9	39426093	39427148	-	1056	0	0	0	0	0	0	0	0	0	0
CUFFORG_1197	Olfr964-ps1	9	39686044	39686942	-	899	0	0	0	0	0	1.06684	0.849964	0.752763	0	0.667391
CUFFORG_1214	Olfr1327-ps1	X	74762013	74762879	-	867	0	0	0	0	0	0	0	0	0	0
ENSMUSG00000066914	Olfr831-ps1	9	18932467	18945092	-	444	0	0	0	0	0	0	0	0	0	0

## Sheet: OR DE analysis
Differential expression (DE) analysis for the OR repertoire between Olfr2>Olfr1507 and B6 WT mice
Genes are considered significantly DE if their adjusted p-value (padj) is lower than 0.05
Genes with their padj set to NA were filtered prior to testing due to counts being too low.
baseMean = mean expression; log2FC = log2(fold-change); lfcSE = standard error FC estimation; stat = Wald statistic; pvalue = Wald p-value; padj = Benjamini & Hochberg adjusted p-value
	gene	chr	start	end	strand	length	log2FC	lfcSE	stat	pvalue	padj
CUFFORG_0244	Olfr1507	14	52486908	52495754	-	4710	-9.47507	0.185975	-50.948	0	0
CUFFORG_1037	Olfr2	7	106995988	107006072	-	2006	5.20508	0.130624	39.8477	0	0
CUFFORG_0667	Olfr1195	2	88680751	88689222	-	4085	-0.966398	0.0919575	-10.5092	7.84e-26	2.97e-23
CUFFORG_0206	Olfr31	14	14322828	14331791	+	4194	-0.751487	0.0757	-9.92718	3.17e-23	9.02e-21
CUFFORG_0904	Olfr704	7	106863104	106870921	+	5052	-1.81046	0.211544	-8.55831	1.15e-17	2.61e-15
CUFFORG_0515	Olfr1206	2	88863231	88867753	+	3303	-0.852195	0.102821	-8.28815	1.15e-16	2.18e-14
CUFFORG_0703	Olfr1243	2	89525998	89531483	-	3035	-1.014	0.137789	-7.35909	1.85e-13	3.01e-11
CUFFORG_0257	Olfr183	16	58995357	59001441	+	2411	-0.922285	0.1274	-7.23926	4.51e-13	6.42e-11
CUFFORG_0068	Olfr770	10	129132685	129138998	-	1660	-1.49032	0.217097	-6.86478	6.66e-12	8.42e-10
CUFFORG_0195	Olfr1359	13	21698111	21706833	+	4440	0.539006	0.0790422	6.81922	9.15e-12	1.04e-09
CUFFORG_0596	Olfr1065	2	86444022	86450578	-	2340	-1.22931	0.190424	-6.45566	1.08e-10	1.11e-08
CUFFORG_0176	Olfr391-ps	11	73797861	73803044	-	2072	-1.09397	0.174137	-6.2822	3.34e-10	3.17e-08
CUFFORG_0723	Olfr1270	2	90145255	90153078	-	5179	-0.885555	0.142256	-6.22508	4.81e-10	4.21e-08
CUFFORG_0791	Olfr449	6	42834336	42839668	+	2127	0.468125	0.0769438	6.08398	1.17e-09	9.53e-08
CUFFORG_1066	Olfr536	7	140500849	140507396	-	4289	-0.338508	0.0565085	-5.99039	2.09e-09	1.59e-07
CUFFORG_0532	Olfr1284	2	111375554	111381178	+	2310	-1.22591	0.207383	-5.91133	3.39e-09	2.41e-07
CUFFORG_0451	Olfr1015	2	85782005	85787814	+	2497	-0.53307	0.097609	-5.46128	4.73e-08	3.16e-06
CUFFORG_0124	Olfr316	11	58752734	58759671	+	2725	-1.20794	0.221602	-5.45093	5.01e-08	3.17e-06
CUFFORG_0100	Olfr1391	11	49322742	49329810	+	3248	0.610568	0.113614	5.37405	7.7e-08	4.61e-06
CUFFORG_0158	Olfr328	11	58550854	58555630	-	2926	0.545851	0.102348	5.33331	9.64e-08	5.49e-06
CUFFORG_0427	Olfr347	2	36731628	36737640	+	3659	-1.17542	0.223888	-5.25003	1.52e-07	8.24e-06
CUFFORG_0095	Olfr1395	11	49142274	49150453	+	2984	-0.514141	0.0995107	-5.16669	2.38e-07	1.23e-05
CUFFORG_0420	Olfr339	2	36418964	36426221	+	4948	0.649537	0.126922	5.1176	3.09e-07	1.53e-05
CUFFORG_1129	Olfr914	9	38605144	38607726	+	1654	0.755175	0.148874	5.07256	3.92e-07	1.86e-05
CUFFORG_0729	Olfr1275	2	111230388	111235286	-	2402	0.670395	0.139784	4.79595	1.62e-06	7.37e-05
CUFFORG_0060	Olfr821	10	130030348	130035071	+	1994	0.754391	0.158887	4.74798	2.05e-06	8.66e-05
CUFFORG_0333	Olfr99	17	37279047	37283396	-	1710	0.893093	0.187951	4.75174	2.02e-06	8.66e-05
CUFFORG_0749	Olfr1312	2	112040308	112050236	-	4348	0.565877	0.120418	4.69927	2.61e-06	0.000106115
CUFFORG_0215	Olfr743	14	50521839	50535038	+	2286	-0.512112	0.111967	-4.57376	4.79e-06	0.000187981
CUFFORG_1154	Olfr972	9	39866288	39874651	+	1775	0.718285	0.159028	4.51672	6.28e-06	0.000238241
CUFFORG_1146	Olfr961	9	39645118	39649250	+	3123	-0.997076	0.224551	-4.44031	8.98e-06	0.000329757
CUFFORG_0076	Olfr802	10	129677683	129688169	-	5545	0.58798	0.134829	4.36093	1.3e-05	0.000460581
CUFFORG_0935	Olfr535	7	140484216	140497104	+	5215	-0.393268	0.0910391	-4.31977	1.56e-05	0.000538619
CUFFORG_0280	Olfr194	16	59116771	59121058	-	3457	1.05582	0.245772	4.29595	1.74e-05	0.000582212
CUFFORG_1180	Olfr918	9	38672091	38674601	-	1576	-1.14232	0.267005	-4.27827	1.88e-05	0.000612416
CUFFORG_1052	Olfr502	7	108520890	108525064	-	3216	-0.784327	0.189728	-4.13396	3.57e-05	0.00112714
CUFFORG_0389	Olfr1423	19	12031787	12041317	-	5571	-0.540767	0.131062	-4.12605	3.69e-05	0.00113506
CUFFORG_0258	Olfr195	16	59147058	59150777	+	2069	-0.404222	0.0993884	-4.0671	4.76e-05	0.00142557
CUFFORG_0805	Olfr213	6	116538382	116544354	+	4249	0.58677	0.146722	3.99919	6.36e-05	0.00185468
CUFFORG_0429	Olfr50	2	36790538	36794364	+	1502	1.06665	0.268223	3.97671	6.99e-05	0.00198799
CUFFORG_0775	Olfr267	4	58782704	58787716	-	4050	0.668505	0.170262	3.92632	8.63e-05	0.00239408
CUFFORG_0388	Olfr1419	19	11868632	11875089	-	3137	0.552425	0.143274	3.85572	0.000115388	0.00307397
CUFFORG_0909	Olfr716	7	107138327	107149509	+	3110	0.577177	0.149756	3.85411	0.000116152	0.00307397
CUFFORG_0351	Olfr1420	19	11886559	11898079	+	3134	0.304338	0.0792334	3.84103	0.000122521	0.00311598
CUFFORG_0766	Olfr71	4	43704562	43710255	-	2731	0.604961	0.157557	3.83964	0.000123215	0.00311598
CUFFORG_0936	Olfr46	7	140601269	140612913	+	3050	-0.461269	0.121455	-3.79788	0.00014594	0.00361042
CUFFORG_0808	Olfr459	6	41768770	41775167	-	3775	0.756536	0.201684	3.7511	0.000176059	0.00426288
CUFFORG_0291	Olfr55	17	33168447	33180753	+	4781	0.38678	0.103583	3.734	0.000188466	0.00446821
CUFFORG_1083	Olfr855	9	19582617	19586030	+	1812	-0.897343	0.241771	-3.71154	0.000206005	0.00478436
CUFFORG_0019	Olfr417	1	174365140	174374472	+	6062	0.403124	0.109031	3.69731	0.000217893	0.00494027
CUFFORG_0137	Olfr23	11	73936677	73942658	+	2527	-0.832566	0.225429	-3.69326	0.0002214	0.00494027
CUFFORG_0549	Olfr358	2	37002163	37009335	-	4978	0.639063	0.173398	3.68553	0.000228231	0.00499474
CUFFORG_0245	Olfr49	14	54278118	54284939	-	5852	0.609478	0.166266	3.66569	0.000246673	0.00529649
CUFFORG_0125	Olfr315	11	58773188	58780251	+	2504	-0.463075	0.12724	-3.63938	0.00027329	0.00575934
CUFFORG_0369	Olfr1466	19	13338866	13343568	+	1973	-0.822585	0.226898	-3.62536	0.000288562	0.0059706
CUFFORG_0349	Olfr137	17	38303527	38307570	-	2514	0.79143	0.222274	3.56061	0.000369997	0.00751886
CUFFORG_0732	Olfr1286	2	111418115	111423115	-	3470	0.519111	0.146603	3.54092	0.000398728	0.00787742
CUFFORG_0747	Olfr1310	2	112004574	112015511	-	4930	0.841214	0.237691	3.53911	0.000401485	0.00787742
CUFFORG_1216	Olfr1316	2	112127653	112134972	-	3848	0.519477	0.148129	3.50693	0.000453306	0.00874343
CUFFORG_0772	Olfr273	4	52852154	52859194	-	4518	0.528845	0.153913	3.436	0.000590362	0.0111972
CUFFORG_1089	Olfr869	9	20129101	20138089	+	1017	0.739911	0.216935	3.41075	0.000647852	0.0120862
CUFFORG_0518	Olfr1257	2	89878437	89883026	+	2761	-0.338395	0.0997887	-3.39112	0.000696084	0.0127765
CUFFORG_0538	Olfr1293-ps	2	111525218	111528977	+	1803	-0.900681	0.266859	-3.37512	0.000737837	0.0133279
CUFFORG_0552	Olfr362	2	37101660	37118031	-	4385	-0.468378	0.139226	-3.36416	0.000767757	0.0136517
CUFFORG_1148	Olfr965	9	39711353	39720594	+	1799	-0.752452	0.224624	-3.34983	0.000808603	0.0141568
CUFFORG_0530	Olfr1280	2	111315438	111316440	+	1003	0.423159	0.126618	3.34201	0.00083173	0.014341
CUFFORG_0426	Olfr346	2	36685789	36691301	+	4111	-0.591677	0.177811	-3.32757	0.000876071	0.0148801
CUFFORG_1091	Olfr872	9	20237119	20261643	+	1897	-0.734377	0.221492	-3.31558	0.000914515	0.0153047
CUFFORG_0022	Olfr220	1	174442075	174454825	+	6421	0.220307	0.067383	3.26947	0.00107748	0.0177706
CUFFORG_0197	Olfr1370	13	21069334	21074947	-	4322	0.337621	0.103881	3.25006	0.00115381	0.0187577
CUFFORG_0393	Olfr1427	19	12098006	12103334	-	4683	0.291836	0.0901127	3.23857	0.00120132	0.0189876
CUFFORG_0209	Olfr736	14	50381163	50394192	+	2485	0.625442	0.193115	3.23871	0.00120073	0.0189876
CUFFORG_0617	Olfr1097	2	86886773	86892216	-	4723	0.335727	0.103994	3.22834	0.00124509	0.0194098
CUFFORG_0031	Olfr1354	10	78913306	78920399	+	3779	0.52275	0.162203	3.22281	0.00126941	0.0195215
CUFFORG_0128	Olfr312	11	58829237	58834780	+	3210	-0.806083	0.251084	-3.21042	0.00132543	0.0201112
CUFFORG_0755	Olfr155	4	43851564	43857595	+	3556	0.556401	0.173795	3.20148	0.00136722	0.0201917
CUFFORG_0366	Olfr1461	19	13163008	13168168	+	3522	0.515723	0.161635	3.19067	0.00141945	0.0201917
CUFFORG_0810	Olfr457	6	42467998	42476278	-	4364	0.648628	0.202696	3.20001	0.00137425	0.0201917
CUFFORG_0773	Olfr272	4	52910216	52919180	-	1935	0.636491	0.199419	3.19172	0.00141427	0.0201917
CUFFORG_0770	Olfr156	4	43820182	43823898	-	1707	0.664756	0.207986	3.19616	0.00139269	0.0201917
CUFFORG_0373	Olfr1477	19	13500546	13506192	+	4040	-0.509427	0.160477	-3.17446	0.00150115	0.0205869
CUFFORG_0320	Olfr135	17	38204387	38210899	+	2908	-0.729036	0.229523	-3.17631	0.0014916	0.0205869
CUFFORG_0897	Olfr679	7	105081205	105088369	+	2790	0.824168	0.25963	3.17439	0.0015015	0.0205869
CUFFORG_0057	Olfr809	10	129774638	129778937	+	3320	-0.805186	0.255441	-3.15213	0.00162082	0.0219583
CUFFORG_0676	Olfr1213	2	88972144	88980257	-	2499	-0.329186	0.104912	-3.13775	0.0017025	0.0225284
CUFFORG_0214	Olfr742	14	50503600	50517145	+	2318	-0.354079	0.112798	-3.13904	0.001695	0.0225284
CUFFORG_0024	Olfr1415	1	92489101	92496125	-	3220	0.458604	0.146819	3.1236	0.0017865	0.0233683
CUFFORG_0228	Olfr729	14	50144731	50152910	-	4285	-0.314624	0.101365	-3.10388	0.00191001	0.0246999
CUFFORG_0213	Olfr741	14	50472738	50488338	+	3406	-0.227352	0.0735464	-3.09127	0.00199305	0.0254841
CUFFORG_0815	Olfr1336	7	6456031	6466817	+	7019	0.370668	0.120109	3.08609	0.00202808	0.0256439
CUFFORG_0629	Olfr1110	2	87134149	87140300	-	2683	-0.393212	0.127831	-3.07603	0.00209775	0.0262334
CUFFORG_1209	Olfr1321	X	49726018	49735059	-	2105	0.283118	0.0923343	3.06622	0.00216782	0.0268151
CUFFORG_1028	Olfr699	7	106787963	106793198	-	4194	0.716987	0.23432	3.05987	0.00221436	0.0270962
CUFFORG_1069	Olfr374	8	72106920	72118200	+	8054	0.311081	0.102079	3.04745	0.00230796	0.0273751
CUFFORG_1232	Olfr116	17	37620577	37627109	-	4413	0.578038	0.189691	3.04727	0.00230933	0.0273751
CUFFORG_0728	Olfr1273-ps	2	90292257	90297267	-	4801	-0.810302	0.26581	-3.04842	0.00230048	0.0273751
CUFFORG_0541	Olfr1301	2	111751006	111758945	+	1207	-0.251279	0.0827358	-3.03712	0.00238848	0.0280216
CUFFORG_0318	Olfr133	17	38145281	38151225	+	3086	-0.551131	0.181798	-3.03156	0.00243294	0.0282519
CUFFORG_0722	Olfr32	2	90136073	90142293	-	3348	-0.314405	0.104474	-3.0094	0.00261767	0.03009
CUFFORG_0056	Olfr808	10	129765481	129771186	+	3997	0.631095	0.210674	2.99559	0.0027391	0.031171
CUFFORG_1062	Olfr60	7	140343833	140362323	-	3999	-0.288254	0.0964403	-2.98894	0.00279949	0.0315428
CUFFORG_0248	Olfr279	15	98492315	98502637	+	5692	-0.298966	0.100167	-2.98469	0.00283869	0.0316708
CUFFORG_0777	Olfr1342	4	118687486	118692756	-	3269	0.365151	0.123401	2.95906	0.00308576	0.0337653
CUFFORG_0109	Olfr1381	11	49543588	49556109	+	4797	0.372518	0.125888	2.95912	0.0030852	0.0337653
CUFFORG_1194	Olfr957	9	39510234	39515809	-	1726	-0.70045	0.237266	-2.95218	0.00315541	0.0341986
CUFFORG_0243	Olfr1508	14	52456154	52467532	-	8503	-0.346633	0.117995	-2.9377	0.00330658	0.035499
CUFFORG_0670	Olfr1198	2	88745243	88751361	-	2371	-0.516251	0.176458	-2.92563	0.00343763	0.0365609
CUFFORG_0878	Olfr638	7	104003259	104004224	+	966	0.732242	0.250937	2.91803	0.00352253	0.0371171
CUFFORG_0522	Olfr1262	2	90000145	90008468	+	6504	-0.378238	0.13013	-2.90662	0.00365358	0.0377979
CUFFORG_0543	Olfr1317	2	112136628	112144054	+	2596	-0.597766	0.20552	-2.90856	0.00363099	0.0377979
CUFFORG_0229	Olfr730	14	50183296	50188198	-	4903	-0.382351	0.132752	-2.88019	0.00397441	0.0407466
CUFFORG_0431	Olfr350	2	36846265	36851543	+	1975	-0.622921	0.217874	-2.85909	0.00424865	0.0431693
CUFFORG_0519	Olfr1258	2	89927307	89933646	+	4412	0.281214	0.0985213	2.85435	0.00431253	0.0434306
CUFFORG_0901	Olfr692	7	105367306	105370376	+	3071	0.708757	0.249092	2.84536	0.00443609	0.0442831
CUFFORG_1240	Olfr59	11	74283736	74291608	+	3364	0.34541	0.122368	2.82271	0.004762	0.0471231
CUFFORG_0781	Olfr1333	4	118827970	118836277	-	2695	0.668398	0.237368	2.81588	0.00486441	0.0477216
CUFFORG_1184	Olfr146	9	39018073	39023362	-	1716	0.50328	0.178938	2.8126	0.0049143	0.047799
CUFFORG_0505	Olfr1184	2	88483575	88489752	+	3655	-0.496033	0.176584	-2.80904	0.00496889	0.0479203
CUFFORG_0915	Olfr477	7	107986684	107992658	+	2874	0.357689	0.127823	2.79831	0.00513704	0.0491256
CUFFORG_0193	Olfr263	13	21129639	21136296	+	4022	-0.255849	0.0916527	-2.7915	0.0052464	0.0497534
CUFFORG_1080	Olfr845	9	19336489	19341718	+	3540	0.390006	0.141651	2.75328	0.00590014	0.0554906
CUFFORG_0055	Olfr804	10	129703210	129710018	+	6491	-0.461735	0.168414	-2.74167	0.00611281	0.0570195
CUFFORG_0391	Olfr1425	19	12073226	12077767	-	2222	0.482227	0.176988	2.72463	0.00643728	0.0595579
CUFFORG_0711	Olfr1252	2	89719575	89725012	-	4625	-0.24954	0.0927061	-2.69173	0.00710815	0.0645942
CUFFORG_0177	Olfr392	11	73811740	73817049	-	3904	0.346561	0.128848	2.68969	0.00715191	0.0645942
CUFFORG_0469	Olfr1094	2	86824675	86829930	+	1329	-0.655515	0.24345	-2.6926	0.00708967	0.0645942
CUFFORG_0232	Olfr733	14	50295512	50301522	-	4073	-0.245862	0.0917191	-2.68059	0.00734919	0.0658534
CUFFORG_0157	Olfr329-ps	11	58539801	58546441	-	4582	-0.370425	0.138723	-2.67024	0.00757963	0.0667983
CUFFORG_0671	Olfr1199	2	88754195	88760469	-	3122	-0.430725	0.161694	-2.66382	0.00772584	0.0667983
CUFFORG_1077	Olfr836	9	19120945	19125122	+	3470	-0.58764	0.22037	-2.66661	0.0076621	0.0667983
CUFFORG_1245	Olfr766	10	129061853	129068977	-	2909	0.632433	0.236768	2.6711	0.00756021	0.0667983
CUFFORG_0588	Olfr1055	2	86346724	86347764	-	1041	-0.698081	0.262155	-2.66285	0.00774813	0.0667983
CUFFORG_1111	Olfr143	9	38252774	38256549	+	3449	0.586813	0.221275	2.65196	0.00800258	0.0684732
CUFFORG_1250	Olfr681	7	105116836	105125523	+	4729	0.562096	0.212893	2.64027	0.00828406	0.0703527
CUFFORG_0682	Olfr1219	2	89072241	89083632	-	6006	0.328492	0.124596	2.63645	0.0083779	0.0706226
CUFFORG_1208	Olfr1325	X	74592699	74597578	+	4398	0.297988	0.113486	2.62577	0.00864534	0.0712927
CUFFORG_1176	Olfr151	9	37708964	37716223	-	1667	-0.564127	0.214791	-2.6264	0.00862939	0.0712927
CUFFORG_0809	Olfr458	6	42460076	42461017	-	942	0.672504	0.256005	2.62692	0.00861626	0.0712927
CUFFORG_0148	Olfr1396	11	49109982	49114874	-	4247	-0.246367	0.0940847	-2.61856	0.00883008	0.0717759
CUFFORG_0693	Olfr1231	2	89299267	89307114	-	4520	0.397335	0.151737	2.61858	0.00882955	0.0717759
CUFFORG_1249	Olfr1348	7	6500610	6508779	-	1956	0.237708	0.0908806	2.61561	0.00890685	0.0718865
CUFFORG_0120	Olfr324	11	58595099	58600778	+	3802	0.487291	0.188709	2.58224	0.00981618	0.0786677
CUFFORG_0476	Olfr1118	2	87307597	87310438	+	1777	0.470296	0.183078	2.56883	0.0102043	0.0811043
CUFFORG_0647	Olfr1160	2	88000941	88008268	-	6034	0.557962	0.217372	2.56685	0.0102628	0.0811043
CUFFORG_0726	Olfr1271	2	90260546	90271032	-	6613	-0.412942	0.161046	-2.56413	0.0103436	0.0811794
CUFFORG_1246	Olfr8	10	78950627	78958378	+	3451	0.318148	0.124607	2.55321	0.0106736	0.0826295
CUFFORG_1105	Olfr888	9	38108688	38109632	+	945	0.643243	0.251805	2.55453	0.0106331	0.0826295
CUFFORG_0394	Olfr1428	19	12107355	12116021	-	2659	0.26223	0.103497	2.53369	0.0112869	0.0867874
CUFFORG_0765	Olfr70	4	43695000	43700807	-	2352	0.421947	0.167341	2.52148	0.0116861	0.0892536
CUFFORG_1251	Olfr1346	7	6467101	6478112	+	4549	-0.271025	0.108728	-2.49269	0.012678	0.0961834
CUFFORG_0514	Olfr1205	2	88829737	88837104	+	6150	-0.322515	0.130606	-2.46938	0.0135347	0.102003
CUFFORG_0069	Olfr771	10	129160003	129164751	-	2098	-0.382965	0.156395	-2.4487	0.0143372	0.106639
CUFFORG_0092	Olfr825	10	130159732	130166735	-	3475	0.452421	0.184743	2.44893	0.0143283	0.106639
CUFFORG_0911	Olfr472	7	107897902	107907762	+	5417	-0.390475	0.160336	-2.43535	0.0148773	0.109937
CUFFORG_1222	Olfr1191-ps1	2	88640542	88648438	+	5933	-0.343573	0.141369	-2.43033	0.0150852	0.110755
CUFFORG_0771	Olfr157	4	43830572	43840087	-	6311	0.584061	0.240715	2.42636	0.0152512	0.111256
CUFFORG_0900	Olfr689	7	105311040	105319662	+	5848	0.561384	0.231886	2.42095	0.0154801	0.111496
CUFFORG_0641	Olfr1154	2	87901415	87905153	-	2745	0.58661	0.242108	2.42293	0.015396	0.111496
CUFFORG_0357	Olfr1442	19	12670439	12676931	+	3283	-0.394446	0.163093	-2.41853	0.0155832	0.111532
CUFFORG_0179	Olfr394	11	73883337	73890773	-	5631	0.329667	0.136519	2.4148	0.0157438	0.111978
CUFFORG_0021	Olfr414	1	174424064	174434747	+	4526	0.252684	0.105205	2.40184	0.016313	0.11389
CUFFORG_0330	Olfr95	17	37207950	37213085	-	5136	0.305705	0.127241	2.40257	0.0162804	0.11389
CUFFORG_1047	Olfr487	7	108210170	108214615	-	2462	0.59935	0.249115	2.40592	0.0161319	0.11389
CUFFORG_1116	Olfr251	9	38377096	38381522	+	3968	-0.56819	0.237418	-2.39321	0.0167019	0.115895
CUFFORG_0413	Olfr1501	19	13835033	13850790	-	4624	0.31934	0.13466	2.37146	0.0177182	0.122199
CUFFORG_0331	Olfr97	17	37230963	37237330	-	2216	0.374311	0.157988	2.36923	0.0178251	0.122199
CUFFORG_0903	Olfr703	7	106843360	106846207	+	1920	-0.438341	0.185908	-2.35783	0.0183819	0.125261
CUFFORG_1076	Olfr835	9	19032748	19037695	+	2702	-0.299645	0.12881	-2.32626	0.0200047	0.133883
CUFFORG_0093	Olfr827	10	130203049	130214403	-	8466	0.399869	0.171886	2.32636	0.0199995	0.133883
CUFFORG_1156	Olfr974	9	39937516	39943295	+	1718	-0.456894	0.196586	-2.32414	0.0201177	0.133883
CUFFORG_0895	Olfr677	7	105051372	105058872	+	3093	0.595293	0.255823	2.32698	0.0199665	0.133883
CUFFORG_0655	Olfr1170	2	88222277	88228343	-	3186	0.391095	0.169036	2.31368	0.0206851	0.136858
CUFFORG_0735	Olfr1294	2	111532725	111540226	-	5723	0.183633	0.0800081	2.29518	0.0217226	0.142892
CUFFORG_0004	Olfr1410	1	92605823	92612778	+	5858	0.396024	0.172812	2.29164	0.0219263	0.143403
CUFFORG_1110	Olfr894	9	38218076	38220608	+	2115	-0.58414	0.255535	-2.28595	0.0222571	0.144735
CUFFORG_1210	Olfr1322	X	49884999	49891455	-	1850	0.511382	0.225382	2.26896	0.0232711	0.150468
CUFFORG_0803	Olfr211	6	116489012	116498221	+	4959	-0.199573	0.0883307	-2.25938	0.0238595	0.153402
CUFFORG_0481	Olfr1124	2	87430277	87436622	+	2976	0.464278	0.206449	2.24888	0.0245202	0.155888
CUFFORG_0912	Olfr473	7	107930487	107935661	+	2278	-0.59032	0.262436	-2.24938	0.0244882	0.155888
CUFFORG_0386	Olfr1417	19	11826803	11839219	-	3582	-0.227656	0.102928	-2.21179	0.026981	0.168705
CUFFORG_0713	Olfr1254	2	89787325	89793619	-	2650	0.31904	0.143979	2.21587	0.0267004	0.168705
CUFFORG_1157	Olfr978	9	39993812	39994747	+	936	-0.589628	0.266533	-2.21221	0.0269519	0.168705
CUFFORG_0663	Olfr1180	2	88411158	88419137	-	1642	0.530012	0.241029	2.19896	0.027881	0.17338
CUFFORG_0273	Olfr181	16	58924707	58928755	-	2359	0.215554	0.0983313	2.19212	0.0283707	0.173734
CUFFORG_0306	Olfr118	17	37666988	37673375	+	1641	0.542664	0.24783	2.18966	0.0285486	0.173734
CUFFORG_0986	Olfr623	7	103659465	103663682	-	2196	0.567815	0.258855	2.19357	0.0282664	0.173734
CUFFORG_0061	Olfr822	10	130071240	130075545	+	1334	0.567771	0.259273	2.18986	0.0285346	0.173734
CUFFORG_0321	Olfr138	17	38261035	38276410	+	1985	-0.434176	0.199387	-2.17756	0.0294391	0.1782
CUFFORG_0223	Olfr723	14	49928348	49931803	-	1309	0.380458	0.17516	2.17206	0.0298509	0.179737
CUFFORG_0943	Olfr5	7	6478975	6486941	-	2329	-0.332276	0.154306	-2.15335	0.0312908	0.186524
CUFFORG_0917	Olfr481	7	108079868	108082267	+	1677	0.51888	0.240985	2.15316	0.0313058	0.186524
CUFFORG_0005	Olfr12	1	92617808	92623412	+	4138	0.235588	0.109543	2.15063	0.0315053	0.186735
CUFFORG_0086	Olfr818	10	129944240	129949196	-	2233	0.397027	0.185954	2.13508	0.0327544	0.193132
CUFFORG_0970	Olfr586	7	103120989	103125632	-	3591	0.52834	0.24901	2.12176	0.0338581	0.198611
CUFFORG_0324	Olfr90	17	37083871	37088499	-	3188	0.344226	0.162738	2.11521	0.0344117	0.199798
CUFFORG_1043	Olfr482	7	108093190	108097586	-	2421	0.507856	0.240025	2.11585	0.0343574	0.199798
CUFFORG_0379	Olfr1491	19	13697088	13706127	+	1851	0.429073	0.203659	2.10682	0.0351334	0.202954
CUFFORG_0643	Olfr1156	2	87947053	87952994	-	3272	-0.413846	0.196672	-2.10425	0.0353566	0.203211
CUFFORG_0428	Olfr348	2	36784213	36789852	+	3554	0.525467	0.251208	2.09176	0.0364601	0.2085
CUFFORG_0759	Olfr1341	4	118703428	118712781	+	4712	0.23004	0.110082	2.08971	0.0366441	0.208505
CUFFORG_0730	Olfr1277	2	111264946	111274064	-	5753	-0.350308	0.168414	-2.08004	0.0375219	0.212437
CUFFORG_0696	Olfr1234	2	89360013	89364865	-	3860	-0.315043	0.151675	-2.0771	0.0377927	0.212911
CUFFORG_1239	Olfr380	11	73452886	73457508	-	1719	-0.457976	0.221145	-2.07093	0.0383656	0.215074
CUFFORG_0220	Olfr1509	14	52442990	52453332	+	3300	-0.264841	0.128708	-2.05769	0.0396198	0.219938
CUFFORG_0046	Olfr786	10	129427306	129439080	+	10088	0.226011	0.109787	2.05862	0.0395302	0.219938
CUFFORG_0660	Olfr1175-ps	2	88318194	88327295	-	5686	-0.538987	0.264726	-2.03602	0.0417485	0.23063
CUFFORG_0677	Olfr1214	2	88986442	88992754	-	2269	-0.37851	0.187367	-2.02015	0.0433678	0.238418
CUFFORG_0113	Olfr1377	11	50981981	50986593	+	2569	-0.505126	0.250433	-2.01701	0.0436944	0.239059
CUFFORG_0961	Olfr559	7	102723050	102727482	-	1708	0.529568	0.264714	2.00053	0.0454434	0.247438
CUFFORG_0468	Olfr1093	2	86782543	86787582	+	2218	-0.282499	0.141536	-1.99595	0.0459389	0.248945
CUFFORG_0208	Olfr727	14	50123107	50131883	+	2918	-0.194293	0.0979187	-1.98423	0.0472307	0.253531
CUFFORG_0573	Olfr1039	2	86129970	86135916	-	1987	0.517989	0.261009	1.98457	0.0471928	0.253531
CUFFORG_0606	Olfr1082	2	86593885	86598809	-	990	-0.455939	0.230093	-1.98154	0.0475304	0.253942
CUFFORG_0937	Olfr538	7	140574155	140575087	+	933	0.474505	0.239717	1.97944	0.0477665	0.25401
CUFFORG_0919	Olfr491	7	108313451	108318827	+	2267	0.267913	0.135565	1.97627	0.0481238	0.254721
CUFFORG_1248	Olfr1347	7	6487913	6499650	-	1173	0.211761	0.107567	1.96865	0.0489938	0.256372
CUFFORG_1227	Olfr1031	2	85990325	85993739	+	1960	-0.44102	0.223826	-1.97037	0.0487964	0.256372
CUFFORG_1012	Olfr671	7	104974614	104979110	-	1424	0.527008	0.26784	1.96762	0.0491116	0.256372
CUFFORG_0023	Olfr1416	1	92475997	92485103	-	4757	0.267905	0.136437	1.96358	0.0495787	0.257628
CUFFORG_0043	Olfr781	10	129328854	129333844	+	1304	0.522507	0.267382	1.95416	0.0506822	0.262165
CUFFORG_0691	Olfr1229	2	89280476	89288014	-	3742	-0.150996	0.0775125	-1.94803	0.0514119	0.264736
CUFFORG_0944	Olfr1349	7	6513269	6522888	-	5069	-0.216927	0.111601	-1.94377	0.0519234	0.265358
CUFFORG_0557	Olfr993	2	85413933	85414877	-	945	0.477565	0.245769	1.94314	0.051999	0.265358
CUFFORG_1087	Olfr77	9	19916982	19922543	+	2951	0.369816	0.191724	1.9289	0.0537434	0.273036
CUFFORG_0309	Olfr120	17	37721947	37727220	+	1510	0.317255	0.164837	1.92466	0.0542713	0.274492
CUFFORG_1220	Olfr1281	2	111328421	111329338	+	918	0.158581	0.0825198	1.92173	0.0546397	0.275132
CUFFORG_0672	Olfr1200	2	88763468	88770647	-	5198	0.217458	0.113385	1.91787	0.0551272	0.276365
CUFFORG_1178	Olfr916	9	38657342	38659866	-	1386	-0.513628	0.268342	-1.91408	0.0556102	0.277563
CUFFORG_0471	Olfr1112	2	87187849	87192855	+	1481	-0.227616	0.119049	-1.91196	0.055882	0.277702
CUFFORG_0221	Olfr720	14	14171738	14186838	-	4874	-0.226282	0.118619	-1.90764	0.0564371	0.277947
CUFFORG_0712	Olfr1253	2	89749486	89757090	-	6565	0.265109	0.139455	1.90104	0.0572969	0.277947
CUFFORG_0577	Olfr1044	2	86168599	86177820	-	3256	-0.432264	0.227362	-1.90121	0.0572742	0.277947
CUFFORG_0365	Olfr1454	19	13060610	13067025	+	3938	-0.358183	0.188504	-1.90013	0.0574157	0.277947
CUFFORG_0611	Olfr1087	2	86687235	86698384	-	3850	-0.391936	0.206454	-1.89842	0.0576411	0.277947
CUFFORG_0238	Olfr221	14	52034093	52039901	-	2852	0.386785	0.203158	1.90386	0.0569283	0.277947
CUFFORG_0408	Olfr1472	19	13453571	13454515	-	945	0.496911	0.261469	1.90046	0.0573729	0.277947
CUFFORG_0939	Olfr53	7	140646452	140653103	+	1358	-0.223818	0.118108	-1.89503	0.0580884	0.278923
CUFFORG_0261	Olfr164	16	19284033	19314064	-	3019	0.247995	0.130996	1.89315	0.0583376	0.278942
CUFFORG_0074	Olfr798	10	129622615	129627934	-	3590	0.357778	0.190303	1.88005	0.0601018	0.286175
CUFFORG_1233	Olfr239	17	33191302	33204011	+	5278	0.182603	0.0975551	1.87179	0.0612359	0.29036
CUFFORG_0098	Olfr1392	11	49285282	49295891	+	3691	0.198849	0.106554	1.86618	0.0620165	0.291632
CUFFORG_0453	Olfr1020	2	85847030	85851794	+	2674	-0.38351	0.205306	-1.86799	0.0617637	0.291632
CUFFORG_0559	Olfr995	2	85437772	85443639	-	1530	-0.499001	0.267847	-1.86301	0.062461	0.292513
CUFFORG_1088	Olfr868	9	20098626	20104754	+	4253	-0.203215	0.109378	-1.85791	0.0631815	0.294675
CUFFORG_0866	Olfr618	7	103590199	103600431	+	3191	-0.450704	0.243251	-1.85283	0.063906	0.29563
CUFFORG_0336	Olfr102	17	37313411	37314437	-	1027	-0.429787	0.23196	-1.85285	0.0639038	0.29563
CUFFORG_0918	Olfr483	7	108100860	108105010	+	1749	-0.479586	0.259542	-1.84782	0.064629	0.297764
CUFFORG_0748	Olfr1311	2	112019610	112024412	-	3883	0.23321	0.126361	1.84558	0.0649537	0.298053
CUFFORG_0288	Olfr205	16	59328005	59331138	-	1650	-0.347691	0.188668	-1.84287	0.0653481	0.298659
CUFFORG_1017	Olfr683	7	105142286	105147012	-	2394	0.458044	0.24961	1.83504	0.0664998	0.302707
CUFFORG_0372	Olfr1471	19	13443409	13451527	+	3859	0.313722	0.171365	1.83073	0.0671413	0.304409
CUFFORG_0065	Olfr765	10	129044817	129049998	-	2665	0.446792	0.245054	1.82324	0.0682669	0.308285
CUFFORG_0710	Olfr1251	2	89665873	89671932	-	3126	0.201453	0.110784	1.81843	0.0689982	0.309133
CUFFORG_1217	Olfr1134	2	87655569	87658831	-	1528	-0.335005	0.184163	-1.81906	0.0689016	0.309133
CUFFORG_0105	Olfr1386	11	49464986	49471715	+	2746	0.221748	0.123184	1.80013	0.0718394	0.319349
CUFFORG_0644	Olfr1157	2	87960481	87968297	-	2623	-0.393593	0.218528	-1.80111	0.0716855	0.319349
CUFFORG_0675	Olfr1211	2	88926876	88938111	-	4244	-0.168319	0.0941653	-1.78749	0.0738586	0.32547
CUFFORG_0947	Olfr308	7	86318969	86325630	-	4240	0.220032	0.123086	1.78764	0.0738347	0.32547
CUFFORG_0278	Olfr192	16	59097353	59101969	-	1905	-0.390248	0.218701	-1.78439	0.0743605	0.32547
CUFFORG_0474	Olfr1116-ps	2	87267643	87270815	+	2196	0.404692	0.226576	1.78613	0.074079	0.32547
CUFFORG_0110	Olfr1380	11	49556740	49565859	+	2655	-0.396923	0.223214	-1.77822	0.075368	0.328616
CUFFORG_0375	Olfr1484	19	13583511	13589028	+	4038	-0.248064	0.139915	-1.77296	0.076235	0.331127
CUFFORG_0972	Olfr591	7	103167087	103178340	-	5118	0.442906	0.250243	1.7699	0.0767437	0.332069
CUFFORG_0738	Olfr1297	2	111615233	111626471	-	6972	0.193428	0.109798	1.76167	0.0781259	0.334238
CUFFORG_0673	Olfr1208	2	88895572	88902282	-	2868	-0.33971	0.192785	-1.76212	0.0780493	0.334238
CUFFORG_0561	Olfr1000	2	85607165	85611868	-	2253	0.399441	0.22635	1.76471	0.0776131	0.334238
CUFFORG_0817	Olfr291	7	84853573	84859612	+	3451	-0.141113	0.0803071	-1.75717	0.0788895	0.335402
CUFFORG_0718	Olfr140	2	90049380	90063838	-	3818	0.212243	0.120827	1.75659	0.0789876	0.335402
CUFFORG_0503	Olfr1178	2	88387062	88394010	+	3000	0.200712	0.114614	1.7512	0.0799111	0.337029
CUFFORG_0028	Olfr231	1	174113254	174121162	-	5161	-0.438798	0.250613	-1.7509	0.0799629	0.337029
CUFFORG_1035	Olfr6	7	106953261	106963937	-	5288	0.164036	0.0948036	1.73027	0.0835822	0.346168
CUFFORG_0106	Olfr1384	11	49506724	49517345	+	4437	0.256278	0.147685	1.7353	0.0826878	0.346168
CUFFORG_0668	Olfr1196	2	88697303	88704470	-	4270	-0.196988	0.113986	-1.72818	0.0839564	0.346168
CUFFORG_0346	Olfr129	17	38050845	38059983	-	5369	0.201648	0.116441	1.73177	0.083315	0.346168
CUFFORG_0032	Olfr1353	10	78963309	78971338	+	1993	-0.243119	0.140293	-1.73294	0.0831067	0.346168
CUFFORG_0890	Olfr661	7	104686910	104690583	+	3008	0.410332	0.237209	1.72983	0.0836606	0.346168
CUFFORG_0934	Olfr533	7	140463370	140468126	+	2886	-0.125443	0.0730949	-1.71617	0.0861309	0.352579
CUFFORG_0078	Olfr805	10	129721221	129729415	-	3339	-0.175943	0.102427	-1.71774	0.0858443	0.352579
CUFFORG_0450	Olfr1013	2	85767118	85774496	+	4752	-0.282465	0.16575	-1.70416	0.0883513	0.359085
CUFFORG_1106	Olfr889	9	38115264	38119887	+	4258	-0.355503	0.208511	-1.70496	0.0882024	0.359085
CUFFORG_0207	Olfr721-ps1	14	14401298	14410095	+	3105	-0.194382	0.114399	-1.69916	0.0892893	0.361606
CUFFORG_0143	Olfr403	11	74186249	74198612	+	3444	0.257732	0.152135	1.6941	0.0902465	0.364186
CUFFORG_0990	Olfr629	7	103739975	103744719	-	2263	0.449685	0.266043	1.69027	0.0909765	0.365835
CUFFORG_0502	Olfr1176	2	88336721	88342000	+	2776	-0.393752	0.233535	-1.68605	0.0917855	0.367016
CUFFORG_0459	Olfr1028	2	85950437	85954091	+	3655	-0.384192	0.227956	-1.68538	0.0919154	0.367016
CUFFORG_1159	Olfr982	9	40073984	40078223	+	4240	-0.371491	0.22066	-1.68354	0.0922699	0.367144
CUFFORG_0786	Olfr460	6	40569387	40574374	+	3503	0.324677	0.193299	1.67966	0.0930244	0.368856
CUFFORG_0272	Olfr180	16	58913895	58918615	-	2815	-0.216113	0.128913	-1.67642	0.0936561	0.370072
CUFFORG_1212	Olfr1324	X	50421045	50428451	-	5714	-0.270458	0.162138	-1.66807	0.0953014	0.37527
CUFFORG_1207	Olfr1320	X	49672333	49684825	+	1995	0.272582	0.163806	1.66405	0.0961016	0.377116
CUFFORG_0250	Olfr286	15	98224225	98234599	-	4495	-0.16273	0.0979412	-1.66151	0.0966112	0.377813
CUFFORG_0381	Olfr1495	19	13764606	13770248	+	2095	0.397338	0.239879	1.65641	0.0976385	0.380523
CUFFORG_1036	Olfr711	7	106970681	106975451	-	3735	0.174153	0.105507	1.65062	0.0988161	0.381196
CUFFORG_1025	Olfr695	7	106711707	106716396	-	3277	-0.22325	0.135252	-1.65062	0.0988157	0.381196
CUFFORG_0249	Olfr288	15	98186013	98195542	-	2569	-0.210388	0.127431	-1.65099	0.0987401	0.381196
CUFFORG_0705	Olfr1246	2	89586164	89593177	-	5439	0.208249	0.126736	1.64317	0.100347	0.385793
CUFFORG_0298	Olfr105-ps	17	37379033	37386208	+	3829	-0.42632	0.259897	-1.64034	0.100934	0.386742
CUFFORG_0077	Olfr803	10	129690621	129694286	-	2385	-0.388969	0.237693	-1.63644	0.101748	0.388556
CUFFORG_1098	Olfr145	9	37896724	37903519	+	6760	-0.311265	0.190547	-1.63353	0.102357	0.389108
CUFFORG_0103	Olfr1388	11	49436713	49452651	+	4485	0.292109	0.178935	1.63249	0.102577	0.389108
CUFFORG_0669	Olfr1197	2	88725972	88732459	-	4091	0.154984	0.0955863	1.6214	0.104932	0.391516
CUFFORG_0736	Olfr1295	2	111563785	111569659	-	1841	0.222835	0.137162	1.62461	0.104245	0.391516
CUFFORG_0289	Olfr206	16	59344675	59349246	-	1128	0.308439	0.189779	1.62525	0.104108	0.391516
CUFFORG_0200	Olfr1535	13	21553894	21559893	-	3965	-0.303277	0.18669	-1.6245	0.104269	0.391516
CUFFORG_0064	Olfr764	10	129032697	129039896	-	2854	0.410336	0.252827	1.62299	0.104591	0.391516
CUFFORG_0527	Olfr1276	2	111254516	111261028	+	4054	0.189092	0.116922	1.61725	0.105824	0.393555
CUFFORG_0619	Olfr1099	2	86955168	86960693	-	4836	0.179692	0.111792	1.60737	0.107972	0.39789
CUFFORG_0880	Olfr646	7	104104889	104108168	+	2164	-0.405214	0.252144	-1.60707	0.108039	0.39789
CUFFORG_0948	Olfr307	7	86333366	86337586	-	3329	-0.40766	0.253284	-1.6095	0.107507	0.39789
CUFFORG_1044	Olfr484	7	108122961	108125296	-	2336	-0.42242	0.263914	-1.6006	0.109466	0.401845
CUFFORG_0166	Olfr1	11	73393494	73399495	-	2862	-0.215283	0.135702	-1.58644	0.11264	0.410847
CUFFORG_1114	Olfr898	9	38348411	38350401	+	1651	-0.418956	0.263941	-1.58731	0.112442	0.410847
CUFFORG_1158	Olfr981	9	40021389	40029749	+	4162	-0.337591	0.213317	-1.58258	0.113517	0.412725
CUFFORG_0122	Olfr320	11	58683875	58684802	+	928	0.303765	0.192717	1.57622	0.114975	0.416691
CUFFORG_0714	Olfr1256	2	89825311	89841507	-	5329	-0.242847	0.154532	-1.5715	0.116065	0.419309
CUFFORG_0678	Olfr1215	2	89000059	89006937	-	2607	-0.276613	0.176576	-1.56653	0.117224	0.422153
CUFFORG_0888	Olfr659	7	104667197	104671729	+	1457	0.418818	0.268075	1.56232	0.118213	0.424375
CUFFORG_1064	Olfr531	7	140399045	140402918	-	3874	-0.112181	0.0720875	-1.55618	0.119664	0.425094
CUFFORG_0353	Olfr235	19	12261032	12270387	+	3578	-0.163181	0.104786	-1.55728	0.119404	0.425094
CUFFORG_0217	Olfr745	14	50639388	50643885	+	2836	-0.322134	0.206745	-1.55813	0.119203	0.425094
CUFFORG_0466	Olfr1052	2	86292475	86299233	+	1769	0.287342	0.184766	1.55516	0.119908	0.425094
CUFFORG_0681	Olfr1218	2	89052346	89061187	-	3825	0.328103	0.21209	1.54699	0.121864	0.430689
CUFFORG_0378	Olfr1490	19	13651039	13659545	+	5217	0.293644	0.190652	1.54021	0.12351	0.432879
CUFFORG_0846	Olfr582	7	103038024	103042894	+	2109	0.373671	0.242685	1.53973	0.123625	0.432879
CUFFORG_0188	Olfr411	11	74345129	74352650	-	2629	0.411682	0.267094	1.54133	0.123235	0.432879
CUFFORG_0115	Olfr51	11	51003596	51009579	+	2722	-0.395346	0.259919	-1.52104	0.12825	0.447696
CUFFORG_0438	Olfr365	2	37188165	37206010	+	5839	0.186662	0.123011	1.51744	0.129155	0.449474
CUFFORG_1097	Olfr877	9	37854819	37856695	+	1877	-0.405334	0.268051	-1.51215	0.130495	0.452755
CUFFORG_0921	Olfr495	7	108392993	108397513	+	2517	-0.373219	0.247975	-1.50507	0.132306	0.457641
CUFFORG_0096	Olfr1394	11	49154482	49162744	+	2809	0.308688	0.205839	1.49966	0.133703	0.461074
CUFFORG_0542	Olfr1302	2	111777436	111782761	+	2812	-0.253277	0.169115	-1.49766	0.134221	0.461461
CUFFORG_0689	Olfr1226	2	89188839	89200055	-	8087	-0.126577	0.0850093	-1.48897	0.136494	0.467862
CUFFORG_0687	Olfr1224-ps1	2	89155336	89160428	-	2386	0.123522	0.083412	1.48087	0.138641	0.472793
CUFFORG_0679	Olfr1216	2	89011571	89018306	-	4298	0.22473	0.151942	1.47905	0.139126	0.472793
CUFFORG_0517	Olfr1255	2	89812042	89818057	+	2488	-0.257031	0.173804	-1.47886	0.139179	0.472793
CUFFORG_0594	Olfr1062	2	86421180	86426764	-	2960	0.309158	0.210268	1.47031	0.141479	0.479175
CUFFORG_0263	Olfr167	16	19509558	19522266	-	7435	0.15038	0.102719	1.464	0.143195	0.479283
CUFFORG_0241	Olfr1511	14	52389794	52397379	-	1472	-0.346106	0.236195	-1.46534	0.142828	0.479283
CUFFORG_0385	Olfr1505	19	13913530	13921866	+	3685	-0.309723	0.211053	-1.46751	0.142236	0.479283
CUFFORG_0621	Olfr1101	2	86986294	86991217	-	3228	0.342879	0.234103	1.46465	0.143016	0.479283
CUFFORG_0507	Olfr1186	2	88518551	88526590	+	1691	-0.333633	0.228201	-1.46202	0.143737	0.479686
CUFFORG_0828	Olfr521	7	99763514	99769307	+	2257	-0.388409	0.267321	-1.45297	0.146233	0.486588
CUFFORG_0190	Olfr464	11	87913268	87920967	-	2320	0.201504	0.139173	1.44787	0.147654	0.489883
CUFFORG_0285	Olfr201	16	59266113	59272632	-	3706	-0.268385	0.185734	-1.445	0.148458	0.491121
CUFFORG_0268	Olfr173	16	58795207	58800268	-	2867	-0.171702	0.119338	-1.43879	0.15021	0.494066
CUFFORG_0661	Olfr1177-ps	2	88342132	88346492	-	2826	-0.338566	0.235317	-1.43877	0.150217	0.494066
CUFFORG_0284	Olfr199	16	59214765	59219767	-	2097	-0.327904	0.228655	-1.43406	0.151556	0.495607
CUFFORG_0235	Olfr747	14	50679913	50693201	-	2237	-0.330095	0.230094	-1.43461	0.151399	0.495607
CUFFORG_0292	Olfr63	17	33264628	33273114	+	4541	0.185865	0.130338	1.42602	0.153863	0.501707
CUFFORG_0520	Olfr1260	2	89974459	89979934	+	2704	0.148772	0.10455	1.42298	0.154742	0.503133
CUFFORG_1072	Olfr829	9	18856627	18858617	+	1991	0.346042	0.243717	1.41985	0.155651	0.504647
CUFFORG_0700	Olfr1240	2	89436294	89442998	-	4603	0.106844	0.0757104	1.41121	0.158182	0.505648
CUFFORG_0435	Olfr357	2	36993805	37001689	+	5316	-0.164203	0.116299	-1.41191	0.157977	0.505648
CUFFORG_1113	Olfr25	9	38329492	38336103	+	6612	0.219656	0.155055	1.41663	0.15659	0.505648
CUFFORG_0905	Olfr1532-ps1	7	106908001	106915405	+	1579	-0.232536	0.164643	-1.41236	0.157844	0.505648
CUFFORG_0497	Olfr1153	2	87894962	87898228	+	2068	0.353121	0.250217	1.41126	0.158168	0.505648
CUFFORG_0848	Olfr584	7	103081885	103088315	+	3152	0.345013	0.247366	1.39475	0.163092	0.519883
CUFFORG_0108	Olfr1382	11	49528247	49538691	+	4633	0.121387	0.0875249	1.38689	0.165475	0.520596
CUFFORG_0192	Olfr1369-ps1	13	21111483	21119095	+	4002	-0.17424	0.125899	-1.38397	0.166369	0.520596
CUFFORG_0694	Olfr1232	2	89325037	89329650	-	2316	-0.155503	0.11273	-1.37943	0.167763	0.520596
CUFFORG_1131	Olfr921	9	38773088	38778846	+	4012	0.147871	0.107345	1.37753	0.168347	0.520596
CUFFORG_0797	Olfr237-ps1	6	43146592	43157169	+	4200	0.295978	0.21268	1.39166	0.164026	0.520596
CUFFORG_0800	Olfr13	6	43172140	43177460	+	3709	-0.220678	0.159781	-1.38113	0.16724	0.520596
CUFFORG_0744	Olfr1307	2	111943862	111949344	-	1843	0.214676	0.154903	1.38588	0.165784	0.520596
CUFFORG_0821	Olfr299	7	86462551	86469444	+	4355	-0.318245	0.230812	-1.37881	0.167955	0.520596
CUFFORG_1058	Olfr518	7	108880603	108881604	-	1002	0.30347	0.219817	1.38056	0.167415	0.520596
CUFFORG_0001	Olfr1413	1	92571567	92574374	+	1343	-0.360165	0.259495	-1.38795	0.165154	0.520596
CUFFORG_0709	Olfr1249	2	89629940	89630896	-	957	-0.367092	0.26632	-1.37838	0.168085	0.520596
CUFFORG_0768	Olfr159	4	43770050	43771009	-	960	0.292088	0.213286	1.36946	0.170854	0.526917
CUFFORG_0382	Olfr1496	19	13777878	13782920	+	2454	-0.276041	0.202219	-1.36506	0.172234	0.529736
CUFFORG_0956	Olfr544	7	102482302	102488355	-	3041	0.289732	0.212714	1.36207	0.173175	0.531195
CUFFORG_0392	Olfr1426	19	12086752	12092013	-	3195	0.137429	0.101038	1.36017	0.173775	0.531603
CUFFORG_0154	Olfr332	11	58487940	58492646	-	3527	0.120705	0.0894961	1.34872	0.177428	0.534692
CUFFORG_0492	Olfr1148	2	87830776	87835886	+	2936	-0.192868	0.143188	-1.34696	0.177993	0.534692
CUFFORG_1140	Olfr943	9	39166310	39186740	+	2704	-0.320145	0.23789	-1.34577	0.178376	0.534692
CUFFORG_1204	Olfr983	9	40090647	40093595	-	2569	0.263793	0.196092	1.34525	0.178544	0.534692
CUFFORG_0037	Olfr763	10	129010791	129013313	+	2523	0.329971	0.243572	1.35472	0.175508	0.534692
CUFFORG_1041	Olfr478	7	108030055	108033956	-	2354	0.335477	0.248571	1.34962	0.177137	0.534692
CUFFORG_0923	Olfr498	7	108465326	108466318	+	993	-0.35309	0.262339	-1.34593	0.178324	0.534692
CUFFORG_0044	Olfr782	10	129348850	129352144	+	2202	-0.349394	0.259576	-1.34602	0.178298	0.534692
CUFFORG_0567	Olfr1016	2	85797618	85802533	-	2994	-0.185272	0.137973	-1.34281	0.179334	0.535649
CUFFORG_0521	Olfr1261	2	89991238	89996189	+	3252	-0.112983	0.085057	-1.32832	0.184071	0.53711
CUFFORG_0551	Olfr361	2	37083736	37089225	-	2684	-0.179306	0.134711	-1.33105	0.183174	0.53711
CUFFORG_0237	Olfr750	14	51063189	51074586	-	9289	0.19952	0.1501	1.32924	0.183767	0.53711
CUFFORG_0662	Olfr1179	2	88401886	88406453	-	1282	0.241655	0.181771	1.32945	0.183699	0.53711
CUFFORG_1000	Olfr644	7	104066498	104071837	-	2612	-0.354726	0.266892	-1.3291	0.183816	0.53711
CUFFORG_0625	Olfr1106	2	87046811	87052273	-	2573	-0.282948	0.212215	-1.33331	0.18243	0.53711
CUFFORG_0654	Olfr1167	2	88147780	88155201	-	2654	0.273901	0.205833	1.3307	0.183289	0.53711
CUFFORG_1162	Olfr828	9	18814728	18819525	-	1688	0.278156	0.20808	1.33677	0.181297	0.53711
CUFFORG_0170	Olfr381	11	73484274	73491603	-	2769	0.297617	0.223827	1.32967	0.183626	0.53711
CUFFORG_0745	Olfr1308	2	111959285	111964944	-	2363	0.169052	0.127808	1.3227	0.185934	0.541158
CUFFORG_0167	Olfr75-ps1	11	73404076	73409887	-	2684	-0.192193	0.146666	-1.31042	0.190055	0.551741
CUFFORG_0920	Olfr494	7	108367463	108369814	+	2352	-0.286989	0.220313	-1.30264	0.192697	0.55657
CUFFORG_1147	Olfr963	9	39667223	39670668	+	2070	0.32878	0.252352	1.30286	0.192623	0.55657
CUFFORG_1145	Olfr960	9	39621373	39624205	+	1457	-0.297024	0.228588	-1.29939	0.193812	0.558374
CUFFORG_0806	Olfr214	6	116554235	116560611	+	2807	-0.146072	0.112668	-1.29648	0.194811	0.558426
CUFFORG_0603	Olfr1079	2	86536961	86542480	-	2141	-0.191308	0.147476	-1.29722	0.194555	0.558426
CUFFORG_1152	Olfr970	9	39808860	39820979	+	1739	-0.254527	0.196626	-1.29447	0.195503	0.559001
CUFFORG_0685	Olfr1222	2	89122885	89133052	-	3948	0.136714	0.107188	1.27546	0.202146	0.560618
CUFFORG_0733	Olfr1290	2	111487528	111493829	-	2729	0.150039	0.117364	1.27842	0.201103	0.560618
CUFFORG_1126	Olfr910	9	38537825	38540830	+	2030	-0.204988	0.160436	-1.2777	0.201355	0.560618
CUFFORG_0437	Olfr364-ps1	2	37139322	37147780	+	2106	0.217951	0.17037	1.27928	0.200797	0.560618
CUFFORG_0825	Olfr293	7	86649061	86666045	+	2646	0.241874	0.189774	1.27454	0.202473	0.560618
CUFFORG_0460	Olfr1029	2	85973895	85979620	+	4454	-0.28229	0.219501	-1.28605	0.198424	0.560618
CUFFORG_0684	Olfr1221	2	89109086	89117283	-	3841	-0.31254	0.243568	-1.28318	0.199431	0.560618
CUFFORG_0356	Olfr1441	19	12417435	12423352	+	1912	-0.323833	0.253708	-1.2764	0.201815	0.560618
CUFFORG_0863	Olfr613	7	103548074	103555504	+	5217	-0.322337	0.250275	-1.28793	0.197769	0.560618
CUFFORG_1034	Olfr710	7	106944067	106948312	-	1156	0.328911	0.255055	1.28957	0.197201	0.560618
CUFFORG_0570	Olfr1024	2	85904069	85905052	-	984	-0.306928	0.238936	-1.28456	0.198945	0.560618
CUFFORG_0414	Olfr1504	19	13887221	13888305	-	1085	0.280766	0.220128	1.27546	0.202145	0.560618
CUFFORG_0731	Olfr1282	2	111335159	111336076	-	918	0.234131	0.181525	1.2898	0.19712	0.560618
CUFFORG_0275	Olfr187	16	59035780	59039749	-	1087	-0.136584	0.107625	-1.26907	0.204418	0.563263
CUFFORG_0081	Olfr811	10	129800615	129804396	-	2542	0.27669	0.218011	1.26916	0.204384	0.563263
CUFFORG_0756	Olfr275	4	52825399	52826358	+	960	0.322837	0.254918	1.26643	0.205359	0.564489
CUFFORG_0319	Olfr134	17	38171390	38176410	+	1500	-0.277908	0.22122	-1.25625	0.209026	0.573184
CUFFORG_1225	Olfr1030	2	85979312	85988443	+	4688	-0.292113	0.233229	-1.25247	0.210398	0.57556
CUFFORG_0896	Olfr678	7	105064492	105071639	+	2352	0.334026	0.268069	1.24605	0.212747	0.580591
CUFFORG_1119	Olfr902	9	38447710	38450253	+	1732	0.289355	0.233043	1.24164	0.214369	0.582896
CUFFORG_0354	Olfr1433	19	12279854	12285626	+	2714	0.332664	0.268367	1.23959	0.215129	0.582896
CUFFORG_1073	Olfr830	9	18875329	18876276	+	948	-0.274382	0.221189	-1.24048	0.214796	0.582896
CUFFORG_0335	Olfr101	17	37297556	37304313	-	3081	-0.183829	0.14864	-1.23674	0.216182	0.58436
CUFFORG_0052	Olfr794	10	129567655	129573110	+	3044	0.158954	0.128863	1.23351	0.217384	0.586217
CUFFORG_0544	Olfr341	2	36479187	36480128	-	942	-0.306005	0.248659	-1.23062	0.218465	0.587738
CUFFORG_0716	Olfr1259	2	89940532	89948664	-	4557	-0.112933	0.0919235	-1.22856	0.219238	0.588426
CUFFORG_0251	Olfr285	15	98309074	98317353	-	5459	-0.114482	0.0934693	-1.22481	0.220648	0.590819
CUFFORG_0804	Olfr212	6	116506516	116517967	+	2806	0.111394	0.0911194	1.2225	0.221518	0.591686
CUFFORG_0793	Olfr447	6	42909003	42914112	+	2899	0.29923	0.245031	1.2212	0.222012	0.591686
CUFFORG_0066	Olfr768	10	129090222	129093972	-	3751	-0.311062	0.255223	-1.21878	0.222926	0.592734
CUFFORG_0253	Olfr283	15	98377699	98380946	-	2396	0.316209	0.260635	1.21322	0.225044	0.59697
CUFFORG_0358	Olfr1443	19	12678112	12683843	+	4389	-0.127451	0.105196	-1.21156	0.22568	0.597265
CUFFORG_0039	Olfr775	10	129248412	129253924	+	5513	-0.166967	0.138082	-1.20919	0.226589	0.59828
CUFFORG_1020	Olfr686	7	105201858	105207434	-	2834	0.202021	0.168857	1.1964	0.23154	0.607483
CUFFORG_1022	Olfr691	7	105335617	105342397	-	2346	-0.286612	0.239906	-1.19469	0.23221	0.607483
CUFFORG_0750	Olfr1313	2	112070107	112077826	-	2600	-0.245652	0.205572	-1.19497	0.2321	0.607483
CUFFORG_0843	Olfr572	7	102924409	102928608	+	1333	0.308346	0.257737	1.19636	0.231557	0.607483
CUFFORG_1115	Olfr250	9	38367526	38370244	+	2719	-0.305603	0.256164	-1.193	0.232869	0.60781
CUFFORG_0290	Olfr209	16	59361160	59363993	-	1444	0.167601	0.141591	1.18369	0.236534	0.615963
CUFFORG_0637	Olfr1137	2	87708873	87713179	-	3073	0.299842	0.254883	1.17639	0.239438	0.622102
CUFFORG_1230	Olfr1447	19	12899450	12903743	-	2639	-0.288369	0.246386	-1.1704	0.241842	0.625491
CUFFORG_1144	Olfr148	9	39610766	39614842	+	1579	-0.312825	0.267188	-1.1708	0.241677	0.625491
CUFFORG_0104	Olfr1387	11	49455343	49464001	+	4910	0.152704	0.130733	1.16806	0.242783	0.626502
CUFFORG_0708	Olfr1250	2	89656079	89663062	-	2298	-0.174821	0.150056	-1.16504	0.244002	0.628222
CUFFORG_0301	Olfr107	17	37399406	37407477	+	4322	0.180715	0.155461	1.16245	0.245054	0.629507
CUFFORG_0045	Olfr784	10	129384077	129390829	+	3808	-0.211129	0.182565	-1.15646	0.247494	0.632917
CUFFORG_0826	Olfr292	7	86688330	86697507	+	3211	-0.19901	0.171994	-1.15708	0.247241	0.632917
CUFFORG_0790	Olfr450	6	42817382	42819058	+	1677	0.283635	0.245555	1.15508	0.248059	0.63294
CUFFORG_0581	Olfr1047	2	86226567	86232353	-	2465	0.309252	0.268081	1.15357	0.248675	0.633091
CUFFORG_0585	Olfr1051	2	86273801	86279095	-	2850	-0.245919	0.213616	-1.15122	0.249643	0.634137
CUFFORG_1160	Olfr986	9	40180921	40189700	+	3052	0.278917	0.243423	1.14581	0.251873	0.638377
CUFFORG_0123	Olfr319	11	58699162	58703472	+	2500	-0.201127	0.178773	-1.12504	0.260573	0.649864
CUFFORG_0262	Olfr165	16	19406244	19423132	-	1910	-0.218923	0.194231	-1.12713	0.259688	0.649864
CUFFORG_1138	Olfr933	9	38975651	38978348	+	2698	-0.276092	0.24483	-1.12769	0.259452	0.649864
CUFFORG_1228	Olfr1026	2	85923270	85924193	+	924	-0.264056	0.233946	-1.1287	0.259023	0.649864
CUFFORG_0134	Olfr387-ps1	11	73660049	73665867	+	1513	-0.301508	0.266586	-1.131	0.258056	0.649864
CUFFORG_1107	Olfr890	9	38143137	38144081	+	945	0.301283	0.267893	1.12464	0.260741	0.649864
CUFFORG_1192	Olfr955	9	39469780	39470724	-	945	0.298581	0.264603	1.12841	0.259147	0.649864
CUFFORG_0854	Olfr593	7	103211862	103212845	+	984	-0.261397	0.232562	-1.12399	0.261018	0.649864
CUFFORG_0299	Olfr758-ps1	17	37387380	37388218	+	839	-0.183578	0.163507	-1.12275	0.261545	0.649864
CUFFORG_0674	Olfr1209	2	88904942	88915157	-	5611	-0.184436	0.164611	-1.12044	0.262528	0.650886
CUFFORG_1067	Olfr372	8	72043485	72058962	+	1781	0.29556	0.265291	1.11409	0.265238	0.656177
CUFFORG_0212	Olfr740	14	50445545	50456933	+	4103	-0.0921864	0.0829853	-1.11088	0.266622	0.658168
CUFFORG_0049	Olfr790	10	129498492	129503342	+	2872	0.224184	0.202668	1.10616	0.268655	0.661752
CUFFORG_0816	Olfr1350	7	6564893	6571402	+	1756	-0.211012	0.191047	-1.1045	0.269375	0.662092
CUFFORG_0536	Olfr1291-ps1	2	111497263	111504240	+	5007	0.190065	0.172399	1.10247	0.270258	0.662831
CUFFORG_0752	Olfr1315-ps1	2	112110057	112115440	-	1230	0.275995	0.250649	1.10112	0.270845	0.662843
CUFFORG_1188	Olfr144	9	39234412	39249994	-	4114	0.181807	0.165733	1.09699	0.272646	0.663003
CUFFORG_0683	Olfr1220	2	89094188	89107855	-	4288	-0.187328	0.17077	-1.09696	0.272658	0.663003
CUFFORG_0495	Olfr1151	2	87855866	87858310	+	1249	-0.281732	0.256414	-1.09874	0.271882	0.663003
CUFFORG_0083	Olfr814	10	129871967	129879861	-	3315	0.284404	0.260982	1.08974	0.275826	0.669275
CUFFORG_0126	Olfr314	11	58782952	58788768	+	2724	-0.126633	0.116735	-1.08479	0.278015	0.671722
CUFFORG_1150	Olfr967	9	39746266	39751377	+	1077	-0.289108	0.266233	-1.08592	0.277513	0.671722
CUFFORG_1164	Olfr843	9	19245328	19249845	-	4518	0.174626	0.162168	1.07682	0.28156	0.673376
CUFFORG_0996	Olfr64	7	103891104	103894485	-	3382	0.283766	0.263417	1.07725	0.281369	0.673376
CUFFORG_0162	Olfr317	11	58731018	58739212	-	2917	0.282305	0.261614	1.07909	0.280547	0.673376
CUFFORG_0472	Olfr1113	2	87208995	87213894	+	1168	0.289686	0.268082	1.08059	0.279881	0.673376
CUFFORG_0494	Olfr1150-ps1	2	87843993	87847382	+	1152	-0.253226	0.235208	-1.0766	0.281658	0.673376
CUFFORG_0914	Olfr476	7	107964803	107969341	+	2366	0.207202	0.193386	1.07144	0.283971	0.67537
CUFFORG_0485	Olfr1131	2	87628465	87629394	+	930	-0.285303	0.266446	-1.07077	0.284273	0.67537
CUFFORG_1231	Olfr1474	19	13470972	13471916	+	945	0.194398	0.181535	1.07086	0.284234	0.67537
CUFFORG_1099	Olfr878	9	37917954	37922441	+	4096	-0.235651	0.220978	-1.0664	0.286243	0.678635
CUFFORG_0488	Olfr1143	2	87801408	87804681	+	3030	-0.168259	0.158275	-1.06308	0.287745	0.67888
CUFFORG_0727	Olfr1272	2	90281647	90282573	-	927	-0.277772	0.261502	-1.06222	0.288136	0.67888
CUFFORG_0165	Olfr377-ps1	11	73388081	73392214	-	1102	-0.265669	0.249855	-1.06329	0.28765	0.67888
CUFFORG_0746	Olfr1309	2	111979876	111985309	-	4274	0.131262	0.124204	1.05683	0.290591	0.68325
CUFFORG_0578	Olfr52	2	86181150	86182109	-	960	-0.251044	0.238042	-1.05462	0.291598	0.684203
CUFFORG_0463	Olfr1034	2	86045861	86049911	+	4051	-0.238467	0.227836	-1.04666	0.295257	0.691363
CUFFORG_0026	Olfr1408	1	173128049	173137374	-	3453	0.207472	0.199045	1.04234	0.297254	0.693187
CUFFORG_0870	Olfr628	7	103731928	103732878	+	951	0.251151	0.240724	1.04331	0.296803	0.693187
CUFFORG_0480	Olfr1123	2	87416639	87423514	+	5566	0.123993	0.119175	1.04043	0.298141	0.693834
CUFFORG_1202	Olfr979	9	40000206	40001250	-	1045	-0.269711	0.260419	-1.03568	0.30035	0.696126
CUFFORG_1224	Olfr1130	2	87606212	87608334	+	1125	-0.277844	0.268036	-1.03659	0.299927	0.696126
CUFFORG_0824	Olfr295	7	86583862	86591128	+	6013	-0.162579	0.157277	-1.03371	0.301273	0.696848
CUFFORG_0199	Olfr1366	13	21535523	21542808	-	2795	-0.191096	0.185497	-1.03018	0.302924	0.699244
CUFFORG_0443	Olfr997-ps1	2	85585104	85586025	+	922	0.2244	0.218758	1.02579	0.30499	0.702587
CUFFORG_1181	Olfr919	9	38696874	38703408	-	1663	-0.273517	0.267862	-1.02111	0.307202	0.706253
CUFFORG_0486	Olfr1140	2	87743752	87747581	+	1443	0.162191	0.15948	1.017	0.309154	0.709308
CUFFORG_0159	Olfr224	11	58565856	58569255	-	2148	-0.113694	0.112051	-1.01466	0.310267	0.710431
CUFFORG_1019	Olfr685	7	105178416	105186075	-	3583	0.208066	0.205776	1.01113	0.311955	0.712862
CUFFORG_0634	Olfr1133	2	87645180	87646121	-	942	-0.196376	0.194835	-1.00791	0.313498	0.714951
CUFFORG_0946	Olfr309	7	86304474	86313708	-	4382	0.0810638	0.0808052	1.0032	0.315764	0.715494
CUFFORG_0884	Olfr653	7	104577314	104584117	+	4798	0.197397	0.196247	1.00586	0.314482	0.715494
CUFFORG_1081	Olfr849	9	19440266	19446923	+	6140	0.147299	0.146726	1.00391	0.315423	0.715494
CUFFORG_0479	Olfr1122	2	87385849	87391986	+	5092	0.160936	0.161254	0.998025	0.318267	0.715494
CUFFORG_0405	Olfr1458	19	13101593	13106775	-	1914	0.218229	0.218386	0.999282	0.317658	0.715494
CUFFORG_0876	Olfr635	7	103971285	103980876	+	1768	-0.25936	0.259795	-0.998326	0.318121	0.715494
CUFFORG_0999	Olfr642	7	104049134	104052773	-	2217	0.266397	0.267199	0.996998	0.318766	0.715494
CUFFORG_0653	Olfr1166	2	88123366	88128272	-	1998	-0.261681	0.261637	-1.00017	0.317229	0.715494
CUFFORG_0725	Olfr142	2	90250105	90257593	-	3664	0.239011	0.240707	0.992956	0.320731	0.718489
CUFFORG_0849	Olfr585	7	103097720	103098749	+	1030	0.134355	0.135587	0.990913	0.321728	0.719305
CUFFORG_0548	Olfr355	2	36927180	36928886	-	1609	0.258775	0.262073	0.987416	0.323439	0.721713
CUFFORG_0226	Olfr726	14	50083570	50090953	-	1774	-0.146358	0.148526	-0.985401	0.324427	0.722501
CUFFORG_1252	Olfr47	6	43231529	43236959	+	1631	0.186691	0.190519	0.979909	0.327131	0.723774
CUFFORG_0448	Olfr1009	2	85719508	85725160	+	3992	-0.233282	0.237689	-0.981459	0.326367	0.723774
CUFFORG_0439	Olfr366	2	37211578	37222286	+	3109	0.19378	0.197446	0.981435	0.326378	0.723774
CUFFORG_1085	Olfr58	9	19780283	19785333	+	2454	0.205442	0.209832	0.979076	0.327543	0.723774
CUFFORG_0873	Olfr632	7	103934346	103940571	+	3275	-0.238734	0.246373	-0.968997	0.332547	0.733408
CUFFORG_0838	Olfr558	7	102702213	102712054	+	3033	-0.226051	0.233642	-0.967511	0.333288	0.733621
CUFFORG_1040	Olfr470	7	107844731	107846414	-	1244	-0.257532	0.26658	-0.966059	0.334015	0.7338
CUFFORG_0033	Olfr1352	10	78981050	78987903	+	4356	0.0885672	0.0918202	0.964572	0.334759	0.73402
CUFFORG_0757	Olfr270	4	52964547	52972474	+	2607	0.258252	0.268295	0.962567	0.335765	0.734808
CUFFORG_0242	Olfr1510	14	52409124	52414389	-	2006	-0.217099	0.225848	-0.96126	0.336421	0.734832
CUFFORG_0587	Olfr1054	2	86332132	86335400	-	1380	0.242708	0.252997	0.959331	0.337392	0.73554
CUFFORG_0436	Olfr360	2	37065706	37069260	+	1503	0.118874	0.12477	0.95275	0.340717	0.739953
CUFFORG_0649	Olfr1162	2	88045968	88051096	-	4719	-0.226948	0.238032	-0.953434	0.34037	0.739953
CUFFORG_0075	Olfr801	10	129666989	129673804	-	4059	0.145203	0.152882	0.949771	0.342229	0.740411
CUFFORG_1165	Olfr846	9	19360028	19363998	-	1372	-0.253968	0.26705	-0.951013	0.341598	0.740411
CUFFORG_1038	Olfr715	7	107126548	107131083	-	3833	0.165544	0.174767	0.947228	0.343523	0.7418
CUFFORG_0523	Olfr1263	2	90012153	90018526	+	4480	-0.0803799	0.0854389	-0.940788	0.346814	0.741868
CUFFORG_0833	Olfr552	7	102597656	102608125	+	4320	0.209828	0.222295	0.943917	0.345212	0.741868
CUFFORG_0802	Olfr434	6	43212942	43218113	+	1425	-0.221105	0.234562	-0.942633	0.345869	0.741868
CUFFORG_1084	Olfr857	9	19709568	19714930	+	2158	0.236646	0.250836	0.94343	0.345461	0.741868
CUFFORG_1026	Olfr697	7	106740910	106741956	-	1047	0.230889	0.245187	0.941685	0.346354	0.741868
CUFFORG_1065	Olfr532	7	140415710	140421639	-	4232	-0.102292	0.10976	-0.931965	0.351354	0.745892
CUFFORG_0616	Olfr1096-ps1	2	86868743	86874802	-	5304	-0.114543	0.122925	-0.931809	0.351435	0.745892
CUFFORG_0892	Olfr665	7	104878007	104883117	+	3603	0.20743	0.222038	0.93421	0.350196	0.745892
CUFFORG_0224	Olfr724	14	49959929	49963274	-	1246	-0.231387	0.248597	-0.930771	0.351972	0.745892
CUFFORG_1120	Olfr904	9	38463353	38465243	+	1236	0.241661	0.259013	0.933007	0.350817	0.745892
CUFFORG_0569	Olfr1019	2	85839632	85845445	-	2982	-0.206184	0.223179	-0.923851	0.355564	0.747932
CUFFORG_0219	Olfr748	14	50707373	50713797	+	3632	-0.223455	0.241307	-0.926017	0.354437	0.747932
CUFFORG_0887	Olfr657	7	104624909	104637419	+	1771	0.244135	0.263394	0.926881	0.353989	0.747932
CUFFORG_1001	Olfr645	7	104084043	104085175	-	1133	-0.183261	0.19824	-0.924442	0.355256	0.747932
CUFFORG_0181	Olfr398	11	73979967	73990407	-	5407	0.0916495	0.0998116	0.918225	0.358501	0.751334
CUFFORG_1236	Olfr463	11	87892618	87897387	-	2416	0.136755	0.148798	0.919066	0.358061	0.751334
CUFFORG_1063	Olfr530	7	140371872	140376526	-	2806	0.164666	0.180078	0.914413	0.3605	0.754134
CUFFORG_0579	Olfr1045	2	86195904	86202914	-	2951	0.192608	0.210936	0.913111	0.361184	0.754179
CUFFORG_0462	Olfr1033	2	86021722	86044987	+	4629	-0.190589	0.209558	-0.909484	0.363095	0.755397
CUFFORG_0807	Olfr461	6	40542252	40555050	-	4231	0.184789	0.203169	0.909531	0.36307	0.755397
CUFFORG_0082	Olfr812	10	129841402	129846095	-	1736	-0.221809	0.244654	-0.906623	0.364606	0.757157
CUFFORG_1215	Olfr709-ps1	7	106923916	106932219	-	4036	0.148152	0.163691	0.905068	0.365429	0.757484
CUFFORG_0853	Olfr592	7	103184803	103192967	+	6058	0.193098	0.213906	0.902722	0.366673	0.7576
CUFFORG_0445	Olfr1001-ps1	2	85633431	85634375	+	945	-0.193283	0.214175	-0.902452	0.366817	0.7576
CUFFORG_0608	Olfr1084	2	86638765	86639718	-	954	-0.178447	0.198081	-0.900881	0.367652	0.757948
CUFFORG_0265	Olfr169	16	19564889	19571809	-	2485	-0.0812715	0.0910704	-0.892403	0.372177	0.760429
CUFFORG_0293	Olfr96	17	37220098	37226673	+	2209	-0.152182	0.169761	-0.89645	0.370013	0.760429
CUFFORG_0016	Olfr424	1	174131518	174138257	+	1642	-0.184283	0.205693	-0.89591	0.370301	0.760429
CUFFORG_0160	Olfr323	11	58625073	58626044	-	972	0.216581	0.242703	0.892368	0.372196	0.760429
CUFFORG_0867	Olfr619	7	103603589	103604712	+	1124	0.200753	0.22444	0.894465	0.371073	0.760429
CUFFORG_1174	Olfr870	9	20170032	20174057	-	2592	0.192348	0.218838	0.87895	0.379428	0.769127
CUFFORG_0283	Olfr198	16	59200352	59203533	-	2277	0.173148	0.196556	0.880912	0.378365	0.769127
CUFFORG_0630	Olfr1111	2	87149121	87152624	-	1711	0.174437	0.198911	0.87696	0.380508	0.769127
CUFFORG_1237	Olfr643	7	104058209	104061394	-	1473	-0.219091	0.249144	-0.879376	0.379198	0.769127
CUFFORG_1247	Olfr612	7	103537696	103542717	-	2191	0.213763	0.243683	0.87722	0.380367	0.769127
CUFFORG_0574	Olfr1040	2	86145791	86146732	-	942	-0.138477	0.157099	-0.881466	0.378066	0.769127
CUFFORG_0053	Olfr799	10	129637484	129648326	+	1694	-0.170112	0.194324	-0.875403	0.381354	0.76947
CUFFORG_0287	Olfr204	16	59307197	59318248	-	4211	0.127255	0.145852	0.872493	0.382939	0.769938
CUFFORG_0085	Olfr816	10	129909163	129915597	-	3281	0.202884	0.232505	0.872602	0.38288	0.769938
CUFFORG_0142	Olfr402	11	74153529	74156680	+	2108	0.232162	0.267409	0.868191	0.38529	0.77311
CUFFORG_0636	Olfr1136	2	87692881	87693947	-	1067	0.145031	0.167255	0.867122	0.385875	0.77311
CUFFORG_0312	Olfr124	17	37799886	37808617	+	6214	-0.0624494	0.072549	-0.86079	0.389354	0.773409
CUFFORG_0227	Olfr728	14	50133758	50142680	-	7087	-0.0614429	0.0712048	-0.862904	0.38819	0.773409
CUFFORG_0882	Olfr651	7	104550133	104554422	+	1605	-0.196258	0.227349	-0.863243	0.388004	0.773409
CUFFORG_1133	Olfr923	9	38826594	38829987	+	2562	-0.230693	0.268325	-0.859752	0.389926	0.773409
CUFFORG_1189	Olfr945	9	39257720	39258682	-	963	-0.21369	0.248641	-0.859431	0.390103	0.773409
CUFFORG_0383	Olfr1502	19	13861795	13862745	+	951	0.198973	0.230408	0.863568	0.387825	0.773409
CUFFORG_0715	Olfr48	2	89842598	89848198	-	3098	0.227304	0.265719	0.855432	0.392312	0.775089
CUFFORG_0094	Olfr56	11	49130159	49135387	+	1603	-0.140247	0.163913	-0.855615	0.392211	0.775089
CUFFORG_0964	Olfr569	7	102883709	102890872	-	4731	0.218107	0.256774	0.849412	0.395652	0.780333
CUFFORG_1121	Olfr905	9	38472745	38473681	+	937	0.203895	0.240881	0.846456	0.397298	0.782224
CUFFORG_1241	Olfr1385	11	49489070	49497496	+	3466	0.142743	0.17127	0.83344	0.404597	0.788499
CUFFORG_0783	Olfr1328	4	118930991	118938607	-	4113	-0.187699	0.224959	-0.834367	0.404074	0.788499
CUFFORG_0147	Olfr412	11	74362069	74366218	+	1786	-0.193429	0.232108	-0.833358	0.404643	0.788499
CUFFORG_1011	Olfr670	7	104957042	104962612	-	3793	0.210501	0.252056	0.835136	0.403641	0.788499
CUFFORG_1071	Olfr371	8	85230497	85231435	+	939	-0.217639	0.259754	-0.837864	0.402107	0.788499
CUFFORG_1046	Olfr486	7	108171798	108172742	-	945	0.169879	0.203813	0.833508	0.404559	0.788499
CUFFORG_0308	Olfr121	17	37748866	37753009	+	1242	-0.0961646	0.11649	-0.825521	0.409076	0.789693
CUFFORG_0178	Olfr393	11	73844413	73851454	-	4087	0.150878	0.182587	0.826334	0.408615	0.789693
CUFFORG_1244	Olfr767	10	129074825	129082910	-	5499	0.159106	0.192211	0.827767	0.407802	0.789693
CUFFORG_1200	Olfr975	9	39949047	39951189	-	2143	-0.214954	0.259976	-0.826824	0.408337	0.789693
CUFFORG_0584	Olfr1050-ps1	2	86267879	86268825	-	947	-0.104751	0.127172	-0.823695	0.410113	0.789693
CUFFORG_0597	Olfr1066	2	86455328	86456269	-	942	-0.104751	0.127172	-0.823695	0.410113	0.789693
CUFFORG_0172	Olfr383-ps1	11	73540419	73541353	-	935	0.104751	0.127172	0.823695	0.410113	0.789693
CUFFORG_0062	Olfr1357	10	78611003	78618074	-	2306	-0.170659	0.209221	-0.815689	0.414678	0.793116
CUFFORG_0433	Olfr354	2	36905643	36916038	+	9807	0.139235	0.170613	0.816087	0.41445	0.793116
CUFFORG_0478	Olfr1121	2	87369895	87373469	+	1996	0.206766	0.252778	0.817975	0.413372	0.793116
CUFFORG_0612	Olfr1089	2	86732675	86733610	-	936	0.202256	0.247768	0.816311	0.414322	0.793116
CUFFORG_0902	Olfr701	7	106814144	106823460	+	6067	0.0931638	0.114945	0.810506	0.417649	0.793127
CUFFORG_0952	Olfr303	7	86391810	86397789	-	4513	-0.10508	0.12971	-0.810109	0.417878	0.793127
CUFFORG_0558	Olfr994	2	85429380	85436451	-	1832	-0.169688	0.211042	-0.80405	0.421368	0.793127
CUFFORG_1206	Olfr985	9	40126505	40130156	-	1654	-0.155459	0.193447	-0.803627	0.421613	0.793127
CUFFORG_1218	Olfr988	2	85352855	85363146	-	1578	-0.183364	0.227772	-0.805033	0.4208	0.793127
CUFFORG_0168	Olfr378	11	73424609	73428477	-	1522	-0.173197	0.214569	-0.807183	0.419561	0.793127
CUFFORG_0659	Olfr1174-ps	2	88310241	88315135	-	1786	-0.201206	0.24964	-0.805986	0.420251	0.793127
CUFFORG_0801	Olfr435	6	43201409	43203502	+	1915	0.211285	0.263623	0.801466	0.422862	0.793127
CUFFORG_1168	Olfr853	9	19535712	19537928	-	2217	0.209719	0.261774	0.801145	0.423048	0.793127
CUFFORG_0051	Olfr792	10	129539162	129542534	+	2113	0.205146	0.253707	0.808596	0.418748	0.793127
CUFFORG_1186	Olfr937	9	39058921	39064926	-	2189	-0.191372	0.23821	-0.803376	0.421758	0.793127
CUFFORG_0432	Olfr352	2	36869568	36870515	+	948	-0.174779	0.214614	-0.814387	0.415423	0.793127
CUFFORG_0470	Olfr1102	2	86998398	87004206	+	2394	-0.18285	0.228804	-0.799155	0.4242	0.79398
CUFFORG_0886	Olfr656	7	104613974	104621338	+	3807	0.177853	0.223072	0.797291	0.425282	0.794698
CUFFORG_1223	Olfr1192-ps1	2	88648509	88659772	+	6657	-0.0867064	0.109285	-0.793395	0.427548	0.794789
CUFFORG_0933	Olfr527	7	140334017	140338551	+	3362	0.0677815	0.0857982	0.790012	0.429521	0.794789
CUFFORG_0376	Olfr1487	19	13617375	13621176	+	2261	-0.139144	0.176101	-0.790134	0.42945	0.794789
CUFFORG_0234	Olfr735	14	50342360	50348872	-	4261	-0.14561	0.183354	-0.794147	0.42711	0.794789
CUFFORG_0139	Olfr397	11	73960817	73967812	+	4168	-0.207371	0.261593	-0.792726	0.427938	0.794789
CUFFORG_0967	Olfr575	7	102953924	102958775	-	1865	-0.21174	0.267321	-0.792078	0.428315	0.794789
CUFFORG_0822	Olfr297	7	86519968	86528322	+	1753	-0.0891486	0.113455	-0.785765	0.432005	0.798088
CUFFORG_0648	Olfr73	2	88034196	88035137	-	942	0.188082	0.239888	0.784038	0.433018	0.798662
CUFFORG_0907	Olfr714	7	107071442	107076509	+	3140	0.154937	0.19793	0.782788	0.433752	0.798721
CUFFORG_0440	Olfr367-ps	2	37266951	37271387	+	1106	-0.164833	0.21159	-0.779018	0.435969	0.801507
CUFFORG_0987	Olfr624	7	103670103	103671029	-	927	-0.171918	0.22104	-0.777769	0.436705	0.801565
CUFFORG_0955	Olfr543	7	102476700	102481667	-	1323	-0.205425	0.265315	-0.774271	0.43877	0.804059
CUFFORG_1054	Olfr509	7	108645074	108651948	-	2851	0.147127	0.190472	0.772432	0.439858	0.804757
CUFFORG_1187	Olfr938	9	39077698	39078816	-	1119	-0.159871	0.209135	-0.764437	0.444607	0.812139
CUFFORG_0690	Olfr1228	2	89247964	89254062	-	3260	-0.0805173	0.106062	-0.759151	0.447762	0.81328
CUFFORG_0406	Olfr1459	19	13138021	13149549	-	8951	0.137257	0.180261	0.761436	0.446397	0.81328
CUFFORG_0556	Olfr992	2	85398824	85409469	-	2250	0.183706	0.242246	0.758343	0.448246	0.81328
CUFFORG_0101	Olfr1390	11	49335253	49346635	+	5013	-0.197759	0.259921	-0.76084	0.446752	0.81328
CUFFORG_1092	Olfr39	9	20277605	20287060	+	1772	0.202964	0.267971	0.757409	0.448805	0.81328
CUFFORG_0609	Olfr1085	2	86656679	86662019	-	2190	0.115182	0.153058	0.752533	0.451731	0.817281
CUFFORG_0785	Olfr718-ps1	5	143134974	143147581	-	4030	-0.114404	0.152552	-0.749938	0.453292	0.818804
CUFFORG_0628	Olfr259	2	87104819	87111652	-	3805	0.122359	0.163895	0.746572	0.455322	0.821167
CUFFORG_0993	Olfr68	7	103774358	103779663	-	4058	0.198251	0.266337	0.744361	0.456658	0.822274
CUFFORG_0702	Olfr1242	2	89492380	89498335	-	2691	0.115933	0.157586	0.735685	0.461923	0.822505
CUFFORG_0938	Olfr61	7	140628864	140638925	+	1591	-0.106883	0.144672	-0.738795	0.460031	0.822505
CUFFORG_0269	Olfr175-ps1	16	58823662	58826774	-	1201	0.124446	0.168875	0.736915	0.461174	0.822505
CUFFORG_1027	Olfr698	7	106749889	106755397	-	4027	-0.106803	0.147693	-0.723138	0.469595	0.822505
CUFFORG_1134	Olfr924	9	38848091	38851495	+	3405	-0.179777	0.245748	-0.73155	0.464443	0.822505
CUFFORG_1211	Olfr1323	X	50007458	50019362	-	3425	-0.122698	0.169086	-0.725656	0.468049	0.822505
CUFFORG_1109	Olfr893	9	38208418	38211566	+	2839	-0.126356	0.174293	-0.724963	0.468475	0.822505
CUFFORG_0484	Olfr1129	2	87573903	87577251	+	2403	0.124761	0.17139	0.727937	0.466652	0.822505
CUFFORG_0963	Olfr566	7	102855231	102858755	-	2146	0.168811	0.229522	0.735489	0.462042	0.822505
CUFFORG_1130	Olfr920	9	38752796	38757087	+	2348	-0.154784	0.211334	-0.732415	0.463916	0.822505
CUFFORG_0885	Olfr654	7	104587025	104590718	+	3130	0.18214	0.24573	0.741222	0.458559	0.822505
CUFFORG_1033	Olfr707	7	106890446	106901270	-	2086	-0.165879	0.227522	-0.729069	0.465959	0.822505
CUFFORG_0995	Olfr66	7	103879919	103882411	-	2493	0.198205	0.267668	0.740489	0.459003	0.822505
CUFFORG_0827	Olfr520	7	99735145	99736095	+	951	-0.18315	0.249339	-0.734543	0.462618	0.822505
CUFFORG_0751	Olfr1314	2	112091761	112092699	-	939	0.19348	0.265122	0.729779	0.465525	0.822505
CUFFORG_0396	Olfr1432	19	12227944	12232533	-	1816	-0.178861	0.24287	-0.736448	0.461458	0.822505
CUFFORG_0898	Olfr687	7	105275517	105276431	+	915	0.10995	0.152115	0.72281	0.469797	0.822505
CUFFORG_1198	Olfr149	9	39701793	39702822	-	1030	0.0824709	0.113681	0.725462	0.468169	0.822505
CUFFORG_0658	Olfr1173	2	88273040	88279875	-	5392	-0.148229	0.2058	-0.720258	0.471366	0.823986
CUFFORG_0656	Olfr1171-ps1	2	88252231	88260177	-	3297	0.192038	0.267665	0.717458	0.473092	0.825734
CUFFORG_0571	Olfr1035-ps1	2	86056040	86056964	-	925	-0.0800526	0.112093	-0.714159	0.475129	0.826753
CUFFORG_0402	Olfr1453	19	13027404	13028327	-	924	0.0800526	0.112093	0.714159	0.475129	0.826753
CUFFORG_0187	Olfr410	11	74330293	74338031	-	5185	-0.144128	0.202783	-0.710753	0.477238	0.827891
CUFFORG_1059	Olfr519	7	108893461	108894420	-	960	0.15268	0.214492	0.711819	0.476577	0.827891
CUFFORG_0130	Olfr225	11	59612966	59614225	+	1260	-0.150783	0.213489	-0.706282	0.480013	0.831438
CUFFORG_0332	Olfr98	17	37262711	37263749	-	1039	-0.142386	0.202276	-0.70392	0.481482	0.832716
CUFFORG_0307	Olfr119	17	37696664	37702647	+	2146	-0.122489	0.174654	-0.701321	0.483103	0.83425
CUFFORG_0072	Olfr777	10	129264407	129271485	-	5407	-0.0945244	0.135329	-0.698478	0.484878	0.835116
CUFFORG_1151	Olfr969	9	39791053	39796609	+	1463	-0.138753	0.198738	-0.698169	0.485072	0.835116
CUFFORG_0119	Olfr325	11	58577730	58582365	+	1651	0.103053	0.148698	0.693035	0.488287	0.839382
CUFFORG_0025	Olfr1414	1	92506366	92518661	-	6083	0.0712464	0.103437	0.688788	0.490956	0.840174
CUFFORG_0487	Olfr152	2	87779483	87784572	+	2456	-0.153092	0.222265	-0.688778	0.490963	0.840174
CUFFORG_0419	Olfr338	2	36373578	36377698	+	989	0.154143	0.223353	0.690131	0.490112	0.840174
CUFFORG_0424	Olfr344	2	36566662	36569891	+	1388	0.147682	0.216049	0.683557	0.494255	0.844538
CUFFORG_0699	Olfr1239	2	89417044	89420407	-	1660	0.108554	0.159288	0.681494	0.495559	0.845496
CUFFORG_0279	Olfr193	16	59107706	59112007	-	3216	-0.0723527	0.10653	-0.679178	0.497025	0.846729
CUFFORG_1005	Olfr655	7	104595301	104602377	-	2643	0.15642	0.232433	0.672971	0.500966	0.84897
CUFFORG_0615	Olfr1095	2	86850770	86851696	-	927	0.177697	0.263138	0.675301	0.499484	0.84897
CUFFORG_0639	Olfr1141	2	87753056	87753991	-	936	0.101991	0.151681	0.672406	0.501325	0.84897
CUFFORG_1103	Olfr885	9	38061322	38062251	+	930	0.101991	0.151681	0.672406	0.501325	0.84897
CUFFORG_0566	Olfr1012	2	85757353	85762747	-	3164	-0.072687	0.10882	-0.667955	0.504162	0.849699
CUFFORG_0371	Olfr1469	19	13410571	13414540	+	3970	0.152146	0.228488	0.665879	0.505489	0.849699
CUFFORG_0928	Olfr510	7	108667418	108668362	+	945	-0.16252	0.24362	-0.667107	0.504704	0.849699
CUFFORG_0305	Olfr111	17	37525960	37532449	+	2548	-0.169192	0.252651	-0.669667	0.50307	0.849699
CUFFORG_1139	Olfr27	9	39128167	39145072	+	1041	0.178422	0.267799	0.666254	0.505249	0.849699
CUFFORG_0411	Olfr1499	19	13814275	13819408	-	1795	-0.107261	0.161844	-0.662743	0.507495	0.851814
CUFFORG_0489	Olfr1145	2	87809822	87810799	+	978	-0.113771	0.172798	-0.658401	0.510281	0.855227
CUFFORG_1112	Olfr895	9	38267851	38269838	+	1661	-0.136932	0.208392	-0.657089	0.511123	0.85538
CUFFORG_0511	Olfr1193	2	88675628	88681143	+	3690	0.0541332	0.0826538	0.654939	0.512507	0.855427
CUFFORG_1226	Olfr640	7	104021372	104022316	-	945	-0.155265	0.237574	-0.653543	0.513407	0.855427
CUFFORG_1229	Olfr1014	2	85776586	85777503	+	918	-0.124113	0.189832	-0.653805	0.513238	0.855427
CUFFORG_0874	Olfr633	7	103944420	103948963	+	3932	-0.158239	0.243718	-0.649272	0.516163	0.858603
CUFFORG_0650	Olfr1163	2	88070365	88071407	-	1043	0.169754	0.261864	0.648253	0.516821	0.858603
CUFFORG_0940	Olfr539	7	140667289	140668248	+	960	0.17115	0.265897	0.643669	0.51979	0.860311
CUFFORG_0879	Olfr641	7	104039798	104040736	+	939	-0.173138	0.268253	-0.645426	0.518651	0.860311
CUFFORG_0015	Olfr427	1	174099460	174100407	+	948	-0.0887445	0.137981	-0.643164	0.520118	0.860311
CUFFORG_1061	Olfr524	7	140198499	140205964	-	5059	-0.0585184	0.0919108	-0.636687	0.524329	0.86073
CUFFORG_0701	Olfr1241	2	89481314	89487126	-	2446	0.0968533	0.152334	0.635796	0.524909	0.86073
CUFFORG_0906	Olfr713	7	107031179	107040994	+	6324	0.0882745	0.137997	0.639685	0.522377	0.86073
CUFFORG_0743	Olfr1306	2	111911264	111914822	-	1730	0.121612	0.19079	0.637415	0.523855	0.86073
CUFFORG_0894	Olfr676	7	105032698	105037750	+	2747	0.15006	0.235949	0.635983	0.524787	0.86073
CUFFORG_0929	Olfr512	7	108713320	108714375	+	1056	0.143456	0.224946	0.637737	0.523645	0.86073
CUFFORG_0540	Olfr1300-ps1	2	111688882	111692616	+	1250	-0.169041	0.266383	-0.634576	0.525705	0.860795
CUFFORG_0203	Olfr11	13	21636623	21642582	-	3330	-0.0820087	0.129789	-0.631863	0.527477	0.861682
CUFFORG_0091	Olfr824	10	130123502	130129989	-	3819	-0.0900795	0.14266	-0.631428	0.527761	0.861682
CUFFORG_1235	Olfr287	15	98206971	98221056	-	2457	0.0925843	0.147126	0.629284	0.529163	0.862733
CUFFORG_1170	Olfr860	9	19845623	19849747	-	1219	-0.167472	0.266799	-0.627708	0.530195	0.863179
CUFFORG_0623	Olfr1104	2	87020745	87027078	-	3090	0.100617	0.161575	0.622725	0.533465	0.865254
CUFFORG_0079	Olfr807	10	129754135	129757808	-	2020	0.155718	0.250234	0.622291	0.533751	0.865254
CUFFORG_0035	Olfr1351	10	79012711	79018539	+	1334	0.163746	0.262459	0.623891	0.532699	0.865254
CUFFORG_0516	Olfr1212	2	88953891	88961313	+	5712	0.0455731	0.0753522	0.604801	0.545311	0.865712
CUFFORG_1221	Olfr1204	2	88849302	88858010	+	7016	-0.0740414	0.122195	-0.605927	0.544563	0.865712
CUFFORG_0539	Olfr1299	2	111661419	111665814	+	1783	-0.0714781	0.118941	-0.600954	0.54787	0.865712
CUFFORG_0050	Olfr791	10	129521820	129528161	+	2289	-0.095275	0.159667	-0.59671	0.550701	0.865712
CUFFORG_0107	Olfr1383	11	49519747	49526636	+	3506	-0.116166	0.19253	-0.603368	0.546264	0.865712
CUFFORG_0204	Olfr1361	13	21656880	21663386	-	2843	0.11868	0.195958	0.605639	0.544755	0.865712
CUFFORG_0352	Olfr1431	19	12199968	12212191	+	3252	-0.112992	0.184908	-0.611069	0.541154	0.865712
CUFFORG_0642	Olfr1155	2	87941637	87945101	-	2094	-0.120178	0.201925	-0.595162	0.551735	0.865712
CUFFORG_0390	Olfr1424	19	12058651	12062642	-	1647	0.146291	0.236732	0.617962	0.536601	0.865712
CUFFORG_0296	Olfr104-ps	17	37359531	37363993	+	3674	-0.124303	0.208989	-0.594783	0.551989	0.865712
CUFFORG_0377	Olfr1489	19	13631621	13639665	+	6882	0.133974	0.221247	0.605543	0.544818	0.865712
CUFFORG_0633	Olfr1132	2	87632583	87635745	-	3163	-0.13635	0.227217	-0.600086	0.548449	0.865712
CUFFORG_0547	Olfr353	2	36889274	36892927	-	2212	0.140064	0.235647	0.594382	0.552257	0.865712
CUFFORG_0983	Olfr620	7	103608573	103612534	-	1906	0.156768	0.254222	0.616656	0.537462	0.865712
CUFFORG_0328	Olfr753-ps1	17	37168220	37170908	-	2689	-0.161478	0.264868	-0.609654	0.542091	0.865712
CUFFORG_0981	Olfr611	7	103516928	103520811	-	1803	0.159941	0.268134	0.596498	0.550843	0.865712
CUFFORG_0362	Olfr1450	19	12953591	12954568	+	978	-0.163528	0.264117	-0.619149	0.535818	0.865712
CUFFORG_0286	Olfr202	16	59283516	59286708	-	1232	-0.150158	0.248411	-0.604476	0.545527	0.865712
CUFFORG_1078	Olfr837	9	19136992	19137940	+	949	0.148003	0.249025	0.594331	0.552291	0.865712
CUFFORG_0475	Olfr1117-ps1	2	87284352	87285272	+	921	-0.15097	0.250999	-0.601477	0.547522	0.865712
CUFFORG_0564	Olfr154	2	85663377	85664455	-	1079	-0.141138	0.230324	-0.612781	0.540021	0.865712
CUFFORG_0099	Olfr10	11	49317548	49318489	+	942	0.14713	0.239384	0.614619	0.538807	0.865712
CUFFORG_0180	Olfr395	11	73906552	73907490	-	939	-0.122764	0.201209	-0.610131	0.541775	0.865712
CUFFORG_0449	Olfr1010	2	85753363	85754306	+	944	0.0957432	0.160212	0.597604	0.550104	0.865712
CUFFORG_0163	Olfr222	11	59570258	59576050	-	2347	-0.0669092	0.113399	-0.590032	0.555169	0.866756
CUFFORG_0327	Olfr93	17	37149706	37161715	-	3210	-0.070405	0.119346	-0.589923	0.555242	0.866756
CUFFORG_1201	Olfr976	9	39954139	39959705	-	3075	0.132309	0.224251	0.590003	0.555189	0.866756
CUFFORG_0034	Olfr57	10	79028741	79036274	+	1836	0.108661	0.185205	0.58671	0.557398	0.867742
CUFFORG_0535	Olfr1288	2	111474101	111479994	+	1326	0.11429	0.194554	0.587448	0.556903	0.867742
CUFFORG_0264	Olfr168	16	19529278	19535556	-	2317	0.0573554	0.098101	0.584657	0.558778	0.868702
CUFFORG_0367	Olfr1462	19	13190669	13191592	+	924	0.119769	0.205767	0.582061	0.560525	0.870229
CUFFORG_0042	Olfr780	10	129318149	129323652	+	2392	-0.145903	0.252038	-0.578893	0.562661	0.872355
CUFFORG_1074	Olfr832	9	18937122	18946584	+	2079	-0.154555	0.268306	-0.576039	0.564589	0.874152
CUFFORG_1213	Olfr1326-ps1	X	74569375	74574888	-	3415	-0.0475459	0.0899377	-0.528654	0.597046	0.876444
CUFFORG_1070	Olfr370	8	83535780	83544105	+	3478	-0.0542763	0.101863	-0.532836	0.594147	0.876444
CUFFORG_0504	Olfr1183	2	88452873	88465788	+	5191	0.0674696	0.121214	0.556614	0.577791	0.876444
CUFFORG_0003	Olfr1411	1	92594411	92597753	+	1901	0.0732362	0.138966	0.52701	0.598187	0.876444
CUFFORG_1039	Olfr469	7	107820566	107825541	-	3171	-0.0736909	0.137633	-0.535417	0.592361	0.876444
CUFFORG_0965	Olfr571	7	102905223	102917518	-	5007	0.0740863	0.13681	0.541529	0.588143	0.876444
CUFFORG_0813	Olfr215	6	116580084	116584195	-	4112	0.0765719	0.141156	0.542464	0.587499	0.876444
CUFFORG_0565	Olfr1006	2	85673695	85678757	-	1527	0.0749452	0.142297	0.52668	0.598416	0.876444
CUFFORG_0477	Olfr1120	2	87354815	87361736	+	4374	-0.0839544	0.153834	-0.545747	0.58524	0.876444
CUFFORG_0014	Olfr429	1	174084371	174091343	+	2534	0.0854114	0.151085	0.56532	0.571856	0.876444
CUFFORG_1173	Olfr867	9	20050963	20057543	-	4590	0.106443	0.197649	0.538548	0.590199	0.876444
CUFFORG_0979	Olfr609	7	103489918	103498002	-	3478	0.135197	0.245081	0.551643	0.581193	0.876444
CUFFORG_0589	Olfr1056	2	86354386	86362452	-	2212	-0.100197	0.188961	-0.530251	0.595938	0.876444
CUFFORG_0893	Olfr669	7	104934220	104940477	+	2356	0.132567	0.235342	0.563296	0.573233	0.876444
CUFFORG_0259	Olfr203	16	59298881	59304783	+	1891	-0.110896	0.204125	-0.543274	0.586941	0.876444
CUFFORG_0112	Olfr1378	11	50966532	50973113	+	4323	-0.120082	0.214769	-0.559123	0.576078	0.876444
CUFFORG_0013	Olfr430	1	174066605	174072273	+	4102	-0.135747	0.250138	-0.542689	0.587344	0.876444
CUFFORG_0572	Olfr1037	2	86084671	86087385	-	1819	-0.143088	0.251073	-0.569906	0.568742	0.876444
CUFFORG_0787	Olfr453	6	42739388	42746599	+	2701	-0.124564	0.220526	-0.564847	0.572178	0.876444
CUFFORG_0582	Olfr1048	2	86233951	86240290	-	2994	0.133573	0.234696	0.569133	0.569266	0.876444
CUFFORG_1004	Olfr649	7	104188992	104195960	-	1359	-0.145802	0.267782	-0.54448	0.586111	0.876444
CUFFORG_0410	Olfr1497	19	13794324	13798202	-	1672	0.13834	0.258728	0.534694	0.592862	0.876444
CUFFORG_0721	Olfr1269	2	90117759	90121355	-	1906	0.128584	0.236123	0.544564	0.586054	0.876444
CUFFORG_0456	Olfr1023	2	85885640	85890795	+	4322	0.138464	0.248505	0.557188	0.577399	0.876444
CUFFORG_0496	Olfr1152	2	87866493	87869476	+	1520	-0.128512	0.237723	-0.540597	0.588786	0.876444
CUFFORG_0754	Olfr266	3	106821104	106824903	-	1535	0.128828	0.24452	0.526864	0.598288	0.876444
CUFFORG_0834	Olfr554	7	102638432	102642308	+	2268	0.147624	0.26268	0.561991	0.574122	0.876444
CUFFORG_1153	Olfr971	9	39839436	39840359	+	924	0.133253	0.243825	0.54651	0.584715	0.876444
CUFFORG_1045	Olfr485	7	108158918	108159861	-	944	0.143702	0.255552	0.562319	0.573899	0.876444
CUFFORG_0692	Olfr1230	2	89296351	89297268	-	918	-0.105196	0.198371	-0.530303	0.595902	0.876444
CUFFORG_0174	Olfr388-ps1	11	73724082	73725022	-	941	0.11845	0.207871	0.569824	0.568797	0.876444
CUFFORG_0724	Olfr1506	2	90221567	90224471	-	1084	0.0948895	0.174378	0.544161	0.586331	0.876444
CUFFORG_0782	Olfr1329	4	118916524	118917465	-	942	-0.0761667	0.14461	-0.526704	0.598399	0.876444
CUFFORG_1079	Olfr844	9	19318536	19319465	+	930	0.103681	0.181108	0.57248	0.566997	0.876444
CUFFORG_0498	Olfr1158	2	87990113	87991054	+	942	-0.0761667	0.14461	-0.526704	0.598399	0.876444
CUFFORG_0398	Olfr1436	19	12298183	12299130	-	948	-0.0577624	0.105651	-0.546728	0.584566	0.876444
CUFFORG_0560	Olfr999-ps1	2	85601788	85602718	-	931	-0.0577624	0.105651	-0.546728	0.584566	0.876444
CUFFORG_0601	Olfr1077-ps1	2	86525234	86526175	-	942	-0.0577624	0.105651	-0.546728	0.584566	0.876444
CUFFORG_0360	Olfr1445	19	12883855	12884855	+	1001	0.0761667	0.14461	0.526704	0.598399	0.876444
CUFFORG_0447	Olfr1008	2	85689431	85690372	+	942	0.0761667	0.14461	0.526704	0.598399	0.876444
CUFFORG_0151	Olfr1371	11	52213052	52213987	-	936	0.0577624	0.105651	0.546728	0.584566	0.876444
CUFFORG_0841	Olfr568	7	102877122	102878063	+	942	0.0577624	0.105651	0.546728	0.584566	0.876444
CUFFORG_0980	Olfr610	7	103505375	103512122	-	1643	-0.123273	0.23513	-0.524277	0.600086	0.876716
CUFFORG_0260	Olfr19	16	16672249	16676393	-	1959	0.135133	0.25779	0.524196	0.600142	0.876716
CUFFORG_0313	Olfr125	17	37832949	37838490	+	3892	-0.110573	0.213007	-0.519108	0.603686	0.877387
CUFFORG_0240	Olfr1512	14	52371207	52379168	-	2381	-0.126182	0.242694	-0.519925	0.603116	0.877387
CUFFORG_0610	Olfr1086	2	86676399	86680086	-	966	0.139473	0.268371	0.519702	0.603271	0.877387
CUFFORG_0930	Olfr513	7	108750973	108756800	+	2029	-0.136339	0.262111	-0.520158	0.602954	0.877387
CUFFORG_0117	Olfr1375-ps1	11	51048109	51049050	+	942	-0.0974485	0.189361	-0.514619	0.606819	0.880817
CUFFORG_0368	Olfr1463	19	13231339	13235812	+	1716	-0.0490599	0.0963954	-0.508944	0.610791	0.880964
CUFFORG_0266	Olfr171	16	19624150	19629941	-	1211	0.0743229	0.145586	0.510507	0.609696	0.880964
CUFFORG_0531	Olfr1283	2	111366790	111370063	+	1672	-0.0972175	0.190601	-0.510058	0.610011	0.880964
CUFFORG_1006	Olfr658	7	104642880	104647305	-	2912	0.127683	0.249602	0.511547	0.608968	0.880964
CUFFORG_0434	Olfr356	2	36937121	36938068	+	948	-0.1138	0.223244	-0.509755	0.610223	0.880964
CUFFORG_0864	Olfr615	7	103556079	103563798	+	4387	-0.121579	0.240423	-0.50569	0.613074	0.882021
CUFFORG_0740	Olfr1303	2	111812256	111820332	-	3155	0.101547	0.200469	0.506546	0.612473	0.882021
CUFFORG_1100	Olfr881	9	37991872	37996236	+	4018	-0.111018	0.22077	-0.502869	0.615056	0.882641
CUFFORG_0652	Olfr1165-ps	2	88101036	88101985	-	950	0.111581	0.221756	0.503168	0.614846	0.882641
CUFFORG_0277	Olfr191	16	59082908	59089807	-	3763	0.0484739	0.0970751	0.499344	0.617537	0.88286
CUFFORG_1205	Olfr984	9	40096583	40114168	-	5169	0.0552681	0.110465	0.500322	0.616848	0.88286
CUFFORG_0233	Olfr734	14	50316696	50326761	-	4236	-0.082611	0.164735	-0.501477	0.616035	0.88286
CUFFORG_0910	Olfr467	7	107812203	107816336	+	1915	-0.11929	0.239897	-0.497255	0.619009	0.883467
CUFFORG_0282	Olfr197	16	59185556	59186481	-	926	-0.121365	0.244421	-0.49654	0.619514	0.883467
CUFFORG_0958	Olfr551	7	102587528	102591992	-	1528	-0.124368	0.25227	-0.492996	0.622016	0.885925
CUFFORG_0820	Olfr300-ps1	7	86443021	86443926	+	906	0.130804	0.267806	0.488428	0.625246	0.888303
CUFFORG_0144	Olfr404-ps1	11	74239531	74240540	+	1010	0.106711	0.218185	0.489088	0.62478	0.888303
CUFFORG_1094	Olfr874	9	37745136	37748594	+	2602	0.123023	0.252666	0.4869	0.626329	0.888628
CUFFORG_0927	Olfr508	7	108629989	108631657	+	1669	-0.129184	0.265864	-0.485901	0.627037	0.888628
CUFFORG_0871	Olfr65	7	103903467	103908645	+	3177	-0.108959	0.226975	-0.480047	0.631194	0.891351
CUFFORG_0359	Olfr1444	19	12857283	12863440	+	1895	-0.107625	0.225167	-0.477978	0.632666	0.891351
CUFFORG_0960	Olfr33	7	102712151	102719070	-	2372	-0.113222	0.235211	-0.481366	0.630257	0.891351
CUFFORG_0982	Olfr616	7	103563944	103569106	-	1393	0.126174	0.263543	0.478759	0.63211	0.891351
CUFFORG_0835	Olfr555	7	102658823	102659770	+	948	0.0635565	0.133051	0.477684	0.632875	0.891351
CUFFORG_0859	Olfr598	7	103323281	103329888	+	2313	-0.114493	0.241446	-0.474197	0.635359	0.893016
CUFFORG_0624	Olfr1105	2	87031260	87034246	-	2987	-0.114369	0.241936	-0.472722	0.636411	0.893016
CUFFORG_0510	Olfr475-ps1	2	88623305	88624236	+	932	0.10136	0.21405	0.473533	0.635833	0.893016
CUFFORG_0236	Olfr749	14	50736171	50745094	-	1580	-0.110238	0.234878	-0.469342	0.638825	0.8931
CUFFORG_1009	Olfr667	7	104914742	104921482	-	2695	0.116845	0.248751	0.469725	0.638552	0.8931
CUFFORG_0926	Olfr507	7	108621814	108622764	+	951	0.092182	0.196345	0.469489	0.63872	0.8931
CUFFORG_0058	Olfr813	10	129855367	129858722	+	2425	-0.119451	0.255966	-0.466667	0.640738	0.893578
CUFFORG_0975	Olfr602-ps1	7	103367520	103368479	-	960	0.0775093	0.165954	0.467054	0.640461	0.893578
CUFFORG_0526	Olfr1274-ps	2	90398646	90403898	+	3435	0.054498	0.117128	0.465285	0.641727	0.893863
CUFFORG_0255	Olfr15	16	3830878	3844747	+	12865	-0.0296631	0.0645594	-0.45947	0.645897	0.894364
CUFFORG_0102	Olfr1389	11	49423067	49432968	+	3770	0.0861158	0.187268	0.459853	0.645622	0.894364
CUFFORG_0230	Olfr731	14	50233347	50241866	-	8192	-0.0698893	0.151587	-0.46105	0.644763	0.894364
CUFFORG_0254	Olfr161	16	3591042	3594186	+	1996	0.119378	0.259365	0.460271	0.645322	0.894364
CUFFORG_0534	Olfr1287	2	111449142	111450059	+	918	-0.096496	0.210092	-0.459303	0.646017	0.894364
CUFFORG_0931	Olfr523	7	140173217	140178758	+	5279	0.0509058	0.114286	0.445424	0.656013	0.896195
CUFFORG_0994	Olfr67	7	103784510	103791830	-	3944	-0.10613	0.239997	-0.442212	0.658336	0.896195
CUFFORG_0554	Olfr987	2	85330675	85339375	-	1863	-0.0902823	0.200428	-0.450448	0.652388	0.896195
CUFFORG_0340	Olfr112	17	37561682	37567094	-	4660	0.0920298	0.20408	0.450949	0.652026	0.896195
CUFFORG_1195	Olfr958	9	39548344	39552920	-	4066	0.0955176	0.21499	0.444288	0.656835	0.896195
CUFFORG_1118	Olfr901	9	38429482	38432682	+	2708	0.0831131	0.184088	0.451485	0.65164	0.896195
CUFFORG_0985	Olfr622	7	103638451	103642675	-	2219	0.11533	0.257834	0.447302	0.654657	0.896195
CUFFORG_0978	Olfr607	7	103457198	103464147	-	4034	-0.115285	0.260724	-0.442172	0.658364	0.896195
CUFFORG_0087	Olfr819	10	129963011	129967266	-	3930	0.111519	0.249437	0.447082	0.654816	0.896195
CUFFORG_0861	Olfr606	7	103449057	103452911	+	2029	-0.113372	0.254526	-0.445426	0.656012	0.896195
CUFFORG_1175	Olfr18	9	20312503	20336094	-	2545	-0.115861	0.258253	-0.448633	0.653696	0.896195
CUFFORG_0483	Olfr153	2	87531796	87533053	+	1258	-0.117594	0.264456	-0.444663	0.656563	0.896195
CUFFORG_0823	Olfr296-ps1	7	86561734	86562659	+	926	-0.115859	0.257731	-0.449534	0.653047	0.896195
CUFFORG_0869	Olfr243	7	103716596	103717546	+	951	0.0917113	0.203563	0.450531	0.652328	0.896195
CUFFORG_0698	Olfr1238	2	89401968	89409676	-	5784	-0.0651385	0.148332	-0.43914	0.66056	0.898109
CUFFORG_0482	Olfr1126	2	87453936	87458911	+	1854	0.0667452	0.153439	0.434995	0.663566	0.90112
CUFFORG_0002	Olfr1412	1	92585779	92591375	+	3663	-0.0516672	0.120826	-0.427615	0.668931	0.901399
CUFFORG_0916	Olfr479	7	108050693	108056600	+	3065	-0.0623273	0.145312	-0.428921	0.66798	0.901399
CUFFORG_0962	Olfr78	7	102740602	102759471	-	4410	-0.102534	0.23887	-0.429244	0.667746	0.901399
CUFFORG_0950	Olfr305	7	86360901	86366837	-	3702	-0.0713299	0.167015	-0.427087	0.669316	0.901399
CUFFORG_0271	Olfr178	16	58888308	58892174	-	2214	-0.10107	0.235302	-0.429532	0.667536	0.901399
CUFFORG_0763	Olfr1331	4	118864649	118871707	+	3230	0.114391	0.267104	0.428264	0.668459	0.901399
CUFFORG_0020	Olfr248	1	174391046	174392055	+	1010	-0.0675127	0.156087	-0.432532	0.665355	0.901399
CUFFORG_0256	Olfr166	16	19483694	19490302	+	4801	0.0313914	0.0792025	0.396344	0.691852	0.907059
CUFFORG_0048	Olfr788	10	129470998	129476618	+	4747	-0.0441255	0.105915	-0.416612	0.676962	0.907059
CUFFORG_0183	Olfr43	11	74205664	74211369	-	2194	-0.0394262	0.0949558	-0.415206	0.677991	0.907059
CUFFORG_0040	Olfr776	10	129259116	129264298	+	4837	-0.0474442	0.11871	-0.399666	0.689402	0.907059
CUFFORG_0315	Olfr127	17	37900486	37906201	+	3091	0.0836746	0.205311	0.40755	0.683604	0.907059
CUFFORG_0067	Olfr769	10	129108952	129117861	-	4325	0.0662695	0.164176	0.403649	0.68647	0.907059
CUFFORG_0325	Olfr91	17	37090618	37098298	-	3875	0.0776055	0.188716	0.411229	0.680905	0.907059
CUFFORG_0461	Olfr1032	2	86005540	86009125	+	1454	-0.0923968	0.232952	-0.396634	0.691638	0.907059
CUFFORG_0860	Olfr599	7	103335840	103339564	+	2240	0.0958705	0.241155	0.397548	0.690963	0.907059
CUFFORG_0441	Olfr368	2	37326515	37338105	+	3138	-0.096609	0.232105	-0.41623	0.677242	0.907059
CUFFORG_0529	Olfr1279	2	111300635	111308963	+	3305	0.0984826	0.24553	0.401103	0.688345	0.907059
CUFFORG_0957	Olfr545	7	102491466	102499591	-	3514	0.100008	0.244966	0.408254	0.683087	0.907059
CUFFORG_1068	Olfr373	8	72099266	72101639	+	2374	-0.102316	0.255692	-0.400152	0.689045	0.907059
CUFFORG_0341	Olfr113	17	37573758	37577663	-	1791	0.0956465	0.240863	0.397099	0.691295	0.907059
CUFFORG_1056	Olfr516	7	108844880	108850500	-	1372	-0.107622	0.257366	-0.418166	0.675826	0.907059
CUFFORG_0998	Olfr639	7	104011416	104017303	-	1385	0.107901	0.260516	0.414181	0.678742	0.907059
CUFFORG_0404	Olfr1457	19	13093861	13095669	-	1809	-0.110284	0.264432	-0.417059	0.676635	0.907059
CUFFORG_0090	Olfr823	10	130111566	130115360	-	1369	-0.109349	0.264568	-0.413311	0.679378	0.907059
CUFFORG_0798	Olfr441	6	43115744	43116676	+	933	0.108346	0.2674	0.405183	0.685343	0.907059
CUFFORG_0252	Olfr284	15	98340022	98340939	-	918	0.0955634	0.233445	0.409362	0.682274	0.907059
CUFFORG_0591	Olfr1058	2	86385466	86386416	-	951	-0.0796633	0.19475	-0.409055	0.682499	0.907059
CUFFORG_0444	Olfr998	2	85589107	85591893	+	1428	-0.0721362	0.1773	-0.406859	0.684112	0.907059
CUFFORG_0455	Olfr1022	2	85868594	85869541	+	948	-0.0696198	0.174615	-0.398704	0.690111	0.907059
CUFFORG_0222	Olfr722	14	49894085	49901999	-	1813	-0.0389176	0.0997519	-0.390144	0.69643	0.907393
CUFFORG_0211	Olfr739	14	50418626	50427107	+	2800	-0.0597493	0.152855	-0.390888	0.69588	0.907393
CUFFORG_0473	Olfr1115	2	87248027	87253868	+	3283	0.0815311	0.209892	0.388444	0.697688	0.907393
CUFFORG_1155	Olfr229	9	39907358	39911310	+	1681	-0.102777	0.2624	-0.391682	0.695294	0.907393
CUFFORG_0686	Olfr1223	2	89144086	89151336	-	1531	0.105159	0.267726	0.392786	0.694478	0.907393
CUFFORG_0788	Olfr38	6	42757262	42763007	+	1700	0.103774	0.263711	0.393514	0.69394	0.907393
CUFFORG_0537	Olfr1289	2	111483350	111485204	+	1855	-0.103997	0.267514	-0.388754	0.697458	0.907393
CUFFORG_0202	Olfr1362	13	21610978	21614022	-	2291	-0.0832605	0.2159	-0.385643	0.699761	0.90905
CUFFORG_1104	Olfr887	9	38084134	38088047	+	3529	0.0537008	0.140498	0.382216	0.702301	0.910272
CUFFORG_1171	Olfr862	9	19883309	19884343	-	1035	0.0742093	0.193717	0.38308	0.70166	0.910272
CUFFORG_0618	Olfr1098	2	86920873	86924545	-	2961	-0.0766395	0.201733	-0.379905	0.704016	0.911456
CUFFORG_1031	Olfr705	7	106872239	106876891	-	2716	0.0438489	0.115953	0.378161	0.705311	0.911573
CUFFORG_0322	Olfr136	17	38329733	38336643	+	2773	0.0489649	0.129805	0.377218	0.706012	0.911573
CUFFORG_0932	Olfr525	7	140320858	140327283	+	4795	-0.0464994	0.125091	-0.371724	0.710098	0.911573
CUFFORG_1093	Olfr873	9	20298532	20303455	+	4924	-0.0606328	0.163358	-0.371166	0.710514	0.911573
CUFFORG_1149	Olfr150	9	39732513	39738380	+	1675	0.0642962	0.172654	0.372399	0.709596	0.911573
CUFFORG_0851	Olfr588-ps1	7	103140879	103146684	+	3427	0.0943825	0.25341	0.372451	0.709557	0.911573
CUFFORG_0992	Olfr69	7	103766663	103771594	-	1971	0.0997879	0.266877	0.373909	0.708472	0.911573
CUFFORG_1203	Olfr980	9	40006015	40006947	-	933	0.0929581	0.248418	0.374201	0.708255	0.911573
CUFFORG_0512	Olfr1201	2	88793036	88796827	+	2602	0.0664984	0.180624	0.368159	0.712755	0.913019
CUFFORG_0575	Olfr1042	2	86156743	86161838	-	5096	-0.0951841	0.259004	-0.3675	0.713246	0.913019
CUFFORG_0908	Olfr17	7	107093220	107098750	+	2608	-0.0422707	0.116984	-0.361337	0.717847	0.917116
CUFFORG_1122	Olfr906	9	38487241	38488986	+	1045	0.0968465	0.268232	0.361055	0.718058	0.917116
CUFFORG_1183	Olfr935	9	38994042	38999683	-	1622	0.0881662	0.245407	0.359265	0.719397	0.917796
CUFFORG_0942	Olfr541	7	140697274	140705606	+	1639	-0.034944	0.0989599	-0.353113	0.724004	0.918524
CUFFORG_0387	Olfr1418	19	11852587	11861066	-	4046	0.0541739	0.152956	0.35418	0.723204	0.918524
CUFFORG_0974	Olfr601	7	103357094	103362644	-	2255	0.0909599	0.256038	0.35526	0.722395	0.918524
CUFFORG_0011	Olfr433	1	174041933	174042936	+	1004	-0.091481	0.258179	-0.354331	0.723091	0.918524
CUFFORG_0865	Olfr617	7	103583997	103586456	+	2460	-0.0888278	0.251025	-0.35386	0.723443	0.918524
CUFFORG_0969	Olfr578	7	102982269	102989324	-	3004	0.0798722	0.228199	0.350011	0.726331	0.919728
CUFFORG_0169	Olfr379-ps1	11	73433291	73434224	-	934	-0.0634724	0.181509	-0.349693	0.726569	0.919728
CUFFORG_0742	Olfr1305	2	111868075	111877149	-	1928	0.0571638	0.165437	0.345533	0.729694	0.920611
CUFFORG_1014	Olfr675	7	105021370	105028435	-	3802	-0.0921426	0.265565	-0.346968	0.728615	0.920611
CUFFORG_1179	Olfr917	9	38664913	38665842	-	930	-0.0622797	0.180053	-0.345897	0.72942	0.920611
CUFFORG_0247	Olfr281	15	98452059	98460395	+	5065	-0.0365893	0.106637	-0.343121	0.731507	0.920885
CUFFORG_0968	Olfr577	7	102971125	102974034	-	2910	-0.0865998	0.252409	-0.343092	0.731529	0.920885
CUFFORG_0270	Olfr177	16	58870955	58874693	-	2326	0.0387031	0.114405	0.338298	0.735139	0.923386
CUFFORG_0850	Olfr587-ps1	7	103134376	103135323	+	948	-0.0670977	0.198	-0.338878	0.734702	0.923386
CUFFORG_0638	Olfr1138	2	87737387	87738322	-	936	0.0901397	0.268309	0.335954	0.736905	0.924585
CUFFORG_1242	Olfr826	10	130179602	130184186	-	1545	0.078053	0.235175	0.331894	0.73997	0.927407
CUFFORG_1032	Olfr706	7	106882589	106888162	-	4931	0.0308241	0.093596	0.329331	0.741906	0.928258
CUFFORG_0317	Olfr130	17	38063908	38074252	+	6359	-0.0323001	0.100102	-0.322671	0.746945	0.928258
CUFFORG_0758	Olfr62	4	118658952	118668042	+	2690	0.0636377	0.198449	0.320675	0.748457	0.928258
CUFFORG_0836	Olfr556	7	102665017	102673270	+	3707	0.0588621	0.184308	0.319368	0.749448	0.928258
CUFFORG_1117	Olfr147	9	38401712	38404979	+	2324	0.0771976	0.241461	0.31971	0.749188	0.928258
CUFFORG_0008	Olfr218	1	173197808	173206336	+	3623	-0.0769243	0.235758	-0.326285	0.744209	0.928258
CUFFORG_0830	Olfr548-ps1	7	102540995	102544602	+	2760	-0.0849606	0.263329	-0.322641	0.746967	0.928258
CUFFORG_0036	Olfr9	10	128989431	128992102	+	2672	0.0859211	0.264451	0.324903	0.745254	0.928258
CUFFORG_0012	Olfr432	1	174049219	174053227	+	2994	0.0838084	0.262608	0.319139	0.749621	0.928258
CUFFORG_0136	Olfr396-ps1	11	73928007	73929568	+	1562	-0.0856452	0.265728	-0.322304	0.747222	0.928258
CUFFORG_0720	Olfr1268-ps1	2	90110468	90111391	-	924	0.0691534	0.211169	0.327479	0.743306	0.928258
CUFFORG_0855	Olfr594	7	103216996	103222313	+	2848	-0.0727594	0.229016	-0.317705	0.750709	0.928594
CUFFORG_0133	Olfr384	11	73598594	73604935	+	2419	-0.0844853	0.268298	-0.314893	0.752843	0.929214
CUFFORG_0508	Olfr1188	2	88559451	88560418	+	968	-0.0651292	0.206342	-0.315637	0.752278	0.929214
CUFFORG_0009	Olfr1404	1	173212392	173218583	+	4231	-0.058905	0.189341	-0.311105	0.755721	0.931755
CUFFORG_0343	Olfr115	17	37609791	37610755	-	960	-0.0695822	0.224443	-0.310021	0.756545	0.931762
CUFFORG_0355	Olfr1440	19	12387286	12401584	+	7616	-0.0304458	0.0999843	-0.304506	0.760742	0.931889
CUFFORG_0152	Olfr30	11	58454105	58462270	-	2481	-0.0444333	0.144355	-0.307806	0.75823	0.931889
CUFFORG_0380	Olfr1494	19	13739728	13750475	+	2181	0.0448869	0.146404	0.306596	0.759151	0.931889
CUFFORG_0499	Olfr1161	2	88022818	88028252	+	3706	0.0680241	0.223155	0.304829	0.760497	0.931889
CUFFORG_1166	Olfr847	9	19373668	19378655	-	2371	0.0739015	0.241213	0.306374	0.75932	0.931889
CUFFORG_0175	Olfr389	11	73774849	73780713	-	3490	-0.0501301	0.169278	-0.296141	0.767123	0.93287
CUFFORG_0794	Olfr446	6	42921377	42931141	+	4399	-0.0659693	0.226573	-0.291161	0.770928	0.93287
CUFFORG_1102	Olfr884	9	38046559	38050178	+	3222	-0.0643465	0.22223	-0.289549	0.772162	0.93287
CUFFORG_0635	Olfr1135	2	87669841	87673642	-	2620	-0.0639854	0.212446	-0.301185	0.763274	0.93287
CUFFORG_0300	Olfr106-ps	17	37390340	37396256	+	2401	0.072265	0.24932	0.289848	0.771932	0.93287
CUFFORG_0171	Olfr382	11	73512326	73520467	-	1606	-0.0772395	0.263595	-0.293023	0.769505	0.93287
CUFFORG_1123	Olfr907	9	38495983	38499882	+	1428	-0.0795984	0.267845	-0.297181	0.766329	0.93287
CUFFORG_0664	Olfr1181	2	88423088	88424023	-	936	0.0773919	0.266576	0.290319	0.771572	0.93287
CUFFORG_1049	Olfr490	7	108286180	108287124	-	945	0.076431	0.264012	0.289498	0.7722	0.93287
CUFFORG_0753	Olfr1402	3	97409356	97422020	-	2145	0.0777135	0.265056	0.293197	0.769372	0.93287
CUFFORG_1137	Olfr930	9	38930173	38931099	+	927	-0.0697719	0.237085	-0.29429	0.768536	0.93287
CUFFORG_1193	Olfr44	9	39484024	39493988	-	1337	-0.0644004	0.214941	-0.299619	0.764468	0.93287
CUFFORG_0945	Olfr310	7	86268730	86269811	-	1082	0.066873	0.22639	0.295389	0.767697	0.93287
CUFFORG_0528	Olfr1278	2	111290136	111298886	+	6917	0.0439216	0.153367	0.286382	0.774586	0.93377
CUFFORG_1042	Olfr480	7	108065768	108066796	-	1029	0.0556564	0.193782	0.287212	0.77395	0.93377
CUFFORG_1182	Olfr934	9	38981386	38988214	-	2012	-0.0741853	0.260958	-0.284281	0.776195	0.934053
CUFFORG_0363	Olfr1451	19	12995014	13000348	+	1629	0.066163	0.233024	0.283932	0.776462	0.934053
CUFFORG_0246	Olfr282	15	98431678	98438638	+	1375	-0.0702903	0.248959	-0.282337	0.777685	0.934536
CUFFORG_0465	Olfr1038-ps	2	86120223	86124063	+	2237	-0.0712736	0.253761	-0.280869	0.778811	0.934902
CUFFORG_0442	Olfr996	2	85579215	85580282	+	1068	0.0730689	0.262553	0.278302	0.780781	0.936279
CUFFORG_0607	Olfr1083-ps	2	86606627	86607569	-	943	0.0605425	0.218461	0.277133	0.781678	0.936368
CUFFORG_0760	Olfr1340	4	118720195	118728362	+	2480	0.0509591	0.185491	0.274725	0.783527	0.936611
CUFFORG_0590	Olfr1057	2	86372908	86378388	-	2897	-0.0554412	0.201457	-0.275201	0.783162	0.936611
CUFFORG_1060	Olfr522	7	140159999	140164764	-	4766	0.0409336	0.150101	0.272707	0.785079	0.937481
CUFFORG_0925	Olfr506	7	108610939	108615308	+	3044	0.0592251	0.220913	0.268092	0.788628	0.937695
CUFFORG_0922	Olfr497	7	108420433	108423866	+	1339	0.0606961	0.226276	0.268239	0.788515	0.937695
CUFFORG_0164	Olfr223	11	59589067	59590168	-	1102	0.0570964	0.213749	0.267119	0.789378	0.937695
CUFFORG_0490	Olfr1146-ps1	2	87816531	87817452	+	922	-0.0337305	0.125832	-0.26806	0.788653	0.937695
CUFFORG_0605	Olfr1081-ps1	2	86567120	86568064	-	945	0.0337305	0.125832	0.26806	0.788653	0.937695
CUFFORG_0688	Olfr1225	2	89168388	89174669	-	5544	0.0459375	0.173582	0.264645	0.791283	0.938978
CUFFORG_0717	Olfr1264	2	90019102	90025490	-	3648	-0.023619	0.0946953	-0.249421	0.803035	0.941442
CUFFORG_0201	Olfr1364	13	21571813	21581759	-	3119	-0.0275707	0.105696	-0.260848	0.79421	0.941442
CUFFORG_0156	Olfr330	11	58527186	58534834	-	2834	0.0349015	0.135018	0.258496	0.796024	0.941442
CUFFORG_0524	Olfr1265	2	90035246	90042347	+	5925	0.0287719	0.112543	0.255653	0.798219	0.941442
CUFFORG_0412	Olfr1500	19	13826987	13830470	-	2223	-0.0593823	0.237214	-0.250332	0.802331	0.941442
CUFFORG_0316	Olfr128	17	37920571	37926735	+	3630	-0.0585719	0.22926	-0.255482	0.798351	0.941442
CUFFORG_0614	Olfr141	2	86804170	86806997	-	2828	-0.0508301	0.202629	-0.250853	0.801928	0.941442
CUFFORG_0627	Olfr1109	2	87091195	87096241	-	2716	-0.0671466	0.259422	-0.258831	0.795765	0.941442
CUFFORG_1057	Olfr517	7	108868121	108869175	-	1055	-0.0683668	0.268139	-0.254968	0.798748	0.941442
CUFFORG_0845	Olfr576	7	102965102	102975160	+	927	0.0644997	0.258935	0.249096	0.803286	0.941442
CUFFORG_0795	Olfr444	6	42955459	42956508	+	1050	-0.0402419	0.159236	-0.252718	0.800486	0.941442
CUFFORG_0645	Olfr74	2	87973707	87974663	-	957	-0.0402419	0.159236	-0.252718	0.800486	0.941442
CUFFORG_0513	Olfr1202	2	88814510	88820739	+	4051	0.0328183	0.133169	0.246442	0.80534	0.942878
CUFFORG_1199	Olfr968	9	39770497	39783222	-	2878	-0.0400448	0.163515	-0.244899	0.806535	0.943306
CUFFORG_0399	Olfr1437	19	12319207	12325101	-	3908	0.0263614	0.109153	0.24151	0.80916	0.944798
CUFFORG_1024	Olfr694	7	106686180	106691781	-	3802	0.0337097	0.139811	0.241109	0.809471	0.944798
CUFFORG_0812	Olfr455	6	42535659	42547641	-	4401	0.0204275	0.0871333	0.23444	0.814644	0.946274
CUFFORG_1023	Olfr693	7	106675005	106680584	-	4015	0.0242027	0.103139	0.234661	0.814472	0.946274
CUFFORG_0401	Olfr1448	19	12916798	12924419	-	4199	-0.0399582	0.175191	-0.228084	0.819581	0.946274
CUFFORG_0029	Olfr419	1	174248514	174252061	-	2685	-0.0462945	0.195465	-0.236842	0.812779	0.946274
CUFFORG_0310	Olfr122	17	37768378	37773749	+	2573	0.0301427	0.132381	0.227697	0.819882	0.946274
CUFFORG_1048	Olfr488	7	108252032	108258347	-	4341	-0.0520371	0.226519	-0.229725	0.818305	0.946274
CUFFORG_0464	Olfr1036	2	86073992	86077194	+	3203	-0.0574194	0.25191	-0.227936	0.819696	0.946274
CUFFORG_0545	Olfr3	2	36811295	36816951	-	2134	0.0522058	0.224719	0.232316	0.816293	0.946274
CUFFORG_1016	Olfr682-ps1	7	105126372	105128405	-	898	-0.0338394	0.147275	-0.229771	0.81827	0.946274
CUFFORG_0704	Olfr1245	2	89574712	89575773	-	1062	0.0349967	0.149542	0.234026	0.814965	0.946274
CUFFORG_0769	Olfr29-ps1	4	43781381	43782328	-	948	-0.0265135	0.112308	-0.236079	0.813371	0.946274
CUFFORG_1013	Olfr672	7	104995760	105002211	-	1680	-0.0522785	0.234636	-0.222807	0.823686	0.946823
CUFFORG_0239	Olfr1513	14	52345930	52356408	-	4438	-0.0532892	0.237408	-0.224462	0.822398	0.946823
CUFFORG_0132	Olfr376	11	73371246	73377836	+	3342	0.0516869	0.230919	0.223832	0.822888	0.946823
CUFFORG_0562	Olfr1002	2	85646490	85648334	-	1845	-0.0571723	0.253648	-0.2254	0.821668	0.946823
CUFFORG_0059	Olfr820	10	130012634	130021066	+	4875	-0.0185697	0.0842654	-0.220372	0.825581	0.946921
CUFFORG_0225	Olfr725	14	50034314	50040375	-	1590	0.0356249	0.165679	0.215024	0.829749	0.946921
CUFFORG_0941	Olfr45	7	140681952	140693119	+	2430	-0.0276982	0.126758	-0.218513	0.82703	0.946921
CUFFORG_0959	Olfr553	7	102611281	102618198	-	3987	-0.0443613	0.204798	-0.216611	0.828512	0.946921
CUFFORG_1125	Olfr911-ps1	9	38523722	38527133	+	3412	-0.0405527	0.187765	-0.215975	0.829007	0.946921
CUFFORG_1096	Olfr876	9	37803058	37806226	+	2562	-0.0555937	0.256266	-0.216937	0.828257	0.946921
CUFFORG_0329	Olfr94	17	37196708	37198011	-	1304	0.0549297	0.256497	0.214153	0.830428	0.946921
CUFFORG_0491	Olfr1147-ps1	2	87822610	87823546	+	937	0.0367757	0.170987	0.215079	0.829706	0.946921
CUFFORG_0842	Olfr570	7	102894577	102901710	+	1423	-0.0538313	0.254808	-0.211262	0.832683	0.947593
CUFFORG_0218	Olfr746	14	50653239	50654183	+	945	-0.0291091	0.137448	-0.211782	0.832277	0.947593
CUFFORG_0084	Olfr815	10	129901329	129905310	-	1565	0.053863	0.256761	0.209778	0.833841	0.947963
CUFFORG_0799	Olfr437	6	43163264	43169861	+	2971	-0.0398892	0.193746	-0.205884	0.836881	0.949522
CUFFORG_0839	Olfr561	7	102771264	102776430	+	2028	-0.055084	0.266366	-0.206799	0.836167	0.949522
CUFFORG_1082	Olfr851	9	19496449	19500954	+	4506	-0.0292522	0.14472	-0.20213	0.839815	0.949899
CUFFORG_0789	Olfr452	6	42785093	42791619	+	2813	-0.033618	0.167098	-0.201187	0.840552	0.949899
CUFFORG_0819	Olfr301	7	86403846	86414024	+	1937	0.0517151	0.25532	0.20255	0.839486	0.949899
CUFFORG_1142	Olfr951	9	39387455	39395633	+	1902	-0.0547141	0.268054	-0.204116	0.838263	0.949899
CUFFORG_0347	Olfr131	17	38081624	38088721	-	1840	0.0216764	0.113237	0.191426	0.848192	0.950405
CUFFORG_0080	Olfr810	10	129787289	129794917	-	4935	0.0444432	0.224405	0.198049	0.843007	0.950405
CUFFORG_0097	Olfr1393	11	49278340	49282765	+	2970	-0.0342632	0.177082	-0.193487	0.846578	0.950405
CUFFORG_0027	Olfr1406	1	173181853	173190640	-	3265	0.0458984	0.241482	0.190069	0.849255	0.950405
CUFFORG_0973	Olfr600	7	103344942	103349659	-	2057	0.0489653	0.257785	0.189946	0.849351	0.950405
CUFFORG_1018	Olfr684	7	105154707	105163653	-	3234	-0.0516412	0.264516	-0.195229	0.845213	0.950405
CUFFORG_0153	Olfr333-ps1	11	58476608	58481400	-	1994	-0.0513864	0.264229	-0.194477	0.845803	0.950405
CUFFORG_0780	Olfr1335	4	118808797	118809944	-	1148	-0.0308369	0.158206	-0.194917	0.845458	0.950405
CUFFORG_0951	Olfr304	7	86385657	86386658	-	1002	0.0297529	0.155691	0.191102	0.848446	0.950405
CUFFORG_1108	Olfr892-ps1	9	38189727	38190652	+	926	0.0297529	0.155691	0.191102	0.848446	0.950405
CUFFORG_0210	Olfr738	14	50407568	50415438	+	2114	0.037484	0.198898	0.188458	0.850517	0.950775
CUFFORG_0135	Olfr390	11	73782964	73790446	+	3772	0.0371513	0.205002	0.181224	0.856192	0.953372
CUFFORG_1003	Olfr648	7	104177181	104183358	-	3312	0.0485929	0.266166	0.182566	0.855138	0.953372
CUFFORG_0651	Olfr1164	2	88092855	88093966	-	1112	-0.0319708	0.175552	-0.182116	0.855492	0.953372
CUFFORG_0881	Olfr650-ps1	7	104206014	104207009	+	996	0.0364453	0.198802	0.183324	0.854544	0.953372
CUFFORG_0161	Olfr318	11	58718320	58724007	-	3422	-0.0177487	0.0999211	-0.177627	0.859016	0.954648
CUFFORG_0533	Olfr1285	2	111406562	111409298	+	1302	0.0402916	0.226588	0.177819	0.858865	0.954648
CUFFORG_0818	Olfr290	7	84913075	84919351	+	4109	0.019281	0.109681	0.175791	0.860458	0.955318
CUFFORG_0145	Olfr406-ps	11	74259865	74271624	+	2869	-0.0258532	0.148177	-0.174475	0.861492	0.955534
CUFFORG_0620	Olfr1100	2	86976063	86979899	-	2848	-0.0263491	0.152931	-0.172295	0.863206	0.955572
CUFFORG_0779	Olfr1337	4	118781636	118782583	-	948	-0.0330469	0.191033	-0.17299	0.862659	0.955572
CUFFORG_0231	Olfr732	14	50278210	50284206	-	4136	-0.0233968	0.139563	-0.167643	0.866864	0.957758
CUFFORG_0421	Olfr340	2	36452587	36453525	+	939	-0.0277538	0.165057	-0.168146	0.866468	0.957758
CUFFORG_0344	Olfr117	17	37657600	37663782	-	3533	0.0154147	0.0994041	0.155071	0.876765	0.958973
CUFFORG_1234	Olfr170	16	19605696	19611882	-	1437	0.0256623	0.157437	0.163	0.870518	0.958973
CUFFORG_0604	Olfr1080	2	86553181	86558138	-	979	-0.0216898	0.138438	-0.156674	0.875502	0.958973
CUFFORG_0337	Olfr103	17	37335089	37339698	-	2293	-0.0277388	0.179565	-0.154478	0.877233	0.958973
CUFFORG_0314	Olfr126	17	37847483	37851981	+	1882	-0.0378688	0.238153	-0.15901	0.873661	0.958973
CUFFORG_0695	Olfr1233	2	89335944	89342398	-	3845	0.0324323	0.199728	0.162382	0.871005	0.958973
CUFFORG_0858	Olfr597	7	103319077	103322183	+	1904	-0.0407941	0.252558	-0.161524	0.871681	0.958973
CUFFORG_1010	Olfr668	7	104922291	104928057	-	3613	-0.0406386	0.256385	-0.158507	0.874058	0.958973
CUFFORG_1029	Olfr700	7	106805510	106806460	-	951	-0.0333202	0.213172	-0.156307	0.875791	0.958973
CUFFORG_0173	Olfr385	11	73588798	73589736	-	939	0.0326997	0.211658	0.154493	0.877221	0.958973
CUFFORG_0127	Olfr313	11	58816928	58818001	+	1074	0.0333202	0.213172	0.156307	0.875791	0.958973
CUFFORG_0831	Olfr549	7	102549870	102555842	+	1891	0.0342037	0.229048	0.14933	0.881293	0.961564
CUFFORG_0407	Olfr1465	19	13313360	13314283	-	924	-0.0332438	0.221923	-0.149799	0.880924	0.961564
CUFFORG_0626	Olfr1107	2	87068687	87075882	-	4437	-0.0222965	0.154194	-0.1446	0.885027	0.964713
CUFFORG_0150	Olfr1372-ps1	11	52154722	52168159	-	9813	-0.0134416	0.105129	-0.127858	0.898261	0.965391
CUFFORG_0706	Olfr1247	2	89605248	89614136	-	5798	0.0126922	0.0981581	0.129304	0.897117	0.965391
CUFFORG_0196	Olfr466	13	65150240	65156152	+	4457	-0.0156927	0.113776	-0.137925	0.890299	0.965391
CUFFORG_0580	Olfr1046	2	86215191	86219308	-	2561	0.0266101	0.203066	0.131042	0.895742	0.965391
CUFFORG_0116	Olfr54	11	51014236	51031578	+	5109	0.0291376	0.218565	0.133313	0.893946	0.965391
CUFFORG_0374	Olfr1480	19	13527940	13531275	+	2054	0.0336645	0.25811	0.130427	0.896229	0.965391
CUFFORG_0370	Olfr1467	19	13362236	13367840	+	3457	-0.0289651	0.224866	-0.12881	0.897508	0.965391
CUFFORG_0010	Olfr418-ps1	1	173266018	173271169	+	1546	-0.0308759	0.237969	-0.129747	0.896766	0.965391
CUFFORG_0182	Olfr139	11	74043991	74047539	-	1598	-0.0348612	0.264385	-0.131858	0.895097	0.965391
CUFFORG_0038	Olfr774	10	129236204	129239403	+	1429	0.0360584	0.260726	0.1383	0.890003	0.965391
CUFFORG_0205	Olfr1360	13	21674001	21674980	-	980	0.0343656	0.262116	0.131109	0.895689	0.965391
CUFFORG_1090	Olfr871	9	20212207	20213353	+	1147	0.0320255	0.250755	0.127716	0.898374	0.965391
CUFFORG_0138	Olfr22-ps1	11	73952143	73955628	+	1213	0.0311114	0.238156	0.130635	0.896064	0.965391
CUFFORG_0454	Olfr1021-ps1	2	85863413	85864361	+	949	0.0296575	0.220802	0.134317	0.893152	0.965391
CUFFORG_1172	Olfr866	9	20026959	20028035	-	1077	0.0299708	0.213603	0.140311	0.888414	0.965391
CUFFORG_0311	Olfr123	17	37793529	37798373	+	2957	0.0185479	0.149252	0.124273	0.901099	0.966495
CUFFORG_0326	Olfr92	17	37110507	37120091	-	2123	-0.0231119	0.184907	-0.124992	0.90053	0.966495
CUFFORG_1143	Olfr954	9	39456708	39462999	+	1666	0.0275013	0.225193	0.122123	0.902801	0.967409
CUFFORG_0883	Olfr652	7	104560901	104568191	+	4380	-0.0304845	0.253952	-0.12004	0.904451	0.968265
CUFFORG_0680	Olfr1217	2	89021411	89032066	-	4189	-0.0187462	0.15986	-0.117266	0.906649	0.969105
CUFFORG_0216	Olfr744	14	50614879	50619839	+	2635	0.0275328	0.236967	0.116188	0.907503	0.969105
CUFFORG_0131	Olfr20	11	73350828	73355913	+	2307	0.029359	0.253477	0.115825	0.907791	0.969105
CUFFORG_0665	Olfr1182	2	88442939	88449121	-	4325	0.0216479	0.197172	0.109792	0.912574	0.973299
CUFFORG_0837	Olfr557	7	102695914	102700623	+	2602	-0.0265633	0.252505	-0.105199	0.916218	0.976269
CUFFORG_0047	Olfr787	10	129461862	129467485	+	5528	-0.0127723	0.123459	-0.103454	0.917603	0.976468
CUFFORG_0395	Olfr76	19	12118128	12123196	-	3036	-0.0174198	0.169628	-0.102694	0.918206	0.976468
CUFFORG_0500	Olfr1168	2	88181880	88186919	+	2635	0.0174921	0.171962	0.101721	0.918978	0.976468
CUFFORG_0189	Olfr462	11	87884979	87892274	-	7296	-0.016755	0.167436	-0.100068	0.92029	0.97695
CUFFORG_0030	Olfr1355	10	78875549	78880106	+	1148	-0.0232521	0.243772	-0.0953846	0.924009	0.979984
CUFFORG_1128	Olfr913	9	38592773	38596217	+	2421	-0.0144646	0.155621	-0.0929477	0.925945	0.980969
CUFFORG_0991	Olfr630	7	103753493	103757350	-	2294	0.0230597	0.250528	0.0920445	0.926663	0.980969
CUFFORG_0832	Olfr550	7	102571243	102583011	+	5105	0.0143738	0.158624	0.0906156	0.927798	0.981259
CUFFORG_0792	Olfr448	6	42890437	42899085	+	3315	0.0217003	0.249918	0.0868298	0.930807	0.983527
CUFFORG_1008	Olfr666	7	104891535	104895939	-	2223	0.0203231	0.240799	0.0843986	0.93274	0.98375
CUFFORG_0342	Olfr114	17	37589382	37592694	-	1062	-0.0225813	0.267588	-0.0843884	0.932748	0.98375
CUFFORG_0613	Olfr1090	2	86752724	86758984	-	2131	0.0145221	0.177068	0.0820144	0.934635	0.984829
CUFFORG_0303	Olfr109	17	37458973	37471590	+	5998	-0.00798833	0.110161	-0.0725151	0.942192	0.984967
CUFFORG_1161	Olfr24	9	18751507	18763986	-	4383	-0.012233	0.168505	-0.0725973	0.942127	0.984967
CUFFORG_0422	Olfr342	2	36524998	36530790	+	3829	0.00875047	0.124276	0.0704115	0.943866	0.984967
CUFFORG_0764	Olfr1330	4	118888597	118898115	+	4674	-0.00857978	0.121761	-0.0704643	0.943824	0.984967
CUFFORG_0457	Olfr1025-ps1	2	85916029	85922406	+	4622	-0.015169	0.209618	-0.0723649	0.942312	0.984967
CUFFORG_1243	Olfr806	10	129735943	129741937	-	3368	-0.0115184	0.163438	-0.0704755	0.943815	0.984967
CUFFORG_1127	Olfr912	9	38580190	38584767	+	3605	0.00999619	0.145304	0.0687951	0.945153	0.984967
CUFFORG_0121	Olfr179	11	58658647	58669528	+	5096	0.013568	0.187262	0.0724544	0.94224	0.984967
CUFFORG_0281	Olfr196	16	59166648	59170444	-	1700	-0.0149084	0.188932	-0.0789092	0.937105	0.984967
CUFFORG_0070	Olfr772	10	129172573	129177921	-	2965	-0.0164915	0.223998	-0.0736234	0.94131	0.984967
CUFFORG_0063	Olfr1356	10	78846637	78852151	-	1423	0.0145834	0.208973	0.0697863	0.944364	0.984967
CUFFORG_0361	Olfr1449	19	12931007	12935749	+	1131	0.0208817	0.267904	0.0779447	0.937872	0.984967
CUFFORG_1021	Olfr690	7	105329057	105334079	-	1245	0.0168593	0.255054	0.0661008	0.947298	0.985397
CUFFORG_0761	Olfr1339	4	118732183	118736906	+	2551	-0.0149542	0.222662	-0.0671608	0.946454	0.985397
CUFFORG_0452	Olfr1018	2	85818486	85824221	+	3198	-0.00542691	0.0859932	-0.0631086	0.94968	0.986973
CUFFORG_0276	Olfr190	16	59067102	59077951	-	8224	0.00770074	0.12535	0.0614337	0.951014	0.987073
CUFFORG_0509	Olfr1189	2	88586478	88592762	+	1959	-0.0127841	0.210229	-0.0608101	0.95151	0.987073
CUFFORG_0054	Olfr800	10	129657673	129662074	+	3813	0.0105642	0.186025	0.056789	0.954713	0.989493
CUFFORG_0583	Olfr1049	2	86254357	86257323	-	1438	-0.0135089	0.258848	-0.0521884	0.958379	0.992388
CUFFORG_0348	Olfr132	17	38129866	38134526	-	1910	-0.00643905	0.130865	-0.0492036	0.960757	0.99372
CUFFORG_1030	Olfr702	7	106823489	106826743	-	1348	-0.0113217	0.239423	-0.0472873	0.962284	0.99372
CUFFORG_1132	Olfr922	9	38814614	38816754	+	1668	-0.0127398	0.267378	-0.0476472	0.961997	0.99372
CUFFORG_0006	Olfr16	1	172950381	172958357	+	2718	0.00768417	0.17842	0.0430679	0.965647	0.994486
CUFFORG_0546	Olfr351	2	36858622	36862647	-	2332	0.0096655	0.219685	0.0439971	0.964907	0.994486
CUFFORG_0267	Olfr172	16	58759544	58763176	-	1834	-0.00990969	0.222487	-0.0445405	0.964474	0.994486
CUFFORG_1190	Olfr948	9	39317087	39319622	-	2536	0.00956657	0.23937	0.0399657	0.96812	0.995231
CUFFORG_0599	Olfr228	2	86481856	86487414	-	1947	0.00973997	0.239462	0.0406743	0.967556	0.995231
CUFFORG_0073	Olfr796	10	129605492	129612184	-	3168	0.00120868	0.141802	0.00852372	0.993199	1
CUFFORG_0274	Olfr186	16	59025797	59030274	-	2320	-0.00129786	0.105896	-0.0122559	0.990221	1
CUFFORG_0304	Olfr110	17	37492468	37500164	+	1624	-1.5e-15	0.124485	-1.2e-14	1	1
CUFFORG_0198	Olfr1368	13	21141882	21145863	-	1629	-0.00184853	0.128896	-0.0143413	0.988558	1
CUFFORG_1219	Olfr1318	2	112154198	112159157	+	3940	0.00209581	0.129711	0.0161575	0.987109	1
CUFFORG_1086	Olfr859	9	19804906	19813577	+	5549	0.00254571	0.185135	0.0137505	0.989029	1
CUFFORG_0857	Olfr596	7	103305667	103312782	+	3373	-0.00394633	0.227736	-0.0173285	0.986175	1
CUFFORG_0739	Olfr1298	2	111644534	111649201	-	1527	-9.23e-17	0.189867	-4.86e-16	1	1
CUFFORG_1196	Olfr959	9	39569403	39575514	-	4288	-0.00470808	0.220567	-0.0213454	0.98297	1
CUFFORG_0129	Olfr311	11	58839251	58844111	+	2602	-1.11e-15	0.213713	-5.18e-15	1	1
CUFFORG_0953	Olfr298	7	86486712	86492478	-	3159	-0.00763693	0.263433	-0.0289901	0.976873	1
CUFFORG_0977	Olfr605	7	103440410	103443150	-	2741	0.00855628	0.260563	0.0328377	0.973804	1
CUFFORG_0400	Olfr1446	19	12888266	12893508	-	2575	-8.29e-16	0.240231	-3.45e-15	1	1
CUFFORG_0506	Olfr1185-ps1	2	88493313	88500378	+	1680	7.02e-17	0.258676	2.71e-16	1	1
CUFFORG_1141	Olfr944	9	39217359	39218294	+	936	2.19e-16	0.258949	8.44e-16	1	1
CUFFORG_0862	Olfr608	7	103468294	103471358	+	1530	2.47e-16	0.267582	9.22e-16	1	1
CUFFORG_1095	Olfr875	9	37771857	37774459	+	2045	8.32e-18	0.268373	3.1e-17	1	1
CUFFORG_0018	Olfr420	1	174155633	174160433	+	2044	-3.72e-17	0.268308	-1.39e-16	1	1
CUFFORG_1238	Olfr399	11	74053127	74056615	-	1796	-2.85e-16	0.2636	-1.08e-15	1	1
CUFFORG_0778	Olfr1338	4	118753595	118754536	-	942	-1.24e-17	0.244393	-5.08e-17	1	1
CUFFORG_0467	Olfr1076	2	86508461	86509402	+	942	3.21e-17	0.18949	1.69e-16	1	1
CUFFORG_1007	Olfr664	7	104733385	104734362	-	978	-2.57e-17	0.182186	-1.41e-16	1	1
CUFFORG_0425	Olfr345	2	36640041	36640976	+	936	-3.75e-17	0.154971	-2.42e-16	1	1
CUFFORG_0141	Olfr401	11	74121291	74122238	+	948	1.05e-17	0.152531	6.88e-17	1	1
CUFFORG_1051	Olfr493	7	108346035	108346979	-	945	2.22e-17	0.131496	1.69e-16	1	1
CUFFORG_0976	Olfr603	7	103383062	103384000	-	939	-2.98e-17	0.131496	-2.27e-16	1	1
CUFFORG_0954	Olfr294	7	86615636	86616643	-	1008	2.64e-17	0.131496	2.01e-16	1	1
CUFFORG_1050	Olfr492	7	108322720	108323665	-	930	2.48e-17	0.131496	1.89e-16	1	1
CUFFORG_1167	Olfr850	9	19477301	19478248	-	948	7.08e-18	0.118335	5.99e-17	1	1
CUFFORG_0875	Olfr634-ps1	7	103956412	103957366	+	955	-5e-17	0.118335	-4.23e-16	1	1
CUFFORG_0971	Olfr589	7	103154792	103155745	-	954	-4.01e-17	0.118335	-3.39e-16	1	1
CUFFORG_0576	Olfr1043	2	86161890	86167522	-	1824	-0.630134	0.257827	-2.44402	NA	NA
CUFFORG_1169	Olfr854	9	19566435	19567382	-	948	-0.0557536	0.085037	-0.655639	0.512057	NA
CUFFORG_0416	Olfr335-ps	2	36301541	36302479	+	939	-0.0557536	0.085037	-0.655639	0.512057	NA
CUFFORG_0872	Olfr631	7	103915062	103929911	+	1519	-0.0325322	0.0796874	-0.408248	0.683091	NA
CUFFORG_0984	Olfr621-ps1	7	103629024	103629958	-	935	-0.0325322	0.0796874	-0.408248	0.683091	NA
CUFFORG_0302	Olfr108	17	37445480	37446517	+	1038	-0.0325322	0.0796874	-0.408248	0.683091	NA
CUFFORG_0891	Olfr663	7	104703569	104704527	+	959	-0.0325322	0.0796874	-0.408248	0.683091	NA
CUFFORG_0631	Olfr1127-ps1	2	87523512	87524367	-	856	-0.0260641	0.100168	-0.260203	0.794707	NA
CUFFORG_0847	Olfr583	7	103051300	103052259	+	960	-0.0325322	0.0796874	-0.408248	0.683091	NA
CUFFORG_0149	Olfr1373	11	52144593	52145528	-	936	-0.0185604	0.0849833	-0.218401	0.827117	NA
CUFFORG_0707	Olfr1248	2	89617168	89618245	-	1078	-0.0325322	0.0796874	-0.408248	0.683091	NA
CUFFORG_0409	Olfr1475	19	13479252	13480196	-	945	-0.0325322	0.0796874	-0.408248	0.683091	NA
CUFFORG_0553	Olfr363-ps	2	37106257	37106510	-	254	-0.0260641	0.100168	-0.260203	0.794707	NA
CUFFORG_0186	Olfr408-ps1	11	74298151	74299073	-	923	-0.0162661	0.0796874	-0.204124	0.838256	NA
CUFFORG_0501	Olfr1169-ps1	2	88197464	88197679	+	216	-0.0162661	0.0796874	-0.204124	0.838256	NA
CUFFORG_0598	Olfr1069-ps1	2	86463797	86465075	-	930	-0.0162661	0.0796874	-0.204124	0.838256	NA
CUFFORG_0646	Olfr1159-ps1	2	87998297	87999188	-	892	-0.0162661	0.0796874	-0.204124	0.838256	NA
CUFFORG_1015	Olfr680-ps1	7	105090708	105092787	-	900	-0.0162661	0.0796874	-0.204124	0.838256	NA
CUFFORG_0364	Olfr1452-ps1	19	13016225	13017149	+	925	0.0260641	0.100168	0.260203	0.794707	NA
CUFFORG_0586	Olfr1053	2	86314343	86315285	-	943	-8.63e-18	0.0796874	-1.08e-16	1	NA
CUFFORG_0595	Olfr1063-ps1	2	86434311	86435252	-	942	0.0260641	0.100168	0.260203	0.794707	NA
CUFFORG_0622	Olfr1103-ps1	2	87009938	87010875	-	938	-0.0162661	0.0796874	-0.204124	0.838256	NA
CUFFORG_0632	Olfr1128	2	87544607	87545542	-	936	0.0260641	0.100168	0.260203	0.794707	NA
CUFFORG_0774	Olfr271-ps1	4	52935430	52936381	-	952	-8.63e-18	0.0796874	-1.08e-16	1	NA
CUFFORG_0550	Olfr359-ps1	2	37019259	37020202	-	944	0.0185604	0.0849833	0.218401	0.827117	NA
CUFFORG_0017	Olfr421-ps1	1	174151481	174152530	+	1050	0.0185604	0.0849833	0.218401	0.827117	NA
CUFFORG_0071	Olfr773	10	129186484	129187419	-	936	-0.0162661	0.0796874	-0.204124	0.838256	NA
CUFFORG_0295	Olfr755-ps1	17	37276648	37278105	+	908	-0.0162661	0.0796874	-0.204124	0.838256	NA
CUFFORG_0829	Olfr547	7	102534749	102535688	+	940	-0.0162661	0.0796874	-0.204124	0.838256	NA
CUFFORG_1124	Olfr908	9	38516034	38516965	+	932	-1.9e-17	0.0796874	-2.38e-16	1	NA
CUFFORG_0007	Olfr1407-ps1	1	173150131	173150372	+	242	NA	NA	NA	NA	NA
CUFFORG_0041	Olfr779	10	129311509	129311898	+	390	0.0325322	0.0796874	0.408248	0.683091	NA
CUFFORG_0088	Olfr247	10	129974605	129975567	-	963	NA	NA	NA	NA	NA
CUFFORG_0089	Olfr247	10	129983480	129984442	-	963	NA	NA	NA	NA	NA
CUFFORG_0111	Olfr1379-ps1	11	50959086	50959909	+	824	NA	NA	NA	NA	NA
CUFFORG_0114	Olfr1376-ps1	11	50991798	50992695	+	898	NA	NA	NA	NA	NA
CUFFORG_0118	Olfr1374-ps1	11	51142532	51143467	+	936	NA	NA	NA	NA	NA
CUFFORG_0140	Olfr400-ps1	11	74104862	74110785	+	911	NA	NA	NA	NA	NA
CUFFORG_0146	Olfr409-ps1	11	74317027	74318000	+	974	NA	NA	NA	NA	NA
CUFFORG_0155	Olfr331	11	58501598	58502572	-	975	NA	NA	NA	NA	NA
CUFFORG_0184	Olfr405-ps1	11	74255221	74266236	-	1571	0.0782976	0.100233	0.781155	0.434712	NA
CUFFORG_0185	Olfr407-ps1	11	74280715	74281732	-	846	NA	NA	NA	NA	NA
CUFFORG_0191	Olfr1397-ps1	11	108687074	108688035	-	962	NA	NA	NA	NA	NA
CUFFORG_0194	Olfr1367	13	21346910	21347964	+	1055	NA	NA	NA	NA	NA
CUFFORG_0294	Olfr754-ps1	17	37249475	37250867	+	785	NA	NA	NA	NA	NA
CUFFORG_0297	Olfr757-ps1	17	37376856	37377224	+	369	NA	NA	NA	NA	NA
CUFFORG_0334	Olfr756-ps1	17	37285142	37286069	-	928	NA	NA	NA	NA	NA
CUFFORG_0338	Olfr759-ps1	17	37407761	37408481	-	721	NA	NA	NA	NA	NA
CUFFORG_0339	Olfr760-ps1	17	37451441	37451997	-	557	0.0162661	0.0796874	0.204124	0.838256	NA
CUFFORG_0345	Olfr761	17	37952051	37953022	-	972	0.0325322	0.0796874	0.408248	0.683091	NA
CUFFORG_0350	Olfr762-ps1	17	38313309	38315021	-	890	NA	NA	NA	NA	NA
CUFFORG_0384	Olfr1503-ps1	19	13877457	13878253	+	797	NA	NA	NA	NA	NA
CUFFORG_0397	Olfr262	19	12240721	12241659	-	939	0.0557536	0.085037	0.655639	0.512057	NA
CUFFORG_0403	Olfr1456-ps1	19	13078821	13079335	-	473	NA	NA	NA	NA	NA
CUFFORG_0415	Olfr334-ps1	2	36285028	36285933	+	906	NA	NA	NA	NA	NA
CUFFORG_0417	Olfr336-ps1	2	36323325	36324263	+	939	NA	NA	NA	NA	NA
CUFFORG_0418	Olfr337-ps1	2	36336628	36337080	+	453	NA	NA	NA	NA	NA
CUFFORG_0423	Olfr343-ps1	2	36539197	36539499	+	303	NA	NA	NA	NA	NA
CUFFORG_0430	Olfr349-ps1	2	36844518	36845099	+	582	NA	NA	NA	NA	NA
CUFFORG_0446	Olfr1003-ps1	2	85653329	85654053	+	725	NA	NA	NA	NA	NA
CUFFORG_0458	Olfr1027-ps1	2	85932145	85933486	+	1342	NA	NA	NA	NA	NA
CUFFORG_0493	Olfr1149-ps1	2	87839979	87840423	+	445	NA	NA	NA	NA	NA
CUFFORG_0555	Olfr990-ps1	2	85388140	85389035	-	896	NA	NA	NA	NA	NA
CUFFORG_0563	Olfr1004-ps1	2	85656263	85656716	-	454	NA	NA	NA	NA	NA
CUFFORG_0568	Olfr1017-ps1	2	85808298	85808984	-	687	NA	NA	NA	NA	NA
CUFFORG_0593	Olfr1061	2	86413109	86414050	-	942	NA	NA	NA	NA	NA
CUFFORG_0600	Olfr1073-ps1	2	86487918	86488805	-	595	NA	NA	NA	NA	NA
CUFFORG_0602	Olfr1078-ps1	2	86528891	86530427	-	632	NA	NA	NA	NA	NA
CUFFORG_0640	Olfr1144-ps1	2	87808358	87808676	-	319	NA	NA	NA	NA	NA
CUFFORG_0657	Olfr1172-ps1	2	88264161	88264364	-	204	NA	NA	NA	NA	NA
CUFFORG_0666	Olfr1187-ps1	2	88540124	88540510	-	325	NA	NA	NA	NA	NA
CUFFORG_0697	Olfr1235-ps1	2	89384897	89390234	-	292	NA	NA	NA	NA	NA
CUFFORG_0719	Olfr1267-ps1	2	90085530	90086459	-	930	0.0162661	0.0796874	0.204124	0.838256	NA
CUFFORG_0734	Olfr1292-ps1	2	111508573	111509511	-	939	NA	NA	NA	NA	NA
CUFFORG_0737	Olfr1296-ps1	2	111593073	111594011	-	939	NA	NA	NA	NA	NA
CUFFORG_0741	Olfr268-ps1	2	111844262	111851838	-	945	NA	NA	NA	NA	NA
CUFFORG_0762	Olfr1332-ps1	4	118854092	118855045	+	954	NA	NA	NA	NA	NA
CUFFORG_0767	Olfr269-ps1	4	43767476	43767777	-	302	0.0162661	0.0796874	0.204124	0.838256	NA
CUFFORG_0776	Olfr1343-ps1	4	118672609	118682213	-	941	NA	NA	NA	NA	NA
CUFFORG_0784	Olfr719-ps	5	106906738	106906980	+	243	NA	NA	NA	NA	NA
CUFFORG_0796	Olfr443-ps1	6	43094435	43095349	+	915	0.0162661	0.0796874	0.204124	0.838256	NA
CUFFORG_0811	Olfr456	6	42486163	42487214	-	1052	0.0325322	0.0796874	0.408248	0.683091	NA
CUFFORG_0814	Olfr1344	7	6438874	6441691	+	1999	0.0325322	0.0796874	0.408248	0.683091	NA
CUFFORG_0840	Olfr564	7	102803480	102804430	+	951	NA	NA	NA	NA	NA
CUFFORG_0844	Olfr574	7	102948467	102949507	+	1041	NA	NA	NA	NA	NA
CUFFORG_0852	Olfr590-ps1	7	103165898	103166750	+	853	NA	NA	NA	NA	NA
CUFFORG_0856	Olfr595-ps1	7	103235632	103236558	+	927	0.0162661	0.0796874	0.204124	0.838256	NA
CUFFORG_0868	Olfr625-ps1	7	103682720	103683685	+	966	NA	NA	NA	NA	NA
CUFFORG_0877	Olfr637-ps1	7	103996000	103996461	+	462	NA	NA	NA	NA	NA
CUFFORG_0889	Olfr660-ps1	7	104678718	104679092	+	375	NA	NA	NA	NA	NA
CUFFORG_0899	Olfr688	7	105288095	105289060	+	966	NA	NA	NA	NA	NA
CUFFORG_0913	Olfr474	7	107954643	107955575	+	933	0.0325322	0.0796874	0.408248	0.683091	NA
CUFFORG_0924	Olfr503	7	108544527	108545498	+	972	0.0557536	0.085037	0.655639	0.512057	NA
CUFFORG_0949	Olfr306-ps1	7	86353092	86353719	-	628	NA	NA	NA	NA	NA
CUFFORG_0966	Olfr573-ps1	7	102941688	102942575	-	888	NA	NA	NA	NA	NA
CUFFORG_0988	Olfr626-ps1	7	103691818	103692102	-	285	NA	NA	NA	NA	NA
CUFFORG_0989	Olfr260-ps1	7	103699576	103700754	-	822	NA	NA	NA	NA	NA
CUFFORG_0997	Olfr636-ps1	7	103988991	103990007	-	922	NA	NA	NA	NA	NA
CUFFORG_1002	Olfr647-ps1	7	104167409	104168285	-	877	NA	NA	NA	NA	NA
CUFFORG_1053	Olfr504	7	108564837	108565793	-	957	NA	NA	NA	NA	NA
CUFFORG_1055	Olfr514	7	108825065	108825997	-	933	0.0162661	0.0796874	0.204124	0.838256	NA
CUFFORG_1075	Olfr834	9	18987990	18988928	+	939	NA	NA	NA	NA	NA
CUFFORG_1101	Olfr883	9	38025808	38026737	+	930	NA	NA	NA	NA	NA
CUFFORG_1135	Olfr26	9	38855060	38855990	+	931	NA	NA	NA	NA	NA
CUFFORG_1136	Olfr926	9	38877126	38878176	+	1051	NA	NA	NA	NA	NA
CUFFORG_1163	Olfr833-ps1	9	18970289	18970557	-	269	NA	NA	NA	NA	NA
CUFFORG_1177	Olfr891	9	38179871	38180821	-	951	NA	NA	NA	NA	NA
CUFFORG_1191	Olfr952	9	39426093	39427148	-	1056	NA	NA	NA	NA	NA
CUFFORG_1197	Olfr964-ps1	9	39686044	39686942	-	899	0.0782976	0.100233	0.781155	0.434712	NA
CUFFORG_1214	Olfr1327-ps1	X	74762013	74762879	-	867	NA	NA	NA	NA	NA
ENSMUSG00000066914	Olfr831-ps1	9	18932467	18945092	-	444	NA	NA	NA	NA	NA
