# Supplementary material for: Variation in olfactory neuron repertoires is genetically controlled and environmentally modulated
Source: eLife. 2017 Apr 25;6:e21476. doi: 10.7554/eLife.21476 (PMC5404925; doi:10.7554/eLife.21476)
Supplement: Figure 4—source data 2. — Excel workbook detailing the number of Olf1/Ebf1 (OE) and homeodomain (HD) transcription-factor-binding sites predicted by RegionMiner, for 1 kb upstream of the transcription start site (TSS) of OR genes (as reported in Ibarra-Soria et al., 2014) in all three strains. The genomic coordinates of each motif are also provided. Note that while the coordinates for the B6 data are from the reference mouse genome (GRCm38), those for 129 and CAST are based on the constructed pseudo-genomes and will not match the reference genome annotation. DOI: http://dx.doi.org/10.7554/eLife.21476.013 [file elife-21476-fig4-data2.xlsx]

## Sheet: motifCount
Total count of identified homeodomain (HD) and Olf1/Ebf1 (OE) motifs in the promoters of OR genes (1kb upstream of the TSS) for the three strains of mice
To the right, binary table indicating the type of gain/loss event observed.
OR gene	HD motifs										OR gene	OE motifs
	B6	129	CAST	gainB6	gainCAST	gain129	loss129	lossCAST	lossB6			B6	129	CAST	gainB6	gainCAST	gain129	loss129	lossCAST	lossB6
Olfr1002	9	9	10	0	1	0	0	0	0		Olfr1014	1	1	0	0	0	0	0	1	0
Olfr1004-ps1	7	7	5	0	0	0	0	1	0		Olfr104-ps	3	2	2	1	0	0	0	0	0
Olfr1010	14	14	12	0	0	0	0	1	0		Olfr1143	0	0	1	0	1	0	0	0	0
Olfr1014	8	8	9	0	1	0	0	0	0		Olfr1176	1	1	2	0	1	0	0	0	0
Olfr1024	6	6	5	0	0	0	0	1	0		Olfr1298	2	2	3	0	1	0	0	0	0
Olfr103	7	6	6	1	0	0	0	0	0		Olfr1303	1	0	1	0	0	0	1	0	0
Olfr1030	10	10	9	0	0	0	0	1	0		Olfr1328	3	3	4	0	1	0	0	0	0
Olfr1035-ps1	9	9	10	0	1	0	0	0	0		Olfr1331	1	0	1	0	0	0	1	0	0
Olfr104-ps	7	8	8	0	0	0	0	0	1		Olfr1337	2	3	0	0	0	1	0	0	0
Olfr1044	7	7	8	0	1	0	0	0	0		Olfr1339	1	1	2	0	1	0	0	0	0
Olfr1046	10	10	9	0	0	0	0	1	0		Olfr1343-ps1	5	4	5	0	0	0	1	0	0
Olfr106-ps	7	7	8	0	1	0	0	0	0		Olfr1361	1	1	0	0	0	0	0	1	0
Olfr107	9	8	8	1	0	0	0	0	0		Olfr1378	2	2	3	0	1	0	0	0	0
Olfr1082	5	5	6	0	1	0	0	0	0		Olfr1404	1	0	1	0	0	0	1	0	0
Olfr109	6	6	7	0	1	0	0	0	0		Olfr1418	1	1	0	0	0	0	0	1	0
Olfr11	6	6	5	0	0	0	0	1	0		Olfr1454	1	1	0	0	0	0	0	1	0
Olfr110	4	4	3	0	0	0	0	1	0		Olfr1466	3	3	2	0	0	0	0	1	0
Olfr1107	8	8	7	0	0	0	0	1	0		Olfr147	2	1	1	1	0	0	0	0	0
Olfr1109	12	12	13	0	1	0	0	0	0		Olfr1494	1	1	0	0	0	0	0	1	0
Olfr115	7	6	7	0	0	0	1	0	0		Olfr152	0	0	1	0	1	0	0	0	0
Olfr1150-ps1	9	9	10	0	1	0	0	0	0		Olfr250	2	3	2	0	0	1	0	0	0
Olfr1170	9	9	8	0	0	0	0	1	0		Olfr283	0	0	1	0	1	0	0	0	0
Olfr1171-ps1	7	7	6	0	0	0	0	1	0		Olfr287	2	1	1	1	0	0	0	0	0
Olfr1175-ps	8	8	6	0	0	0	0	1	0		Olfr296-ps1	1	2	1	0	0	1	0	0	0
Olfr1186	13	13	14	0	1	0	0	0	0		Olfr306-ps1	0	0	1	0	1	0	0	0	0
Olfr119	10	10	11	0	1	0	0	0	0		Olfr317	2	1	2	0	0	0	1	0	0
Olfr125	6	7	7	0	0	0	0	0	1		Olfr319	1	0	1	0	0	0	1	0	0
Olfr1274-ps	6	6	7	0	1	0	0	0	0		Olfr324	1	1	2	0	1	0	0	0	0
Olfr1277	9	9	8	0	0	0	0	1	0		Olfr328	2	1	1	1	0	0	0	0	0
Olfr1285	11	11	10	0	0	0	0	1	0		Olfr330	1	0	1	0	0	0	1	0	0
Olfr1292-ps1	10	10	9	0	0	0	0	1	0		Olfr331	1	1	0	0	0	0	0	1	0
Olfr1294	7	7	8	0	1	0	0	0	0		Olfr355	1	1	0	0	0	0	0	1	0
Olfr1295	11	11	12	0	1	0	0	0	0		Olfr358	2	2	1	0	0	0	0	1	0
Olfr1305	8	9	9	0	0	0	0	0	1		Olfr372	2	2	1	0	0	0	0	1	0
Olfr1313	3	3	2	0	0	0	0	1	0		Olfr38	2	2	1	0	0	0	0	1	0
Olfr1314	6	5	7	0	1	0	0	0	0		Olfr383-ps1	1	1	0	0	0	0	0	1	0
Olfr1324	8	8	9	0	1	0	0	0	0		Olfr410	2	2	1	0	0	0	0	1	0
Olfr1331	6	7	6	0	0	1	0	0	0		Olfr412	1	1	2	0	1	0	0	0	0
Olfr1335	6	6	5	0	0	0	0	1	0		Olfr419	2	2	1	0	0	0	0	1	0
Olfr1344	3	3	4	0	1	0	0	0	0		Olfr421-ps1	0	1	0	0	0	1	0	0	0
Olfr1346	6	6	5	0	0	0	0	1	0		Olfr448	1	1	0	0	0	0	0	1	0
Olfr1349	5	5	4	0	0	0	0	1	0		Olfr456	0	0	1	0	1	0	0	0	0
Olfr1360	9	9	8	0	0	0	0	1	0		Olfr47	1	1	0	0	0	0	0	1	0
Olfr1361	4	4	3	0	0	0	0	1	0		Olfr497	1	1	0	0	0	0	0	1	0
Olfr1362	8	8	9	0	1	0	0	0	0		Olfr507	0	0	1	0	1	0	0	0	0
Olfr1367	5	6	5	0	0	1	0	0	0		Olfr523	3	3	2	0	0	0	0	1	0
Olfr1368	10	10	9	0	0	0	0	1	0		Olfr530	0	0	1	0	1	0	0	0	0
Olfr1370	7	6	6	1	0	0	0	0	0		Olfr544	0	0	1	0	1	0	0	0	0
Olfr1373	3	3	2	0	0	0	0	1	0		Olfr549	1	1	2	0	1	0	0	0	0
Olfr1374-ps1	6	6	7	0	1	0	0	0	0		Olfr558	1	2	2	0	0	0	0	0	1
Olfr1376-ps1	5	5	2	0	0	0	0	1	0		Olfr566	1	1	2	0	1	0	0	0	0
Olfr1378	7	7	8	0	1	0	0	0	0		Olfr57	4	4	3	0	0	0	0	1	0
Olfr1380	10	10	9	0	0	0	0	1	0		Olfr571	1	1	2	0	1	0	0	0	0
Olfr1386	9	9	7	0	0	0	0	1	0		Olfr574	2	1	1	1	0	0	0	0	0
Olfr1388	6	6	5	0	0	0	0	1	0		Olfr576	1	1	0	0	0	0	0	1	0
Olfr1394	7	7	9	0	1	0	0	0	0		Olfr577	1	1	2	0	1	0	0	0	0
Olfr1395	6	6	7	0	1	0	0	0	0		Olfr585	0	0	1	0	1	0	0	0	0
Olfr1396	1	1	2	0	1	0	0	0	0		Olfr593	1	1	2	0	1	0	0	0	0
Olfr1404	5	5	7	0	1	0	0	0	0		Olfr611	1	1	2	0	1	0	0	0	0
Olfr1406	6	6	5	0	0	0	0	1	0		Olfr612	1	2	2	0	0	0	0	0	1
Olfr1413	4	4	2	0	0	0	0	1	0		Olfr633	1	1	2	0	1	0	0	0	0
Olfr1415	2	2	4	0	1	0	0	0	0		Olfr643	1	1	2	0	1	0	0	0	0
Olfr1416	5	5	4	0	0	0	0	1	0		Olfr647-ps1	1	1	0	0	0	0	0	1	0
Olfr1417	6	6	7	0	1	0	0	0	0		Olfr659	1	1	2	0	1	0	0	0	0
Olfr1418	5	5	6	0	1	0	0	0	0		Olfr67	2	1	1	1	0	0	0	0	0
Olfr1419	1	1	0	0	0	0	0	1	0		Olfr68	0	1	1	0	0	0	0	0	1
Olfr1420	7	7	6	0	0	0	0	1	0		Olfr706	0	0	1	0	1	0	0	0	0
Olfr1423	7	7	5	0	0	0	0	1	0		Olfr728	0	1	1	0	0	0	0	0	1
Olfr1427	4	4	3	0	0	0	0	1	0		Olfr747	1	0	1	0	0	0	1	0	0
Olfr1431	6	6	7	0	1	0	0	0	0		Olfr749	1	1	2	0	1	0	0	0	0
Olfr1433	7	7	8	0	1	0	0	0	0		Olfr806	2	2	3	0	1	0	0	0	0
Olfr1440	9	9	10	0	1	0	0	0	0		Olfr812	2	2	1	0	0	0	0	1	0
Olfr1441	5	5	4	0	0	0	0	1	0		Olfr849	0	0	1	0	1	0	0	0	0
Olfr1442	8	8	7	0	0	0	0	1	0		Olfr874	1	1	0	0	0	0	0	1	0
Olfr1449	10	10	9	0	0	0	0	1	0		Olfr877	1	0	0	1	0	0	0	0	0
Olfr145	14	14	13	0	0	0	0	1	0		Olfr878	2	2	3	0	1	0	0	0	0
Olfr1450	5	5	7	0	1	0	0	0	0		Olfr885	3	3	1	0	0	0	0	1	0
Olfr1453	11	11	12	0	1	0	0	0	0		Olfr904	3	2	2	1	0	0	0	0	0
Olfr1456-ps1	9	9	8	0	0	0	0	1	0		Olfr91	1	1	2	0	1	0	0	0	0
Olfr1457	9	9	8	0	0	0	0	1	0		Olfr913	0	0	1	0	1	0	0	0	0
Olfr1459	8	8	7	0	0	0	0	1	0		Olfr965	0	0	1	0	1	0	0	0	0
Olfr146	13	13	12	0	0	0	0	1	0		Olfr996	1	1	2	0	1	0	0	0	0
Olfr1461	7	7	8	0	1	0	0	0	0
Olfr1463	10	10	9	0	0	0	0	1	0
Olfr1465	11	11	8	0	0	0	0	1	0
Olfr1467	6	6	7	0	1	0	0	0	0
Olfr1474	10	10	9	0	0	0	0	1	0
Olfr1477	4	4	3	0	0	0	0	1	0
Olfr1484	4	4	5	0	1	0	0	0	0
Olfr1487	5	5	6	0	1	0	0	0	0
Olfr1489	2	2	1	0	0	0	0	1	0
Olfr149	6	6	5	0	0	0	0	1	0
Olfr1494	8	8	5	0	0	0	0	1	0
Olfr1495	10	10	9	0	0	0	0	1	0
Olfr1496	8	8	7	0	0	0	0	1	0
Olfr1501	7	7	8	0	1	0	0	0	0
Olfr1504	9	9	10	0	1	0	0	0	0
Olfr1507	10	9	9	1	0	0	0	0	0
Olfr1510	5	4	4	1	0	0	0	0	0
Olfr1511	6	6	5	0	0	0	0	1	0
Olfr1512	5	4	3	1	0	0	0	0	0
Olfr1513	4	3	4	0	0	0	1	0	0
Olfr154	6	6	5	0	0	0	0	1	0
Olfr16	6	5	5	1	0	0	0	0	0
Olfr167	7	7	8	0	1	0	0	0	0
Olfr168	5	5	4	0	0	0	0	1	0
Olfr171	9	9	10	0	1	0	0	0	0
Olfr173	12	11	10	1	0	0	0	0	0
Olfr175-ps1	8	9	7	0	0	1	0	0	0
Olfr177	9	9	8	0	0	0	0	1	0
Olfr180	5	6	6	0	0	0	0	0	1
Olfr181	6	5	5	1	0	0	0	0	0
Olfr191	6	6	5	0	0	0	0	1	0
Olfr192	4	3	3	1	0	0	0	0	0
Olfr197	11	11	10	0	0	0	0	1	0
Olfr199	4	4	5	0	1	0	0	0	0
Olfr202	7	7	8	0	1	0	0	0	0
Olfr206	7	7	5	0	0	0	0	1	0
Olfr209	5	5	6	0	1	0	0	0	0
Olfr214	6	6	7	0	1	0	0	0	0
Olfr215	9	9	10	0	1	0	0	0	0
Olfr218	6	5	5	1	0	0	0	0	0
Olfr221	7	5	7	0	0	0	1	0	0
Olfr229	15	15	17	0	1	0	0	0	0
Olfr24	4	3	3	1	0	0	0	0	0
Olfr243	6	5	5	1	0	0	0	0	0
Olfr248	5	6	5	0	0	1	0	0	0
Olfr25	3	4	3	0	0	1	0	0	0
Olfr250	7	6	7	0	0	0	1	0	0
Olfr251	11	10	11	0	0	0	1	0	0
Olfr259	4	4	5	0	1	0	0	0	0
Olfr262	2	2	3	0	1	0	0	0	0
Olfr267	9	9	10	0	1	0	0	0	0
Olfr27	11	11	12	0	1	0	0	0	0
Olfr272	7	7	9	0	1	0	0	0	0
Olfr282	5	5	6	0	1	0	0	0	0
Olfr284	11	11	12	0	1	0	0	0	0
Olfr287	7	7	6	0	0	0	0	1	0
Olfr290	6	6	7	0	1	0	0	0	0
Olfr291	6	6	7	0	1	0	0	0	0
Olfr292	7	7	6	0	0	0	0	1	0
Olfr294	8	9	8	0	0	1	0	0	0
Olfr299	13	13	12	0	0	0	0	1	0
Olfr301	5	5	4	0	0	0	0	1	0
Olfr303	7	7	8	0	1	0	0	0	0
Olfr304	4	4	5	0	1	0	0	0	0
Olfr305	8	8	10	0	1	0	0	0	0
Olfr308	8	8	7	0	0	0	0	1	0
Olfr31	7	7	6	0	0	0	0	1	0
Olfr310	9	9	10	0	1	0	0	0	0
Olfr311	6	5	6	0	0	0	1	0	0
Olfr316	9	8	9	0	0	0	1	0	0
Olfr317	7	6	7	0	0	0	1	0	0
Olfr318	12	11	12	0	0	0	1	0	0
Olfr319	8	9	8	0	0	1	0	0	0
Olfr320	7	8	7	0	0	1	0	0	0
Olfr323	7	5	8	0	1	0	0	0	0
Olfr325	3	4	3	0	0	1	0	0	0
Olfr328	3	2	2	1	0	0	0	0	0
Olfr33	3	3	2	0	0	0	0	1	0
Olfr332	4	3	4	0	0	0	1	0	0
Olfr336-ps1	4	4	5	0	1	0	0	0	0
Olfr337-ps1	8	8	7	0	0	0	0	1	0
Olfr338	5	6	5	0	0	1	0	0	0
Olfr339	7	7	8	0	1	0	0	0	0
Olfr354	6	6	7	0	1	0	0	0	0
Olfr357	5	5	4	0	0	0	0	1	0
Olfr358	8	8	7	0	0	0	0	1	0
Olfr360	10	10	9	0	0	0	0	1	0
Olfr361	4	4	5	0	1	0	0	0	0
Olfr365	4	4	3	0	0	0	0	1	0
Olfr366	8	8	7	0	0	0	0	1	0
Olfr368	5	5	4	0	0	0	0	1	0
Olfr379-ps1	4	4	3	0	0	0	0	1	0
Olfr392	7	7	4	0	0	0	0	1	0
Olfr393	8	8	10	0	1	0	0	0	0
Olfr395	13	13	14	0	1	0	0	0	0
Olfr414	4	4	5	0	1	0	0	0	0
Olfr418-ps1	7	7	8	0	1	0	0	0	0
Olfr419	6	6	7	0	1	0	0	0	0
Olfr420	11	10	9	1	0	0	0	0	0
Olfr427	12	13	12	0	0	1	0	0	0
Olfr433	2	4	2	0	0	1	0	0	0
Olfr441	7	7	8	0	1	0	0	0	0
Olfr443-ps1	8	8	9	0	1	0	0	0	0
Olfr446	10	10	9	0	0	0	0	1	0
Olfr447	9	9	10	0	1	0	0	0	0
Olfr448	5	5	4	0	0	0	0	1	0
Olfr449	6	6	7	0	1	0	0	0	0
Olfr453	11	11	12	0	1	0	0	0	0
Olfr455	6	6	7	0	1	0	0	0	0
Olfr456	6	6	5	0	0	0	0	1	0
Olfr459	10	10	9	0	0	0	0	1	0
Olfr46	6	6	8	0	1	0	0	0	0
Olfr462	6	4	6	0	0	0	1	0	0
Olfr464	3	4	4	0	0	0	0	0	1
Olfr467	7	7	8	0	1	0	0	0	0
Olfr469	10	10	9	0	0	0	0	1	0
Olfr47	5	5	6	0	1	0	0	0	0
Olfr470	8	8	7	0	0	0	0	1	0
Olfr472	10	10	9	0	0	0	0	1	0
Olfr474	7	7	4	0	0	0	0	1	0
Olfr476	9	9	10	0	1	0	0	0	0
Olfr483	3	3	4	0	1	0	0	0	0
Olfr484	4	4	5	0	1	0	0	0	0
Olfr485	5	5	4	0	0	0	0	1	0
Olfr487	8	8	9	0	1	0	0	0	0
Olfr497	10	10	13	0	1	0	0	0	0
Olfr498	8	8	10	0	1	0	0	0	0
Olfr5	8	8	9	0	1	0	0	0	0
Olfr503	5	5	6	0	1	0	0	0	0
Olfr504	10	10	9	0	0	0	0	1	0
Olfr51	4	4	3	0	0	0	0	1	0
Olfr510	12	12	13	0	1	0	0	0	0
Olfr512	9	9	11	0	1	0	0	0	0
Olfr513	8	8	7	0	0	0	0	1	0
Olfr518	8	8	9	0	1	0	0	0	0
Olfr519	4	4	3	0	0	0	0	1	0
Olfr52	3	3	4	0	1	0	0	0	0
Olfr520	3	2	3	0	0	0	1	0	0
Olfr524	4	4	3	0	0	0	0	1	0
Olfr527	4	4	5	0	1	0	0	0	0
Olfr530	6	6	5	0	0	0	0	1	0
Olfr535	12	12	11	0	0	0	0	1	0
Olfr536	2	2	3	0	1	0	0	0	0
Olfr539	7	7	6	0	0	0	0	1	0
Olfr543	6	7	7	0	0	0	0	0	1
Olfr544	3	3	2	0	0	0	0	1	0
Olfr547	9	9	8	0	0	0	0	1	0
Olfr548-ps1	3	4	4	0	0	0	0	0	1
Olfr549	4	4	5	0	1	0	0	0	0
Olfr550	8	9	6	0	0	1	0	0	0
Olfr552	5	4	5	0	0	0	1	0	0
Olfr554	3	3	2	0	0	0	0	1	0
Olfr556	1	0	0	1	0	0	0	0	0
Olfr557	7	7	5	0	0	0	0	1	0
Olfr558	7	7	5	0	0	0	0	1	0
Olfr559	5	5	6	0	1	0	0	0	0
Olfr566	6	6	3	0	0	0	0	1	0
Olfr569	7	8	8	0	0	0	0	0	1
Olfr571	6	6	8	0	1	0	0	0	0
Olfr572	10	10	9	0	0	0	0	1	0
Olfr574	4	4	5	0	1	0	0	0	0
Olfr577	6	6	8	0	1	0	0	0	0
Olfr578	8	8	6	0	0	0	0	1	0
Olfr582	8	8	9	0	1	0	0	0	0
Olfr583	10	10	9	0	0	0	0	1	0
Olfr587-ps1	6	6	5	0	0	0	0	1	0
Olfr591	9	9	8	0	0	0	0	1	0
Olfr593	4	5	5	0	0	0	0	0	1
Olfr598	8	8	9	0	1	0	0	0	0
Olfr6	6	7	6	0	0	1	0	0	0
Olfr600	9	8	8	1	0	0	0	0	0
Olfr602-ps1	9	9	8	0	0	0	0	1	0
Olfr607	8	8	7	0	0	0	0	1	0
Olfr609	14	15	16	0	1	0	0	0	0
Olfr610	10	8	8	1	0	0	0	0	0
Olfr612	7	8	9	0	1	0	0	0	0
Olfr613	8	9	9	0	0	0	0	0	1
Olfr615	5	6	6	0	0	0	0	0	1
Olfr616	5	6	6	0	0	0	0	0	1
Olfr619	9	9	10	0	1	0	0	0	0
Olfr620	6	6	5	0	0	0	0	1	0
Olfr624	7	7	6	0	0	0	0	1	0
Olfr625-ps1	4	5	3	0	0	1	0	0	0
Olfr626-ps1	8	8	7	0	0	0	0	1	0
Olfr629	10	9	9	1	0	0	0	0	0
Olfr63	10	10	9	0	0	0	0	1	0
Olfr631	7	7	6	0	0	0	0	1	0
Olfr636-ps1	6	6	7	0	1	0	0	0	0
Olfr638	6	6	9	0	1	0	0	0	0
Olfr64	5	7	7	0	0	0	0	0	1
Olfr640	7	7	5	0	0	0	0	1	0
Olfr641	8	8	9	0	1	0	0	0	0
Olfr642	6	6	5	0	0	0	0	1	0
Olfr643	3	3	5	0	1	0	0	0	0
Olfr644	8	8	9	0	1	0	0	0	0
Olfr645	7	7	8	0	1	0	0	0	0
Olfr646	5	5	6	0	1	0	0	0	0
Olfr65	7	7	8	0	1	0	0	0	0
Olfr651	7	6	6	1	0	0	0	0	0
Olfr652	11	10	10	1	0	0	0	0	0
Olfr654	5	5	6	0	1	0	0	0	0
Olfr656	5	5	6	0	1	0	0	0	0
Olfr66	6	5	6	0	0	0	1	0	0
Olfr660-ps1	8	8	7	0	0	0	0	1	0
Olfr663	5	5	6	0	1	0	0	0	0
Olfr665	3	3	5	0	1	0	0	0	0
Olfr666	7	7	6	0	0	0	0	1	0
Olfr669	7	7	8	0	1	0	0	0	0
Olfr67	4	6	4	0	0	1	0	0	0
Olfr675	6	6	7	0	1	0	0	0	0
Olfr676	4	4	5	0	1	0	0	0	0
Olfr68	6	7	6	0	0	1	0	0	0
Olfr680-ps1	6	6	7	0	1	0	0	0	0
Olfr685	4	4	3	0	0	0	0	1	0
Olfr69	5	4	4	1	0	0	0	0	0
Olfr690	6	6	7	0	1	0	0	0	0
Olfr691	8	8	9	0	1	0	0	0	0
Olfr692	8	8	7	0	0	0	0	1	0
Olfr693	8	8	7	0	0	0	0	1	0
Olfr70	1	1	0	0	0	0	0	1	0
Olfr700	6	6	5	0	0	0	0	1	0
Olfr704	6	7	7	0	0	0	0	0	1
Olfr706	10	11	10	0	0	1	0	0	0
Olfr709-ps1	8	8	9	0	1	0	0	0	0
Olfr714	10	9	10	0	0	0	1	0	0
Olfr715	3	4	3	0	0	1	0	0	0
Olfr716	5	6	5	0	0	1	0	0	0
Olfr718-ps1	4	4	3	0	0	0	0	1	0
Olfr723	10	11	10	0	0	1	0	0	0
Olfr724	8	7	8	0	0	0	1	0	0
Olfr728	11	11	10	0	0	0	0	1	0
Olfr733	4	4	5	0	1	0	0	0	0
Olfr734	6	6	7	0	1	0	0	0	0
Olfr736	9	10	10	0	0	0	0	0	1
Olfr740	7	8	7	0	0	1	0	0	0
Olfr741	8	7	7	1	0	0	0	0	0
Olfr742	7	7	6	0	0	0	0	1	0
Olfr744	2	2	1	0	0	0	0	1	0
Olfr745	7	7	8	0	1	0	0	0	0
Olfr746	11	10	12	0	1	0	0	0	0
Olfr747	4	5	5	0	0	0	0	0	1
Olfr748	9	8	8	1	0	0	0	0	0
Olfr749	7	7	5	0	0	0	0	1	0
Olfr753-ps1	9	9	8	0	0	0	0	1	0
Olfr755-ps1	3	2	3	0	0	0	1	0	0
Olfr757-ps1	4	4	3	0	0	0	0	1	0
Olfr769	8	8	7	0	0	0	0	1	0
Olfr773	4	4	5	0	1	0	0	0	0
Olfr774	7	7	4	0	0	0	0	1	0
Olfr775	5	5	6	0	1	0	0	0	0
Olfr780	7	7	6	0	0	0	0	1	0
Olfr786	12	12	11	0	0	0	0	1	0
Olfr788	17	17	16	0	0	0	0	1	0
Olfr790	12	12	11	0	0	0	0	1	0
Olfr792	13	13	14	0	1	0	0	0	0
Olfr794	12	12	11	0	0	0	0	1	0
Olfr796	10	10	12	0	1	0	0	0	0
Olfr798	9	9	8	0	0	0	0	1	0
Olfr799	9	9	8	0	0	0	0	1	0
Olfr800	10	10	11	0	1	0	0	0	0
Olfr801	6	6	7	0	1	0	0	0	0
Olfr806	9	9	8	0	0	0	0	1	0
Olfr816	5	5	4	0	0	0	0	1	0
Olfr821	6	6	7	0	1	0	0	0	0
Olfr824	10	10	9	0	0	0	0	1	0
Olfr827	4	4	6	0	1	0	0	0	0
Olfr829	5	6	6	0	0	0	0	0	1
Olfr832	4	4	7	0	1	0	0	0	0
Olfr843	12	11	12	0	0	0	1	0	0
Olfr844	7	8	7	0	0	1	0	0	0
Olfr846	11	11	10	0	0	0	0	1	0
Olfr853	5	6	6	0	0	0	0	0	1
Olfr854	8	7	9	0	1	0	0	0	0
Olfr859	11	11	10	0	0	0	0	1	0
Olfr860	10	10	9	0	0	0	0	1	0
Olfr866	14	14	12	0	0	0	0	1	0
Olfr867	11	11	12	0	1	0	0	0	0
Olfr869	6	6	7	0	1	0	0	0	0
Olfr875	8	7	6	1	0	0	0	0	0
Olfr878	5	5	7	0	1	0	0	0	0
Olfr883	5	5	6	0	1	0	0	0	0
Olfr887	7	7	6	0	0	0	0	1	0
Olfr888	8	8	9	0	1	0	0	0	0
Olfr891	6	6	8	0	1	0	0	0	0
Olfr893	9	10	9	0	0	1	0	0	0
Olfr894	5	6	5	0	0	1	0	0	0
Olfr895	7	8	7	0	0	1	0	0	0
Olfr9	4	4	5	0	1	0	0	0	0
Olfr901	8	8	9	0	1	0	0	0	0
Olfr902	2	2	3	0	1	0	0	0	0
Olfr904	10	11	11	0	0	0	0	0	1
Olfr907	6	7	6	0	0	1	0	0	0
Olfr908	7	7	6	0	0	0	0	1	0
Olfr91	7	8	8	0	0	0	0	0	1
Olfr910	5	5	7	0	1	0	0	0	0
Olfr913	8	8	7	0	0	0	0	1	0
Olfr916	3	3	2	0	0	0	0	1	0
Olfr918	10	10	9	0	0	0	0	1	0
Olfr919	9	9	6	0	0	0	0	1	0
Olfr92	7	7	6	0	0	0	0	1	0
Olfr920	4	4	3	0	0	0	0	1	0
Olfr922	14	14	13	0	0	0	0	1	0
Olfr923	11	11	12	0	1	0	0	0	0
Olfr93	11	11	12	0	1	0	0	0	0
Olfr930	5	5	7	0	1	0	0	0	0
Olfr934	7	7	8	0	1	0	0	0	0
Olfr938	13	13	15	0	1	0	0	0	0
Olfr94	9	8	7	1	0	0	0	0	0
Olfr943	8	8	9	0	1	0	0	0	0
Olfr948	6	6	7	0	1	0	0	0	0
Olfr951	8	8	9	0	1	0	0	0	0
Olfr952	14	14	15	0	1	0	0	0	0
Olfr954	11	11	13	0	1	0	0	0	0
Olfr955	15	15	16	0	1	0	0	0	0
Olfr957	4	4	5	0	1	0	0	0	0
Olfr959	6	6	7	0	1	0	0	0	0
Olfr960	8	8	7	0	0	0	0	1	0
Olfr965	9	10	9	0	0	1	0	0	0
Olfr97	9	8	8	1	0	0	0	0	0
Olfr970	10	11	11	0	0	0	0	0	1
Olfr971	8	8	9	0	1	0	0	0	0
Olfr972	10	9	8	1	0	0	0	0	0
Olfr997-ps1	10	10	9	0	0	0	0	1	0

## Sheet: B6
Genomic coordinates of identified HD and OE binding motifs in the promoter of OR genes (1 kb upstream of the TSS)
based on the B6 genome
chr	start	end	type	OR gene
1	92485164	92485174	HD	Olfr1416
1	92485675	92485684	HD	Olfr1416
1	92485721	92485735	HD	Olfr1416
1	92485863	92485872	HD	Olfr1416
1	92485975	92485985	HD	Olfr1416
1	92496153	92496163	HD	Olfr1415
1	92496279	92496288	HD	Olfr1415
1	92519443	92519452	HD	Olfr1414
1	92519640	92519649	HD	Olfr1414
1	92570934	92570943	HD	Olfr1413
1	92571063	92571072	HD	Olfr1413
1	92571270	92571284	HD	Olfr1413
1	92571459	92571468	HD	Olfr1413
1	92584892	92584901	HD	Olfr1412
1	92584983	92584997	HD	Olfr1412
1	92585025	92585039	HD	Olfr1412
1	92585176	92585190	HD	Olfr1412
1	92585608	92585617	HD	Olfr1412
1	92593885	92593898	HD	Olfr1411
1	92593955	92593968	HD	Olfr1411
1	92594285	92594294	HD	Olfr1411
1	92604989	92604998	HD	Olfr1410
1	92605234	92605257	HD	Olfr1410
1	92605308	92605318	HD	Olfr1410
1	92605496	92605509	HD	Olfr1410
1	92605692	92605706	HD	Olfr1410
1	92616964	92616977	HD	Olfr12
1	92616982	92616991	HD	Olfr12
1	92617325	92617335	HD	Olfr12
1	92617499	92617508	HD	Olfr12
1	92617735	92617772	HD	Olfr12
1	172949394	172949403	HD	Olfr16
1	172949404	172949413	HD	Olfr16
1	172949827	172949836	HD	Olfr16
1	172950074	172950083	HD	Olfr16
1	172950192	172950210	HD	Olfr16
1	172950327	172950336	HD	Olfr16
1	173137517	173137527	HD	Olfr1408
1	173137636	173137649	HD	Olfr1408
1	173137707	173137721	HD	Olfr1408
1	173137760	173137769	HD	Olfr1408
1	173138088	173138097	HD	Olfr1408
1	173138209	173138218	HD	Olfr1408
1	173138243	173138252	HD	Olfr1408
1	173149373	173149383	HD	Olfr1407-ps1
1	173149428	173149437	HD	Olfr1407-ps1
1	173149537	173149546	HD	Olfr1407-ps1
1	173149785	173149811	HD	Olfr1407-ps1
1	173149832	173149842	HD	Olfr1407-ps1
1	173149881	173149890	HD	Olfr1407-ps1
1	173150087	173150101	HD	Olfr1407-ps1
1	173150113	173150122	HD	Olfr1407-ps1
1	173190664	173190682	HD	Olfr1406
1	173190783	173190793	HD	Olfr1406
1	173191036	173191045	HD	Olfr1406
1	173191097	173191111	HD	Olfr1406
1	173191330	173191339	HD	Olfr1406
1	173191495	173191509	HD	Olfr1406
1	173196940	173196950	HD	Olfr218
1	173197114	173197123	HD	Olfr218
1	173197279	173197293	HD	Olfr218
1	173197575	173197585	HD	Olfr218
1	173197681	173197694	HD	Olfr218
1	173197742	173197751	HD	Olfr218
1	173211404	173211414	HD	Olfr1404
1	173211483	173211493	HD	Olfr1404
1	173211812	173211821	HD	Olfr1404
1	173212025	173212034	HD	Olfr1404
1	173212290	173212299	HD	Olfr1404
1	173265044	173265058	HD	Olfr418-ps1
1	173265062	173265071	HD	Olfr418-ps1
1	173265318	173265327	HD	Olfr418-ps1
1	173265774	173265787	HD	Olfr418-ps1
1	173265887	173265896	HD	Olfr418-ps1
1	173265924	173265938	HD	Olfr418-ps1
1	173265991	173266000	HD	Olfr418-ps1
1	174041426	174041436	HD	Olfr433
1	174041815	174041829	HD	Olfr433
1	174048437	174048446	HD	Olfr432
1	174048611	174048620	HD	Olfr432
1	174048651	174048660	HD	Olfr432
1	174048685	174048694	HD	Olfr432
1	174049098	174049112	HD	Olfr432
1	174065654	174065664	HD	Olfr430
1	174065674	174065683	HD	Olfr430
1	174065803	174065812	HD	Olfr430
1	174065829	174065838	HD	Olfr430
1	174065842	174065855	HD	Olfr430
1	174065952	174065962	HD	Olfr430
1	174066079	174066088	HD	Olfr430
1	174066113	174066122	HD	Olfr430
1	174066208	174066217	HD	Olfr430
1	174066250	174066259	HD	Olfr430
1	174066494	174066503	HD	Olfr430
1	174083384	174083398	HD	Olfr429
1	174083433	174083446	HD	Olfr429
1	174083633	174083647	HD	Olfr429
1	174083689	174083703	HD	Olfr429
1	174083761	174083775	HD	Olfr429
1	174083782	174083795	HD	Olfr429
1	174083845	174083871	HD	Olfr429
1	174084098	174084107	HD	Olfr429
1	174084108	174084117	HD	Olfr429
1	174084161	174084171	HD	Olfr429
1	174098539	174098548	HD	Olfr427
1	174098597	174098606	HD	Olfr427
1	174098627	174098636	HD	Olfr427
1	174098759	174098768	HD	Olfr427
1	174099017	174099031	HD	Olfr427
1	174099086	174099095	HD	Olfr427
1	174099099	174099108	HD	Olfr427
1	174099188	174099197	HD	Olfr427
1	174099260	174099269	HD	Olfr427
1	174099348	174099366	HD	Olfr427
1	174099372	174099381	HD	Olfr427
1	174099385	174099394	HD	Olfr427
1	174121263	174121277	HD	Olfr231
1	174121486	174121495	HD	Olfr231
1	174121513	174121522	HD	Olfr231
1	174121915	174121929	HD	Olfr231
1	174121939	174121948	HD	Olfr231
1	174121962	174121971	HD	Olfr231
1	174122118	174122132	HD	Olfr231
1	174122134	174122143	HD	Olfr231
1	174122146	174122155	HD	Olfr231
1	174130539	174130548	HD	Olfr424
1	174130653	174130662	HD	Olfr424
1	174130701	174130710	HD	Olfr424
1	174130782	174130792	HD	Olfr424
1	174130852	174130870	HD	Olfr424
1	174130937	174130946	HD	Olfr424
1	174131109	174131118	HD	Olfr424
1	174131217	174131226	HD	Olfr424
1	174131237	174131251	HD	Olfr424
1	174131286	174131295	HD	Olfr424
1	174131376	174131385	HD	Olfr424
1	174131412	174131430	HD	Olfr424
1	174150574	174150588	HD	Olfr421-ps1
1	174150647	174150656	HD	Olfr421-ps1
1	174150727	174150737	HD	Olfr421-ps1
1	174150824	174150833	HD	Olfr421-ps1
1	174150840	174150850	HD	Olfr421-ps1
1	174150937	174150951	HD	Olfr421-ps1
1	174150995	174151007	HD	Olfr421-ps1
1	174151063	174151072	HD	Olfr421-ps1
1	174151153	174151162	HD	Olfr421-ps1
1	174151180	174151189	HD	Olfr421-ps1
1	174154641	174154650	HD	Olfr420
1	174154716	174154725	HD	Olfr420
1	174154737	174154751	HD	Olfr420
1	174154924	174154938	HD	Olfr420
1	174155072	174155081	HD	Olfr420
1	174155092	174155104	HD	Olfr420
1	174155133	174155147	HD	Olfr420
1	174155324	174155333	HD	Olfr420
1	174155338	174155347	HD	Olfr420
1	174155428	174155442	HD	Olfr420
1	174155550	174155560	HD	Olfr420
1	174252150	174252160	HD	Olfr419
1	174252249	174252259	HD	Olfr419
1	174252368	174252377	HD	Olfr419
1	174252889	174252898	HD	Olfr419
1	174252925	174252934	HD	Olfr419
1	174253000	174253019	HD	Olfr419
1	174364181	174364193	HD	Olfr417
1	174364238	174364251	HD	Olfr417
1	174364432	174364442	HD	Olfr417
1	174364745	174364754	HD	Olfr417
1	174365008	174365017	HD	Olfr417
1	174365064	174365078	HD	Olfr417
1	174365116	174365125	HD	Olfr417
1	174390063	174390072	HD	Olfr248
1	174390194	174390207	HD	Olfr248
1	174390559	174390576	HD	Olfr248
1	174390640	174390649	HD	Olfr248
1	174390789	174390803	HD	Olfr248
1	174423113	174423122	HD	Olfr414
1	174423541	174423550	HD	Olfr414
1	174423647	174423661	HD	Olfr414
1	174424030	174424044	HD	Olfr414
1	174441287	174441296	HD	Olfr220
1	174441302	174441311	HD	Olfr220
1	174441649	174441658	HD	Olfr220
1	174442001	174442015	HD	Olfr220
10	78618157	78618167	HD	Olfr1357
10	78618257	78618275	HD	Olfr1357
10	78618584	78618593	HD	Olfr1357
10	78618967	78618976	HD	Olfr1357
10	78619013	78619022	HD	Olfr1357
10	78852179	78852188	HD	Olfr1356
10	78852230	78852244	HD	Olfr1356
10	78852689	78852698	HD	Olfr1356
10	78852871	78852884	HD	Olfr1356
10	78852958	78852967	HD	Olfr1356
10	78874981	78874994	HD	Olfr1355
10	78874998	78875007	HD	Olfr1355
10	78875026	78875036	HD	Olfr1355
10	78875053	78875063	HD	Olfr1355
10	78875311	78875325	HD	Olfr1355
10	78875359	78875368	HD	Olfr1355
10	78875376	78875385	HD	Olfr1355
10	78875448	78875461	HD	Olfr1355
10	78875506	78875515	HD	Olfr1355
10	78912775	78912788	HD	Olfr1354
10	78913077	78913091	HD	Olfr1354
10	78913125	78913134	HD	Olfr1354
10	78913143	78913152	HD	Olfr1354
10	78913215	78913228	HD	Olfr1354
10	78913273	78913282	HD	Olfr1354
10	78913284	78913293	HD	Olfr1354
10	78950123	78950136	HD	Olfr8
10	78950140	78950149	HD	Olfr8
10	78950469	78950478	HD	Olfr8
10	78950487	78950496	HD	Olfr8
10	78950559	78950572	HD	Olfr8
10	78962315	78962325	HD	Olfr1353
10	78962428	78962437	HD	Olfr1353
10	78962441	78962463	HD	Olfr1353
10	78962477	78962486	HD	Olfr1353
10	78962634	78962648	HD	Olfr1353
10	78963046	78963055	HD	Olfr1353
10	78963062	78963071	HD	Olfr1353
10	78963072	78963081	HD	Olfr1353
10	78963162	78963175	HD	Olfr1353
10	78980714	78980728	HD	Olfr1352
10	79011744	79011753	HD	Olfr1351
10	79011765	79011774	HD	Olfr1351
10	79011865	79011875	HD	Olfr1351
10	79011897	79011907	HD	Olfr1351
10	79011991	79012001	HD	Olfr1351
10	79012037	79012047	HD	Olfr1351
10	79012168	79012181	HD	Olfr1351
10	79012316	79012326	HD	Olfr1351
10	79012360	79012374	HD	Olfr1351
10	79012468	79012478	HD	Olfr1351
10	79027964	79027973	HD	Olfr57
10	79028472	79028481	HD	Olfr57
10	79028688	79028697	HD	Olfr57
10	128988460	128988474	HD	Olfr9
10	128988493	128988502	HD	Olfr9
10	128988856	128988865	HD	Olfr9
10	128989269	128989278	HD	Olfr9
10	129009869	129009890	HD	Olfr763
10	129009912	129009926	HD	Olfr763
10	129010070	129010084	HD	Olfr763
10	129010378	129010387	HD	Olfr763
10	129010626	129010635	HD	Olfr763
10	129040046	129040060	HD	Olfr764
10	129040211	129040221	HD	Olfr764
10	129040299	129040309	HD	Olfr764
10	129040399	129040412	HD	Olfr764
10	129040679	129040692	HD	Olfr764
10	129040700	129040709	HD	Olfr764
10	129050071	129050081	HD	Olfr765
10	129050229	129050238	HD	Olfr765
10	129050425	129050438	HD	Olfr765
10	129050737	129050751	HD	Olfr765
10	129050766	129050775	HD	Olfr765
10	129050958	129050968	HD	Olfr765
10	129069082	129069096	HD	Olfr766
10	129069240	129069250	HD	Olfr766
10	129069319	129069329	HD	Olfr766
10	129069423	129069432	HD	Olfr766
10	129069524	129069533	HD	Olfr766
10	129069549	129069563	HD	Olfr766
10	129069601	129069610	HD	Olfr766
10	129069712	129069721	HD	Olfr766
10	129069765	129069774	HD	Olfr766
10	129069875	129069884	HD	Olfr766
10	129069935	129069949	HD	Olfr766
10	129083038	129083047	HD	Olfr767
10	129083234	129083247	HD	Olfr767
10	129083585	129083594	HD	Olfr767
10	129094015	129094024	HD	Olfr768
10	129094075	129094089	HD	Olfr768
10	129094227	129094241	HD	Olfr768
10	129094282	129094292	HD	Olfr768
10	129094365	129094379	HD	Olfr768
10	129094419	129094428	HD	Olfr768
10	129094563	129094572	HD	Olfr768
10	129094581	129094591	HD	Olfr768
10	129094734	129094743	HD	Olfr768
10	129117982	129117991	HD	Olfr769
10	129118099	129118108	HD	Olfr769
10	129118172	129118182	HD	Olfr769
10	129118387	129118396	HD	Olfr769
10	129118402	129118411	HD	Olfr769
10	129118534	129118543	HD	Olfr769
10	129118586	129118600	HD	Olfr769
10	129118770	129118780	HD	Olfr769
10	129139010	129139020	HD	Olfr770
10	129139509	129139519	HD	Olfr770
10	129139577	129139600	HD	Olfr770
10	129139728	129139742	HD	Olfr770
10	129139758	129139772	HD	Olfr770
10	129139796	129139806	HD	Olfr770
10	129139965	129139979	HD	Olfr770
10	129164775	129164787	HD	Olfr771
10	129164917	129164926	HD	Olfr771
10	129165053	129165062	HD	Olfr771
10	129165144	129165154	HD	Olfr771
10	129165424	129165433	HD	Olfr771
10	129165611	129165625	HD	Olfr771
10	129165704	129165713	HD	Olfr771
10	129177963	129177972	HD	Olfr772
10	129178215	129178228	HD	Olfr772
10	129178259	129178273	HD	Olfr772
10	129178313	129178327	HD	Olfr772
10	129178361	129178370	HD	Olfr772
10	129178588	129178598	HD	Olfr772
10	129187464	129187473	HD	Olfr773
10	129187676	129187685	HD	Olfr773
10	129187758	129187772	HD	Olfr773
10	129187963	129187972	HD	Olfr773
10	129235343	129235357	HD	Olfr774
10	129235377	129235386	HD	Olfr774
10	129235452	129235462	HD	Olfr774
10	129235481	129235494	HD	Olfr774
10	129236006	129236015	HD	Olfr774
10	129236035	129236045	HD	Olfr774
10	129236159	129236168	HD	Olfr774
10	129247932	129247941	HD	Olfr775
10	129248165	129248174	HD	Olfr775
10	129248261	129248274	HD	Olfr775
10	129248361	129248370	HD	Olfr775
10	129248396	129248405	HD	Olfr775
10	129258320	129258329	HD	Olfr776
10	129258417	129258429	HD	Olfr776
10	129258513	129258523	HD	Olfr776
10	129258695	129258704	HD	Olfr776
10	129258938	129258948	HD	Olfr776
10	129259030	129259039	HD	Olfr776
10	129259064	129259077	HD	Olfr776
10	129271523	129271532	HD	Olfr777
10	129271671	129271685	HD	Olfr777
10	129271702	129271712	HD	Olfr777
10	129271827	129271840	HD	Olfr777
10	129271849	129271862	HD	Olfr777
10	129271962	129271971	HD	Olfr777
10	129272155	129272164	HD	Olfr777
10	129272187	129272196	HD	Olfr777
10	129272257	129272266	HD	Olfr777
10	129310537	129310551	HD	Olfr779
10	129310632	129310649	HD	Olfr779
10	129310788	129310798	HD	Olfr779
10	129310802	129310812	HD	Olfr779
10	129310951	129310965	HD	Olfr779
10	129311015	129311029	HD	Olfr779
10	129311049	129311058	HD	Olfr779
10	129311220	129311229	HD	Olfr779
10	129311255	129311264	HD	Olfr779
10	129311440	129311450	HD	Olfr779
10	129317235	129317244	HD	Olfr780
10	129317583	129317592	HD	Olfr780
10	129317688	129317698	HD	Olfr780
10	129317901	129317915	HD	Olfr780
10	129317983	129317992	HD	Olfr780
10	129318014	129318024	HD	Olfr780
10	129318130	129318139	HD	Olfr780
10	129328008	129328017	HD	Olfr781
10	129328173	129328187	HD	Olfr781
10	129328307	129328316	HD	Olfr781
10	129328327	129328336	HD	Olfr781
10	129328510	129328519	HD	Olfr781
10	129328532	129328541	HD	Olfr781
10	129328598	129328612	HD	Olfr781
10	129347869	129347878	HD	Olfr782
10	129348043	129348052	HD	Olfr782
10	129348156	129348165	HD	Olfr782
10	129348197	129348206	HD	Olfr782
10	129348426	129348435	HD	Olfr782
10	129348462	129348475	HD	Olfr782
10	129348637	129348646	HD	Olfr782
10	129348679	129348689	HD	Olfr782
10	129383202	129383211	HD	Olfr784
10	129383299	129383308	HD	Olfr784
10	129383351	129383360	HD	Olfr784
10	129383372	129383381	HD	Olfr784
10	129383463	129383472	HD	Olfr784
10	129383499	129383512	HD	Olfr784
10	129383623	129383632	HD	Olfr784
10	129383643	129383658	HD	Olfr784
10	129383825	129383834	HD	Olfr784
10	129383846	129383860	HD	Olfr784
10	129383879	129383889	HD	Olfr784
10	129384010	129384024	HD	Olfr784
10	129384048	129384057	HD	Olfr784
10	129426347	129426361	HD	Olfr786
10	129426375	129426385	HD	Olfr786
10	129426403	129426412	HD	Olfr786
10	129426420	129426430	HD	Olfr786
10	129426472	129426485	HD	Olfr786
10	129426487	129426501	HD	Olfr786
10	129426720	129426730	HD	Olfr786
10	129426828	129426838	HD	Olfr786
10	129426857	129426871	HD	Olfr786
10	129427065	129427074	HD	Olfr786
10	129427193	129427207	HD	Olfr786
10	129427277	129427287	HD	Olfr786
10	129460930	129460944	HD	Olfr787
10	129461058	129461071	HD	Olfr787
10	129461173	129461182	HD	Olfr787
10	129461456	129461465	HD	Olfr787
10	129461509	129461523	HD	Olfr787
10	129461533	129461547	HD	Olfr787
10	129461658	129461668	HD	Olfr787
10	129461819	129461832	HD	Olfr787
10	129470040	129470049	HD	Olfr788
10	129470071	129470080	HD	Olfr788
10	129470090	129470099	HD	Olfr788
10	129470171	129470180	HD	Olfr788
10	129470274	129470288	HD	Olfr788
10	129470370	129470380	HD	Olfr788
10	129470420	129470439	HD	Olfr788
10	129470457	129470467	HD	Olfr788
10	129470541	129470560	HD	Olfr788
10	129470588	129470597	HD	Olfr788
10	129470605	129470621	HD	Olfr788
10	129470666	129470679	HD	Olfr788
10	129470727	129470741	HD	Olfr788
10	129470744	129470760	HD	Olfr788
10	129470860	129470881	HD	Olfr788
10	129470922	129470931	HD	Olfr788
10	129470968	129470982	HD	Olfr788
10	129497791	129497805	HD	Olfr790
10	129497806	129497815	HD	Olfr790
10	129497918	129497928	HD	Olfr790
10	129498032	129498046	HD	Olfr790
10	129498117	129498126	HD	Olfr790
10	129498142	129498156	HD	Olfr790
10	129498163	129498172	HD	Olfr790
10	129498195	129498209	HD	Olfr790
10	129498262	129498272	HD	Olfr790
10	129498280	129498289	HD	Olfr790
10	129498314	129498324	HD	Olfr790
10	129498445	129498454	HD	Olfr790
10	129520966	129520975	HD	Olfr791
10	129521081	129521094	HD	Olfr791
10	129521365	129521374	HD	Olfr791
10	129521704	129521714	HD	Olfr791
10	129538173	129538182	HD	Olfr792
10	129538226	129538236	HD	Olfr792
10	129538257	129538266	HD	Olfr792
10	129538298	129538315	HD	Olfr792
10	129538392	129538402	HD	Olfr792
10	129538511	129538524	HD	Olfr792
10	129538537	129538546	HD	Olfr792
10	129538621	129538630	HD	Olfr792
10	129538649	129538658	HD	Olfr792
10	129538702	129538715	HD	Olfr792
10	129538755	129538764	HD	Olfr792
10	129538829	129538838	HD	Olfr792
10	129538977	129538987	HD	Olfr792
10	129566683	129566693	HD	Olfr794
10	129566697	129566706	HD	Olfr794
10	129566769	129566778	HD	Olfr794
10	129567052	129567061	HD	Olfr794
10	129567157	129567174	HD	Olfr794
10	129567175	129567184	HD	Olfr794
10	129567186	129567213	HD	Olfr794
10	129567215	129567228	HD	Olfr794
10	129567498	129567512	HD	Olfr794
10	129567533	129567542	HD	Olfr794
10	129567615	129567624	HD	Olfr794
10	129567632	129567642	HD	Olfr794
10	129612217	129612226	HD	Olfr796
10	129612271	129612280	HD	Olfr796
10	129612549	129612563	HD	Olfr796
10	129612575	129612584	HD	Olfr796
10	129612720	129612730	HD	Olfr796
10	129612764	129612773	HD	Olfr796
10	129612835	129612848	HD	Olfr796
10	129612875	129612884	HD	Olfr796
10	129612941	129612950	HD	Olfr796
10	129612988	129613002	HD	Olfr796
10	129628112	129628121	HD	Olfr798
10	129628217	129628226	HD	Olfr798
10	129628291	129628301	HD	Olfr798
10	129628345	129628354	HD	Olfr798
10	129628397	129628406	HD	Olfr798
10	129628515	129628524	HD	Olfr798
10	129628741	129628750	HD	Olfr798
10	129628808	129628817	HD	Olfr798
10	129628840	129628854	HD	Olfr798
10	129636523	129636537	HD	Olfr799
10	129636561	129636570	HD	Olfr799
10	129636591	129636600	HD	Olfr799
10	129636852	129636866	HD	Olfr799
10	129637056	129637065	HD	Olfr799
10	129637078	129637087	HD	Olfr799
10	129637250	129637260	HD	Olfr799
10	129637334	129637343	HD	Olfr799
10	129637376	129637385	HD	Olfr799
10	129656697	129656706	HD	Olfr800
10	129656720	129656730	HD	Olfr800
10	129656841	129656850	HD	Olfr800
10	129657059	129657068	HD	Olfr800
10	129657309	129657326	HD	Olfr800
10	129657336	129657349	HD	Olfr800
10	129657464	129657474	HD	Olfr800
10	129657492	129657506	HD	Olfr800
10	129657582	129657595	HD	Olfr800
10	129657654	129657664	HD	Olfr800
10	129673849	129673858	HD	Olfr801
10	129673890	129673899	HD	Olfr801
10	129674016	129674030	HD	Olfr801
10	129674226	129674239	HD	Olfr801
10	129674547	129674559	HD	Olfr801
10	129674641	129674650	HD	Olfr801
10	129688193	129688202	HD	Olfr802
10	129688254	129688263	HD	Olfr802
10	129688272	129688281	HD	Olfr802
10	129688490	129688499	HD	Olfr802
10	129688635	129688644	HD	Olfr802
10	129688685	129688694	HD	Olfr802
10	129688733	129688746	HD	Olfr802
10	129688773	129688783	HD	Olfr802
10	129688869	129688879	HD	Olfr802
10	129688927	129688940	HD	Olfr802
10	129688991	129689001	HD	Olfr802
10	129689071	129689089	HD	Olfr802
10	129689106	129689116	HD	Olfr802
10	129694375	129694384	HD	Olfr803
10	129694444	129694454	HD	Olfr803
10	129694558	129694572	HD	Olfr803
10	129694573	129694582	HD	Olfr803
10	129694637	129694646	HD	Olfr803
10	129694668	129694681	HD	Olfr803
10	129694843	129694856	HD	Olfr803
10	129694910	129694924	HD	Olfr803
10	129694968	129694977	HD	Olfr803
10	129695188	129695197	HD	Olfr803
10	129702297	129702306	HD	Olfr804
10	129702324	129702333	HD	Olfr804
10	129702592	129702606	HD	Olfr804
10	129702721	129702730	HD	Olfr804
10	129702761	129702770	HD	Olfr804
10	129702867	129702880	HD	Olfr804
10	129703062	129703074	HD	Olfr804
10	129703126	129703139	HD	Olfr804
10	129729562	129729572	HD	Olfr805
10	129729577	129729586	HD	Olfr805
10	129729826	129729835	HD	Olfr805
10	129730024	129730034	HD	Olfr805
10	129742008	129742017	HD	Olfr806
10	129742040	129742054	HD	Olfr806
10	129742227	129742236	HD	Olfr806
10	129742313	129742327	HD	Olfr806
10	129742423	129742433	HD	Olfr806
10	129742534	129742543	HD	Olfr806
10	129742747	129742756	HD	Olfr806
10	129742761	129742770	HD	Olfr806
10	129742877	129742910	HD	Olfr806
10	129757831	129757840	HD	Olfr807
10	129757903	129757913	HD	Olfr807
10	129757920	129757932	HD	Olfr807
10	129757962	129757972	HD	Olfr807
10	129758082	129758092	HD	Olfr807
10	129758115	129758125	HD	Olfr807
10	129758210	129758224	HD	Olfr807
10	129758279	129758288	HD	Olfr807
10	129758431	129758456	HD	Olfr807
10	129758470	129758483	HD	Olfr807
10	129758599	129758612	HD	Olfr807
10	129758633	129758647	HD	Olfr807
10	129758691	129758701	HD	Olfr807
10	129758746	129758755	HD	Olfr807
10	129758764	129758773	HD	Olfr807
10	129764561	129764570	HD	Olfr808
10	129764869	129764882	HD	Olfr808
10	129765059	129765068	HD	Olfr808
10	129765073	129765082	HD	Olfr808
10	129765174	129765184	HD	Olfr808
10	129765195	129765205	HD	Olfr808
10	129765213	129765223	HD	Olfr808
10	129765326	129765344	HD	Olfr808
10	129773645	129773654	HD	Olfr809
10	129773659	129773672	HD	Olfr809
10	129773816	129773825	HD	Olfr809
10	129774374	129774388	HD	Olfr809
10	129774426	129774435	HD	Olfr809
10	129795191	129795200	HD	Olfr810
10	129795205	129795219	HD	Olfr810
10	129795253	129795263	HD	Olfr810
10	129795409	129795418	HD	Olfr810
10	129795434	129795448	HD	Olfr810
10	129795654	129795663	HD	Olfr810
10	129795682	129795691	HD	Olfr810
10	129804547	129804557	HD	Olfr811
10	129804693	129804702	HD	Olfr811
10	129804731	129804740	HD	Olfr811
10	129804894	129804903	HD	Olfr811
10	129804966	129804976	HD	Olfr811
10	129805085	129805094	HD	Olfr811
10	129805336	129805354	HD	Olfr811
10	129846469	129846478	HD	Olfr812
10	129846533	129846547	HD	Olfr812
10	129846557	129846566	HD	Olfr812
10	129854375	129854384	HD	Olfr813
10	129854391	129854416	HD	Olfr813
10	129854590	129854603	HD	Olfr813
10	129854605	129854614	HD	Olfr813
10	129854802	129854811	HD	Olfr813
10	129855054	129855063	HD	Olfr813
10	129855121	129855135	HD	Olfr813
10	129855255	129855265	HD	Olfr813
10	129855310	129855324	HD	Olfr813
10	129855337	129855346	HD	Olfr813
10	129879868	129879877	HD	Olfr814
10	129879886	129879895	HD	Olfr814
10	129879931	129879940	HD	Olfr814
10	129879974	129879983	HD	Olfr814
10	129880021	129880030	HD	Olfr814
10	129880304	129880313	HD	Olfr814
10	129880374	129880384	HD	Olfr814
10	129880392	129880413	HD	Olfr814
10	129880420	129880430	HD	Olfr814
10	129880500	129880509	HD	Olfr814
10	129880541	129880553	HD	Olfr814
10	129880596	129880606	HD	Olfr814
10	129880613	129880634	HD	Olfr814
10	129880643	129880660	HD	Olfr814
10	129880774	129880788	HD	Olfr814
10	129880827	129880837	HD	Olfr814
10	129905337	129905350	HD	Olfr815
10	129905377	129905386	HD	Olfr815
10	129905524	129905534	HD	Olfr815
10	129905546	129905563	HD	Olfr815
10	129905575	129905584	HD	Olfr815
10	129905729	129905742	HD	Olfr815
10	129905746	129905755	HD	Olfr815
10	129905845	129905859	HD	Olfr815
10	129905884	129905893	HD	Olfr815
10	129905902	129905911	HD	Olfr815
10	129905942	129905956	HD	Olfr815
10	129905996	129906005	HD	Olfr815
10	129906043	129906052	HD	Olfr815
10	129915734	129915748	HD	Olfr816
10	129915864	129915873	HD	Olfr816
10	129915883	129915897	HD	Olfr816
10	129915927	129915936	HD	Olfr816
10	129916081	129916090	HD	Olfr816
10	129949339	129949348	HD	Olfr818
10	129949360	129949373	HD	Olfr818
10	129949380	129949389	HD	Olfr818
10	129949461	129949470	HD	Olfr818
10	129949584	129949594	HD	Olfr818
10	129949782	129949791	HD	Olfr818
10	129949910	129949919	HD	Olfr818
10	129949948	129949957	HD	Olfr818
10	129950073	129950083	HD	Olfr818
10	129967485	129967494	HD	Olfr819
10	129967510	129967524	HD	Olfr819
10	129967933	129967942	HD	Olfr819
10	129975649	129975658	HD	Olfr247
10	129975849	129975858	HD	Olfr247
10	129975864	129975877	HD	Olfr247
10	129975923	129975937	HD	Olfr247
10	129975961	129975970	HD	Olfr247
10	129975991	129976000	HD	Olfr247
10	129976012	129976025	HD	Olfr247
10	129976356	129976365	HD	Olfr247
10	129976380	129976395	HD	Olfr247
10	129984524	129984533	HD	Olfr247
10	129984724	129984733	HD	Olfr247
10	129984739	129984752	HD	Olfr247
10	129984798	129984812	HD	Olfr247
10	129984836	129984845	HD	Olfr247
10	129984866	129984875	HD	Olfr247
10	129984887	129984900	HD	Olfr247
10	129985231	129985240	HD	Olfr247
10	129985255	129985270	HD	Olfr247
10	130011646	130011655	HD	Olfr820
10	130011793	130011802	HD	Olfr820
10	130011827	130011836	HD	Olfr820
10	130011935	130011949	HD	Olfr820
10	130011989	130011999	HD	Olfr820
10	130012018	130012032	HD	Olfr820
10	130012038	130012047	HD	Olfr820
10	130012058	130012068	HD	Olfr820
10	130012070	130012079	HD	Olfr820
10	130012241	130012255	HD	Olfr820
10	130012377	130012386	HD	Olfr820
10	130012444	130012466	HD	Olfr820
10	130012512	130012521	HD	Olfr820
10	130029422	130029431	HD	Olfr821
10	130029484	130029493	HD	Olfr821
10	130029563	130029577	HD	Olfr821
10	130029764	130029780	HD	Olfr821
10	130030211	130030220	HD	Olfr821
10	130030271	130030280	HD	Olfr821
10	130070293	130070302	HD	Olfr822
10	130070372	130070382	HD	Olfr822
10	130070403	130070412	HD	Olfr822
10	130070455	130070464	HD	Olfr822
10	130070641	130070655	HD	Olfr822
10	130070842	130070855	HD	Olfr822
10	130070910	130070929	HD	Olfr822
10	130070951	130070960	HD	Olfr822
10	130071196	130071206	HD	Olfr822
10	130115473	130115483	HD	Olfr823
10	130115540	130115549	HD	Olfr823
10	130115575	130115585	HD	Olfr823
10	130115736	130115748	HD	Olfr823
10	130115916	130115930	HD	Olfr823
10	130115972	130115986	HD	Olfr823
10	130116088	130116097	HD	Olfr823
10	130130048	130130057	HD	Olfr824
10	130130083	130130093	HD	Olfr824
10	130130244	130130256	HD	Olfr824
10	130130332	130130346	HD	Olfr824
10	130130478	130130492	HD	Olfr824
10	130130661	130130671	HD	Olfr824
10	130130715	130130724	HD	Olfr824
10	130130745	130130755	HD	Olfr824
10	130130854	130130868	HD	Olfr824
10	130130873	130130883	HD	Olfr824
10	130166884	130166893	HD	Olfr825
10	130167066	130167080	HD	Olfr825
10	130167126	130167135	HD	Olfr825
10	130167137	130167146	HD	Olfr825
10	130167168	130167177	HD	Olfr825
10	130167319	130167335	HD	Olfr825
10	130167339	130167353	HD	Olfr825
10	130167413	130167427	HD	Olfr825
10	130167499	130167512	HD	Olfr825
10	130184394	130184404	HD	Olfr826
10	130184543	130184556	HD	Olfr826
10	130184668	130184677	HD	Olfr826
10	130184678	130184688	HD	Olfr826
10	130184797	130184811	HD	Olfr826
10	130184821	130184834	HD	Olfr826
10	130184835	130184848	HD	Olfr826
10	130184850	130184859	HD	Olfr826
10	130184923	130184937	HD	Olfr826
10	130185156	130185165	HD	Olfr826
10	130214497	130214511	HD	Olfr827
10	130214639	130214653	HD	Olfr827
10	130214957	130214966	HD	Olfr827
10	130215180	130215189	HD	Olfr827
11	49114936	49114949	HD	Olfr1396
11	49129480	49129489	HD	Olfr56
11	49130016	49130029	HD	Olfr56
11	49141567	49141580	HD	Olfr1395
11	49141670	49141680	HD	Olfr1395
11	49141955	49141964	HD	Olfr1395
11	49141983	49141992	HD	Olfr1395
11	49142110	49142119	HD	Olfr1395
11	49142237	49142250	HD	Olfr1395
11	49153756	49153765	HD	Olfr1394
11	49153772	49153781	HD	Olfr1394
11	49153945	49153954	HD	Olfr1394
11	49153971	49153988	HD	Olfr1394
11	49154076	49154085	HD	Olfr1394
11	49154236	49154245	HD	Olfr1394
11	49154327	49154341	HD	Olfr1394
11	49277509	49277518	HD	Olfr1393
11	49277645	49277654	HD	Olfr1393
11	49277789	49277802	HD	Olfr1393
11	49277940	49277949	HD	Olfr1393
11	49278110	49278119	HD	Olfr1393
11	49278215	49278225	HD	Olfr1393
11	49278269	49278286	HD	Olfr1393
11	49284760	49284781	HD	Olfr1392
11	49284880	49284889	HD	Olfr1392
11	49285177	49285191	HD	Olfr1392
11	49316574	49316583	HD	Olfr10
11	49316677	49316696	HD	Olfr10
11	49316816	49316829	HD	Olfr10
11	49317007	49317020	HD	Olfr10
11	49317428	49317441	HD	Olfr10
11	49321757	49321771	HD	Olfr1391
11	49322212	49322226	HD	Olfr1391
11	49322616	49322630	HD	Olfr1391
11	49334284	49334300	HD	Olfr1390
11	49334526	49334535	HD	Olfr1390
11	49334645	49334659	HD	Olfr1390
11	49334866	49334875	HD	Olfr1390
11	49334997	49335006	HD	Olfr1390
11	49335062	49335072	HD	Olfr1390
11	49335145	49335159	HD	Olfr1390
11	49422339	49422348	HD	Olfr1389
11	49422402	49422411	HD	Olfr1389
11	49422458	49422472	HD	Olfr1389
11	49422493	49422502	HD	Olfr1389
11	49422539	49422556	HD	Olfr1389
11	49422884	49422894	HD	Olfr1389
11	49422916	49422926	HD	Olfr1389
11	49422999	49423009	HD	Olfr1389
11	49435730	49435739	HD	Olfr1388
11	49436081	49436090	HD	Olfr1388
11	49436125	49436134	HD	Olfr1388
11	49436190	49436199	HD	Olfr1388
11	49436227	49436241	HD	Olfr1388
11	49436529	49436539	HD	Olfr1388
11	49454398	49454408	HD	Olfr1387
11	49454447	49454456	HD	Olfr1387
11	49454623	49454632	HD	Olfr1387
11	49454773	49454787	HD	Olfr1387
11	49455064	49455074	HD	Olfr1387
11	49464023	49464037	HD	Olfr1386
11	49464038	49464051	HD	Olfr1386
11	49464126	49464140	HD	Olfr1386
11	49464161	49464175	HD	Olfr1386
11	49464214	49464223	HD	Olfr1386
11	49464537	49464546	HD	Olfr1386
11	49464596	49464605	HD	Olfr1386
11	49464884	49464894	HD	Olfr1386
11	49464926	49464935	HD	Olfr1386
11	49488244	49488253	HD	Olfr1385
11	49488564	49488573	HD	Olfr1385
11	49488623	49488632	HD	Olfr1385
11	49488912	49488922	HD	Olfr1385
11	49488997	49489010	HD	Olfr1385
11	49505904	49505918	HD	Olfr1384
11	49505937	49505950	HD	Olfr1384
11	49505987	49505997	HD	Olfr1384
11	49506171	49506185	HD	Olfr1384
11	49506187	49506201	HD	Olfr1384
11	49506243	49506257	HD	Olfr1384
11	49506277	49506290	HD	Olfr1384
11	49506438	49506452	HD	Olfr1384
11	49506697	49506706	HD	Olfr1384
11	49519003	49519012	HD	Olfr1383
11	49519238	49519247	HD	Olfr1383
11	49519280	49519289	HD	Olfr1383
11	49519655	49519664	HD	Olfr1383
11	49519700	49519713	HD	Olfr1383
11	49527279	49527291	HD	Olfr1382
11	49527390	49527399	HD	Olfr1382
11	49527608	49527617	HD	Olfr1382
11	49527630	49527639	HD	Olfr1382
11	49527658	49527668	HD	Olfr1382
11	49527839	49527848	HD	Olfr1382
11	49542604	49542614	HD	Olfr1381
11	49542739	49542748	HD	Olfr1381
11	49542912	49542922	HD	Olfr1381
11	49543001	49543015	HD	Olfr1381
11	49543032	49543041	HD	Olfr1381
11	49543073	49543087	HD	Olfr1381
11	49543131	49543144	HD	Olfr1381
11	49543192	49543205	HD	Olfr1381
11	49543486	49543496	HD	Olfr1381
11	49555949	49555963	HD	Olfr1380
11	49555971	49555981	HD	Olfr1380
11	49555987	49555996	HD	Olfr1380
11	49556018	49556028	HD	Olfr1380
11	49556308	49556318	HD	Olfr1380
11	49556353	49556362	HD	Olfr1380
11	49556393	49556407	HD	Olfr1380
11	49556424	49556433	HD	Olfr1380
11	49556531	49556544	HD	Olfr1380
11	49556592	49556605	HD	Olfr1380
11	50958139	50958148	HD	Olfr1379-ps1
11	50958408	50958422	HD	Olfr1379-ps1
11	50958483	50958492	HD	Olfr1379-ps1
11	50958678	50958688	HD	Olfr1379-ps1
11	50958694	50958703	HD	Olfr1379-ps1
11	50958751	50958760	HD	Olfr1379-ps1
11	50958958	50958968	HD	Olfr1379-ps1
11	50965596	50965605	HD	Olfr1378
11	50965726	50965740	HD	Olfr1378
11	50966242	50966251	HD	Olfr1378
11	50966263	50966276	HD	Olfr1378
11	50966279	50966289	HD	Olfr1378
11	50966301	50966310	HD	Olfr1378
11	50966487	50966496	HD	Olfr1378
11	50981033	50981042	HD	Olfr1377
11	50981423	50981432	HD	Olfr1377
11	50981600	50981614	HD	Olfr1377
11	50981674	50981697	HD	Olfr1377
11	50981954	50981963	HD	Olfr1377
11	50991449	50991458	HD	Olfr1376-ps1
11	50991575	50991588	HD	Olfr1376-ps1
11	50991595	50991604	HD	Olfr1376-ps1
11	50991678	50991688	HD	Olfr1376-ps1
11	50991723	50991732	HD	Olfr1376-ps1
11	51002646	51002656	HD	Olfr51
11	51002976	51002985	HD	Olfr51
11	51003165	51003179	HD	Olfr51
11	51003314	51003323	HD	Olfr51
11	51013706	51013715	HD	Olfr54
11	51013803	51013817	HD	Olfr54
11	51013880	51013889	HD	Olfr54
11	51013982	51013996	HD	Olfr54
11	51014018	51014027	HD	Olfr54
11	51014107	51014116	HD	Olfr54
11	51047155	51047164	HD	Olfr1375-ps1
11	51047284	51047298	HD	Olfr1375-ps1
11	51047398	51047407	HD	Olfr1375-ps1
11	51047675	51047688	HD	Olfr1375-ps1
11	51047734	51047743	HD	Olfr1375-ps1
11	51141563	51141572	HD	Olfr1374-ps1
11	51141604	51141613	HD	Olfr1374-ps1
11	51141731	51141740	HD	Olfr1374-ps1
11	51142081	51142091	HD	Olfr1374-ps1
11	51142293	51142303	HD	Olfr1374-ps1
11	51142401	51142410	HD	Olfr1374-ps1
11	52145707	52145716	HD	Olfr1373
11	52146343	52146352	HD	Olfr1373
11	52146359	52146373	HD	Olfr1373
11	52168304	52168313	HD	Olfr1372-ps1
11	52168454	52168463	HD	Olfr1372-ps1
11	52168502	52168511	HD	Olfr1372-ps1
11	52168983	52168992	HD	Olfr1372-ps1
11	52169031	52169045	HD	Olfr1372-ps1
11	52169109	52169123	HD	Olfr1372-ps1
11	52214103	52214113	HD	Olfr1371
11	52214116	52214125	HD	Olfr1371
11	52214224	52214234	HD	Olfr1371
11	52214619	52214629	HD	Olfr1371
11	58462372	58462382	HD	Olfr30
11	58462448	58462462	HD	Olfr30
11	58462500	58462509	HD	Olfr30
11	58462854	58462868	HD	Olfr30
11	58463030	58463039	HD	Olfr30
11	58481453	58481462	HD	Olfr333-ps1
11	58481513	58481523	HD	Olfr333-ps1
11	58481526	58481539	HD	Olfr333-ps1
11	58492757	58492766	HD	Olfr332
11	58492887	58492896	HD	Olfr332
11	58493157	58493171	HD	Olfr332
11	58493422	58493431	HD	Olfr332
11	58503435	58503448	HD	Olfr331
11	58534855	58534869	HD	Olfr330
11	58535063	58535072	HD	Olfr330
11	58535116	58535125	HD	Olfr330
11	58535406	58535420	HD	Olfr330
11	58535468	58535482	HD	Olfr330
11	58535722	58535731	HD	Olfr330
11	58546677	58546687	HD	Olfr329-ps
11	58546918	58546932	HD	Olfr329-ps
11	58547190	58547204	HD	Olfr329-ps
11	58556126	58556138	HD	Olfr328
11	58556225	58556234	HD	Olfr328
11	58556395	58556405	HD	Olfr328
11	58569601	58569614	HD	Olfr224
11	58569880	58569916	HD	Olfr224
11	58577489	58577498	HD	Olfr325
11	58577520	58577530	HD	Olfr325
11	58577679	58577707	HD	Olfr325
11	58594982	58594991	HD	Olfr324
11	58594994	58595008	HD	Olfr324
11	58595027	58595041	HD	Olfr324
11	58595067	58595080	HD	Olfr324
11	58626093	58626107	HD	Olfr323
11	58626184	58626194	HD	Olfr323
11	58626230	58626243	HD	Olfr323
11	58626485	58626494	HD	Olfr323
11	58626723	58626737	HD	Olfr323
11	58626770	58626779	HD	Olfr323
11	58626992	58627006	HD	Olfr323
11	58657903	58657912	HD	Olfr179
11	58658175	58658188	HD	Olfr179
11	58658274	58658283	HD	Olfr179
11	58658395	58658405	HD	Olfr179
11	58658491	58658500	HD	Olfr179
11	58682886	58682900	HD	Olfr320
11	58682962	58682976	HD	Olfr320
11	58683037	58683060	HD	Olfr320
11	58683162	58683171	HD	Olfr320
11	58683602	58683616	HD	Olfr320
11	58683626	58683635	HD	Olfr320
11	58683647	58683656	HD	Olfr320
11	58698242	58698256	HD	Olfr319
11	58698565	58698587	HD	Olfr319
11	58698594	58698608	HD	Olfr319
11	58698643	58698652	HD	Olfr319
11	58698707	58698717	HD	Olfr319
11	58698904	58698918	HD	Olfr319
11	58698919	58698928	HD	Olfr319
11	58699001	58699014	HD	Olfr319
11	58724120	58724134	HD	Olfr318
11	58724263	58724272	HD	Olfr318
11	58724416	58724425	HD	Olfr318
11	58724469	58724478	HD	Olfr318
11	58724522	58724531	HD	Olfr318
11	58724567	58724581	HD	Olfr318
11	58724585	58724598	HD	Olfr318
11	58724687	58724696	HD	Olfr318
11	58724729	58724738	HD	Olfr318
11	58724740	58724750	HD	Olfr318
11	58724792	58724801	HD	Olfr318
11	58724944	58724953	HD	Olfr318
11	58739416	58739425	HD	Olfr317
11	58739512	58739522	HD	Olfr317
11	58739634	58739647	HD	Olfr317
11	58739701	58739711	HD	Olfr317
11	58739718	58739731	HD	Olfr317
11	58739959	58739968	HD	Olfr317
11	58739984	58739998	HD	Olfr317
11	58752064	58752073	HD	Olfr316
11	58752139	58752153	HD	Olfr316
11	58752168	58752182	HD	Olfr316
11	58752217	58752226	HD	Olfr316
11	58752281	58752290	HD	Olfr316
11	58752468	58752478	HD	Olfr316
11	58752493	58752502	HD	Olfr316
11	58752511	58752534	HD	Olfr316
11	58752576	58752589	HD	Olfr316
11	58772292	58772301	HD	Olfr315
11	58772425	58772439	HD	Olfr315
11	58772483	58772497	HD	Olfr315
11	58772648	58772657	HD	Olfr315
11	58772692	58772702	HD	Olfr315
11	58772728	58772742	HD	Olfr315
11	58772748	58772761	HD	Olfr315
11	58772916	58772925	HD	Olfr315
11	58781969	58781982	HD	Olfr314
11	58782017	58782030	HD	Olfr314
11	58782050	58782067	HD	Olfr314
11	58782082	58782092	HD	Olfr314
11	58782335	58782344	HD	Olfr314
11	58782716	58782730	HD	Olfr314
11	58816663	58816677	HD	Olfr313
11	58816835	58816845	HD	Olfr313
11	58828511	58828520	HD	Olfr312
11	58828883	58828892	HD	Olfr312
11	58828895	58828904	HD	Olfr312
11	58829003	58829012	HD	Olfr312
11	58829191	58829200	HD	Olfr312
11	58838535	58838544	HD	Olfr311
11	58838743	58838757	HD	Olfr311
11	58838906	58838915	HD	Olfr311
11	58838918	58838927	HD	Olfr311
11	58839025	58839034	HD	Olfr311
11	58839213	58839222	HD	Olfr311
11	59576083	59576097	HD	Olfr222
11	59576113	59576123	HD	Olfr222
11	59576137	59576155	HD	Olfr222
11	59590266	59590280	HD	Olfr223
11	59590435	59590444	HD	Olfr223
11	59590544	59590558	HD	Olfr223
11	59590707	59590725	HD	Olfr223
11	59590908	59590918	HD	Olfr223
11	59591036	59591055	HD	Olfr223
11	59612726	59612748	HD	Olfr225
11	59612833	59612842	HD	Olfr225
11	59612894	59612903	HD	Olfr225
11	73350000	73350014	HD	Olfr20
11	73350403	73350412	HD	Olfr20
11	73350479	73350488	HD	Olfr20
11	73350746	73350756	HD	Olfr20
11	73350760	73350773	HD	Olfr20
11	73370278	73370288	HD	Olfr376
11	73370315	73370324	HD	Olfr376
11	73370431	73370448	HD	Olfr376
11	73370508	73370517	HD	Olfr376
11	73370879	73370892	HD	Olfr376
11	73371156	73371166	HD	Olfr376
11	73371171	73371181	HD	Olfr376
11	73392307	73392321	HD	Olfr377-ps1
11	73392362	73392372	HD	Olfr377-ps1
11	73399570	73399592	HD	Olfr1
11	73399663	73399677	HD	Olfr1
11	73399998	73400011	HD	Olfr1
11	73400014	73400024	HD	Olfr1
11	73400268	73400277	HD	Olfr1
11	73409936	73409950	HD	Olfr75-ps1
11	73409962	73409971	HD	Olfr75-ps1
11	73409991	73410001	HD	Olfr75-ps1
11	73410020	73410034	HD	Olfr75-ps1
11	73410234	73410243	HD	Olfr75-ps1
11	73410309	73410322	HD	Olfr75-ps1
11	73410572	73410582	HD	Olfr75-ps1
11	73410636	73410646	HD	Olfr75-ps1
11	73410866	73410880	HD	Olfr75-ps1
11	73428546	73428568	HD	Olfr378
11	73428656	73428665	HD	Olfr378
11	73428878	73428891	HD	Olfr378
11	73429161	73429170	HD	Olfr378
11	73434261	73434275	HD	Olfr379-ps1
11	73434337	73434347	HD	Olfr379-ps1
11	73434352	73434376	HD	Olfr379-ps1
11	73435041	73435050	HD	Olfr379-ps1
11	73457605	73457619	HD	Olfr380
11	73457630	73457644	HD	Olfr380
11	73457660	73457670	HD	Olfr380
11	73457689	73457703	HD	Olfr380
11	73457978	73457987	HD	Olfr380
11	73458303	73458313	HD	Olfr380
11	73458369	73458382	HD	Olfr380
11	73491665	73491675	HD	Olfr381
11	73491691	73491700	HD	Olfr381
11	73491720	73491730	HD	Olfr381
11	73491749	73491763	HD	Olfr381
11	73491789	73491803	HD	Olfr381
11	73491922	73491931	HD	Olfr381
11	73492221	73492230	HD	Olfr381
11	73492249	73492263	HD	Olfr381
11	73492554	73492564	HD	Olfr381
11	73520528	73520537	HD	Olfr382
11	73520577	73520586	HD	Olfr382
11	73520588	73520601	HD	Olfr382
11	73520828	73520842	HD	Olfr382
11	73520849	73520863	HD	Olfr382
11	73520878	73520888	HD	Olfr382
11	73521255	73521265	HD	Olfr382
11	73541409	73541419	HD	Olfr383-ps1
11	73541505	73541517	HD	Olfr383-ps1
11	73541821	73541835	HD	Olfr383-ps1
11	73541904	73541913	HD	Olfr383-ps1
11	73542234	73542247	HD	Olfr383-ps1
11	73589792	73589802	HD	Olfr385
11	73589875	73589885	HD	Olfr385
11	73589888	73589904	HD	Olfr385
11	73589920	73589933	HD	Olfr385
11	73590108	73590117	HD	Olfr385
11	73590209	73590223	HD	Olfr385
11	73590632	73590645	HD	Olfr385
11	73598200	73598218	HD	Olfr384
11	73598289	73598299	HD	Olfr384
11	73598319	73598328	HD	Olfr384
11	73598344	73598354	HD	Olfr384
11	73598389	73598403	HD	Olfr384
11	73598578	73598588	HD	Olfr384
11	73659077	73659086	HD	Olfr387-ps1
11	73659174	73659183	HD	Olfr387-ps1
11	73659192	73659206	HD	Olfr387-ps1
11	73659561	73659571	HD	Olfr387-ps1
11	73659615	73659625	HD	Olfr387-ps1
11	73659751	73659760	HD	Olfr387-ps1
11	73659762	73659776	HD	Olfr387-ps1
11	73659829	73659849	HD	Olfr387-ps1
11	73659894	73659904	HD	Olfr387-ps1
11	73659909	73659918	HD	Olfr387-ps1
11	73659950	73659964	HD	Olfr387-ps1
11	73725135	73725145	HD	Olfr388-ps1
11	73725201	73725210	HD	Olfr388-ps1
11	73725333	73725342	HD	Olfr388-ps1
11	73725509	73725519	HD	Olfr388-ps1
11	73725649	73725662	HD	Olfr388-ps1
11	73725875	73725884	HD	Olfr388-ps1
11	73780901	73780911	HD	Olfr389
11	73781111	73781120	HD	Olfr389
11	73781157	73781166	HD	Olfr389
11	73781370	73781379	HD	Olfr389
11	73781440	73781449	HD	Olfr389
11	73781528	73781542	HD	Olfr389
11	73782136	73782145	HD	Olfr390
11	73782326	73782335	HD	Olfr390
11	73782384	73782401	HD	Olfr390
11	73782600	73782609	HD	Olfr390
11	73782633	73782647	HD	Olfr390
11	73782821	73782835	HD	Olfr390
11	73782849	73782859	HD	Olfr390
11	73803141	73803154	HD	Olfr391-ps
11	73803210	73803219	HD	Olfr391-ps
11	73803382	73803391	HD	Olfr391-ps
11	73803521	73803535	HD	Olfr391-ps
11	73803574	73803583	HD	Olfr391-ps
11	73803816	73803830	HD	Olfr391-ps
11	73803856	73803866	HD	Olfr391-ps
11	73804002	73804012	HD	Olfr391-ps
11	73817075	73817084	HD	Olfr392
11	73817456	73817466	HD	Olfr392
11	73817627	73817642	HD	Olfr392
11	73817676	73817685	HD	Olfr392
11	73817770	73817783	HD	Olfr392
11	73817902	73817911	HD	Olfr392
11	73817924	73817938	HD	Olfr392
11	73851487	73851500	HD	Olfr393
11	73851501	73851511	HD	Olfr393
11	73851527	73851536	HD	Olfr393
11	73851586	73851600	HD	Olfr393
11	73851733	73851747	HD	Olfr393
11	73851804	73851813	HD	Olfr393
11	73851831	73851844	HD	Olfr393
11	73852284	73852293	HD	Olfr393
11	73890863	73890876	HD	Olfr394
11	73890878	73890888	HD	Olfr394
11	73890904	73890913	HD	Olfr394
11	73891000	73891009	HD	Olfr394
11	73891016	73891025	HD	Olfr394
11	73891387	73891396	HD	Olfr394
11	73891460	73891469	HD	Olfr394
11	73891666	73891684	HD	Olfr394
11	73891748	73891765	HD	Olfr394
11	73907582	73907591	HD	Olfr395
11	73907593	73907602	HD	Olfr395
11	73907608	73907617	HD	Olfr395
11	73907768	73907782	HD	Olfr395
11	73907821	73907835	HD	Olfr395
11	73907841	73907855	HD	Olfr395
11	73908090	73908104	HD	Olfr395
11	73908152	73908161	HD	Olfr395
11	73908173	73908182	HD	Olfr395
11	73908266	73908275	HD	Olfr395
11	73908310	73908325	HD	Olfr395
11	73908412	73908421	HD	Olfr395
11	73908476	73908485	HD	Olfr395
11	73927171	73927180	HD	Olfr396-ps1
11	73927289	73927298	HD	Olfr396-ps1
11	73927301	73927311	HD	Olfr396-ps1
11	73927315	73927325	HD	Olfr396-ps1
11	73927361	73927371	HD	Olfr396-ps1
11	73927604	73927618	HD	Olfr396-ps1
11	73927829	73927838	HD	Olfr396-ps1
11	73927945	73927959	HD	Olfr396-ps1
11	73935845	73935855	HD	Olfr23
11	73935873	73935886	HD	Olfr23
11	73936161	73936170	HD	Olfr23
11	73936342	73936356	HD	Olfr23
11	73936423	73936432	HD	Olfr23
11	73936533	73936547	HD	Olfr23
11	73936561	73936571	HD	Olfr23
11	73951206	73951215	HD	Olfr22-ps1
11	73951223	73951237	HD	Olfr22-ps1
11	73951248	73951258	HD	Olfr22-ps1
11	73951261	73951271	HD	Olfr22-ps1
11	73951553	73951563	HD	Olfr22-ps1
11	73951939	73951948	HD	Olfr22-ps1
11	73952116	73952125	HD	Olfr22-ps1
11	73959878	73959892	HD	Olfr397
11	73959937	73959951	HD	Olfr397
11	73960184	73960193	HD	Olfr397
11	73960404	73960413	HD	Olfr397
11	73960598	73960608	HD	Olfr397
11	73990773	73990783	HD	Olfr398
11	73990944	73990954	HD	Olfr398
11	74047620	74047634	HD	Olfr139
11	74047789	74047799	HD	Olfr139
11	74048192	74048201	HD	Olfr139
11	74048289	74048310	HD	Olfr139
11	74056672	74056685	HD	Olfr399
11	74056910	74056924	HD	Olfr399
11	74057043	74057057	HD	Olfr399
11	74104322	74104331	HD	Olfr400-ps1
11	74104402	74104421	HD	Olfr400-ps1
11	74104582	74104596	HD	Olfr400-ps1
11	74104613	74104627	HD	Olfr400-ps1
11	74104686	74104700	HD	Olfr400-ps1
11	74120351	74120360	HD	Olfr401
11	74120525	74120534	HD	Olfr401
11	74120877	74120886	HD	Olfr401
11	74121202	74121211	HD	Olfr401
11	74152572	74152581	HD	Olfr402
11	74152758	74152768	HD	Olfr402
11	74152778	74152796	HD	Olfr402
11	74152905	74152919	HD	Olfr402
11	74152942	74152956	HD	Olfr402
11	74185369	74185378	HD	Olfr403
11	74185403	74185413	HD	Olfr403
11	74185422	74185431	HD	Olfr403
11	74185497	74185506	HD	Olfr403
11	74185590	74185599	HD	Olfr403
11	74185806	74185815	HD	Olfr403
11	74186161	74186171	HD	Olfr403
11	74211588	74211597	HD	Olfr43
11	74211747	74211756	HD	Olfr43
11	74212184	74212193	HD	Olfr43
11	74238657	74238666	HD	Olfr404-ps1
11	74238781	74238795	HD	Olfr404-ps1
11	74238994	74239004	HD	Olfr404-ps1
11	74239416	74239430	HD	Olfr404-ps1
11	74239485	74239499	HD	Olfr404-ps1
11	74258916	74258930	HD	Olfr406-ps
11	74259468	74259478	HD	Olfr406-ps
11	74259600	74259609	HD	Olfr406-ps
11	74259696	74259708	HD	Olfr406-ps
11	74259758	74259767	HD	Olfr406-ps
11	74259792	74259802	HD	Olfr406-ps
11	74266450	74266459	HD	Olfr405-ps1
11	74266807	74266817	HD	Olfr405-ps1
11	74266827	74266841	HD	Olfr405-ps1
11	74267155	74267164	HD	Olfr405-ps1
11	74281768	74281777	HD	Olfr407-ps1
11	74282063	74282077	HD	Olfr407-ps1
11	74282192	74282201	HD	Olfr407-ps1
11	74282229	74282238	HD	Olfr407-ps1
11	74282690	74282699	HD	Olfr407-ps1
11	74283372	74283381	HD	Olfr59
11	74283415	74283429	HD	Olfr59
11	74283468	74283482	HD	Olfr59
11	74283489	74283503	HD	Olfr59
11	74283673	74283682	HD	Olfr59
11	74283707	74283717	HD	Olfr59
11	74299109	74299118	HD	Olfr408-ps1
11	74299422	74299436	HD	Olfr408-ps1
11	74299551	74299560	HD	Olfr408-ps1
11	74299587	74299596	HD	Olfr408-ps1
11	74316097	74316106	HD	Olfr409-ps1
11	74316235	74316249	HD	Olfr409-ps1
11	74338115	74338129	HD	Olfr410
11	74352805	74352814	HD	Olfr411
11	74352821	74352830	HD	Olfr411
11	74352894	74352906	HD	Olfr411
11	74352994	74353008	HD	Olfr411
11	74353101	74353115	HD	Olfr411
11	74353576	74353590	HD	Olfr411
11	74361364	74361374	HD	Olfr412
11	74361442	74361451	HD	Olfr412
11	74361721	74361730	HD	Olfr412
11	74361958	74361968	HD	Olfr412
11	87892314	87892336	HD	Olfr462
11	87892574	87892583	HD	Olfr462
11	87892588	87892602	HD	Olfr462
11	87892798	87892807	HD	Olfr462
11	87893090	87893099	HD	Olfr462
11	87893185	87893194	HD	Olfr462
11	87897403	87897412	HD	Olfr463
11	87897667	87897680	HD	Olfr463
11	87921004	87921013	HD	Olfr464
11	87921817	87921831	HD	Olfr464
11	87921899	87921908	HD	Olfr464
11	108688051	108688064	HD	Olfr1397-ps1
11	108688278	108688293	HD	Olfr1397-ps1
11	108688538	108688551	HD	Olfr1397-ps1
11	108688750	108688759	HD	Olfr1397-ps1
11	108688865	108688874	HD	Olfr1397-ps1
11	108688974	108688987	HD	Olfr1397-ps1
13	21075149	21075158	HD	Olfr1370
13	21075392	21075401	HD	Olfr1370
13	21075462	21075471	HD	Olfr1370
13	21075560	21075575	HD	Olfr1370
13	21075610	21075619	HD	Olfr1370
13	21075732	21075741	HD	Olfr1370
13	21075933	21075942	HD	Olfr1370
13	21110835	21110844	HD	Olfr1369-ps1
13	21110863	21110872	HD	Olfr1369-ps1
13	21111271	21111285	HD	Olfr1369-ps1
13	21111294	21111308	HD	Olfr1369-ps1
13	21111456	21111465	HD	Olfr1369-ps1
13	21129064	21129073	HD	Olfr263
13	21129226	21129235	HD	Olfr263
13	21129428	21129442	HD	Olfr263
13	21129451	21129465	HD	Olfr263
13	21129595	21129604	HD	Olfr263
13	21129616	21129625	HD	Olfr263
13	21146022	21146036	HD	Olfr1368
13	21146071	21146084	HD	Olfr1368
13	21146176	21146185	HD	Olfr1368
13	21146251	21146260	HD	Olfr1368
13	21146277	21146287	HD	Olfr1368
13	21146318	21146336	HD	Olfr1368
13	21146395	21146409	HD	Olfr1368
13	21146605	21146619	HD	Olfr1368
13	21146736	21146746	HD	Olfr1368
13	21146758	21146767	HD	Olfr1368
13	21345915	21345924	HD	Olfr1367
13	21346207	21346216	HD	Olfr1367
13	21346315	21346324	HD	Olfr1367
13	21346605	21346614	HD	Olfr1367
13	21346754	21346763	HD	Olfr1367
13	21543615	21543624	HD	Olfr1366
13	21543685	21543694	HD	Olfr1366
13	21559999	21560008	HD	Olfr1535
13	21560090	21560100	HD	Olfr1535
13	21560198	21560212	HD	Olfr1535
13	21560387	21560401	HD	Olfr1535
13	21560719	21560733	HD	Olfr1535
13	21560779	21560788	HD	Olfr1535
13	21581795	21581805	HD	Olfr1364
13	21582063	21582072	HD	Olfr1364
13	21582119	21582133	HD	Olfr1364
13	21582156	21582176	HD	Olfr1364
13	21582226	21582240	HD	Olfr1364
13	21582258	21582280	HD	Olfr1364
13	21582612	21582624	HD	Olfr1364
13	21614078	21614088	HD	Olfr1362
13	21614285	21614294	HD	Olfr1362
13	21614429	21614438	HD	Olfr1362
13	21614512	21614522	HD	Olfr1362
13	21614525	21614565	HD	Olfr1362
13	21614653	21614662	HD	Olfr1362
13	21614816	21614830	HD	Olfr1362
13	21614882	21614891	HD	Olfr1362
13	21642673	21642682	HD	Olfr11
13	21642895	21642905	HD	Olfr11
13	21643062	21643071	HD	Olfr11
13	21643117	21643127	HD	Olfr11
13	21643190	21643199	HD	Olfr11
13	21643231	21643245	HD	Olfr11
13	21663467	21663477	HD	Olfr1361
13	21663832	21663841	HD	Olfr1361
13	21664237	21664247	HD	Olfr1361
13	21664370	21664379	HD	Olfr1361
13	21675099	21675108	HD	Olfr1360
13	21675110	21675124	HD	Olfr1360
13	21675301	21675314	HD	Olfr1360
13	21675377	21675386	HD	Olfr1360
13	21675645	21675659	HD	Olfr1360
13	21675679	21675688	HD	Olfr1360
13	21675806	21675815	HD	Olfr1360
13	21675851	21675860	HD	Olfr1360
13	21675937	21675951	HD	Olfr1360
13	21697149	21697158	HD	Olfr1359
13	21697453	21697463	HD	Olfr1359
13	21697528	21697537	HD	Olfr1359
13	21697578	21697587	HD	Olfr1359
13	21697917	21697931	HD	Olfr1359
13	65149263	65149272	HD	Olfr466
13	65149316	65149326	HD	Olfr466
13	65149500	65149509	HD	Olfr466
13	65149588	65149597	HD	Olfr466
13	65149633	65149642	HD	Olfr466
13	65149737	65149754	HD	Olfr466
13	65149810	65149824	HD	Olfr466
13	65150111	65150120	HD	Olfr466
14	14186859	14186877	HD	Olfr720
14	14186975	14186989	HD	Olfr720
14	14187074	14187083	HD	Olfr720
14	14187172	14187181	HD	Olfr720
14	14187297	14187307	HD	Olfr720
14	14187598	14187607	HD	Olfr720
14	14187781	14187790	HD	Olfr720
14	14321837	14321851	HD	Olfr31
14	14321950	14321963	HD	Olfr31
14	14321971	14321981	HD	Olfr31
14	14321995	14322004	HD	Olfr31
14	14322174	14322183	HD	Olfr31
14	14322184	14322198	HD	Olfr31
14	14322515	14322525	HD	Olfr31
14	14400716	14400725	HD	Olfr721-ps1
14	14400765	14400774	HD	Olfr721-ps1
14	14400814	14400823	HD	Olfr721-ps1
14	14400978	14400988	HD	Olfr721-ps1
14	14401014	14401023	HD	Olfr721-ps1
14	14401205	14401214	HD	Olfr721-ps1
14	14401256	14401269	HD	Olfr721-ps1
14	14401274	14401283	HD	Olfr721-ps1
14	49902092	49902101	HD	Olfr722
14	49902108	49902122	HD	Olfr722
14	49902230	49902240	HD	Olfr722
14	49902260	49902274	HD	Olfr722
14	49902331	49902345	HD	Olfr722
14	49902380	49902394	HD	Olfr722
14	49902497	49902515	HD	Olfr722
14	49902531	49902540	HD	Olfr722
14	49902640	49902650	HD	Olfr722
14	49931849	49931859	HD	Olfr723
14	49931931	49931940	HD	Olfr723
14	49931959	49931972	HD	Olfr723
14	49932103	49932113	HD	Olfr723
14	49932153	49932163	HD	Olfr723
14	49932202	49932212	HD	Olfr723
14	49932259	49932268	HD	Olfr723
14	49932286	49932295	HD	Olfr723
14	49932491	49932501	HD	Olfr723
14	49932727	49932737	HD	Olfr723
14	49963330	49963340	HD	Olfr724
14	49963426	49963435	HD	Olfr724
14	49963454	49963467	HD	Olfr724
14	49963598	49963607	HD	Olfr724
14	49963753	49963762	HD	Olfr724
14	49963780	49963789	HD	Olfr724
14	49963863	49963872	HD	Olfr724
14	49964222	49964232	HD	Olfr724
14	50040487	50040496	HD	Olfr725
14	50040498	50040507	HD	Olfr725
14	50040807	50040817	HD	Olfr725
14	50040987	50041004	HD	Olfr725
14	50041319	50041328	HD	Olfr725
14	50090989	50090998	HD	Olfr726
14	50091132	50091142	HD	Olfr726
14	50091157	50091166	HD	Olfr726
14	50091313	50091330	HD	Olfr726
14	50091446	50091455	HD	Olfr726
14	50091673	50091686	HD	Olfr726
14	50091779	50091793	HD	Olfr726
14	50091794	50091807	HD	Olfr726
14	50122146	50122159	HD	Olfr727
14	50122204	50122214	HD	Olfr727
14	50122619	50122629	HD	Olfr727
14	50122702	50122712	HD	Olfr727
14	50122735	50122745	HD	Olfr727
14	50122820	50122829	HD	Olfr727
14	50122876	50122885	HD	Olfr727
14	50123000	50123009	HD	Olfr727
14	50123068	50123078	HD	Olfr727
14	50123087	50123097	HD	Olfr727
14	50142892	50142906	HD	Olfr728
14	50142909	50142918	HD	Olfr728
14	50142985	50142994	HD	Olfr728
14	50143266	50143280	HD	Olfr728
14	50143309	50143319	HD	Olfr728
14	50143364	50143378	HD	Olfr728
14	50143402	50143416	HD	Olfr728
14	50143441	50143454	HD	Olfr728
14	50143554	50143564	HD	Olfr728
14	50143585	50143599	HD	Olfr728
14	50143664	50143673	HD	Olfr728
14	50152916	50152929	HD	Olfr729
14	50152930	50152944	HD	Olfr729
14	50152989	50153011	HD	Olfr729
14	50153089	50153103	HD	Olfr729
14	50153115	50153125	HD	Olfr729
14	50153218	50153227	HD	Olfr729
14	50153327	50153341	HD	Olfr729
14	50153371	50153380	HD	Olfr729
14	50153485	50153499	HD	Olfr729
14	50153501	50153510	HD	Olfr729
14	50153538	50153552	HD	Olfr729
14	50153581	50153590	HD	Olfr729
14	50153689	50153707	HD	Olfr729
14	50153710	50153723	HD	Olfr729
14	50153736	50153746	HD	Olfr729
14	50153756	50153766	HD	Olfr729
14	50153886	50153895	HD	Olfr729
14	50188211	50188220	HD	Olfr730
14	50188298	50188307	HD	Olfr730
14	50188387	50188396	HD	Olfr730
14	50188492	50188501	HD	Olfr730
14	50188684	50188700	HD	Olfr730
14	50188750	50188760	HD	Olfr730
14	50188781	50188815	HD	Olfr730
14	50188837	50188850	HD	Olfr730
14	50188855	50188864	HD	Olfr730
14	50188942	50188951	HD	Olfr730
14	50188974	50188983	HD	Olfr730
14	50242074	50242083	HD	Olfr731
14	50242112	50242126	HD	Olfr731
14	50242230	50242244	HD	Olfr731
14	50242422	50242431	HD	Olfr731
14	50242594	50242608	HD	Olfr731
14	50242625	50242634	HD	Olfr731
14	50242706	50242720	HD	Olfr731
14	50242722	50242731	HD	Olfr731
14	50242754	50242764	HD	Olfr731
14	50242793	50242802	HD	Olfr731
14	50284259	50284269	HD	Olfr732
14	50284360	50284378	HD	Olfr732
14	50284583	50284593	HD	Olfr732
14	50284778	50284799	HD	Olfr732
14	50284834	50284848	HD	Olfr732
14	50284858	50284867	HD	Olfr732
14	50284967	50284981	HD	Olfr732
14	50285016	50285025	HD	Olfr732
14	50285145	50285154	HD	Olfr732
14	50301950	50301981	HD	Olfr733
14	50302105	50302127	HD	Olfr733
14	50302131	50302144	HD	Olfr733
14	50302245	50302254	HD	Olfr733
14	50327125	50327135	HD	Olfr734
14	50327403	50327413	HD	Olfr734
14	50327440	50327453	HD	Olfr734
14	50327454	50327463	HD	Olfr734
14	50327634	50327644	HD	Olfr734
14	50327656	50327665	HD	Olfr734
14	50348914	50348928	HD	Olfr735
14	50349048	50349057	HD	Olfr735
14	50349062	50349071	HD	Olfr735
14	50349154	50349168	HD	Olfr735
14	50349349	50349358	HD	Olfr735
14	50349411	50349425	HD	Olfr735
14	50349426	50349435	HD	Olfr735
14	50349781	50349790	HD	Olfr735
14	50380194	50380208	HD	Olfr736
14	50380242	50380255	HD	Olfr736
14	50380390	50380399	HD	Olfr736
14	50380555	50380564	HD	Olfr736
14	50380645	50380654	HD	Olfr736
14	50380716	50380726	HD	Olfr736
14	50380731	50380745	HD	Olfr736
14	50380794	50380803	HD	Olfr736
14	50381104	50381113	HD	Olfr736
14	50406824	50406834	HD	Olfr738
14	50406946	50406965	HD	Olfr738
14	50406983	50406992	HD	Olfr738
14	50407042	50407052	HD	Olfr738
14	50407175	50407189	HD	Olfr738
14	50407225	50407258	HD	Olfr738
14	50407261	50407283	HD	Olfr738
14	50407398	50407407	HD	Olfr738
14	50407469	50407478	HD	Olfr738
14	50407480	50407494	HD	Olfr738
14	50417772	50417809	HD	Olfr739
14	50417972	50417985	HD	Olfr739
14	50418004	50418013	HD	Olfr739
14	50418189	50418198	HD	Olfr739
14	50418213	50418222	HD	Olfr739
14	50418248	50418257	HD	Olfr739
14	50418454	50418464	HD	Olfr739
14	50418504	50418513	HD	Olfr739
14	50418531	50418547	HD	Olfr739
14	50444580	50444589	HD	Olfr740
14	50445084	50445098	HD	Olfr740
14	50445162	50445172	HD	Olfr740
14	50445189	50445198	HD	Olfr740
14	50445277	50445291	HD	Olfr740
14	50445317	50445326	HD	Olfr740
14	50445465	50445474	HD	Olfr740
14	50471745	50471754	HD	Olfr741
14	50472147	50472157	HD	Olfr741
14	50472282	50472291	HD	Olfr741
14	50472532	50472541	HD	Olfr741
14	50472555	50472564	HD	Olfr741
14	50472616	50472625	HD	Olfr741
14	50472696	50472705	HD	Olfr741
14	50472720	50472729	HD	Olfr741
14	50502616	50502625	HD	Olfr742
14	50502671	50502680	HD	Olfr742
14	50502846	50502855	HD	Olfr742
14	50502943	50502952	HD	Olfr742
14	50503197	50503206	HD	Olfr742
14	50503429	50503439	HD	Olfr742
14	50503513	50503522	HD	Olfr742
14	50520930	50520944	HD	Olfr743
14	50520950	50520960	HD	Olfr743
14	50521344	50521354	HD	Olfr743
14	50613950	50613959	HD	Olfr744
14	50614839	50614848	HD	Olfr744
14	50638445	50638454	HD	Olfr745
14	50638561	50638575	HD	Olfr745
14	50638658	50638667	HD	Olfr745
14	50639207	50639221	HD	Olfr745
14	50639240	50639254	HD	Olfr745
14	50639329	50639338	HD	Olfr745
14	50639353	50639366	HD	Olfr745
14	50652325	50652334	HD	Olfr746
14	50652351	50652365	HD	Olfr746
14	50652436	50652450	HD	Olfr746
14	50652514	50652527	HD	Olfr746
14	50652530	50652539	HD	Olfr746
14	50652543	50652552	HD	Olfr746
14	50652560	50652570	HD	Olfr746
14	50652578	50652587	HD	Olfr746
14	50652719	50652733	HD	Olfr746
14	50652736	50652749	HD	Olfr746
14	50652984	50652998	HD	Olfr746
14	50693358	50693376	HD	Olfr747
14	50693455	50693468	HD	Olfr747
14	50693591	50693609	HD	Olfr747
14	50693899	50693913	HD	Olfr747
14	50706430	50706439	HD	Olfr748
14	50706880	50706893	HD	Olfr748
14	50706968	50706982	HD	Olfr748
14	50707007	50707017	HD	Olfr748
14	50707060	50707069	HD	Olfr748
14	50707081	50707095	HD	Olfr748
14	50707142	50707151	HD	Olfr748
14	50707196	50707205	HD	Olfr748
14	50707265	50707274	HD	Olfr748
14	50745148	50745162	HD	Olfr749
14	50745203	50745212	HD	Olfr749
14	50745236	50745245	HD	Olfr749
14	50745312	50745321	HD	Olfr749
14	50745353	50745366	HD	Olfr749
14	50745397	50745410	HD	Olfr749
14	50745982	50745991	HD	Olfr749
14	51075347	51075356	HD	Olfr750
14	51075540	51075549	HD	Olfr750
14	52039990	52040000	HD	Olfr221
14	52040010	52040023	HD	Olfr221
14	52040241	52040255	HD	Olfr221
14	52040508	52040518	HD	Olfr221
14	52040555	52040564	HD	Olfr221
14	52040620	52040629	HD	Olfr221
14	52040750	52040759	HD	Olfr221
14	52356747	52356756	HD	Olfr1513
14	52356891	52356905	HD	Olfr1513
14	52356931	52356961	HD	Olfr1513
14	52357365	52357374	HD	Olfr1513
14	52379319	52379329	HD	Olfr1512
14	52379501	52379510	HD	Olfr1512
14	52379554	52379563	HD	Olfr1512
14	52379608	52379617	HD	Olfr1512
14	52379673	52379683	HD	Olfr1512
14	52397618	52397627	HD	Olfr1511
14	52397726	52397740	HD	Olfr1511
14	52397904	52397914	HD	Olfr1511
14	52397923	52397932	HD	Olfr1511
14	52398132	52398141	HD	Olfr1511
14	52398287	52398296	HD	Olfr1511
14	52414538	52414547	HD	Olfr1510
14	52414730	52414744	HD	Olfr1510
14	52414838	52414847	HD	Olfr1510
14	52415102	52415116	HD	Olfr1510
14	52415144	52415158	HD	Olfr1510
14	52441998	52442007	HD	Olfr1509
14	52442232	52442246	HD	Olfr1509
14	52442251	52442260	HD	Olfr1509
14	52442428	52442437	HD	Olfr1509
14	52442506	52442515	HD	Olfr1509
14	52442525	52442539	HD	Olfr1509
14	52442618	52442627	HD	Olfr1509
14	52442846	52442862	HD	Olfr1509
14	52442900	52442917	HD	Olfr1509
14	52442954	52442963	HD	Olfr1509
14	52442975	52442985	HD	Olfr1509
14	52467646	52467655	HD	Olfr1508
14	52467709	52467723	HD	Olfr1508
14	52467753	52467763	HD	Olfr1508
14	52467959	52467971	HD	Olfr1508
14	52468173	52468185	HD	Olfr1508
14	52468219	52468228	HD	Olfr1508
14	52468309	52468318	HD	Olfr1508
14	52468393	52468403	HD	Olfr1508
14	52468517	52468526	HD	Olfr1508
14	52495922	52495932	HD	Olfr1507
14	52495996	52496010	HD	Olfr1507
14	52496244	52496257	HD	Olfr1507
14	52496295	52496304	HD	Olfr1507
14	52496387	52496400	HD	Olfr1507
14	52496527	52496541	HD	Olfr1507
14	52496566	52496580	HD	Olfr1507
14	52496626	52496635	HD	Olfr1507
14	52496690	52496703	HD	Olfr1507
14	52496705	52496714	HD	Olfr1507
14	54285105	54285114	HD	Olfr49
14	54285147	54285161	HD	Olfr49
14	54285352	54285365	HD	Olfr49
15	98195726	98195735	HD	Olfr288
15	98195912	98195922	HD	Olfr288
15	98196191	98196200	HD	Olfr288
15	98196328	98196342	HD	Olfr288
15	98196452	98196461	HD	Olfr288
15	98196510	98196524	HD	Olfr288
15	98221178	98221187	HD	Olfr287
15	98221256	98221265	HD	Olfr287
15	98221294	98221303	HD	Olfr287
15	98221315	98221328	HD	Olfr287
15	98221344	98221358	HD	Olfr287
15	98221956	98221965	HD	Olfr287
15	98221991	98222005	HD	Olfr287
15	98234714	98234724	HD	Olfr286
15	98234770	98234784	HD	Olfr286
15	98235372	98235382	HD	Olfr286
15	98235477	98235486	HD	Olfr286
15	98317489	98317498	HD	Olfr285
15	98317620	98317630	HD	Olfr285
15	98317703	98317712	HD	Olfr285
15	98317894	98317903	HD	Olfr285
15	98318253	98318263	HD	Olfr285
15	98318270	98318283	HD	Olfr285
15	98318288	98318302	HD	Olfr285
15	98340983	98340996	HD	Olfr284
15	98341088	98341097	HD	Olfr284
15	98341119	98341128	HD	Olfr284
15	98341165	98341179	HD	Olfr284
15	98341361	98341370	HD	Olfr284
15	98341431	98341440	HD	Olfr284
15	98341462	98341475	HD	Olfr284
15	98341501	98341511	HD	Olfr284
15	98341530	98341555	HD	Olfr284
15	98341666	98341680	HD	Olfr284
15	98341864	98341873	HD	Olfr284
15	98380953	98380962	HD	Olfr283
15	98381215	98381224	HD	Olfr283
15	98381301	98381311	HD	Olfr283
15	98381319	98381328	HD	Olfr283
15	98381346	98381356	HD	Olfr283
15	98381427	98381437	HD	Olfr283
15	98381672	98381686	HD	Olfr283
15	98381725	98381734	HD	Olfr283
15	98430701	98430715	HD	Olfr282
15	98430738	98430747	HD	Olfr282
15	98430778	98430791	HD	Olfr282
15	98431062	98431072	HD	Olfr282
15	98431424	98431438	HD	Olfr282
15	98451413	98451422	HD	Olfr281
15	98451449	98451462	HD	Olfr281
15	98451510	98451519	HD	Olfr281
15	98451591	98451601	HD	Olfr281
15	98451767	98451776	HD	Olfr281
15	98451819	98451832	HD	Olfr281
15	98491353	98491362	HD	Olfr279
15	98491544	98491558	HD	Olfr279
15	98491636	98491649	HD	Olfr279
15	98492285	98492295	HD	Olfr279
16	3590200	3590209	HD	Olfr161
16	3590685	3590698	HD	Olfr161
16	3590981	3590991	HD	Olfr161
16	3590998	3591007	HD	Olfr161
16	3829923	3829932	HD	Olfr15
16	3830268	3830282	HD	Olfr15
16	3830292	3830301	HD	Olfr15
16	3830319	3830328	HD	Olfr15
16	3830667	3830676	HD	Olfr15
16	3830701	3830711	HD	Olfr15
16	3830803	3830813	HD	Olfr15
16	16676545	16676554	HD	Olfr19
16	16676820	16676830	HD	Olfr19
16	16676851	16676865	HD	Olfr19
16	16676916	16676925	HD	Olfr19
16	16676930	16676939	HD	Olfr19
16	16676950	16676959	HD	Olfr19
16	16676981	16677005	HD	Olfr19
16	16677102	16677111	HD	Olfr19
16	16677166	16677175	HD	Olfr19
16	16677283	16677292	HD	Olfr19
16	19314142	19314152	HD	Olfr164
16	19314191	19314200	HD	Olfr164
16	19314484	19314498	HD	Olfr164
16	19314544	19314553	HD	Olfr164
16	19314646	19314655	HD	Olfr164
16	19314822	19314831	HD	Olfr164
16	19314835	19314848	HD	Olfr164
16	19423447	19423461	HD	Olfr165
16	19423561	19423575	HD	Olfr165
16	19423778	19423787	HD	Olfr165
16	19423832	19423845	HD	Olfr165
16	19482789	19482798	HD	Olfr166
16	19483042	19483056	HD	Olfr166
16	19483172	19483181	HD	Olfr166
16	19483184	19483193	HD	Olfr166
16	19483264	19483273	HD	Olfr166
16	19483289	19483311	HD	Olfr166
16	19483328	19483342	HD	Olfr166
16	19483525	19483534	HD	Olfr166
16	19522377	19522386	HD	Olfr167
16	19522486	19522504	HD	Olfr167
16	19522514	19522524	HD	Olfr167
16	19522546	19522556	HD	Olfr167
16	19522698	19522708	HD	Olfr167
16	19523196	19523209	HD	Olfr167
16	19523227	19523236	HD	Olfr167
16	19535891	19535905	HD	Olfr168
16	19536061	19536070	HD	Olfr168
16	19536199	19536213	HD	Olfr168
16	19536315	19536325	HD	Olfr168
16	19536329	19536338	HD	Olfr168
16	19571855	19571864	HD	Olfr169
16	19571945	19571954	HD	Olfr169
16	19572025	19572035	HD	Olfr169
16	19572066	19572075	HD	Olfr169
16	19572099	19572113	HD	Olfr169
16	19572468	19572482	HD	Olfr169
16	19572699	19572709	HD	Olfr169
16	19572718	19572727	HD	Olfr169
16	19611941	19611950	HD	Olfr170
16	19612021	19612031	HD	Olfr170
16	19612058	19612081	HD	Olfr170
16	19612463	19612477	HD	Olfr170
16	19612694	19612704	HD	Olfr170
16	19612717	19612726	HD	Olfr170
16	19629992	19630001	HD	Olfr171
16	19630062	19630071	HD	Olfr171
16	19630094	19630112	HD	Olfr171
16	19630113	19630122	HD	Olfr171
16	19630123	19630137	HD	Olfr171
16	19630177	19630189	HD	Olfr171
16	19630313	19630322	HD	Olfr171
16	19630341	19630351	HD	Olfr171
16	19630458	19630467	HD	Olfr171
16	58763264	58763274	HD	Olfr172
16	58763305	58763314	HD	Olfr172
16	58763320	58763329	HD	Olfr172
16	58763363	58763372	HD	Olfr172
16	58763505	58763519	HD	Olfr172
16	58763583	58763593	HD	Olfr172
16	58763620	58763634	HD	Olfr172
16	58763713	58763727	HD	Olfr172
16	58763770	58763784	HD	Olfr172
16	58800364	58800374	HD	Olfr173
16	58800405	58800414	HD	Olfr173
16	58800690	58800705	HD	Olfr173
16	58800749	58800759	HD	Olfr173
16	58800761	58800770	HD	Olfr173
16	58800781	58800791	HD	Olfr173
16	58800808	58800822	HD	Olfr173
16	58800892	58800915	HD	Olfr173
16	58800959	58800973	HD	Olfr173
16	58801081	58801090	HD	Olfr173
16	58801161	58801170	HD	Olfr173
16	58801207	58801217	HD	Olfr173
16	58826890	58826899	HD	Olfr175-ps1
16	58827010	58827019	HD	Olfr175-ps1
16	58827094	58827104	HD	Olfr175-ps1
16	58827393	58827403	HD	Olfr175-ps1
16	58827475	58827489	HD	Olfr175-ps1
16	58827506	58827515	HD	Olfr175-ps1
16	58827537	58827547	HD	Olfr175-ps1
16	58827581	58827590	HD	Olfr175-ps1
16	58874756	58874769	HD	Olfr177
16	58874794	58874804	HD	Olfr177
16	58874905	58874919	HD	Olfr177
16	58875034	58875048	HD	Olfr177
16	58875194	58875204	HD	Olfr177
16	58875248	58875257	HD	Olfr177
16	58875452	58875462	HD	Olfr177
16	58875470	58875479	HD	Olfr177
16	58875641	58875650	HD	Olfr177
16	58892195	58892205	HD	Olfr178
16	58892288	58892297	HD	Olfr178
16	58892324	58892333	HD	Olfr178
16	58892410	58892419	HD	Olfr178
16	58892467	58892476	HD	Olfr178
16	58892784	58892793	HD	Olfr178
16	58918724	58918733	HD	Olfr180
16	58918851	58918860	HD	Olfr180
16	58919362	58919371	HD	Olfr180
16	58919386	58919400	HD	Olfr180
16	58919601	58919610	HD	Olfr180
16	58928876	58928886	HD	Olfr181
16	58929403	58929412	HD	Olfr181
16	58929654	58929663	HD	Olfr181
16	58929666	58929675	HD	Olfr181
16	58929702	58929716	HD	Olfr181
16	58929742	58929751	HD	Olfr181
16	58994513	58994527	HD	Olfr183
16	58994770	58994779	HD	Olfr183
16	58994811	58994821	HD	Olfr183
16	59030416	59030425	HD	Olfr186
16	59030456	59030469	HD	Olfr186
16	59030597	59030611	HD	Olfr186
16	59030703	59030716	HD	Olfr186
16	59030902	59030915	HD	Olfr186
16	59031204	59031213	HD	Olfr186
16	59031218	59031227	HD	Olfr186
16	59039981	59039995	HD	Olfr187
16	59040082	59040096	HD	Olfr187
16	59040200	59040209	HD	Olfr187
16	59040471	59040492	HD	Olfr187
16	59078033	59078046	HD	Olfr190
16	59078169	59078183	HD	Olfr190
16	59078195	59078204	HD	Olfr190
16	59078262	59078271	HD	Olfr190
16	59078312	59078321	HD	Olfr190
16	59078589	59078599	HD	Olfr190
16	59090015	59090024	HD	Olfr191
16	59090098	59090112	HD	Olfr191
16	59090581	59090594	HD	Olfr191
16	59090708	59090718	HD	Olfr191
16	59090747	59090764	HD	Olfr191
16	59090789	59090799	HD	Olfr191
16	59102178	59102191	HD	Olfr192
16	59102263	59102277	HD	Olfr192
16	59102596	59102610	HD	Olfr192
16	59102786	59102796	HD	Olfr192
16	59112356	59112370	HD	Olfr193
16	59112796	59112813	HD	Olfr193
16	59112842	59112851	HD	Olfr193
16	59112884	59112894	HD	Olfr193
16	59121099	59121113	HD	Olfr194
16	59121126	59121135	HD	Olfr194
16	59121193	59121202	HD	Olfr194
16	59121227	59121237	HD	Olfr194
16	59121273	59121286	HD	Olfr194
16	59121475	59121484	HD	Olfr194
16	59121613	59121622	HD	Olfr194
16	59121903	59121913	HD	Olfr194
16	59121987	59121996	HD	Olfr194
16	59146361	59146375	HD	Olfr195
16	59146427	59146441	HD	Olfr195
16	59146468	59146481	HD	Olfr195
16	59146654	59146667	HD	Olfr195
16	59146772	59146781	HD	Olfr195
16	59146854	59146864	HD	Olfr195
16	59146911	59146928	HD	Olfr195
16	59146936	59146960	HD	Olfr195
16	59170513	59170522	HD	Olfr196
16	59170687	59170701	HD	Olfr196
16	59170953	59170962	HD	Olfr196
16	59171199	59171213	HD	Olfr196
16	59171239	59171248	HD	Olfr196
16	59186496	59186510	HD	Olfr197
16	59186528	59186537	HD	Olfr197
16	59186654	59186668	HD	Olfr197
16	59186687	59186700	HD	Olfr197
16	59186776	59186785	HD	Olfr197
16	59186802	59186811	HD	Olfr197
16	59186823	59186832	HD	Olfr197
16	59186906	59186924	HD	Olfr197
16	59187024	59187038	HD	Olfr197
16	59187089	59187099	HD	Olfr197
16	59187395	59187415	HD	Olfr197
16	59203715	59203725	HD	Olfr198
16	59203784	59203794	HD	Olfr198
16	59203948	59203958	HD	Olfr198
16	59204141	59204151	HD	Olfr198
16	59204410	59204419	HD	Olfr198
16	59204451	59204461	HD	Olfr198
16	59219845	59219854	HD	Olfr199
16	59219932	59219942	HD	Olfr199
16	59220399	59220412	HD	Olfr199
16	59220499	59220508	HD	Olfr199
16	59272807	59272816	HD	Olfr201
16	59273339	59273353	HD	Olfr201
16	59286913	59286926	HD	Olfr202
16	59286937	59286947	HD	Olfr202
16	59287068	59287078	HD	Olfr202
16	59287282	59287292	HD	Olfr202
16	59287469	59287479	HD	Olfr202
16	59287481	59287495	HD	Olfr202
16	59287683	59287692	HD	Olfr202
16	59297937	59297946	HD	Olfr203
16	59298170	59298180	HD	Olfr203
16	59298561	59298575	HD	Olfr203
16	59298784	59298793	HD	Olfr203
16	59298794	59298804	HD	Olfr203
16	59318355	59318365	HD	Olfr204
16	59318424	59318433	HD	Olfr204
16	59318482	59318492	HD	Olfr204
16	59318517	59318533	HD	Olfr204
16	59318546	59318558	HD	Olfr204
16	59318569	59318579	HD	Olfr204
16	59318788	59318797	HD	Olfr204
16	59318802	59318811	HD	Olfr204
16	59318965	59318974	HD	Olfr204
16	59319080	59319089	HD	Olfr204
16	59319116	59319125	HD	Olfr204
16	59331260	59331270	HD	Olfr205
16	59331329	59331338	HD	Olfr205
16	59331386	59331395	HD	Olfr205
16	59331474	59331488	HD	Olfr205
16	59331505	59331514	HD	Olfr205
[truncated: 7,780 more rows]

## Sheet: 129
Genomic coordinates of identified HD and OE binding motifs in the promoter of OR genes (1 kb upstream of the TSS)
based on the pseudo-129 genome (coordinates are shifted compared to the B6 reference genome due to indels)
chr	start	end	type	OR gene
1	92476705	92476715	HD	Olfr1416
1	92477216	92477225	HD	Olfr1416
1	92477262	92477276	HD	Olfr1416
1	92477404	92477413	HD	Olfr1416
1	92477516	92477526	HD	Olfr1416
1	92487694	92487704	HD	Olfr1415
1	92487820	92487829	HD	Olfr1415
1	92510984	92510993	HD	Olfr1414
1	92511181	92511190	HD	Olfr1414
1	92562475	92562484	HD	Olfr1413
1	92562604	92562613	HD	Olfr1413
1	92562811	92562825	HD	Olfr1413
1	92563000	92563009	HD	Olfr1413
1	92576433	92576442	HD	Olfr1412
1	92576524	92576538	HD	Olfr1412
1	92576566	92576580	HD	Olfr1412
1	92576717	92576731	HD	Olfr1412
1	92577149	92577158	HD	Olfr1412
1	92585426	92585439	HD	Olfr1411
1	92585496	92585509	HD	Olfr1411
1	92585826	92585835	HD	Olfr1411
1	92596530	92596539	HD	Olfr1410
1	92596775	92596798	HD	Olfr1410
1	92596849	92596859	HD	Olfr1410
1	92597037	92597050	HD	Olfr1410
1	92597233	92597247	HD	Olfr1410
1	92608505	92608518	HD	Olfr12
1	92608523	92608532	HD	Olfr12
1	92608866	92608876	HD	Olfr12
1	92609040	92609049	HD	Olfr12
1	92609276	92609313	HD	Olfr12
1	172930519	172930539	HD	Olfr16
1	172930953	172930962	HD	Olfr16
1	172931201	172931210	HD	Olfr16
1	172931319	172931337	HD	Olfr16
1	172931454	172931463	HD	Olfr16
1	173118625	173118635	HD	Olfr1408
1	173118744	173118757	HD	Olfr1408
1	173118815	173118829	HD	Olfr1408
1	173118868	173118877	HD	Olfr1408
1	173119196	173119205	HD	Olfr1408
1	173119317	173119326	HD	Olfr1408
1	173119351	173119360	HD	Olfr1408
1	173130462	173130472	HD	Olfr1407-ps1
1	173130517	173130526	HD	Olfr1407-ps1
1	173130625	173130634	HD	Olfr1407-ps1
1	173130873	173130899	HD	Olfr1407-ps1
1	173130920	173130930	HD	Olfr1407-ps1
1	173130969	173130978	HD	Olfr1407-ps1
1	173131175	173131189	HD	Olfr1407-ps1
1	173131201	173131210	HD	Olfr1407-ps1
1	173171772	173171786	HD	Olfr1406
1	173171881	173171891	HD	Olfr1406
1	173172134	173172143	HD	Olfr1406
1	173172195	173172209	HD	Olfr1406
1	173172428	173172437	HD	Olfr1406
1	173172594	173172608	HD	Olfr1406
1	173178052	173178062	HD	Olfr218
1	173178226	173178235	HD	Olfr218
1	173178391	173178405	HD	Olfr218
1	173178792	173178805	HD	Olfr218
1	173178853	173178862	HD	Olfr218
1	173192509	173192519	HD	Olfr1404
1	173192588	173192598	HD	Olfr1404
1	173192909	173192925	HD	Olfr1404
1	173193129	173193138	HD	Olfr1404
1	173193394	173193403	HD	Olfr1404
1	173246123	173246137	HD	Olfr418-ps1
1	173246141	173246150	HD	Olfr418-ps1
1	173246397	173246406	HD	Olfr418-ps1
1	173246853	173246866	HD	Olfr418-ps1
1	173246966	173246975	HD	Olfr418-ps1
1	173247003	173247017	HD	Olfr418-ps1
1	173247070	173247079	HD	Olfr418-ps1
1	174022438	174022448	HD	Olfr433
1	174022497	174022506	HD	Olfr433
1	174022782	174022792	HD	Olfr433
1	174022827	174022841	HD	Olfr433
1	174029448	174029457	HD	Olfr432
1	174029622	174029631	HD	Olfr432
1	174029662	174029671	HD	Olfr432
1	174029696	174029705	HD	Olfr432
1	174030110	174030124	HD	Olfr432
1	174046657	174046667	HD	Olfr430
1	174046677	174046686	HD	Olfr430
1	174046806	174046815	HD	Olfr430
1	174046832	174046841	HD	Olfr430
1	174046845	174046858	HD	Olfr430
1	174046955	174046965	HD	Olfr430
1	174047082	174047091	HD	Olfr430
1	174047116	174047125	HD	Olfr430
1	174047212	174047221	HD	Olfr430
1	174047254	174047263	HD	Olfr430
1	174047498	174047507	HD	Olfr430
1	174064378	174064392	HD	Olfr429
1	174064427	174064440	HD	Olfr429
1	174064627	174064641	HD	Olfr429
1	174064683	174064697	HD	Olfr429
1	174064755	174064769	HD	Olfr429
1	174064773	174064786	HD	Olfr429
1	174064836	174064862	HD	Olfr429
1	174065089	174065098	HD	Olfr429
1	174065099	174065108	HD	Olfr429
1	174065152	174065162	HD	Olfr429
1	174079531	174079540	HD	Olfr427
1	174079589	174079598	HD	Olfr427
1	174079619	174079628	HD	Olfr427
1	174079751	174079760	HD	Olfr427
1	174080009	174080023	HD	Olfr427
1	174080078	174080087	HD	Olfr427
1	174080091	174080100	HD	Olfr427
1	174080180	174080189	HD	Olfr427
1	174080252	174080261	HD	Olfr427
1	174080324	174080333	HD	Olfr427
1	174080340	174080358	HD	Olfr427
1	174080364	174080373	HD	Olfr427
1	174080377	174080386	HD	Olfr427
1	174102255	174102269	HD	Olfr231
1	174102478	174102487	HD	Olfr231
1	174102505	174102514	HD	Olfr231
1	174102604	174102613	HD	Olfr231
1	174102907	174102930	HD	Olfr231
1	174102954	174102963	HD	Olfr231
1	174103110	174103124	HD	Olfr231
1	174103126	174103135	HD	Olfr231
1	174103138	174103147	HD	Olfr231
1	174111533	174111542	HD	Olfr424
1	174111647	174111656	HD	Olfr424
1	174111695	174111704	HD	Olfr424
1	174111777	174111787	HD	Olfr424
1	174111849	174111867	HD	Olfr424
1	174111934	174111943	HD	Olfr424
1	174112106	174112115	HD	Olfr424
1	174112214	174112223	HD	Olfr424
1	174112234	174112248	HD	Olfr424
1	174112283	174112292	HD	Olfr424
1	174112373	174112382	HD	Olfr424
1	174112409	174112427	HD	Olfr424
1	174131552	174131566	HD	Olfr421-ps1
1	174131625	174131634	HD	Olfr421-ps1
1	174131705	174131715	HD	Olfr421-ps1
1	174131802	174131811	HD	Olfr421-ps1
1	174131818	174131828	HD	Olfr421-ps1
1	174131915	174131929	HD	Olfr421-ps1
1	174131973	174131985	HD	Olfr421-ps1
1	174132041	174132050	HD	Olfr421-ps1
1	174132131	174132140	HD	Olfr421-ps1
1	174132158	174132167	HD	Olfr421-ps1
1	174135618	174135627	HD	Olfr420
1	174135694	174135703	HD	Olfr420
1	174135715	174135729	HD	Olfr420
1	174135902	174135916	HD	Olfr420
1	174136048	174136057	HD	Olfr420
1	174136068	174136080	HD	Olfr420
1	174136109	174136123	HD	Olfr420
1	174136300	174136309	HD	Olfr420
1	174136314	174136323	HD	Olfr420
1	174136526	174136536	HD	Olfr420
1	174233123	174233133	HD	Olfr419
1	174233223	174233233	HD	Olfr419
1	174233342	174233351	HD	Olfr419
1	174233863	174233872	HD	Olfr419
1	174233899	174233908	HD	Olfr419
1	174233974	174233993	HD	Olfr419
1	174345067	174345079	HD	Olfr417
1	174345318	174345328	HD	Olfr417
1	174345631	174345640	HD	Olfr417
1	174345811	174345820	HD	Olfr417
1	174345893	174345902	HD	Olfr417
1	174345949	174345963	HD	Olfr417
1	174346001	174346010	HD	Olfr417
1	174370946	174370955	HD	Olfr248
1	174371077	174371090	HD	Olfr248
1	174371442	174371459	HD	Olfr248
1	174371523	174371532	HD	Olfr248
1	174371554	174371563	HD	Olfr248
1	174371672	174371686	HD	Olfr248
1	174403993	174404002	HD	Olfr414
1	174404422	174404431	HD	Olfr414
1	174404532	174404542	HD	Olfr414
1	174404912	174404926	HD	Olfr414
1	174422167	174422176	HD	Olfr220
1	174422182	174422191	HD	Olfr220
1	174422526	174422535	HD	Olfr220
1	174422878	174422892	HD	Olfr220
10	78613185	78613195	HD	Olfr1357
10	78613285	78613303	HD	Olfr1357
10	78613612	78613621	HD	Olfr1357
10	78613995	78614004	HD	Olfr1357
10	78614041	78614050	HD	Olfr1357
10	78847205	78847214	HD	Olfr1356
10	78847256	78847270	HD	Olfr1356
10	78847715	78847724	HD	Olfr1356
10	78847897	78847910	HD	Olfr1356
10	78847984	78847993	HD	Olfr1356
10	78870007	78870020	HD	Olfr1355
10	78870024	78870033	HD	Olfr1355
10	78870052	78870062	HD	Olfr1355
10	78870079	78870089	HD	Olfr1355
10	78870337	78870351	HD	Olfr1355
10	78870385	78870394	HD	Olfr1355
10	78870402	78870411	HD	Olfr1355
10	78870474	78870487	HD	Olfr1355
10	78870532	78870541	HD	Olfr1355
10	78907801	78907814	HD	Olfr1354
10	78908103	78908117	HD	Olfr1354
10	78908151	78908160	HD	Olfr1354
10	78908169	78908178	HD	Olfr1354
10	78908241	78908254	HD	Olfr1354
10	78908299	78908308	HD	Olfr1354
10	78908310	78908319	HD	Olfr1354
10	78945149	78945162	HD	Olfr8
10	78945166	78945175	HD	Olfr8
10	78945495	78945504	HD	Olfr8
10	78945513	78945522	HD	Olfr8
10	78945585	78945598	HD	Olfr8
10	78957341	78957351	HD	Olfr1353
10	78957454	78957463	HD	Olfr1353
10	78957467	78957489	HD	Olfr1353
10	78957503	78957512	HD	Olfr1353
10	78957660	78957674	HD	Olfr1353
10	78958072	78958081	HD	Olfr1353
10	78958088	78958097	HD	Olfr1353
10	78958098	78958107	HD	Olfr1353
10	78958188	78958201	HD	Olfr1353
10	78975740	78975754	HD	Olfr1352
10	79006770	79006779	HD	Olfr1351
10	79006791	79006800	HD	Olfr1351
10	79006891	79006901	HD	Olfr1351
10	79006923	79006933	HD	Olfr1351
10	79007017	79007027	HD	Olfr1351
10	79007063	79007073	HD	Olfr1351
10	79007194	79007207	HD	Olfr1351
10	79007342	79007352	HD	Olfr1351
10	79007386	79007400	HD	Olfr1351
10	79007494	79007504	HD	Olfr1351
10	79022990	79022999	HD	Olfr57
10	79023498	79023507	HD	Olfr57
10	79023714	79023723	HD	Olfr57
10	128980636	128980650	HD	Olfr9
10	128980669	128980678	HD	Olfr9
10	128981032	128981041	HD	Olfr9
10	128981445	128981454	HD	Olfr9
10	129002045	129002066	HD	Olfr763
10	129002088	129002102	HD	Olfr763
10	129002246	129002260	HD	Olfr763
10	129002554	129002563	HD	Olfr763
10	129002802	129002811	HD	Olfr763
10	129032222	129032236	HD	Olfr764
10	129032387	129032397	HD	Olfr764
10	129032475	129032485	HD	Olfr764
10	129032575	129032588	HD	Olfr764
10	129032855	129032868	HD	Olfr764
10	129032876	129032885	HD	Olfr764
10	129042247	129042257	HD	Olfr765
10	129042405	129042414	HD	Olfr765
10	129042601	129042614	HD	Olfr765
10	129042913	129042927	HD	Olfr765
10	129042942	129042951	HD	Olfr765
10	129043134	129043144	HD	Olfr765
10	129061255	129061269	HD	Olfr766
10	129061413	129061423	HD	Olfr766
10	129061492	129061502	HD	Olfr766
10	129061596	129061605	HD	Olfr766
10	129061697	129061706	HD	Olfr766
10	129061722	129061736	HD	Olfr766
10	129061774	129061783	HD	Olfr766
10	129061885	129061894	HD	Olfr766
10	129061938	129061947	HD	Olfr766
10	129062048	129062057	HD	Olfr766
10	129062108	129062122	HD	Olfr766
10	129075211	129075220	HD	Olfr767
10	129075407	129075420	HD	Olfr767
10	129075758	129075767	HD	Olfr767
10	129086188	129086197	HD	Olfr768
10	129086248	129086262	HD	Olfr768
10	129086400	129086414	HD	Olfr768
10	129086455	129086465	HD	Olfr768
10	129086538	129086552	HD	Olfr768
10	129086592	129086601	HD	Olfr768
10	129086736	129086745	HD	Olfr768
10	129086754	129086764	HD	Olfr768
10	129086907	129086916	HD	Olfr768
10	129110155	129110164	HD	Olfr769
10	129110272	129110281	HD	Olfr769
10	129110345	129110355	HD	Olfr769
10	129110560	129110569	HD	Olfr769
10	129110575	129110584	HD	Olfr769
10	129110707	129110716	HD	Olfr769
10	129110759	129110773	HD	Olfr769
10	129110943	129110953	HD	Olfr769
10	129131183	129131193	HD	Olfr770
10	129131682	129131692	HD	Olfr770
10	129131750	129131773	HD	Olfr770
10	129131901	129131915	HD	Olfr770
10	129131931	129131945	HD	Olfr770
10	129131969	129131979	HD	Olfr770
10	129132138	129132152	HD	Olfr770
10	129156948	129156960	HD	Olfr771
10	129157090	129157099	HD	Olfr771
10	129157226	129157235	HD	Olfr771
10	129157317	129157327	HD	Olfr771
10	129157597	129157606	HD	Olfr771
10	129157784	129157798	HD	Olfr771
10	129157877	129157886	HD	Olfr771
10	129170136	129170145	HD	Olfr772
10	129170388	129170401	HD	Olfr772
10	129170432	129170446	HD	Olfr772
10	129170486	129170500	HD	Olfr772
10	129170534	129170543	HD	Olfr772
10	129170761	129170771	HD	Olfr772
10	129179637	129179646	HD	Olfr773
10	129179849	129179858	HD	Olfr773
10	129179931	129179945	HD	Olfr773
10	129180136	129180145	HD	Olfr773
10	129227514	129227528	HD	Olfr774
10	129227548	129227557	HD	Olfr774
10	129227623	129227633	HD	Olfr774
10	129227652	129227665	HD	Olfr774
10	129228177	129228186	HD	Olfr774
10	129228206	129228216	HD	Olfr774
10	129228330	129228339	HD	Olfr774
10	129240103	129240112	HD	Olfr775
10	129240336	129240345	HD	Olfr775
10	129240432	129240445	HD	Olfr775
10	129240532	129240541	HD	Olfr775
10	129240567	129240576	HD	Olfr775
10	129250491	129250500	HD	Olfr776
10	129250588	129250600	HD	Olfr776
10	129250684	129250694	HD	Olfr776
10	129250866	129250875	HD	Olfr776
10	129251109	129251119	HD	Olfr776
10	129251201	129251210	HD	Olfr776
10	129251235	129251248	HD	Olfr776
10	129263694	129263703	HD	Olfr777
10	129263842	129263856	HD	Olfr777
10	129263873	129263883	HD	Olfr777
10	129263998	129264011	HD	Olfr777
10	129264020	129264033	HD	Olfr777
10	129264133	129264142	HD	Olfr777
10	129264326	129264335	HD	Olfr777
10	129264358	129264367	HD	Olfr777
10	129264428	129264437	HD	Olfr777
10	129302708	129302722	HD	Olfr779
10	129302803	129302820	HD	Olfr779
10	129302959	129302969	HD	Olfr779
10	129302973	129302983	HD	Olfr779
10	129303122	129303136	HD	Olfr779
10	129303186	129303200	HD	Olfr779
10	129303220	129303229	HD	Olfr779
10	129303391	129303400	HD	Olfr779
10	129303426	129303435	HD	Olfr779
10	129303611	129303621	HD	Olfr779
10	129309406	129309415	HD	Olfr780
10	129309754	129309763	HD	Olfr780
10	129309859	129309869	HD	Olfr780
10	129310072	129310086	HD	Olfr780
10	129310154	129310163	HD	Olfr780
10	129310185	129310195	HD	Olfr780
10	129310301	129310310	HD	Olfr780
10	129320177	129320186	HD	Olfr781
10	129320342	129320356	HD	Olfr781
10	129320476	129320485	HD	Olfr781
10	129320496	129320505	HD	Olfr781
10	129320679	129320688	HD	Olfr781
10	129320701	129320710	HD	Olfr781
10	129320767	129320781	HD	Olfr781
10	129340038	129340047	HD	Olfr782
10	129340212	129340221	HD	Olfr782
10	129340325	129340334	HD	Olfr782
10	129340366	129340375	HD	Olfr782
10	129340595	129340604	HD	Olfr782
10	129340631	129340644	HD	Olfr782
10	129340806	129340815	HD	Olfr782
10	129340848	129340858	HD	Olfr782
10	129375371	129375380	HD	Olfr784
10	129375468	129375477	HD	Olfr784
10	129375520	129375529	HD	Olfr784
10	129375541	129375550	HD	Olfr784
10	129375632	129375641	HD	Olfr784
10	129375668	129375681	HD	Olfr784
10	129375792	129375801	HD	Olfr784
10	129375812	129375827	HD	Olfr784
10	129375994	129376003	HD	Olfr784
10	129376015	129376029	HD	Olfr784
10	129376048	129376058	HD	Olfr784
10	129376179	129376193	HD	Olfr784
10	129376217	129376226	HD	Olfr784
10	129418516	129418530	HD	Olfr786
10	129418544	129418554	HD	Olfr786
10	129418572	129418581	HD	Olfr786
10	129418589	129418599	HD	Olfr786
10	129418641	129418654	HD	Olfr786
10	129418656	129418670	HD	Olfr786
10	129418889	129418899	HD	Olfr786
10	129418997	129419007	HD	Olfr786
10	129419026	129419040	HD	Olfr786
10	129419234	129419243	HD	Olfr786
10	129419362	129419376	HD	Olfr786
10	129419446	129419456	HD	Olfr786
10	129453099	129453113	HD	Olfr787
10	129453227	129453240	HD	Olfr787
10	129453342	129453351	HD	Olfr787
10	129453625	129453634	HD	Olfr787
10	129453678	129453692	HD	Olfr787
10	129453702	129453716	HD	Olfr787
10	129453827	129453837	HD	Olfr787
10	129453988	129454001	HD	Olfr787
10	129462209	129462218	HD	Olfr788
10	129462240	129462249	HD	Olfr788
10	129462259	129462268	HD	Olfr788
10	129462340	129462349	HD	Olfr788
10	129462443	129462457	HD	Olfr788
10	129462539	129462549	HD	Olfr788
10	129462589	129462608	HD	Olfr788
10	129462626	129462636	HD	Olfr788
10	129462710	129462729	HD	Olfr788
10	129462757	129462766	HD	Olfr788
10	129462774	129462790	HD	Olfr788
10	129462835	129462848	HD	Olfr788
10	129462896	129462910	HD	Olfr788
10	129462913	129462929	HD	Olfr788
10	129463029	129463050	HD	Olfr788
10	129463091	129463100	HD	Olfr788
10	129463137	129463151	HD	Olfr788
10	129489960	129489974	HD	Olfr790
10	129489975	129489984	HD	Olfr790
10	129490087	129490097	HD	Olfr790
10	129490201	129490215	HD	Olfr790
10	129490286	129490295	HD	Olfr790
10	129490311	129490325	HD	Olfr790
10	129490332	129490341	HD	Olfr790
10	129490364	129490378	HD	Olfr790
10	129490431	129490441	HD	Olfr790
10	129490449	129490458	HD	Olfr790
10	129490483	129490493	HD	Olfr790
10	129490614	129490623	HD	Olfr790
10	129513135	129513144	HD	Olfr791
10	129513250	129513263	HD	Olfr791
10	129513534	129513543	HD	Olfr791
10	129513873	129513883	HD	Olfr791
10	129530342	129530351	HD	Olfr792
10	129530395	129530405	HD	Olfr792
10	129530426	129530435	HD	Olfr792
10	129530467	129530484	HD	Olfr792
10	129530561	129530571	HD	Olfr792
10	129530680	129530693	HD	Olfr792
10	129530706	129530715	HD	Olfr792
10	129530790	129530799	HD	Olfr792
10	129530818	129530827	HD	Olfr792
10	129530871	129530884	HD	Olfr792
10	129530924	129530933	HD	Olfr792
10	129530998	129531007	HD	Olfr792
10	129531146	129531156	HD	Olfr792
10	129558852	129558862	HD	Olfr794
10	129558866	129558875	HD	Olfr794
10	129558938	129558947	HD	Olfr794
10	129559221	129559230	HD	Olfr794
10	129559326	129559343	HD	Olfr794
10	129559344	129559353	HD	Olfr794
10	129559355	129559382	HD	Olfr794
10	129559384	129559397	HD	Olfr794
10	129559667	129559681	HD	Olfr794
10	129559702	129559711	HD	Olfr794
10	129559784	129559793	HD	Olfr794
10	129559801	129559811	HD	Olfr794
10	129604386	129604395	HD	Olfr796
10	129604440	129604449	HD	Olfr796
10	129604718	129604732	HD	Olfr796
10	129604744	129604753	HD	Olfr796
10	129604889	129604899	HD	Olfr796
10	129604933	129604942	HD	Olfr796
10	129605004	129605017	HD	Olfr796
10	129605044	129605053	HD	Olfr796
10	129605110	129605119	HD	Olfr796
10	129605157	129605171	HD	Olfr796
10	129620281	129620290	HD	Olfr798
10	129620386	129620395	HD	Olfr798
10	129620460	129620470	HD	Olfr798
10	129620514	129620523	HD	Olfr798
10	129620566	129620575	HD	Olfr798
10	129620684	129620693	HD	Olfr798
10	129620910	129620919	HD	Olfr798
10	129620977	129620986	HD	Olfr798
10	129621009	129621023	HD	Olfr798
10	129628692	129628706	HD	Olfr799
10	129628730	129628739	HD	Olfr799
10	129628760	129628769	HD	Olfr799
10	129629021	129629035	HD	Olfr799
10	129629225	129629234	HD	Olfr799
10	129629247	129629256	HD	Olfr799
10	129629419	129629429	HD	Olfr799
10	129629503	129629512	HD	Olfr799
10	129629545	129629554	HD	Olfr799
10	129648866	129648875	HD	Olfr800
10	129648889	129648899	HD	Olfr800
10	129649010	129649019	HD	Olfr800
10	129649228	129649237	HD	Olfr800
10	129649478	129649495	HD	Olfr800
10	129649505	129649518	HD	Olfr800
10	129649633	129649643	HD	Olfr800
10	129649661	129649675	HD	Olfr800
10	129649751	129649764	HD	Olfr800
10	129649823	129649833	HD	Olfr800
10	129666018	129666027	HD	Olfr801
10	129666059	129666068	HD	Olfr801
10	129666185	129666199	HD	Olfr801
10	129666395	129666408	HD	Olfr801
10	129666716	129666728	HD	Olfr801
10	129666810	129666819	HD	Olfr801
10	129680362	129680371	HD	Olfr802
10	129680423	129680432	HD	Olfr802
10	129680441	129680450	HD	Olfr802
10	129680659	129680668	HD	Olfr802
10	129680804	129680813	HD	Olfr802
10	129680854	129680863	HD	Olfr802
10	129680902	129680915	HD	Olfr802
10	129680942	129680952	HD	Olfr802
10	129681038	129681048	HD	Olfr802
10	129681096	129681109	HD	Olfr802
10	129681160	129681170	HD	Olfr802
10	129681240	129681258	HD	Olfr802
10	129681275	129681285	HD	Olfr802
10	129686544	129686553	HD	Olfr803
10	129686613	129686623	HD	Olfr803
10	129686727	129686741	HD	Olfr803
10	129686742	129686751	HD	Olfr803
10	129686806	129686815	HD	Olfr803
10	129686837	129686850	HD	Olfr803
10	129687012	129687025	HD	Olfr803
10	129687079	129687093	HD	Olfr803
10	129687137	129687146	HD	Olfr803
10	129687357	129687366	HD	Olfr803
10	129694466	129694475	HD	Olfr804
10	129694493	129694502	HD	Olfr804
10	129694761	129694775	HD	Olfr804
10	129694890	129694899	HD	Olfr804
10	129694930	129694939	HD	Olfr804
10	129695036	129695049	HD	Olfr804
10	129695231	129695243	HD	Olfr804
10	129695295	129695308	HD	Olfr804
10	129721731	129721741	HD	Olfr805
10	129721746	129721755	HD	Olfr805
10	129721995	129722004	HD	Olfr805
10	129722193	129722203	HD	Olfr805
10	129734177	129734186	HD	Olfr806
10	129734209	129734223	HD	Olfr806
10	129734396	129734405	HD	Olfr806
10	129734482	129734496	HD	Olfr806
10	129734592	129734602	HD	Olfr806
10	129734703	129734712	HD	Olfr806
10	129734916	129734925	HD	Olfr806
10	129734930	129734939	HD	Olfr806
10	129735046	129735079	HD	Olfr806
10	129750000	129750009	HD	Olfr807
10	129750072	129750082	HD	Olfr807
10	129750089	129750101	HD	Olfr807
10	129750131	129750141	HD	Olfr807
10	129750251	129750261	HD	Olfr807
10	129750284	129750294	HD	Olfr807
10	129750379	129750393	HD	Olfr807
10	129750448	129750457	HD	Olfr807
10	129750600	129750625	HD	Olfr807
10	129750639	129750652	HD	Olfr807
10	129750768	129750781	HD	Olfr807
10	129750802	129750816	HD	Olfr807
10	129750860	129750870	HD	Olfr807
10	129750915	129750924	HD	Olfr807
10	129750933	129750942	HD	Olfr807
10	129756730	129756739	HD	Olfr808
10	129757038	129757051	HD	Olfr808
10	129757228	129757237	HD	Olfr808
10	129757242	129757251	HD	Olfr808
10	129757343	129757353	HD	Olfr808
10	129757364	129757374	HD	Olfr808
10	129757382	129757392	HD	Olfr808
10	129757495	129757513	HD	Olfr808
10	129765814	129765823	HD	Olfr809
10	129765828	129765841	HD	Olfr809
10	129765985	129765994	HD	Olfr809
10	129766543	129766557	HD	Olfr809
10	129766595	129766604	HD	Olfr809
10	129787360	129787369	HD	Olfr810
10	129787374	129787388	HD	Olfr810
10	129787422	129787432	HD	Olfr810
10	129787578	129787587	HD	Olfr810
10	129787603	129787617	HD	Olfr810
10	129787823	129787832	HD	Olfr810
10	129787851	129787860	HD	Olfr810
10	129796716	129796726	HD	Olfr811
10	129796862	129796871	HD	Olfr811
10	129796900	129796909	HD	Olfr811
10	129797063	129797072	HD	Olfr811
10	129797135	129797145	HD	Olfr811
10	129797254	129797263	HD	Olfr811
10	129797505	129797523	HD	Olfr811
10	129838638	129838647	HD	Olfr812
10	129838702	129838716	HD	Olfr812
10	129838726	129838735	HD	Olfr812
10	129846544	129846553	HD	Olfr813
10	129846560	129846585	HD	Olfr813
10	129846759	129846772	HD	Olfr813
10	129846774	129846783	HD	Olfr813
10	129846971	129846980	HD	Olfr813
10	129847223	129847232	HD	Olfr813
10	129847290	129847304	HD	Olfr813
10	129847424	129847434	HD	Olfr813
10	129847479	129847493	HD	Olfr813
10	129847506	129847515	HD	Olfr813
10	129872038	129872047	HD	Olfr814
10	129872056	129872065	HD	Olfr814
10	129872101	129872110	HD	Olfr814
10	129872144	129872153	HD	Olfr814
10	129872191	129872200	HD	Olfr814
10	129872474	129872483	HD	Olfr814
10	129872544	129872554	HD	Olfr814
10	129872562	129872583	HD	Olfr814
10	129872590	129872600	HD	Olfr814
10	129872670	129872679	HD	Olfr814
10	129872711	129872723	HD	Olfr814
10	129872766	129872776	HD	Olfr814
10	129872783	129872804	HD	Olfr814
10	129872813	129872830	HD	Olfr814
10	129872944	129872958	HD	Olfr814
10	129872997	129873007	HD	Olfr814
10	129897507	129897520	HD	Olfr815
10	129897547	129897556	HD	Olfr815
10	129897694	129897704	HD	Olfr815
10	129897716	129897733	HD	Olfr815
10	129897745	129897754	HD	Olfr815
10	129897899	129897912	HD	Olfr815
10	129897916	129897925	HD	Olfr815
10	129898015	129898029	HD	Olfr815
10	129898054	129898063	HD	Olfr815
10	129898072	129898081	HD	Olfr815
10	129898112	129898126	HD	Olfr815
10	129898166	129898175	HD	Olfr815
10	129898213	129898222	HD	Olfr815
10	129907904	129907918	HD	Olfr816
10	129908034	129908043	HD	Olfr816
10	129908053	129908067	HD	Olfr816
10	129908097	129908106	HD	Olfr816
10	129908251	129908260	HD	Olfr816
10	129941509	129941518	HD	Olfr818
10	129941530	129941543	HD	Olfr818
10	129941550	129941559	HD	Olfr818
10	129941631	129941640	HD	Olfr818
10	129941754	129941764	HD	Olfr818
10	129941952	129941961	HD	Olfr818
10	129942080	129942089	HD	Olfr818
10	129942118	129942127	HD	Olfr818
10	129942243	129942253	HD	Olfr818
10	129959655	129959664	HD	Olfr819
10	129959680	129959694	HD	Olfr819
10	129960103	129960112	HD	Olfr819
10	129967819	129967828	HD	Olfr247
10	129968019	129968028	HD	Olfr247
10	129968034	129968047	HD	Olfr247
10	129968093	129968107	HD	Olfr247
10	129968131	129968140	HD	Olfr247
10	129968161	129968170	HD	Olfr247
10	129968182	129968195	HD	Olfr247
10	129968526	129968535	HD	Olfr247
10	129968550	129968565	HD	Olfr247
10	129976694	129976703	HD	Olfr247
10	129976894	129976903	HD	Olfr247
10	129976909	129976922	HD	Olfr247
10	129976968	129976982	HD	Olfr247
10	129977006	129977015	HD	Olfr247
10	129977036	129977045	HD	Olfr247
10	129977057	129977070	HD	Olfr247
10	129977401	129977410	HD	Olfr247
10	129977425	129977440	HD	Olfr247
10	130003816	130003825	HD	Olfr820
10	130003963	130003972	HD	Olfr820
10	130003997	130004006	HD	Olfr820
10	130004105	130004119	HD	Olfr820
10	130004159	130004169	HD	Olfr820
10	130004188	130004202	HD	Olfr820
10	130004208	130004217	HD	Olfr820
10	130004228	130004238	HD	Olfr820
10	130004240	130004249	HD	Olfr820
10	130004411	130004425	HD	Olfr820
10	130004547	130004556	HD	Olfr820
10	130004614	130004636	HD	Olfr820
10	130004682	130004691	HD	Olfr820
10	130021592	130021601	HD	Olfr821
10	130021654	130021663	HD	Olfr821
10	130021733	130021747	HD	Olfr821
10	130021934	130021950	HD	Olfr821
10	130022381	130022390	HD	Olfr821
10	130022441	130022450	HD	Olfr821
10	130062463	130062472	HD	Olfr822
10	130062542	130062552	HD	Olfr822
10	130062573	130062582	HD	Olfr822
10	130062625	130062634	HD	Olfr822
10	130062811	130062825	HD	Olfr822
10	130063012	130063025	HD	Olfr822
10	130063080	130063099	HD	Olfr822
10	130063121	130063130	HD	Olfr822
10	130063366	130063376	HD	Olfr822
10	130107643	130107653	HD	Olfr823
10	130107710	130107719	HD	Olfr823
10	130107745	130107755	HD	Olfr823
10	130107906	130107918	HD	Olfr823
10	130108086	130108100	HD	Olfr823
10	130108142	130108156	HD	Olfr823
10	130108258	130108267	HD	Olfr823
10	130122218	130122227	HD	Olfr824
10	130122253	130122263	HD	Olfr824
10	130122414	130122426	HD	Olfr824
10	130122502	130122516	HD	Olfr824
10	130122648	130122662	HD	Olfr824
10	130122831	130122841	HD	Olfr824
10	130122885	130122894	HD	Olfr824
10	130122915	130122925	HD	Olfr824
10	130123024	130123038	HD	Olfr824
10	130123043	130123053	HD	Olfr824
10	130159056	130159065	HD	Olfr825
10	130159238	130159252	HD	Olfr825
10	130159298	130159307	HD	Olfr825
10	130159309	130159318	HD	Olfr825
10	130159340	130159349	HD	Olfr825
10	130159491	130159507	HD	Olfr825
10	130159511	130159525	HD	Olfr825
10	130159585	130159599	HD	Olfr825
10	130159671	130159684	HD	Olfr825
10	130176570	130176580	HD	Olfr826
10	130176719	130176732	HD	Olfr826
10	130176844	130176853	HD	Olfr826
10	130176854	130176864	HD	Olfr826
10	130176973	130176987	HD	Olfr826
10	130176997	130177010	HD	Olfr826
10	130177011	130177024	HD	Olfr826
10	130177026	130177035	HD	Olfr826
10	130177099	130177113	HD	Olfr826
10	130177332	130177341	HD	Olfr826
10	130206672	130206686	HD	Olfr827
10	130206814	130206828	HD	Olfr827
10	130207132	130207141	HD	Olfr827
10	130207355	130207364	HD	Olfr827
11	49111237	49111250	HD	Olfr1396
11	49125781	49125790	HD	Olfr56
11	49126317	49126330	HD	Olfr56
11	49137868	49137881	HD	Olfr1395
11	49137971	49137981	HD	Olfr1395
11	49138256	49138265	HD	Olfr1395
11	49138284	49138293	HD	Olfr1395
11	49138411	49138420	HD	Olfr1395
11	49138538	49138551	HD	Olfr1395
11	49150057	49150066	HD	Olfr1394
11	49150073	49150082	HD	Olfr1394
11	49150246	49150255	HD	Olfr1394
11	49150272	49150289	HD	Olfr1394
11	49150377	49150386	HD	Olfr1394
11	49150537	49150546	HD	Olfr1394
11	49150628	49150642	HD	Olfr1394
11	49273806	49273815	HD	Olfr1393
11	49273942	49273951	HD	Olfr1393
11	49274086	49274099	HD	Olfr1393
11	49274237	49274246	HD	Olfr1393
11	49274407	49274416	HD	Olfr1393
11	49274512	49274522	HD	Olfr1393
11	49274566	49274583	HD	Olfr1393
11	49281057	49281078	HD	Olfr1392
11	49281177	49281186	HD	Olfr1392
11	49281474	49281488	HD	Olfr1392
11	49312871	49312880	HD	Olfr10
11	49312974	49312993	HD	Olfr10
11	49313113	49313126	HD	Olfr10
11	49313304	49313317	HD	Olfr10
11	49313725	49313738	HD	Olfr10
11	49318054	49318068	HD	Olfr1391
11	49318509	49318523	HD	Olfr1391
11	49318913	49318927	HD	Olfr1391
11	49330583	49330599	HD	Olfr1390
11	49330825	49330834	HD	Olfr1390
11	49330944	49330958	HD	Olfr1390
11	49331165	49331174	HD	Olfr1390
11	49331296	49331305	HD	Olfr1390
11	49331361	49331371	HD	Olfr1390
11	49331444	49331458	HD	Olfr1390
11	49418638	49418647	HD	Olfr1389
11	49418701	49418710	HD	Olfr1389
11	49418757	49418771	HD	Olfr1389
11	49418792	49418801	HD	Olfr1389
11	49418838	49418855	HD	Olfr1389
11	49419183	49419193	HD	Olfr1389
11	49419215	49419225	HD	Olfr1389
11	49419298	49419308	HD	Olfr1389
11	49432029	49432038	HD	Olfr1388
11	49432380	49432389	HD	Olfr1388
11	49432424	49432433	HD	Olfr1388
11	49432489	49432498	HD	Olfr1388
11	49432526	49432540	HD	Olfr1388
11	49432828	49432838	HD	Olfr1388
11	49450697	49450707	HD	Olfr1387
11	49450746	49450755	HD	Olfr1387
11	49450922	49450931	HD	Olfr1387
11	49451072	49451086	HD	Olfr1387
11	49451363	49451373	HD	Olfr1387
11	49460322	49460336	HD	Olfr1386
11	49460337	49460350	HD	Olfr1386
11	49460425	49460439	HD	Olfr1386
11	49460460	49460474	HD	Olfr1386
11	49460513	49460522	HD	Olfr1386
11	49460836	49460845	HD	Olfr1386
11	49460895	49460904	HD	Olfr1386
11	49461183	49461193	HD	Olfr1386
11	49461225	49461234	HD	Olfr1386
11	49484543	49484552	HD	Olfr1385
11	49484863	49484872	HD	Olfr1385
11	49484922	49484931	HD	Olfr1385
11	49485211	49485221	HD	Olfr1385
11	49485296	49485309	HD	Olfr1385
11	49502203	49502217	HD	Olfr1384
11	49502236	49502249	HD	Olfr1384
11	49502286	49502296	HD	Olfr1384
11	49502470	49502484	HD	Olfr1384
11	49502486	49502500	HD	Olfr1384
11	49502542	49502556	HD	Olfr1384
11	49502576	49502589	HD	Olfr1384
11	49502737	49502751	HD	Olfr1384
11	49502996	49503005	HD	Olfr1384
11	49515302	49515311	HD	Olfr1383
11	49515537	49515546	HD	Olfr1383
11	49515579	49515588	HD	Olfr1383
11	49515954	49515963	HD	Olfr1383
11	49515999	49516012	HD	Olfr1383
11	49523578	49523590	HD	Olfr1382
11	49523689	49523698	HD	Olfr1382
11	49523907	49523916	HD	Olfr1382
11	49523929	49523938	HD	Olfr1382
11	49523957	49523967	HD	Olfr1382
11	49524138	49524147	HD	Olfr1382
11	49538903	49538913	HD	Olfr1381
11	49539038	49539047	HD	Olfr1381
11	49539211	49539221	HD	Olfr1381
11	49539300	49539314	HD	Olfr1381
11	49539331	49539340	HD	Olfr1381
11	49539372	49539386	HD	Olfr1381
11	49539430	49539443	HD	Olfr1381
11	49539491	49539504	HD	Olfr1381
11	49539785	49539795	HD	Olfr1381
11	49552249	49552263	HD	Olfr1380
11	49552271	49552281	HD	Olfr1380
11	49552287	49552296	HD	Olfr1380
11	49552318	49552328	HD	Olfr1380
11	49552608	49552618	HD	Olfr1380
11	49552653	49552662	HD	Olfr1380
11	49552693	49552707	HD	Olfr1380
11	49552724	49552733	HD	Olfr1380
11	49552831	49552844	HD	Olfr1380
11	49552892	49552905	HD	Olfr1380
11	50954442	50954451	HD	Olfr1379-ps1
11	50954711	50954725	HD	Olfr1379-ps1
11	50954786	50954795	HD	Olfr1379-ps1
11	50954981	50954991	HD	Olfr1379-ps1
11	50954997	50955006	HD	Olfr1379-ps1
11	50955054	50955063	HD	Olfr1379-ps1
11	50955261	50955271	HD	Olfr1379-ps1
11	50961899	50961908	HD	Olfr1378
11	50962029	50962043	HD	Olfr1378
11	50962545	50962554	HD	Olfr1378
11	50962566	50962579	HD	Olfr1378
11	50962582	50962592	HD	Olfr1378
11	50962604	50962613	HD	Olfr1378
11	50962790	50962799	HD	Olfr1378
11	50977336	50977345	HD	Olfr1377
11	50977726	50977735	HD	Olfr1377
11	50977903	50977917	HD	Olfr1377
11	50977977	50978000	HD	Olfr1377
11	50978257	50978266	HD	Olfr1377
11	50987752	50987761	HD	Olfr1376-ps1
11	50987878	50987891	HD	Olfr1376-ps1
11	50987898	50987907	HD	Olfr1376-ps1
11	50987981	50987991	HD	Olfr1376-ps1
11	50988026	50988035	HD	Olfr1376-ps1
11	50998949	50998959	HD	Olfr51
11	50999279	50999288	HD	Olfr51
11	50999468	50999482	HD	Olfr51
11	50999617	50999626	HD	Olfr51
11	51010009	51010018	HD	Olfr54
11	51010106	51010120	HD	Olfr54
11	51010183	51010192	HD	Olfr54
11	51010285	51010299	HD	Olfr54
11	51010321	51010330	HD	Olfr54
11	51010410	51010419	HD	Olfr54
11	51043458	51043467	HD	Olfr1375-ps1
11	51043587	51043601	HD	Olfr1375-ps1
11	51043701	51043710	HD	Olfr1375-ps1
11	51043978	51043991	HD	Olfr1375-ps1
11	51044037	51044046	HD	Olfr1375-ps1
11	51137866	51137875	HD	Olfr1374-ps1
11	51137907	51137916	HD	Olfr1374-ps1
11	51138034	51138043	HD	Olfr1374-ps1
11	51138384	51138394	HD	Olfr1374-ps1
11	51138596	51138606	HD	Olfr1374-ps1
11	51138704	51138713	HD	Olfr1374-ps1
11	52142008	52142017	HD	Olfr1373
11	52142644	52142653	HD	Olfr1373
11	52142660	52142674	HD	Olfr1373
11	52164605	52164614	HD	Olfr1372-ps1
11	52164755	52164764	HD	Olfr1372-ps1
11	52164803	52164812	HD	Olfr1372-ps1
11	52165284	52165293	HD	Olfr1372-ps1
11	52165332	52165346	HD	Olfr1372-ps1
11	52165410	52165424	HD	Olfr1372-ps1
11	52210404	52210414	HD	Olfr1371
11	52210417	52210426	HD	Olfr1371
11	52210525	52210535	HD	Olfr1371
11	52210920	52210930	HD	Olfr1371
11	58457638	58457648	HD	Olfr30
11	58457714	58457728	HD	Olfr30
11	58457766	58457775	HD	Olfr30
11	58458121	58458135	HD	Olfr30
11	58458297	58458306	HD	Olfr30
11	58476738	58476747	HD	Olfr333-ps1
11	58476798	58476808	HD	Olfr333-ps1
11	58476811	58476824	HD	Olfr333-ps1
11	58488048	58488057	HD	Olfr332
11	58488448	58488462	HD	Olfr332
11	58488713	58488722	HD	Olfr332
11	58498729	58498742	HD	Olfr331
11	58530144	58530158	HD	Olfr330
11	58530352	58530361	HD	Olfr330
11	58530405	58530414	HD	Olfr330
11	58530693	58530707	HD	Olfr330
11	58530755	58530769	HD	Olfr330
11	58531010	58531023	HD	Olfr330
11	58541947	58541957	HD	Olfr329-ps
11	58542188	58542202	HD	Olfr329-ps
11	58542460	58542474	HD	Olfr329-ps
11	58551397	58551409	HD	Olfr328
11	58551666	58551676	HD	Olfr328
11	58564882	58564895	HD	Olfr224
11	58565161	58565197	HD	Olfr224
11	58572133	58572142	HD	Olfr325
11	58572748	58572757	HD	Olfr325
11	58572775	58572789	HD	Olfr325
11	58572938	58572966	HD	Olfr325
11	58590223	58590232	HD	Olfr324
11	58590235	58590249	HD	Olfr324
11	58590268	58590282	HD	Olfr324
11	58590308	58590321	HD	Olfr324
11	58621398	58621412	HD	Olfr323
11	58621489	58621499	HD	Olfr323
11	58621535	58621548	HD	Olfr323
11	58621790	58621799	HD	Olfr323
11	58622297	58622311	HD	Olfr323
11	58653187	58653196	HD	Olfr179
11	58653462	58653475	HD	Olfr179
11	58653561	58653570	HD	Olfr179
11	58653682	58653692	HD	Olfr179
11	58653778	58653787	HD	Olfr179
11	58678173	58678187	HD	Olfr320
11	58678249	58678263	HD	Olfr320
11	58678324	58678347	HD	Olfr320
11	58678449	58678458	HD	Olfr320
11	58678889	58678903	HD	Olfr320
11	58678913	58678922	HD	Olfr320
11	58678934	58678943	HD	Olfr320
11	58679073	58679083	HD	Olfr320
11	58693507	58693521	HD	Olfr319
11	58693830	58693852	HD	Olfr319
11	58693859	58693873	HD	Olfr319
11	58693908	58693917	HD	Olfr319
11	58693972	58693982	HD	Olfr319
11	58694169	58694183	HD	Olfr319
11	58694184	58694193	HD	Olfr319
11	58694266	58694279	HD	Olfr319
11	58694366	58694380	HD	Olfr319
11	58719349	58719363	HD	Olfr318
11	58719492	58719501	HD	Olfr318
11	58719645	58719654	HD	Olfr318
11	58719698	58719707	HD	Olfr318
11	58719751	58719760	HD	Olfr318
11	58719814	58719827	HD	Olfr318
11	58719916	58719925	HD	Olfr318
11	58719958	58719967	HD	Olfr318
11	58719969	58719979	HD	Olfr318
11	58720021	58720030	HD	Olfr318
11	58720173	58720182	HD	Olfr318
11	58734649	58734658	HD	Olfr317
11	58734745	58734755	HD	Olfr317
11	58734867	58734880	HD	Olfr317
11	58734934	58734944	HD	Olfr317
11	58734951	58734964	HD	Olfr317
11	58735192	58735201	HD	Olfr317
11	58747293	58747302	HD	Olfr316
11	58747368	58747382	HD	Olfr316
11	58747397	58747411	HD	Olfr316
11	58747446	58747455	HD	Olfr316
11	58747510	58747519	HD	Olfr316
11	58747722	58747731	HD	Olfr316
11	58747740	58747763	HD	Olfr316
11	58747805	58747818	HD	Olfr316
11	58767489	58767498	HD	Olfr315
11	58767622	58767636	HD	Olfr315
11	58767680	58767694	HD	Olfr315
11	58767845	58767854	HD	Olfr315
11	58767889	58767899	HD	Olfr315
11	58767925	58767939	HD	Olfr315
11	58767945	58767958	HD	Olfr315
11	58768113	58768122	HD	Olfr315
11	58777156	58777169	HD	Olfr314
11	58777204	58777217	HD	Olfr314
11	58777238	58777254	HD	Olfr314
11	58777269	58777279	HD	Olfr314
11	58777525	58777534	HD	Olfr314
11	58777906	58777920	HD	Olfr314
11	58811818	58811832	HD	Olfr313
11	58811992	58812002	HD	Olfr313
11	58823684	58823693	HD	Olfr312
11	58824056	58824065	HD	Olfr312
11	58824068	58824077	HD	Olfr312
11	58824176	58824185	HD	Olfr312
11	58824364	58824373	HD	Olfr312
11	58833724	58833733	HD	Olfr311
11	58833932	58833946	HD	Olfr311
11	58834107	58834116	HD	Olfr311
11	58834214	58834223	HD	Olfr311
11	58834402	58834411	HD	Olfr311
11	59571100	59571114	HD	Olfr222
11	59571130	59571140	HD	Olfr222
11	59571154	59571172	HD	Olfr222
11	59585283	59585297	HD	Olfr223
11	59585452	59585461	HD	Olfr223
11	59585561	59585575	HD	Olfr223
11	59585724	59585742	HD	Olfr223
11	59585925	59585935	HD	Olfr223
11	59586053	59586072	HD	Olfr223
11	59607745	59607767	HD	Olfr225
11	59607852	59607861	HD	Olfr225
11	59607913	59607922	HD	Olfr225
11	73343590	73343604	HD	Olfr20
11	73343993	73344002	HD	Olfr20
11	73344069	73344078	HD	Olfr20
11	73344336	73344346	HD	Olfr20
11	73344350	73344363	HD	Olfr20
11	73363869	73363879	HD	Olfr376
11	73363906	73363915	HD	Olfr376
11	73364022	73364039	HD	Olfr376
11	73364099	73364108	HD	Olfr376
11	73364470	73364483	HD	Olfr376
11	73364747	73364757	HD	Olfr376
11	73364762	73364772	HD	Olfr376
11	73385898	73385912	HD	Olfr377-ps1
11	73385953	73385963	HD	Olfr377-ps1
11	73393161	73393183	HD	Olfr1
11	73393254	73393268	HD	Olfr1
11	73393589	73393602	HD	Olfr1
11	73393605	73393615	HD	Olfr1
11	73393859	73393868	HD	Olfr1
11	73403527	73403541	HD	Olfr75-ps1
11	73403553	73403562	HD	Olfr75-ps1
11	73403582	73403592	HD	Olfr75-ps1
11	73403611	73403625	HD	Olfr75-ps1
11	73403825	73403834	HD	Olfr75-ps1
11	73403900	73403913	HD	Olfr75-ps1
11	73404163	73404173	HD	Olfr75-ps1
11	73404227	73404237	HD	Olfr75-ps1
11	73404457	73404471	HD	Olfr75-ps1
11	73422137	73422159	HD	Olfr378
11	73422247	73422256	HD	Olfr378
11	73422469	73422482	HD	Olfr378
11	73422752	73422761	HD	Olfr378
11	73427852	73427866	HD	Olfr379-ps1
11	73427928	73427938	HD	Olfr379-ps1
11	73427943	73427967	HD	Olfr379-ps1
11	73428632	73428641	HD	Olfr379-ps1
11	73451196	73451210	HD	Olfr380
11	73451221	73451235	HD	Olfr380
11	73451251	73451261	HD	Olfr380
11	73451280	73451294	HD	Olfr380
11	73451569	73451578	HD	Olfr380
11	73451894	73451904	HD	Olfr380
11	73451960	73451973	HD	Olfr380
11	73485255	73485265	HD	Olfr381
11	73485281	73485290	HD	Olfr381
11	73485310	73485320	HD	Olfr381
11	73485339	73485353	HD	Olfr381
11	73485379	73485393	HD	Olfr381
11	73485512	73485521	HD	Olfr381
11	73485811	73485820	HD	Olfr381
11	73485839	73485853	HD	Olfr381
11	73486144	73486154	HD	Olfr381
11	73514118	73514127	HD	Olfr382
11	73514167	73514176	HD	Olfr382
11	73514178	73514191	HD	Olfr382
11	73514418	73514432	HD	Olfr382
11	73514439	73514453	HD	Olfr382
11	73514468	73514478	HD	Olfr382
11	73514845	73514855	HD	Olfr382
11	73534999	73535009	HD	Olfr383-ps1
11	73535095	73535107	HD	Olfr383-ps1
11	73535411	73535425	HD	Olfr383-ps1
11	73535494	73535503	HD	Olfr383-ps1
11	73535824	73535837	HD	Olfr383-ps1
11	73583382	73583392	HD	Olfr385
11	73583465	73583475	HD	Olfr385
11	73583478	73583494	HD	Olfr385
11	73583510	73583523	HD	Olfr385
11	73583698	73583707	HD	Olfr385
11	73583799	73583813	HD	Olfr385
11	73584222	73584235	HD	Olfr385
11	73591790	73591808	HD	Olfr384
11	73591879	73591889	HD	Olfr384
11	73591909	73591918	HD	Olfr384
11	73591934	73591944	HD	Olfr384
11	73591979	73591993	HD	Olfr384
11	73592168	73592178	HD	Olfr384
11	73652673	73652682	HD	Olfr387-ps1
11	73652770	73652779	HD	Olfr387-ps1
11	73652788	73652802	HD	Olfr387-ps1
11	73653157	73653167	HD	Olfr387-ps1
11	73653211	73653221	HD	Olfr387-ps1
11	73653347	73653356	HD	Olfr387-ps1
11	73653358	73653372	HD	Olfr387-ps1
11	73653425	73653445	HD	Olfr387-ps1
11	73653490	73653500	HD	Olfr387-ps1
11	73653505	73653514	HD	Olfr387-ps1
11	73653546	73653560	HD	Olfr387-ps1
11	73718693	73718703	HD	Olfr388-ps1
11	73718759	73718768	HD	Olfr388-ps1
11	73718891	73718900	HD	Olfr388-ps1
11	73719067	73719077	HD	Olfr388-ps1
11	73719207	73719220	HD	Olfr388-ps1
11	73719433	73719442	HD	Olfr388-ps1
11	73774460	73774470	HD	Olfr389
11	73774670	73774679	HD	Olfr389
11	73774716	73774725	HD	Olfr389
11	73774929	73774938	HD	Olfr389
11	73774999	73775008	HD	Olfr389
11	73775087	73775101	HD	Olfr389
11	73775695	73775704	HD	Olfr390
11	73775885	73775894	HD	Olfr390
11	73775943	73775956	HD	Olfr390
11	73776159	73776168	HD	Olfr390
11	73776192	73776206	HD	Olfr390
11	73776380	73776394	HD	Olfr390
11	73776408	73776418	HD	Olfr390
11	73796709	73796722	HD	Olfr391-ps
11	73796778	73796787	HD	Olfr391-ps
11	73796950	73796959	HD	Olfr391-ps
11	73797089	73797103	HD	Olfr391-ps
11	73797142	73797151	HD	Olfr391-ps
11	73797384	73797398	HD	Olfr391-ps
11	73797424	73797434	HD	Olfr391-ps
11	73797570	73797580	HD	Olfr391-ps
11	73810643	73810652	HD	Olfr392
11	73811024	73811034	HD	Olfr392
11	73811195	73811210	HD	Olfr392
11	73811244	73811253	HD	Olfr392
11	73811338	73811351	HD	Olfr392
11	73811470	73811479	HD	Olfr392
11	73811492	73811506	HD	Olfr392
11	73845055	73845068	HD	Olfr393
11	73845069	73845079	HD	Olfr393
11	73845095	73845104	HD	Olfr393
11	73845154	73845168	HD	Olfr393
11	73845301	73845315	HD	Olfr393
11	73845372	73845381	HD	Olfr393
11	73845399	73845412	HD	Olfr393
11	73845852	73845861	HD	Olfr393
11	73884443	73884456	HD	Olfr394
11	73884458	73884468	HD	Olfr394
11	73884484	73884493	HD	Olfr394
11	73884580	73884589	HD	Olfr394
11	73884596	73884605	HD	Olfr394
11	73884967	73884976	HD	Olfr394
11	73885040	73885049	HD	Olfr394
11	73885246	73885264	HD	Olfr394
11	73885328	73885345	HD	Olfr394
11	73901162	73901171	HD	Olfr395
11	73901173	73901182	HD	Olfr395
11	73901188	73901197	HD	Olfr395
11	73901348	73901362	HD	Olfr395
11	73901401	73901415	HD	Olfr395
11	73901421	73901435	HD	Olfr395
11	73901670	73901684	HD	Olfr395
11	73901732	73901741	HD	Olfr395
11	73901753	73901762	HD	Olfr395
11	73901846	73901855	HD	Olfr395
11	73901890	73901905	HD	Olfr395
11	73901992	73902001	HD	Olfr395
11	73902056	73902065	HD	Olfr395
11	73920748	73920757	HD	Olfr396-ps1
11	73920866	73920875	HD	Olfr396-ps1
11	73920878	73920888	HD	Olfr396-ps1
11	73920892	73920902	HD	Olfr396-ps1
11	73920938	73920948	HD	Olfr396-ps1
11	73921181	73921195	HD	Olfr396-ps1
11	73921406	73921415	HD	Olfr396-ps1
11	73921522	73921536	HD	Olfr396-ps1
11	73929422	73929432	HD	Olfr23
11	73929450	73929463	HD	Olfr23
11	73929738	73929747	HD	Olfr23
11	73929919	73929933	HD	Olfr23
11	73930000	73930009	HD	Olfr23
11	73930110	73930124	HD	Olfr23
11	73930138	73930148	HD	Olfr23
11	73944783	73944792	HD	Olfr22-ps1
11	73944800	73944814	HD	Olfr22-ps1
11	73944825	73944835	HD	Olfr22-ps1
11	73944838	73944848	HD	Olfr22-ps1
11	73945130	73945140	HD	Olfr22-ps1
11	73945516	73945525	HD	Olfr22-ps1
11	73945693	73945702	HD	Olfr22-ps1
11	73953455	73953469	HD	Olfr397
11	73953514	73953528	HD	Olfr397
11	73953761	73953770	HD	Olfr397
11	73953981	73953990	HD	Olfr397
11	73954175	73954185	HD	Olfr397
11	73984351	73984361	HD	Olfr398
11	73984522	73984532	HD	Olfr398
11	74041199	74041213	HD	Olfr139
11	74041368	74041378	HD	Olfr139
11	74041771	74041780	HD	Olfr139
11	74041868	74041889	HD	Olfr139
11	74050250	74050263	HD	Olfr399
11	74050488	74050502	HD	Olfr399
11	74050621	74050635	HD	Olfr399
11	74097900	74097909	HD	Olfr400-ps1
11	74097980	74097999	HD	Olfr400-ps1
11	74098160	74098174	HD	Olfr400-ps1
11	74098191	74098205	HD	Olfr400-ps1
11	74098264	74098278	HD	Olfr400-ps1
11	74113929	74113938	HD	Olfr401
11	74114103	74114112	HD	Olfr401
11	74114455	74114464	HD	Olfr401
11	74114780	74114789	HD	Olfr401
11	74146150	74146159	HD	Olfr402
11	74146336	74146346	HD	Olfr402
11	74146356	74146374	HD	Olfr402
11	74146483	74146497	HD	Olfr402
11	74146520	74146534	HD	Olfr402
11	74178948	74178957	HD	Olfr403
11	74178982	74178992	HD	Olfr403
11	74179001	74179010	HD	Olfr403
11	74179076	74179085	HD	Olfr403
11	74179169	74179178	HD	Olfr403
11	74179385	74179394	HD	Olfr403
11	74179740	74179750	HD	Olfr403
11	74205171	74205180	HD	Olfr43
11	74205330	74205339	HD	Olfr43
11	74205767	74205776	HD	Olfr43
11	74232240	74232249	HD	Olfr404-ps1
11	74232364	74232378	HD	Olfr404-ps1
11	74232577	74232587	HD	Olfr404-ps1
11	74232999	74233013	HD	Olfr404-ps1
11	74233068	74233082	HD	Olfr404-ps1
11	74252499	74252513	HD	Olfr406-ps
11	74253051	74253061	HD	Olfr406-ps
11	74253183	74253192	HD	Olfr406-ps
11	74253279	74253291	HD	Olfr406-ps
11	74253341	74253350	HD	Olfr406-ps
11	74253375	74253385	HD	Olfr406-ps
11	74260033	74260042	HD	Olfr405-ps1
11	74260390	74260400	HD	Olfr405-ps1
11	74260410	74260424	HD	Olfr405-ps1
11	74260738	74260747	HD	Olfr405-ps1
11	74275355	74275364	HD	Olfr407-ps1
11	74275650	74275664	HD	Olfr407-ps1
11	74275779	74275788	HD	Olfr407-ps1
11	74275816	74275825	HD	Olfr407-ps1
11	74276277	74276286	HD	Olfr407-ps1
11	74276959	74276968	HD	Olfr59
11	74277002	74277016	HD	Olfr59
11	74277055	74277069	HD	Olfr59
11	74277076	74277090	HD	Olfr59
11	74277260	74277269	HD	Olfr59
11	74277294	74277304	HD	Olfr59
11	74292696	74292705	HD	Olfr408-ps1
11	74293009	74293023	HD	Olfr408-ps1
11	74293138	74293147	HD	Olfr408-ps1
11	74293174	74293183	HD	Olfr408-ps1
11	74309683	74309692	HD	Olfr409-ps1
11	74309821	74309835	HD	Olfr409-ps1
11	74331701	74331715	HD	Olfr410
11	74346391	74346400	HD	Olfr411
11	74346407	74346416	HD	Olfr411
11	74346480	74346492	HD	Olfr411
11	74346580	74346594	HD	Olfr411
11	74346687	74346701	HD	Olfr411
11	74347162	74347176	HD	Olfr411
11	74354950	74354960	HD	Olfr412
11	74355028	74355037	HD	Olfr412
11	74355307	74355316	HD	Olfr412
11	74355544	74355554	HD	Olfr412
11	87884707	87884729	HD	Olfr462
11	87884968	87884977	HD	Olfr462
11	87884982	87884996	HD	Olfr462
11	87885580	87885589	HD	Olfr462
11	87889797	87889806	HD	Olfr463
11	87890061	87890074	HD	Olfr463
11	87913378	87913387	HD	Olfr464
11	87913741	87913750	HD	Olfr464
11	87914195	87914209	HD	Olfr464
11	87914277	87914286	HD	Olfr464
11	108675875	108675888	HD	Olfr1397-ps1
11	108676102	108676117	HD	Olfr1397-ps1
11	108676362	108676375	HD	Olfr1397-ps1
11	108676574	108676583	HD	Olfr1397-ps1
11	108676689	108676698	HD	Olfr1397-ps1
11	108676798	108676811	HD	Olfr1397-ps1
13	21073784	21073793	HD	Olfr1370
13	21074031	21074040	HD	Olfr1370
13	21074101	21074110	HD	Olfr1370
13	21074199	21074214	HD	Olfr1370
13	21074249	21074258	HD	Olfr1370
13	21074371	21074380	HD	Olfr1370
13	21109493	21109502	HD	Olfr1369-ps1
13	21109521	21109530	HD	Olfr1369-ps1
13	21109929	21109943	HD	Olfr1369-ps1
13	21109952	21109966	HD	Olfr1369-ps1
13	21110114	21110123	HD	Olfr1369-ps1
13	21127727	21127736	HD	Olfr263
13	21127889	21127898	HD	Olfr263
13	21128091	21128105	HD	Olfr263
13	21128114	21128128	HD	Olfr263
13	21128258	21128267	HD	Olfr263
13	21128279	21128288	HD	Olfr263
13	21144693	21144707	HD	Olfr1368
13	21144742	21144755	HD	Olfr1368
13	21144847	21144856	HD	Olfr1368
13	21144922	21144931	HD	Olfr1368
13	21144948	21144958	HD	Olfr1368
13	21144989	21145007	HD	Olfr1368
13	21145066	21145080	HD	Olfr1368
13	21145276	21145290	HD	Olfr1368
13	21145407	21145417	HD	Olfr1368
13	21145429	21145438	HD	Olfr1368
13	21344586	21344595	HD	Olfr1367
13	21344812	21344821	HD	Olfr1367
13	21344878	21344887	HD	Olfr1367
13	21344986	21344995	HD	Olfr1367
13	21345276	21345285	HD	Olfr1367
13	21345425	21345434	HD	Olfr1367
13	21542231	21542240	HD	Olfr1366
13	21542301	21542310	HD	Olfr1366
13	21558625	21558634	HD	Olfr1535
13	21558716	21558726	HD	Olfr1535
13	21558824	21558838	HD	Olfr1535
13	21559013	21559027	HD	Olfr1535
13	21559345	21559359	HD	Olfr1535
13	21559405	21559414	HD	Olfr1535
13	21580409	21580419	HD	Olfr1364
13	21580677	21580686	HD	Olfr1364
13	21580733	21580747	HD	Olfr1364
13	21580770	21580790	HD	Olfr1364
13	21580840	21580854	HD	Olfr1364
13	21580872	21580894	HD	Olfr1364
13	21581226	21581238	HD	Olfr1364
13	21612685	21612695	HD	Olfr1362
13	21612892	21612901	HD	Olfr1362
13	21613036	21613045	HD	Olfr1362
13	21613119	21613129	HD	Olfr1362
13	21613132	21613172	HD	Olfr1362
13	21613260	21613269	HD	Olfr1362
13	21613423	21613437	HD	Olfr1362
13	21613489	21613498	HD	Olfr1362
13	21641279	21641288	HD	Olfr11
13	21641501	21641511	HD	Olfr11
13	21641656	21641665	HD	Olfr11
13	21641711	21641721	HD	Olfr11
13	21641784	21641793	HD	Olfr11
13	21641825	21641839	HD	Olfr11
13	21662045	21662055	HD	Olfr1361
13	21662408	21662417	HD	Olfr1361
13	21662813	21662823	HD	Olfr1361
13	21662946	21662960	HD	Olfr1361
13	21673675	21673684	HD	Olfr1360
13	21673686	21673700	HD	Olfr1360
13	21673878	21673891	HD	Olfr1360
13	21673954	21673963	HD	Olfr1360
13	21674222	21674236	HD	Olfr1360
13	21674256	21674265	HD	Olfr1360
13	21674383	21674392	HD	Olfr1360
13	21674428	21674437	HD	Olfr1360
13	21674514	21674528	HD	Olfr1360
13	21695694	21695703	HD	Olfr1359
13	21695998	21696008	HD	Olfr1359
13	21696073	21696082	HD	Olfr1359
13	21696123	21696132	HD	Olfr1359
13	21696462	21696476	HD	Olfr1359
13	65143543	65143552	HD	Olfr466
13	65143596	65143606	HD	Olfr466
13	65143780	65143789	HD	Olfr466
13	65143868	65143877	HD	Olfr466
13	65143913	65143922	HD	Olfr466
13	65144017	65144034	HD	Olfr466
13	65144061	65144075	HD	Olfr466
13	65144391	65144400	HD	Olfr466
14	14183910	14183928	HD	Olfr720
14	14184026	14184040	HD	Olfr720
14	14184124	14184133	HD	Olfr720
14	14184222	14184231	HD	Olfr720
14	14184347	14184357	HD	Olfr720
14	14184648	14184657	HD	Olfr720
14	14184831	14184840	HD	Olfr720
14	14318807	14318820	HD	Olfr31
14	14318919	14318932	HD	Olfr31
14	14318940	14318950	HD	Olfr31
14	14318964	14318973	HD	Olfr31
14	14319153	14319167	HD	Olfr31
14	14319484	14319494	HD	Olfr31
14	14319671	14319681	HD	Olfr31
14	14397669	14397678	HD	Olfr721-ps1
14	14397718	14397727	HD	Olfr721-ps1
14	14397767	14397776	HD	Olfr721-ps1
14	14397931	14397941	HD	Olfr721-ps1
14	14397967	14397976	HD	Olfr721-ps1
14	14398158	14398167	HD	Olfr721-ps1
14	14398209	14398222	HD	Olfr721-ps1
14	14398227	14398236	HD	Olfr721-ps1
14	49891473	49891482	HD	Olfr722
14	49891489	49891503	HD	Olfr722
14	49891611	49891621	HD	Olfr722
14	49891641	49891655	HD	Olfr722
14	49891712	49891726	HD	Olfr722
14	49891761	49891775	HD	Olfr722
14	49891878	49891896	HD	Olfr722
14	49891912	49891921	HD	Olfr722
14	49892021	49892031	HD	Olfr722
14	49921209	49921219	HD	Olfr723
14	49921291	49921300	HD	Olfr723
14	49921319	49921332	HD	Olfr723
14	49921460	49921473	HD	Olfr723
14	49921513	49921523	HD	Olfr723
14	49921562	49921572	HD	Olfr723
14	49921619	49921628	HD	Olfr723
14	49921646	49921655	HD	Olfr723
14	49921715	49921724	HD	Olfr723
14	49921851	49921861	HD	Olfr723
14	49922087	49922097	HD	Olfr723
14	49952694	49952704	HD	Olfr724
14	49952790	49952799	HD	Olfr724
14	49952818	49952831	HD	Olfr724
14	49952962	49952971	HD	Olfr724
14	49953117	49953126	HD	Olfr724
14	49953144	49953153	HD	Olfr724
14	49953227	49953236	HD	Olfr724
14	50029890	50029899	HD	Olfr725
14	50029901	50029910	HD	Olfr725
14	50030210	50030220	HD	Olfr725
14	50030390	50030407	HD	Olfr725
14	50030722	50030731	HD	Olfr725
14	50080428	50080437	HD	Olfr726
14	50080571	50080581	HD	Olfr726
14	50080596	50080605	HD	Olfr726
14	50080752	50080769	HD	Olfr726
14	50080885	50080894	HD	Olfr726
14	50081112	50081125	HD	Olfr726
14	50081218	50081232	HD	Olfr726
14	50081233	50081246	HD	Olfr726
14	50111581	50111594	HD	Olfr727
14	50111639	50111649	HD	Olfr727
14	50112054	50112064	HD	Olfr727
14	50112137	50112147	HD	Olfr727
14	50112170	50112180	HD	Olfr727
14	50112255	50112264	HD	Olfr727
14	50112311	50112320	HD	Olfr727
14	50112435	50112444	HD	Olfr727
14	50112503	50112513	HD	Olfr727
14	50112522	50112532	HD	Olfr727
14	50132309	50132323	HD	Olfr728
14	50132346	50132355	HD	Olfr728
14	50132422	50132431	HD	Olfr728
14	50132703	50132717	HD	Olfr728
14	50132746	50132756	HD	Olfr728
14	50132801	50132815	HD	Olfr728
14	50132839	50132853	HD	Olfr728
14	50132878	50132891	HD	Olfr728
14	50132991	50133001	HD	Olfr728
14	50133022	50133036	HD	Olfr728
14	50133101	50133110	HD	Olfr728
14	50142365	50142378	HD	Olfr729
14	50142379	50142393	HD	Olfr729
14	50142438	50142460	HD	Olfr729
14	50142538	50142552	HD	Olfr729
14	50142564	50142574	HD	Olfr729
14	50142667	50142676	HD	Olfr729
14	50142776	50142790	HD	Olfr729
14	50142820	50142829	HD	Olfr729
14	50142934	50142948	HD	Olfr729
14	50142950	50142959	HD	Olfr729
14	50142987	50143001	HD	Olfr729
14	50143030	50143039	HD	Olfr729
14	50143138	50143156	HD	Olfr729
14	50143159	50143172	HD	Olfr729
14	50143185	50143195	HD	Olfr729
14	50143205	50143215	HD	Olfr729
14	50143337	50143346	HD	Olfr729
14	50177607	50177616	HD	Olfr730
14	50177694	50177703	HD	Olfr730
14	50177783	50177792	HD	Olfr730
14	50177888	50177897	HD	Olfr730
14	50178081	50178097	HD	Olfr730
14	50178147	50178157	HD	Olfr730
14	50178178	50178212	HD	Olfr730
14	50178234	50178247	HD	Olfr730
14	50178252	50178261	HD	Olfr730
14	50178339	50178348	HD	Olfr730
14	50178371	50178380	HD	Olfr730
14	50231479	50231488	HD	Olfr731
14	50231517	50231531	HD	Olfr731
14	50231635	50231649	HD	Olfr731
14	50231830	50231839	HD	Olfr731
14	50232002	50232016	HD	Olfr731
14	50232033	50232042	HD	Olfr731
14	50232114	50232128	HD	Olfr731
14	50232130	50232139	HD	Olfr731
14	50232162	50232172	HD	Olfr731
14	50232201	50232210	HD	Olfr731
14	50273659	50273669	HD	Olfr732
14	50273760	50273778	HD	Olfr732
14	50273983	50273993	HD	Olfr732
14	50274178	50274199	HD	Olfr732
14	50274234	50274248	HD	Olfr732
14	50274258	50274267	HD	Olfr732
14	50274367	50274381	HD	Olfr732
14	50274416	50274425	HD	Olfr732
14	50274545	50274554	HD	Olfr732
14	50291349	50291380	HD	Olfr733
14	50291496	50291518	HD	Olfr733
14	50291522	50291535	HD	Olfr733
14	50291636	50291645	HD	Olfr733
14	50316520	50316530	HD	Olfr734
14	50316798	50316808	HD	Olfr734
14	50316835	50316848	HD	Olfr734
14	50316849	50316858	HD	Olfr734
14	50317029	50317039	HD	Olfr734
14	50317051	50317060	HD	Olfr734
14	50338306	50338320	HD	Olfr735
14	50338440	50338449	HD	Olfr735
14	50338454	50338463	HD	Olfr735
14	50338546	50338560	HD	Olfr735
14	50338741	50338750	HD	Olfr735
14	50338803	50338817	HD	Olfr735
14	50338818	50338827	HD	Olfr735
14	50339173	50339182	HD	Olfr735
14	50369581	50369595	HD	Olfr736
14	50369629	50369642	HD	Olfr736
14	50369777	50369786	HD	Olfr736
14	50369942	50369951	HD	Olfr736
14	50370032	50370041	HD	Olfr736
14	50370103	50370113	HD	Olfr736
14	50370118	50370132	HD	Olfr736
14	50370181	50370190	HD	Olfr736
14	50370335	50370344	HD	Olfr736
14	50370491	50370500	HD	Olfr736
14	50396191	50396201	HD	Olfr738
14	50396313	50396332	HD	Olfr738
14	50396350	50396359	HD	Olfr738
14	50396409	50396419	HD	Olfr738
14	50396542	50396556	HD	Olfr738
14	50396592	50396625	HD	Olfr738
14	50396628	50396650	HD	Olfr738
14	50396765	50396774	HD	Olfr738
14	50396836	50396845	HD	Olfr738
14	50396847	50396861	HD	Olfr738
14	50407157	50407194	HD	Olfr739
14	50407357	50407370	HD	Olfr739
14	50407389	50407398	HD	Olfr739
14	50407574	50407583	HD	Olfr739
14	50407598	50407607	HD	Olfr739
14	50407633	50407642	HD	Olfr739
14	50407836	50407846	HD	Olfr739
14	50407886	50407895	HD	Olfr739
14	50407913	50407929	HD	Olfr739
14	50433962	50433971	HD	Olfr740
14	50434278	50434291	HD	Olfr740
14	50434467	50434487	HD	Olfr740
14	50434545	50434554	HD	Olfr740
14	50434572	50434581	HD	Olfr740
14	50434659	50434673	HD	Olfr740
14	50434699	50434708	HD	Olfr740
14	50434847	50434856	HD	Olfr740
14	50461144	50461153	HD	Olfr741
14	50461546	50461556	HD	Olfr741
14	50461681	50461690	HD	Olfr741
14	50461927	50461936	HD	Olfr741
14	50462015	50462024	HD	Olfr741
14	50462095	50462104	HD	Olfr741
14	50462119	50462128	HD	Olfr741
14	50492047	50492056	HD	Olfr742
14	50492222	50492231	HD	Olfr742
14	50492319	50492328	HD	Olfr742
14	50492573	50492582	HD	Olfr742
14	50492637	50492646	HD	Olfr742
14	50492805	50492815	HD	Olfr742
14	50492889	50492898	HD	Olfr742
14	50510291	50510305	HD	Olfr743
14	50510311	50510321	HD	Olfr743
14	50510705	50510715	HD	Olfr743
14	50603283	50603292	HD	Olfr744
14	50604173	50604182	HD	Olfr744
14	50627772	50627781	HD	Olfr745
14	50627888	50627902	HD	Olfr745
14	50627985	50627994	HD	Olfr745
14	50628534	50628548	HD	Olfr745
14	50628567	50628581	HD	Olfr745
14	50628655	50628664	HD	Olfr745
14	50628679	50628692	HD	Olfr745
14	50641665	50641674	HD	Olfr746
14	50641691	50641705	HD	Olfr746
14	50641776	50641790	HD	Olfr746
14	50641854	50641867	HD	Olfr746
14	50641870	50641879	HD	Olfr746
14	50641883	50641892	HD	Olfr746
14	50641900	50641910	HD	Olfr746
14	50641918	50641927	HD	Olfr746
14	50642324	50642338	HD	Olfr746
14	50642375	50642388	HD	Olfr746
14	50682707	50682717	HD	Olfr747
14	50682796	50682809	HD	Olfr747
14	50682932	50682950	HD	Olfr747
14	50683199	50683209	HD	Olfr747
14	50683242	50683256	HD	Olfr747
14	50695770	50695779	HD	Olfr748
14	50696220	50696233	HD	Olfr748
14	50696308	50696322	HD	Olfr748
14	50696347	50696357	HD	Olfr748
14	50696400	50696409	HD	Olfr748
14	50696421	50696435	HD	Olfr748
14	50696536	50696545	HD	Olfr748
14	50696605	50696614	HD	Olfr748
14	50734476	50734490	HD	Olfr749
14	50734531	50734540	HD	Olfr749
14	50734564	50734573	HD	Olfr749
14	50734640	50734649	HD	Olfr749
14	50734681	50734694	HD	Olfr749
14	50734725	50734738	HD	Olfr749
14	50735310	50735319	HD	Olfr749
14	51064579	51064588	HD	Olfr750
14	51064772	51064781	HD	Olfr750
14	52028951	52028961	HD	Olfr221
14	52028971	52028984	HD	Olfr221
14	52029202	52029216	HD	Olfr221
14	52029469	52029479	HD	Olfr221
14	52029581	52029590	HD	Olfr221
14	52345563	52345572	HD	Olfr1513
14	52345707	52345721	HD	Olfr1513
14	52345747	52345786	HD	Olfr1513
14	52368159	52368169	HD	Olfr1512
14	52368342	52368351	HD	Olfr1512
14	52368449	52368458	HD	Olfr1512
14	52368514	52368524	HD	Olfr1512
14	52386472	52386481	HD	Olfr1511
14	52386580	52386594	HD	Olfr1511
14	52386770	52386779	HD	Olfr1511
14	52386979	52386988	HD	Olfr1511
14	52387134	52387143	HD	Olfr1511
14	52387169	52387178	HD	Olfr1511
14	52403390	52403399	HD	Olfr1510
14	52403582	52403596	HD	Olfr1510
14	52403956	52403970	HD	Olfr1510
14	52403998	52404012	HD	Olfr1510
14	52430853	52430862	HD	Olfr1509
14	52431087	52431101	HD	Olfr1509
14	52431283	52431292	HD	Olfr1509
14	52431359	52431368	HD	Olfr1509
14	52431378	52431392	HD	Olfr1509
14	52431471	52431480	HD	Olfr1509
14	52431492	52431501	HD	Olfr1509
14	52431699	52431715	HD	Olfr1509
14	52431753	52431770	HD	Olfr1509
14	52431807	52431816	HD	Olfr1509
14	52431828	52431838	HD	Olfr1509
14	52456489	52456498	HD	Olfr1508
14	52456552	52456566	HD	Olfr1508
14	52456596	52456606	HD	Olfr1508
14	52456802	52456814	HD	Olfr1508
14	52457014	52457026	HD	Olfr1508
14	52457060	52457069	HD	Olfr1508
14	52457150	52457159	HD	Olfr1508
14	52457234	52457244	HD	Olfr1508
14	52457358	52457367	HD	Olfr1508
14	52484769	52484779	HD	Olfr1507
14	52484842	52484851	HD	Olfr1507
14	52485091	52485104	HD	Olfr1507
14	52485142	52485151	HD	Olfr1507
14	52485234	52485247	HD	Olfr1507
14	52485373	52485387	HD	Olfr1507
14	52485412	52485426	HD	Olfr1507
14	52485536	52485549	HD	Olfr1507
14	52485551	52485560	HD	Olfr1507
14	54273730	54273739	HD	Olfr49
14	54273772	54273786	HD	Olfr49
14	54273977	54273990	HD	Olfr49
15	98180553	98180562	HD	Olfr288
15	98180739	98180749	HD	Olfr288
15	98181018	98181027	HD	Olfr288
15	98181155	98181169	HD	Olfr288
15	98181279	98181288	HD	Olfr288
15	98181337	98181351	HD	Olfr288
15	98206024	98206033	HD	Olfr287
15	98206102	98206111	HD	Olfr287
15	98206140	98206149	HD	Olfr287
15	98206161	98206174	HD	Olfr287
15	98206190	98206204	HD	Olfr287
15	98206802	98206811	HD	Olfr287
15	98206837	98206851	HD	Olfr287
15	98219559	98219569	HD	Olfr286
15	98219615	98219629	HD	Olfr286
15	98220217	98220227	HD	Olfr286
15	98220322	98220331	HD	Olfr286
15	98302251	98302260	HD	Olfr285
15	98302382	98302392	HD	Olfr285
15	98302465	98302474	HD	Olfr285
15	98302656	98302665	HD	Olfr285
15	98303015	98303025	HD	Olfr285
15	98303032	98303045	HD	Olfr285
15	98303050	98303064	HD	Olfr285
15	98325747	98325760	HD	Olfr284
15	98325852	98325861	HD	Olfr284
15	98325883	98325892	HD	Olfr284
15	98325929	98325943	HD	Olfr284
15	98326125	98326134	HD	Olfr284
15	98326195	98326204	HD	Olfr284
15	98326226	98326239	HD	Olfr284
15	98326265	98326275	HD	Olfr284
15	98326294	98326319	HD	Olfr284
15	98326430	98326444	HD	Olfr284
15	98326628	98326637	HD	Olfr284
15	98365717	98365726	HD	Olfr283
15	98365979	98365988	HD	Olfr283
15	98366065	98366075	HD	Olfr283
15	98366083	98366092	HD	Olfr283
15	98366110	98366120	HD	Olfr283
15	98366191	98366201	HD	Olfr283
15	98366436	98366450	HD	Olfr283
15	98366489	98366498	HD	Olfr283
15	98415465	98415479	HD	Olfr282
15	98415502	98415511	HD	Olfr282
15	98415542	98415555	HD	Olfr282
15	98415826	98415836	HD	Olfr282
15	98416188	98416202	HD	Olfr282
15	98436177	98436186	HD	Olfr281
15	98436213	98436226	HD	Olfr281
15	98436274	98436283	HD	Olfr281
15	98436355	98436365	HD	Olfr281
15	98436531	98436540	HD	Olfr281
15	98436583	98436596	HD	Olfr281
15	98476117	98476126	HD	Olfr279
15	98476308	98476322	HD	Olfr279
15	98476400	98476413	HD	Olfr279
15	98477049	98477059	HD	Olfr279
16	3590203	3590212	HD	Olfr161
16	3590688	3590701	HD	Olfr161
16	3590984	3590994	HD	Olfr161
16	3591001	3591010	HD	Olfr161
16	3829926	3829935	HD	Olfr15
16	3830271	3830285	HD	Olfr15
16	3830295	3830304	HD	Olfr15
16	3830322	3830331	HD	Olfr15
16	3830670	3830679	HD	Olfr15
16	3830704	3830714	HD	Olfr15
16	3830806	3830816	HD	Olfr15
16	16675371	16675380	HD	Olfr19
16	16675646	16675656	HD	Olfr19
16	16675677	16675691	HD	Olfr19
16	16675742	16675751	HD	Olfr19
16	16675756	16675765	HD	Olfr19
16	16675776	16675785	HD	Olfr19
16	16675807	16675831	HD	Olfr19
16	16675928	16675937	HD	Olfr19
16	16675992	16676001	HD	Olfr19
16	16676109	16676118	HD	Olfr19
16	19312919	19312929	HD	Olfr164
16	19312968	19312977	HD	Olfr164
16	19313261	19313275	HD	Olfr164
16	19313321	19313330	HD	Olfr164
16	19313423	19313432	HD	Olfr164
16	19313599	19313608	HD	Olfr164
16	19313612	19313625	HD	Olfr164
16	19422224	19422238	HD	Olfr165
16	19422338	19422352	HD	Olfr165
16	19422555	19422564	HD	Olfr165
16	19422609	19422622	HD	Olfr165
16	19481566	19481575	HD	Olfr166
16	19481819	19481833	HD	Olfr166
16	19481949	19481958	HD	Olfr166
16	19481961	19481970	HD	Olfr166
16	19482041	19482050	HD	Olfr166
16	19482066	19482088	HD	Olfr166
16	19482105	19482119	HD	Olfr166
16	19482302	19482311	HD	Olfr166
16	19521154	19521163	HD	Olfr167
16	19521263	19521281	HD	Olfr167
16	19521291	19521301	HD	Olfr167
16	19521323	19521333	HD	Olfr167
16	19521475	19521485	HD	Olfr167
16	19521973	19521986	HD	Olfr167
16	19522004	19522013	HD	Olfr167
16	19534668	19534682	HD	Olfr168
16	19534838	19534847	HD	Olfr168
16	19534976	19534990	HD	Olfr168
16	19535092	19535102	HD	Olfr168
16	19535106	19535115	HD	Olfr168
16	19570632	19570641	HD	Olfr169
16	19570722	19570731	HD	Olfr169
16	19570802	19570812	HD	Olfr169
16	19570843	19570852	HD	Olfr169
16	19570876	19570890	HD	Olfr169
16	19571245	19571259	HD	Olfr169
16	19571476	19571486	HD	Olfr169
16	19571495	19571504	HD	Olfr169
16	19610718	19610727	HD	Olfr170
16	19610798	19610808	HD	Olfr170
16	19610835	19610858	HD	Olfr170
16	19611240	19611254	HD	Olfr170
16	19611471	19611481	HD	Olfr170
16	19611494	19611503	HD	Olfr170
16	19628769	19628778	HD	Olfr171
16	19628839	19628848	HD	Olfr171
16	19628871	19628889	HD	Olfr171
16	19628890	19628899	HD	Olfr171
16	19628900	19628914	HD	Olfr171
16	19628954	19628966	HD	Olfr171
16	19629090	19629099	HD	Olfr171
16	19629118	19629128	HD	Olfr171
16	19629235	19629244	HD	Olfr171
16	58759683	58759693	HD	Olfr172
16	58759724	58759733	HD	Olfr172
16	58759739	58759748	HD	Olfr172
16	58759782	58759791	HD	Olfr172
16	58759924	58759938	HD	Olfr172
16	58760002	58760012	HD	Olfr172
16	58760039	58760053	HD	Olfr172
16	58760132	58760146	HD	Olfr172
16	58760189	58760203	HD	Olfr172
16	58796771	58796781	HD	Olfr173
16	58796812	58796821	HD	Olfr173
16	58797097	58797112	HD	Olfr173
16	58797156	58797166	HD	Olfr173
16	58797168	58797177	HD	Olfr173
16	58797188	58797198	HD	Olfr173
16	58797215	58797229	HD	Olfr173
16	58797299	58797322	HD	Olfr173
16	58797366	58797380	HD	Olfr173
16	58797488	58797497	HD	Olfr173
16	58797614	58797624	HD	Olfr173
16	58823309	58823318	HD	Olfr175-ps1
16	58823429	58823438	HD	Olfr175-ps1
16	58823513	58823523	HD	Olfr175-ps1
16	58823765	58823774	HD	Olfr175-ps1
16	58823812	58823822	HD	Olfr175-ps1
16	58823894	58823908	HD	Olfr175-ps1
16	58823925	58823934	HD	Olfr175-ps1
16	58823956	58823966	HD	Olfr175-ps1
16	58824000	58824009	HD	Olfr175-ps1
16	58871173	58871186	HD	Olfr177
16	58871211	58871221	HD	Olfr177
16	58871322	58871336	HD	Olfr177
16	58871451	58871465	HD	Olfr177
16	58871611	58871621	HD	Olfr177
16	58871665	58871674	HD	Olfr177
16	58871869	58871879	HD	Olfr177
16	58871887	58871896	HD	Olfr177
16	58872058	58872067	HD	Olfr177
16	58888613	58888623	HD	Olfr178
16	58888706	58888715	HD	Olfr178
16	58888742	58888751	HD	Olfr178
16	58888828	58888837	HD	Olfr178
16	58888885	58888894	HD	Olfr178
16	58889202	58889211	HD	Olfr178
16	58915152	58915161	HD	Olfr180
16	58915279	58915288	HD	Olfr180
16	58915299	58915308	HD	Olfr180
16	58915791	58915800	HD	Olfr180
16	58915815	58915829	HD	Olfr180
16	58916030	58916039	HD	Olfr180
16	58925303	58925313	HD	Olfr181
16	58925831	58925840	HD	Olfr181
16	58926082	58926091	HD	Olfr181
16	58926094	58926103	HD	Olfr181
16	58926130	58926144	HD	Olfr181
16	58990923	58990937	HD	Olfr183
16	58991180	58991189	HD	Olfr183
16	58991221	58991231	HD	Olfr183
16	59026794	59026803	HD	Olfr186
16	59026834	59026847	HD	Olfr186
16	59026975	59026989	HD	Olfr186
16	59027081	59027094	HD	Olfr186
16	59027280	59027293	HD	Olfr186
16	59027582	59027591	HD	Olfr186
16	59027596	59027605	HD	Olfr186
16	59036336	59036350	HD	Olfr187
16	59036437	59036451	HD	Olfr187
16	59036555	59036564	HD	Olfr187
16	59036828	59036849	HD	Olfr187
16	59074383	59074396	HD	Olfr190
16	59074519	59074533	HD	Olfr190
16	59074545	59074554	HD	Olfr190
16	59074612	59074621	HD	Olfr190
16	59074662	59074671	HD	Olfr190
16	59074939	59074949	HD	Olfr190
16	59086368	59086377	HD	Olfr191
16	59086452	59086466	HD	Olfr191
16	59086935	59086948	HD	Olfr191
16	59087062	59087072	HD	Olfr191
16	59087101	59087118	HD	Olfr191
16	59087143	59087153	HD	Olfr191
16	59098530	59098543	HD	Olfr192
16	59098615	59098629	HD	Olfr192
16	59099139	59099149	HD	Olfr192
16	59108702	59108716	HD	Olfr193
16	59109142	59109159	HD	Olfr193
16	59109188	59109197	HD	Olfr193
16	59109230	59109240	HD	Olfr193
16	59117446	59117460	HD	Olfr194
16	59117473	59117482	HD	Olfr194
16	59117540	59117549	HD	Olfr194
16	59117574	59117584	HD	Olfr194
16	59117620	59117633	HD	Olfr194
16	59117822	59117831	HD	Olfr194
16	59117959	59117968	HD	Olfr194
16	59118249	59118259	HD	Olfr194
16	59118333	59118342	HD	Olfr194
16	59142697	59142711	HD	Olfr195
16	59142763	59142777	HD	Olfr195
16	59142804	59142817	HD	Olfr195
16	59142989	59143002	HD	Olfr195
16	59143107	59143116	HD	Olfr195
16	59143189	59143199	HD	Olfr195
16	59143246	59143263	HD	Olfr195
16	59143271	59143295	HD	Olfr195
16	59166843	59166852	HD	Olfr196
16	59167017	59167031	HD	Olfr196
16	59167283	59167292	HD	Olfr196
16	59167529	59167543	HD	Olfr196
16	59167569	59167578	HD	Olfr196
16	59182813	59182827	HD	Olfr197
16	59182845	59182854	HD	Olfr197
16	59182971	59182985	HD	Olfr197
16	59183004	59183017	HD	Olfr197
16	59183093	59183102	HD	Olfr197
16	59183119	59183128	HD	Olfr197
16	59183140	59183149	HD	Olfr197
16	59183223	59183241	HD	Olfr197
16	59183341	59183355	HD	Olfr197
16	59183406	59183416	HD	Olfr197
16	59183712	59183732	HD	Olfr197
16	59200028	59200038	HD	Olfr198
16	59200097	59200107	HD	Olfr198
16	59200261	59200271	HD	Olfr198
16	59200454	59200464	HD	Olfr198
16	59200723	59200732	HD	Olfr198
16	59200764	59200774	HD	Olfr198
16	59216158	59216167	HD	Olfr199
16	59216245	59216255	HD	Olfr199
16	59216712	59216725	HD	Olfr199
16	59216812	59216821	HD	Olfr199
16	59269132	59269141	HD	Olfr201
16	59269664	59269678	HD	Olfr201
16	59283237	59283250	HD	Olfr202
16	59283261	59283271	HD	Olfr202
16	59283392	59283402	HD	Olfr202
16	59283606	59283616	HD	Olfr202
16	59283793	59283803	HD	Olfr202
16	59283805	59283819	HD	Olfr202
16	59284007	59284016	HD	Olfr202
16	59294255	59294264	HD	Olfr203
16	59294488	59294498	HD	Olfr203
16	59294879	59294893	HD	Olfr203
16	59295102	59295111	HD	Olfr203
16	59295112	59295122	HD	Olfr203
16	59314678	59314688	HD	Olfr204
16	59314747	59314756	HD	Olfr204
16	59314805	59314815	HD	Olfr204
16	59314840	59314856	HD	Olfr204
16	59314869	59314881	HD	Olfr204
16	59314892	59314902	HD	Olfr204
16	59315111	59315120	HD	Olfr204
16	59315125	59315134	HD	Olfr204
16	59315288	59315297	HD	Olfr204
16	59315404	59315413	HD	Olfr204
16	59315440	59315449	HD	Olfr204
16	59327586	59327596	HD	Olfr205
16	59327655	59327664	HD	Olfr205
16	59327712	59327721	HD	Olfr205
16	59327800	59327814	HD	Olfr205
16	59327831	59327840	HD	Olfr205
16	59327846	59327856	HD	Olfr205
16	59328151	59328161	HD	Olfr205
16	59328267	59328276	HD	Olfr205
16	59328395	59328405	HD	Olfr205
16	59345755	59345769	HD	Olfr206
16	59345770	59345784	HD	Olfr206
16	59345847	59345856	HD	Olfr206
16	59346122	59346131	HD	Olfr206
16	59346259	59346268	HD	Olfr206
16	59346407	59346416	HD	Olfr206
16	59346508	59346525	HD	Olfr206
16	59360490	59360499	HD	Olfr209
[truncated: 7,772 more rows]

## Sheet: CAST
Genomic coordinates of identified HD and OE binding motifs in the promoter of OR genes (1 kb upstream of the TSS)
based on the pseudo-CAST genome (coordinates are shifted compared to the B6 reference genome due to indels)
chr	start	end	type	OR gene
1	92436111	92436121	HD	Olfr1416
1	92436658	92436672	HD	Olfr1416
1	92436800	92436809	HD	Olfr1416
1	92436912	92436922	HD	Olfr1416
1	92447085	92447095	HD	Olfr1415
1	92447211	92447220	HD	Olfr1415
1	92447862	92447871	HD	Olfr1415
1	92447938	92447947	HD	Olfr1415
1	92470263	92470272	HD	Olfr1414
1	92470460	92470469	HD	Olfr1414
1	92521787	92521796	HD	Olfr1413
1	92522123	92522137	HD	Olfr1413
1	92535748	92535757	HD	Olfr1412
1	92535839	92535853	HD	Olfr1412
1	92535881	92535895	HD	Olfr1412
1	92535996	92536005	HD	Olfr1412
1	92536032	92536046	HD	Olfr1412
1	92544764	92544774	HD	Olfr1411
1	92544834	92544847	HD	Olfr1411
1	92545164	92545173	HD	Olfr1411
1	92555873	92555882	HD	Olfr1410
1	92556113	92556136	HD	Olfr1410
1	92556187	92556197	HD	Olfr1410
1	92556377	92556390	HD	Olfr1410
1	92556573	92556587	HD	Olfr1410
1	92567838	92567851	HD	Olfr12
1	92567856	92567865	HD	Olfr12
1	92568199	92568209	HD	Olfr12
1	92568373	92568382	HD	Olfr12
1	92568609	92568646	HD	Olfr12
1	172856085	172856105	HD	Olfr16
1	172856519	172856528	HD	Olfr16
1	172856767	172856776	HD	Olfr16
1	172856885	172856903	HD	Olfr16
1	172857020	172857029	HD	Olfr16
1	173044205	173044215	HD	Olfr1408
1	173044324	173044337	HD	Olfr1408
1	173044395	173044409	HD	Olfr1408
1	173044448	173044457	HD	Olfr1408
1	173044776	173044785	HD	Olfr1408
1	173044897	173044906	HD	Olfr1408
1	173044931	173044940	HD	Olfr1408
1	173056032	173056045	HD	Olfr1407-ps1
1	173056090	173056099	HD	Olfr1407-ps1
1	173056196	173056205	HD	Olfr1407-ps1
1	173056444	173056470	HD	Olfr1407-ps1
1	173056491	173056501	HD	Olfr1407-ps1
1	173056540	173056549	HD	Olfr1407-ps1
1	173056746	173056760	HD	Olfr1407-ps1
1	173056772	173056781	HD	Olfr1407-ps1
1	173097338	173097352	HD	Olfr1406
1	173097448	173097458	HD	Olfr1406
1	173097701	173097710	HD	Olfr1406
1	173097762	173097776	HD	Olfr1406
1	173098161	173098170	HD	Olfr1406
1	173103617	173103627	HD	Olfr218
1	173103793	173103802	HD	Olfr218
1	173103959	173103973	HD	Olfr218
1	173104362	173104375	HD	Olfr218
1	173104423	173104432	HD	Olfr218
1	173118067	173118077	HD	Olfr1404
1	173118099	173118109	HD	Olfr1404
1	173118178	173118188	HD	Olfr1404
1	173118345	173118358	HD	Olfr1404
1	173118492	173118508	HD	Olfr1404
1	173118712	173118721	HD	Olfr1404
1	173118955	173118964	HD	Olfr1404
1	173171620	173171629	HD	Olfr418-ps1
1	173171648	173171662	HD	Olfr418-ps1
1	173171666	173171675	HD	Olfr418-ps1
1	173171913	173171922	HD	Olfr418-ps1
1	173172369	173172382	HD	Olfr418-ps1
1	173172482	173172491	HD	Olfr418-ps1
1	173172519	173172533	HD	Olfr418-ps1
1	173172586	173172595	HD	Olfr418-ps1
1	173947777	173947787	HD	Olfr433
1	173948166	173948180	HD	Olfr433
1	173954788	173954797	HD	Olfr432
1	173954962	173954971	HD	Olfr432
1	173955002	173955011	HD	Olfr432
1	173955036	173955045	HD	Olfr432
1	173955449	173955463	HD	Olfr432
1	173971993	173972003	HD	Olfr430
1	173972013	173972022	HD	Olfr430
1	173972142	173972151	HD	Olfr430
1	173972168	173972177	HD	Olfr430
1	173972181	173972194	HD	Olfr430
1	173972291	173972301	HD	Olfr430
1	173972418	173972427	HD	Olfr430
1	173972452	173972461	HD	Olfr430
1	173972547	173972556	HD	Olfr430
1	173972589	173972598	HD	Olfr430
1	173972833	173972842	HD	Olfr430
1	173989724	173989738	HD	Olfr429
1	173989773	173989786	HD	Olfr429
1	173989973	173989987	HD	Olfr429
1	173990029	173990043	HD	Olfr429
1	173990101	173990115	HD	Olfr429
1	173990121	173990134	HD	Olfr429
1	173990184	173990210	HD	Olfr429
1	173990437	173990446	HD	Olfr429
1	173990447	173990456	HD	Olfr429
1	173990500	173990510	HD	Olfr429
1	174004885	174004894	HD	Olfr427
1	174004943	174004952	HD	Olfr427
1	174004973	174004982	HD	Olfr427
1	174005105	174005114	HD	Olfr427
1	174005363	174005377	HD	Olfr427
1	174005432	174005441	HD	Olfr427
1	174005445	174005454	HD	Olfr427
1	174005534	174005543	HD	Olfr427
1	174005606	174005615	HD	Olfr427
1	174005694	174005712	HD	Olfr427
1	174005718	174005727	HD	Olfr427
1	174005731	174005740	HD	Olfr427
1	174027617	174027631	HD	Olfr231
1	174027840	174027849	HD	Olfr231
1	174027867	174027876	HD	Olfr231
1	174028269	174028283	HD	Olfr231
1	174028293	174028302	HD	Olfr231
1	174028316	174028325	HD	Olfr231
1	174028472	174028486	HD	Olfr231
1	174028488	174028497	HD	Olfr231
1	174028500	174028509	HD	Olfr231
1	174036855	174036864	HD	Olfr424
1	174036969	174036978	HD	Olfr424
1	174037017	174037026	HD	Olfr424
1	174037098	174037108	HD	Olfr424
1	174037168	174037186	HD	Olfr424
1	174037253	174037262	HD	Olfr424
1	174037425	174037434	HD	Olfr424
1	174037533	174037542	HD	Olfr424
1	174037553	174037567	HD	Olfr424
1	174037602	174037611	HD	Olfr424
1	174037692	174037701	HD	Olfr424
1	174037728	174037746	HD	Olfr424
1	174056852	174056866	HD	Olfr421-ps1
1	174056925	174056934	HD	Olfr421-ps1
1	174057005	174057015	HD	Olfr421-ps1
1	174057102	174057111	HD	Olfr421-ps1
1	174057118	174057128	HD	Olfr421-ps1
1	174057215	174057229	HD	Olfr421-ps1
1	174057273	174057285	HD	Olfr421-ps1
1	174057341	174057350	HD	Olfr421-ps1
1	174057431	174057440	HD	Olfr421-ps1
1	174057458	174057467	HD	Olfr421-ps1
1	174060921	174060930	HD	Olfr420
1	174061018	174061032	HD	Olfr420
1	174061326	174061340	HD	Olfr420
1	174061351	174061360	HD	Olfr420
1	174061371	174061383	HD	Olfr420
1	174061412	174061426	HD	Olfr420
1	174061603	174061612	HD	Olfr420
1	174061617	174061626	HD	Olfr420
1	174061829	174061839	HD	Olfr420
1	174158337	174158347	HD	Olfr419
1	174158436	174158446	HD	Olfr419
1	174158555	174158564	HD	Olfr419
1	174159075	174159084	HD	Olfr419
1	174159094	174159103	HD	Olfr419
1	174159112	174159121	HD	Olfr419
1	174159186	174159205	HD	Olfr419
1	174270441	174270453	HD	Olfr417
1	174270692	174270702	HD	Olfr417
1	174271004	174271013	HD	Olfr417
1	174271184	174271193	HD	Olfr417
1	174271266	174271275	HD	Olfr417
1	174271322	174271336	HD	Olfr417
1	174271374	174271383	HD	Olfr417
1	174296301	174296310	HD	Olfr248
1	174296432	174296445	HD	Olfr248
1	174296797	174296814	HD	Olfr248
1	174296878	174296887	HD	Olfr248
1	174297027	174297041	HD	Olfr248
1	174329345	174329354	HD	Olfr414
1	174329772	174329781	HD	Olfr414
1	174329842	174329851	HD	Olfr414
1	174329882	174329892	HD	Olfr414
1	174330261	174330275	HD	Olfr414
1	174347483	174347492	HD	Olfr220
1	174347498	174347507	HD	Olfr220
1	174347845	174347854	HD	Olfr220
1	174348214	174348228	HD	Olfr220
10	78571739	78571749	HD	Olfr1357
10	78571839	78571857	HD	Olfr1357
10	78572168	78572177	HD	Olfr1357
10	78572558	78572567	HD	Olfr1357
10	78572604	78572613	HD	Olfr1357
10	78805655	78805664	HD	Olfr1356
10	78805706	78805720	HD	Olfr1356
10	78806165	78806174	HD	Olfr1356
10	78806347	78806360	HD	Olfr1356
10	78806434	78806443	HD	Olfr1356
10	78828451	78828464	HD	Olfr1355
10	78828468	78828477	HD	Olfr1355
10	78828496	78828506	HD	Olfr1355
10	78828523	78828533	HD	Olfr1355
10	78828781	78828795	HD	Olfr1355
10	78828829	78828838	HD	Olfr1355
10	78828846	78828855	HD	Olfr1355
10	78828918	78828931	HD	Olfr1355
10	78828976	78828985	HD	Olfr1355
10	78866246	78866259	HD	Olfr1354
10	78866548	78866562	HD	Olfr1354
10	78866596	78866605	HD	Olfr1354
10	78866614	78866623	HD	Olfr1354
10	78866686	78866699	HD	Olfr1354
10	78866744	78866753	HD	Olfr1354
10	78866755	78866764	HD	Olfr1354
10	78903592	78903605	HD	Olfr8
10	78903609	78903618	HD	Olfr8
10	78903938	78903947	HD	Olfr8
10	78903956	78903965	HD	Olfr8
10	78904028	78904041	HD	Olfr8
10	78915783	78915793	HD	Olfr1353
10	78915896	78915905	HD	Olfr1353
10	78915909	78915931	HD	Olfr1353
10	78915945	78915954	HD	Olfr1353
10	78916102	78916116	HD	Olfr1353
10	78916514	78916523	HD	Olfr1353
10	78916530	78916539	HD	Olfr1353
10	78916540	78916549	HD	Olfr1353
10	78916631	78916644	HD	Olfr1353
10	78934200	78934214	HD	Olfr1352
10	78965197	78965206	HD	Olfr1351
10	78965218	78965227	HD	Olfr1351
10	78965318	78965328	HD	Olfr1351
10	78965353	78965367	HD	Olfr1351
10	78965444	78965454	HD	Olfr1351
10	78965490	78965500	HD	Olfr1351
10	78965621	78965634	HD	Olfr1351
10	78965769	78965779	HD	Olfr1351
10	78965813	78965827	HD	Olfr1351
10	78965924	78965934	HD	Olfr1351
10	78981430	78981439	HD	Olfr57
10	78981938	78981947	HD	Olfr57
10	78982157	78982166	HD	Olfr57
10	128911663	128911677	HD	Olfr9
10	128911696	128911705	HD	Olfr9
10	128911923	128911932	HD	Olfr9
10	128912057	128912066	HD	Olfr9
10	128912470	128912479	HD	Olfr9
10	128933047	128933068	HD	Olfr763
10	128933090	128933104	HD	Olfr763
10	128933248	128933262	HD	Olfr763
10	128933544	128933553	HD	Olfr763
10	128933792	128933801	HD	Olfr763
10	128963245	128963259	HD	Olfr764
10	128963410	128963420	HD	Olfr764
10	128963498	128963508	HD	Olfr764
10	128963598	128963611	HD	Olfr764
10	128963878	128963891	HD	Olfr764
10	128963899	128963908	HD	Olfr764
10	128973292	128973302	HD	Olfr765
10	128973457	128973466	HD	Olfr765
10	128973508	128973517	HD	Olfr765
10	128973652	128973665	HD	Olfr765
10	128973722	128973731	HD	Olfr765
10	128974185	128974195	HD	Olfr765
10	128992312	128992326	HD	Olfr766
10	128992470	128992480	HD	Olfr766
10	128992549	128992559	HD	Olfr766
10	128992651	128992660	HD	Olfr766
10	128992752	128992761	HD	Olfr766
10	128992777	128992791	HD	Olfr766
10	128992829	128992838	HD	Olfr766
10	128992940	128992949	HD	Olfr766
10	128992993	128993002	HD	Olfr766
10	128993103	128993112	HD	Olfr766
10	128993163	128993177	HD	Olfr766
10	129006284	129006293	HD	Olfr767
10	129006480	129006493	HD	Olfr767
10	129006833	129006842	HD	Olfr767
10	129017263	129017272	HD	Olfr768
10	129017315	129017337	HD	Olfr768
10	129017475	129017489	HD	Olfr768
10	129017530	129017540	HD	Olfr768
10	129017612	129017626	HD	Olfr768
10	129017666	129017675	HD	Olfr768
10	129017810	129017819	HD	Olfr768
10	129017828	129017838	HD	Olfr768
10	129017981	129017990	HD	Olfr768
10	129041291	129041300	HD	Olfr769
10	129041408	129041417	HD	Olfr769
10	129041481	129041491	HD	Olfr769
10	129041701	129041710	HD	Olfr769
10	129041716	129041725	HD	Olfr769
10	129041846	129041855	HD	Olfr769
10	129042089	129042099	HD	Olfr769
10	129062357	129062367	HD	Olfr770
10	129062856	129062866	HD	Olfr770
10	129062924	129062947	HD	Olfr770
10	129063075	129063089	HD	Olfr770
10	129063105	129063119	HD	Olfr770
10	129063143	129063153	HD	Olfr770
10	129063312	129063326	HD	Olfr770
10	129088128	129088140	HD	Olfr771
10	129088270	129088279	HD	Olfr771
10	129088406	129088415	HD	Olfr771
10	129088497	129088507	HD	Olfr771
10	129088775	129088784	HD	Olfr771
10	129088921	129088935	HD	Olfr771
10	129089014	129089023	HD	Olfr771
10	129101261	129101270	HD	Olfr772
10	129101513	129101526	HD	Olfr772
10	129101557	129101571	HD	Olfr772
10	129101611	129101625	HD	Olfr772
10	129101659	129101668	HD	Olfr772
10	129101886	129101896	HD	Olfr772
10	129110765	129110774	HD	Olfr773
10	129110976	129110985	HD	Olfr773
10	129111058	129111072	HD	Olfr773
10	129111260	129111269	HD	Olfr773
10	129111612	129111621	HD	Olfr773
10	129158750	129158760	HD	Olfr774
10	129159305	129159314	HD	Olfr774
10	129159334	129159344	HD	Olfr774
10	129159458	129159467	HD	Olfr774
10	129170725	129170734	HD	Olfr775
10	129171242	129171251	HD	Olfr775
10	129171473	129171482	HD	Olfr775
10	129171569	129171582	HD	Olfr775
10	129171669	129171678	HD	Olfr775
10	129171704	129171713	HD	Olfr775
10	129181629	129181638	HD	Olfr776
10	129181726	129181738	HD	Olfr776
10	129181822	129181832	HD	Olfr776
10	129182004	129182013	HD	Olfr776
10	129182247	129182257	HD	Olfr776
10	129182339	129182348	HD	Olfr776
10	129182373	129182386	HD	Olfr776
10	129194830	129194839	HD	Olfr777
10	129194978	129194992	HD	Olfr777
10	129195009	129195022	HD	Olfr777
10	129195134	129195147	HD	Olfr777
10	129195156	129195165	HD	Olfr777
10	129195269	129195278	HD	Olfr777
10	129195462	129195471	HD	Olfr777
10	129195493	129195502	HD	Olfr777
10	129195563	129195572	HD	Olfr777
10	129233800	129233814	HD	Olfr779
10	129233895	129233912	HD	Olfr779
10	129234053	129234063	HD	Olfr779
10	129234067	129234077	HD	Olfr779
10	129234216	129234230	HD	Olfr779
10	129234280	129234294	HD	Olfr779
10	129234314	129234323	HD	Olfr779
10	129234486	129234495	HD	Olfr779
10	129234521	129234530	HD	Olfr779
10	129234706	129234716	HD	Olfr779
10	129240494	129240503	HD	Olfr780
10	129240841	129240850	HD	Olfr780
10	129240946	129240956	HD	Olfr780
10	129241165	129241179	HD	Olfr780
10	129241247	129241256	HD	Olfr780
10	129241278	129241288	HD	Olfr780
10	129251224	129251233	HD	Olfr781
10	129251389	129251403	HD	Olfr781
10	129251523	129251532	HD	Olfr781
10	129251543	129251552	HD	Olfr781
10	129251726	129251735	HD	Olfr781
10	129251748	129251757	HD	Olfr781
10	129251814	129251828	HD	Olfr781
10	129271073	129271082	HD	Olfr782
10	129271247	129271256	HD	Olfr782
10	129271360	129271369	HD	Olfr782
10	129271401	129271410	HD	Olfr782
10	129271631	129271640	HD	Olfr782
10	129271667	129271680	HD	Olfr782
10	129271842	129271851	HD	Olfr782
10	129271884	129271894	HD	Olfr782
10	129306448	129306457	HD	Olfr784
10	129306541	129306550	HD	Olfr784
10	129306593	129306602	HD	Olfr784
10	129306614	129306623	HD	Olfr784
10	129306707	129306716	HD	Olfr784
10	129306743	129306756	HD	Olfr784
10	129306867	129306876	HD	Olfr784
10	129306887	129306902	HD	Olfr784
10	129307070	129307079	HD	Olfr784
10	129307091	129307105	HD	Olfr784
10	129307124	129307134	HD	Olfr784
10	129307255	129307269	HD	Olfr784
10	129307293	129307302	HD	Olfr784
10	129349571	129349585	HD	Olfr786
10	129349599	129349609	HD	Olfr786
10	129349627	129349636	HD	Olfr786
10	129349644	129349654	HD	Olfr786
10	129349696	129349709	HD	Olfr786
10	129349711	129349725	HD	Olfr786
10	129350052	129350062	HD	Olfr786
10	129350081	129350095	HD	Olfr786
10	129350289	129350298	HD	Olfr786
10	129350417	129350431	HD	Olfr786
10	129350501	129350511	HD	Olfr786
10	129384153	129384167	HD	Olfr787
10	129384281	129384294	HD	Olfr787
10	129384396	129384405	HD	Olfr787
10	129384680	129384689	HD	Olfr787
10	129384733	129384747	HD	Olfr787
10	129384757	129384771	HD	Olfr787
10	129384881	129384891	HD	Olfr787
10	129385042	129385055	HD	Olfr787
10	129393238	129393247	HD	Olfr788
10	129393269	129393278	HD	Olfr788
10	129393288	129393297	HD	Olfr788
10	129393369	129393378	HD	Olfr788
10	129393568	129393578	HD	Olfr788
10	129393618	129393637	HD	Olfr788
10	129393655	129393665	HD	Olfr788
10	129393739	129393758	HD	Olfr788
10	129393786	129393795	HD	Olfr788
10	129393803	129393819	HD	Olfr788
10	129393864	129393877	HD	Olfr788
10	129393925	129393939	HD	Olfr788
10	129393942	129393958	HD	Olfr788
10	129394058	129394079	HD	Olfr788
10	129394120	129394129	HD	Olfr788
10	129394166	129394180	HD	Olfr788
10	129421016	129421030	HD	Olfr790
10	129421031	129421040	HD	Olfr790
10	129421143	129421153	HD	Olfr790
10	129421257	129421271	HD	Olfr790
10	129421342	129421351	HD	Olfr790
10	129421367	129421381	HD	Olfr790
10	129421388	129421397	HD	Olfr790
10	129421420	129421434	HD	Olfr790
10	129421487	129421497	HD	Olfr790
10	129421539	129421549	HD	Olfr790
10	129421670	129421679	HD	Olfr790
10	129444185	129444194	HD	Olfr791
10	129444300	129444313	HD	Olfr791
10	129444586	129444595	HD	Olfr791
10	129444925	129444935	HD	Olfr791
10	129461396	129461405	HD	Olfr792
10	129461449	129461459	HD	Olfr792
10	129461480	129461489	HD	Olfr792
10	129461521	129461538	HD	Olfr792
10	129461615	129461625	HD	Olfr792
10	129461734	129461747	HD	Olfr792
10	129461760	129461769	HD	Olfr792
10	129461844	129461853	HD	Olfr792
10	129461872	129461881	HD	Olfr792
10	129461925	129461938	HD	Olfr792
10	129461977	129461987	HD	Olfr792
10	129462052	129462061	HD	Olfr792
10	129462097	129462106	HD	Olfr792
10	129462200	129462210	HD	Olfr792
10	129489925	129489935	HD	Olfr794
10	129489939	129489948	HD	Olfr794
10	129490011	129490020	HD	Olfr794
10	129490292	129490301	HD	Olfr794
10	129490397	129490414	HD	Olfr794
10	129490415	129490424	HD	Olfr794
10	129490426	129490453	HD	Olfr794
10	129490455	129490468	HD	Olfr794
10	129490738	129490752	HD	Olfr794
10	129490855	129490864	HD	Olfr794
10	129490872	129490882	HD	Olfr794
10	129535417	129535426	HD	Olfr796
10	129535471	129535480	HD	Olfr796
10	129535648	129535657	HD	Olfr796
10	129535745	129535759	HD	Olfr796
10	129535771	129535780	HD	Olfr796
10	129535883	129535892	HD	Olfr796
10	129535915	129535925	HD	Olfr796
10	129535959	129535968	HD	Olfr796
10	129536030	129536043	HD	Olfr796
10	129536070	129536079	HD	Olfr796
10	129536136	129536145	HD	Olfr796
10	129536183	129536197	HD	Olfr796
10	129551308	129551317	HD	Olfr798
10	129551541	129551550	HD	Olfr798
10	129551593	129551602	HD	Olfr798
10	129551649	129551662	HD	Olfr798
10	129551711	129551720	HD	Olfr798
10	129551934	129551943	HD	Olfr798
10	129552001	129552010	HD	Olfr798
10	129552033	129552047	HD	Olfr798
10	129559719	129559733	HD	Olfr799
10	129559757	129559766	HD	Olfr799
10	129560048	129560062	HD	Olfr799
10	129560252	129560261	HD	Olfr799
10	129560274	129560283	HD	Olfr799
10	129560446	129560456	HD	Olfr799
10	129560530	129560539	HD	Olfr799
10	129560572	129560581	HD	Olfr799
10	129579779	129579788	HD	Olfr800
10	129579802	129579812	HD	Olfr800
10	129579923	129579932	HD	Olfr800
10	129580039	129580048	HD	Olfr800
10	129580141	129580150	HD	Olfr800
10	129580391	129580408	HD	Olfr800
10	129580418	129580431	HD	Olfr800
10	129580546	129580556	HD	Olfr800
10	129580574	129580588	HD	Olfr800
10	129580664	129580677	HD	Olfr800
10	129580736	129580746	HD	Olfr800
10	129596879	129596888	HD	Olfr801
10	129596920	129596929	HD	Olfr801
10	129597046	129597060	HD	Olfr801
10	129597237	129597246	HD	Olfr801
10	129597256	129597269	HD	Olfr801
10	129597577	129597589	HD	Olfr801
10	129597671	129597680	HD	Olfr801
10	129611235	129611244	HD	Olfr802
10	129611296	129611305	HD	Olfr802
10	129611314	129611323	HD	Olfr802
10	129611532	129611541	HD	Olfr802
10	129611677	129611686	HD	Olfr802
10	129611727	129611736	HD	Olfr802
10	129611775	129611788	HD	Olfr802
10	129611815	129611825	HD	Olfr802
10	129611911	129611921	HD	Olfr802
10	129611969	129611982	HD	Olfr802
10	129612033	129612043	HD	Olfr802
10	129612113	129612131	HD	Olfr802
10	129612148	129612158	HD	Olfr802
10	129617405	129617414	HD	Olfr803
10	129617485	129617495	HD	Olfr803
10	129617599	129617613	HD	Olfr803
10	129617614	129617623	HD	Olfr803
10	129617678	129617687	HD	Olfr803
10	129617709	129617722	HD	Olfr803
10	129617884	129617897	HD	Olfr803
10	129617950	129617964	HD	Olfr803
10	129618008	129618017	HD	Olfr803
10	129618228	129618237	HD	Olfr803
10	129625332	129625341	HD	Olfr804
10	129625359	129625368	HD	Olfr804
10	129625627	129625641	HD	Olfr804
10	129625756	129625765	HD	Olfr804
10	129625796	129625805	HD	Olfr804
10	129625901	129625914	HD	Olfr804
10	129626096	129626108	HD	Olfr804
10	129626160	129626173	HD	Olfr804
10	129652587	129652597	HD	Olfr805
10	129652602	129652611	HD	Olfr805
10	129652851	129652860	HD	Olfr805
10	129653049	129653059	HD	Olfr805
10	129665019	129665028	HD	Olfr806
10	129665051	129665065	HD	Olfr806
10	129665240	129665249	HD	Olfr806
10	129665326	129665340	HD	Olfr806
10	129665435	129665445	HD	Olfr806
10	129665546	129665555	HD	Olfr806
10	129665773	129665782	HD	Olfr806
10	129665889	129665930	HD	Olfr806
10	129680793	129680802	HD	Olfr807
10	129680865	129680875	HD	Olfr807
10	129680882	129680894	HD	Olfr807
10	129680924	129680934	HD	Olfr807
10	129681044	129681054	HD	Olfr807
10	129681077	129681087	HD	Olfr807
10	129681172	129681186	HD	Olfr807
10	129681241	129681250	HD	Olfr807
10	129681393	129681418	HD	Olfr807
10	129681432	129681445	HD	Olfr807
10	129681561	129681574	HD	Olfr807
10	129681595	129681609	HD	Olfr807
10	129681653	129681663	HD	Olfr807
10	129681708	129681717	HD	Olfr807
10	129681726	129681735	HD	Olfr807
10	129687517	129687526	HD	Olfr808
10	129687829	129687842	HD	Olfr808
10	129688019	129688028	HD	Olfr808
10	129688033	129688042	HD	Olfr808
10	129688134	129688144	HD	Olfr808
10	129688155	129688165	HD	Olfr808
10	129688173	129688183	HD	Olfr808
10	129688286	129688304	HD	Olfr808
10	129696608	129696617	HD	Olfr809
10	129696626	129696635	HD	Olfr809
10	129696779	129696788	HD	Olfr809
10	129697337	129697351	HD	Olfr809
10	129697389	129697398	HD	Olfr809
10	129718157	129718166	HD	Olfr810
10	129718171	129718185	HD	Olfr810
10	129718219	129718229	HD	Olfr810
10	129718375	129718384	HD	Olfr810
10	129718400	129718414	HD	Olfr810
10	129718620	129718629	HD	Olfr810
10	129718648	129718657	HD	Olfr810
10	129727478	129727488	HD	Olfr811
10	129727624	129727633	HD	Olfr811
10	129727662	129727671	HD	Olfr811
10	129727825	129727834	HD	Olfr811
10	129727897	129727907	HD	Olfr811
10	129728016	129728025	HD	Olfr811
10	129728267	129728285	HD	Olfr811
10	129769373	129769382	HD	Olfr812
10	129769437	129769451	HD	Olfr812
10	129769464	129769473	HD	Olfr812
10	129777276	129777285	HD	Olfr813
10	129777292	129777317	HD	Olfr813
10	129777491	129777504	HD	Olfr813
10	129777506	129777515	HD	Olfr813
10	129777703	129777712	HD	Olfr813
10	129777955	129777964	HD	Olfr813
10	129778022	129778036	HD	Olfr813
10	129778156	129778166	HD	Olfr813
10	129778211	129778225	HD	Olfr813
10	129778238	129778247	HD	Olfr813
10	129802758	129802767	HD	Olfr814
10	129802776	129802785	HD	Olfr814
10	129802821	129802830	HD	Olfr814
10	129802861	129802870	HD	Olfr814
10	129802908	129802917	HD	Olfr814
10	129803191	129803200	HD	Olfr814
10	129803261	129803271	HD	Olfr814
10	129803279	129803300	HD	Olfr814
10	129803307	129803317	HD	Olfr814
10	129803387	129803396	HD	Olfr814
10	129803428	129803440	HD	Olfr814
10	129803483	129803493	HD	Olfr814
10	129803500	129803521	HD	Olfr814
10	129803530	129803547	HD	Olfr814
10	129803661	129803671	HD	Olfr814
10	129803714	129803724	HD	Olfr814
10	129828188	129828201	HD	Olfr815
10	129828228	129828237	HD	Olfr815
10	129828375	129828385	HD	Olfr815
10	129828397	129828414	HD	Olfr815
10	129828426	129828435	HD	Olfr815
10	129828581	129828594	HD	Olfr815
10	129828598	129828607	HD	Olfr815
10	129828697	129828711	HD	Olfr815
10	129828736	129828745	HD	Olfr815
10	129828754	129828763	HD	Olfr815
10	129828794	129828808	HD	Olfr815
10	129828848	129828857	HD	Olfr815
10	129828895	129828904	HD	Olfr815
10	129838581	129838595	HD	Olfr816
10	129838710	129838719	HD	Olfr816
10	129838729	129838743	HD	Olfr816
10	129838773	129838782	HD	Olfr816
10	129872186	129872195	HD	Olfr818
10	129872207	129872220	HD	Olfr818
10	129872227	129872236	HD	Olfr818
10	129872308	129872317	HD	Olfr818
10	129872431	129872441	HD	Olfr818
10	129872635	129872644	HD	Olfr818
10	129872763	129872772	HD	Olfr818
10	129872801	129872810	HD	Olfr818
10	129872926	129872936	HD	Olfr818
10	129890353	129890362	HD	Olfr819
10	129890378	129890392	HD	Olfr819
10	129890801	129890810	HD	Olfr819
10	129898517	129898526	HD	Olfr247
10	129898717	129898726	HD	Olfr247
10	129898732	129898745	HD	Olfr247
10	129898791	129898805	HD	Olfr247
10	129898829	129898838	HD	Olfr247
10	129898859	129898868	HD	Olfr247
10	129898880	129898893	HD	Olfr247
10	129899224	129899233	HD	Olfr247
10	129899248	129899263	HD	Olfr247
10	129907392	129907401	HD	Olfr247
10	129907592	129907601	HD	Olfr247
10	129907607	129907620	HD	Olfr247
10	129907666	129907680	HD	Olfr247
10	129907704	129907713	HD	Olfr247
10	129907734	129907743	HD	Olfr247
10	129907755	129907768	HD	Olfr247
10	129908099	129908108	HD	Olfr247
10	129908123	129908138	HD	Olfr247
10	129934431	129934440	HD	Olfr820
10	129934578	129934587	HD	Olfr820
10	129934612	129934621	HD	Olfr820
10	129934720	129934734	HD	Olfr820
10	129934774	129934784	HD	Olfr820
10	129934803	129934817	HD	Olfr820
10	129934823	129934832	HD	Olfr820
10	129934843	129934853	HD	Olfr820
10	129934855	129934864	HD	Olfr820
10	129935026	129935040	HD	Olfr820
10	129935162	129935171	HD	Olfr820
10	129935229	129935251	HD	Olfr820
10	129935297	129935306	HD	Olfr820
10	129952199	129952208	HD	Olfr821
10	129952261	129952270	HD	Olfr821
10	129952340	129952354	HD	Olfr821
10	129952540	129952556	HD	Olfr821
10	129952951	129952967	HD	Olfr821
10	129952987	129952996	HD	Olfr821
10	129953047	129953056	HD	Olfr821
10	129993069	129993078	HD	Olfr822
10	129993148	129993158	HD	Olfr822
10	129993179	129993188	HD	Olfr822
10	129993231	129993240	HD	Olfr822
10	129993417	129993431	HD	Olfr822
10	129993622	129993635	HD	Olfr822
10	129993690	129993709	HD	Olfr822
10	129993731	129993740	HD	Olfr822
10	129993976	129993986	HD	Olfr822
10	130038245	130038255	HD	Olfr823
10	130038312	130038321	HD	Olfr823
10	130038347	130038357	HD	Olfr823
10	130038508	130038520	HD	Olfr823
10	130038689	130038703	HD	Olfr823
10	130038745	130038759	HD	Olfr823
10	130038861	130038870	HD	Olfr823
10	130052844	130052853	HD	Olfr824
10	130052879	130052889	HD	Olfr824
10	130053040	130053052	HD	Olfr824
10	130053276	130053290	HD	Olfr824
10	130053459	130053469	HD	Olfr824
10	130053513	130053522	HD	Olfr824
10	130053543	130053553	HD	Olfr824
10	130053652	130053666	HD	Olfr824
10	130053671	130053681	HD	Olfr824
10	130089654	130089663	HD	Olfr825
10	130089836	130089850	HD	Olfr825
10	130089896	130089905	HD	Olfr825
10	130089907	130089916	HD	Olfr825
10	130089938	130089947	HD	Olfr825
10	130090089	130090105	HD	Olfr825
10	130090109	130090123	HD	Olfr825
10	130090182	130090196	HD	Olfr825
10	130090269	130090282	HD	Olfr825
10	130107190	130107200	HD	Olfr826
10	130107339	130107352	HD	Olfr826
10	130107463	130107472	HD	Olfr826
10	130107473	130107483	HD	Olfr826
10	130107592	130107606	HD	Olfr826
10	130107616	130107629	HD	Olfr826
10	130107630	130107643	HD	Olfr826
10	130107645	130107654	HD	Olfr826
10	130107718	130107732	HD	Olfr826
10	130107951	130107960	HD	Olfr826
10	130137237	130137251	HD	Olfr827
10	130137379	130137393	HD	Olfr827
10	130137697	130137706	HD	Olfr827
10	130137762	130137771	HD	Olfr827
10	130137920	130137929	HD	Olfr827
10	130138006	130138015	HD	Olfr827
11	49087292	49087305	HD	Olfr1396
11	49087895	49087904	HD	Olfr1396
11	49101816	49101825	HD	Olfr56
11	49102351	49102364	HD	Olfr56
11	49113628	49113637	HD	Olfr1395
11	49113917	49113930	HD	Olfr1395
11	49114016	49114026	HD	Olfr1395
11	49114301	49114310	HD	Olfr1395
11	49114329	49114338	HD	Olfr1395
11	49114453	49114462	HD	Olfr1395
11	49114580	49114593	HD	Olfr1395
11	49126000	49126009	HD	Olfr1394
11	49126090	49126099	HD	Olfr1394
11	49126106	49126115	HD	Olfr1394
11	49126279	49126288	HD	Olfr1394
11	49126305	49126322	HD	Olfr1394
11	49126410	49126419	HD	Olfr1394
11	49126540	49126554	HD	Olfr1394
11	49126570	49126579	HD	Olfr1394
11	49126661	49126675	HD	Olfr1394
11	49249775	49249785	HD	Olfr1393
11	49249912	49249921	HD	Olfr1393
11	49250056	49250069	HD	Olfr1393
11	49250207	49250216	HD	Olfr1393
11	49250377	49250386	HD	Olfr1393
11	49250482	49250492	HD	Olfr1393
11	49250536	49250545	HD	Olfr1393
11	49257001	49257022	HD	Olfr1392
11	49257121	49257139	HD	Olfr1392
11	49257418	49257432	HD	Olfr1392
11	49288807	49288816	HD	Olfr10
11	49288910	49288929	HD	Olfr10
11	49289049	49289062	HD	Olfr10
11	49289240	49289253	HD	Olfr10
11	49289661	49289674	HD	Olfr10
11	49293997	49294011	HD	Olfr1391
11	49294452	49294466	HD	Olfr1391
11	49294856	49294870	HD	Olfr1391
11	49306537	49306553	HD	Olfr1390
11	49306779	49306788	HD	Olfr1390
11	49306898	49306912	HD	Olfr1390
11	49307121	49307130	HD	Olfr1390
11	49307252	49307261	HD	Olfr1390
11	49307317	49307327	HD	Olfr1390
11	49307400	49307414	HD	Olfr1390
11	49394652	49394661	HD	Olfr1389
11	49394715	49394724	HD	Olfr1389
11	49394771	49394785	HD	Olfr1389
11	49394806	49394815	HD	Olfr1389
11	49394852	49394869	HD	Olfr1389
11	49395197	49395207	HD	Olfr1389
11	49395229	49395239	HD	Olfr1389
11	49395313	49395323	HD	Olfr1389
11	49408389	49408398	HD	Olfr1388
11	49408433	49408442	HD	Olfr1388
11	49408498	49408507	HD	Olfr1388
11	49408535	49408549	HD	Olfr1388
11	49408837	49408847	HD	Olfr1388
11	49426706	49426716	HD	Olfr1387
11	49426755	49426764	HD	Olfr1387
11	49426945	49426954	HD	Olfr1387
11	49427095	49427109	HD	Olfr1387
11	49427386	49427396	HD	Olfr1387
11	49436351	49436365	HD	Olfr1386
11	49436366	49436379	HD	Olfr1386
11	49436454	49436468	HD	Olfr1386
11	49436489	49436503	HD	Olfr1386
11	49436859	49436868	HD	Olfr1386
11	49436918	49436927	HD	Olfr1386
11	49437206	49437216	HD	Olfr1386
11	49460541	49460550	HD	Olfr1385
11	49460861	49460870	HD	Olfr1385
11	49460920	49460929	HD	Olfr1385
11	49461209	49461219	HD	Olfr1385
11	49461289	49461302	HD	Olfr1385
11	49478206	49478220	HD	Olfr1384
11	49478239	49478252	HD	Olfr1384
11	49478288	49478298	HD	Olfr1384
11	49478475	49478489	HD	Olfr1384
11	49478491	49478505	HD	Olfr1384
11	49478547	49478561	HD	Olfr1384
11	49478581	49478594	HD	Olfr1384
11	49478756	49478770	HD	Olfr1384
11	49479013	49479022	HD	Olfr1384
11	49491304	49491313	HD	Olfr1383
11	49491539	49491548	HD	Olfr1383
11	49491581	49491590	HD	Olfr1383
11	49491956	49491965	HD	Olfr1383
11	49492001	49492014	HD	Olfr1383
11	49499581	49499593	HD	Olfr1382
11	49499692	49499701	HD	Olfr1382
11	49499910	49499919	HD	Olfr1382
11	49499932	49499941	HD	Olfr1382
11	49499960	49499970	HD	Olfr1382
11	49500141	49500150	HD	Olfr1382
11	49514907	49514917	HD	Olfr1381
11	49515042	49515051	HD	Olfr1381
11	49515215	49515225	HD	Olfr1381
11	49515304	49515318	HD	Olfr1381
11	49515335	49515344	HD	Olfr1381
11	49515376	49515390	HD	Olfr1381
11	49515434	49515447	HD	Olfr1381
11	49515495	49515505	HD	Olfr1381
11	49515788	49515798	HD	Olfr1381
11	49528247	49528261	HD	Olfr1380
11	49528269	49528279	HD	Olfr1380
11	49528285	49528294	HD	Olfr1380
11	49528316	49528326	HD	Olfr1380
11	49528653	49528662	HD	Olfr1380
11	49528693	49528707	HD	Olfr1380
11	49528724	49528733	HD	Olfr1380
11	49528831	49528844	HD	Olfr1380
11	49528892	49528905	HD	Olfr1380
11	50929684	50929693	HD	Olfr1379-ps1
11	50929958	50929972	HD	Olfr1379-ps1
11	50930033	50930042	HD	Olfr1379-ps1
11	50930228	50930238	HD	Olfr1379-ps1
11	50930244	50930253	HD	Olfr1379-ps1
11	50930301	50930310	HD	Olfr1379-ps1
11	50930509	50930519	HD	Olfr1379-ps1
11	50937054	50937063	HD	Olfr1378
11	50937124	50937133	HD	Olfr1378
11	50937254	50937268	HD	Olfr1378
11	50937759	50937768	HD	Olfr1378
11	50937780	50937793	HD	Olfr1378
11	50937796	50937806	HD	Olfr1378
11	50937818	50937827	HD	Olfr1378
11	50938004	50938013	HD	Olfr1378
11	50952531	50952540	HD	Olfr1377
11	50952897	50952906	HD	Olfr1377
11	50953149	50953172	HD	Olfr1377
11	50953376	50953385	HD	Olfr1377
11	50953430	50953439	HD	Olfr1377
11	50963057	50963066	HD	Olfr1376-ps1
11	50963139	50963149	HD	Olfr1376-ps1
11	50974106	50974116	HD	Olfr51
11	50974436	50974445	HD	Olfr51
11	50974774	50974783	HD	Olfr51
11	50985139	50985148	HD	Olfr54
11	50985236	50985250	HD	Olfr54
11	50985313	50985322	HD	Olfr54
11	50985415	50985429	HD	Olfr54
11	50985451	50985460	HD	Olfr54
11	50985540	50985549	HD	Olfr54
11	51018558	51018567	HD	Olfr1375-ps1
11	51018687	51018701	HD	Olfr1375-ps1
11	51018801	51018810	HD	Olfr1375-ps1
11	51019078	51019091	HD	Olfr1375-ps1
11	51019137	51019146	HD	Olfr1375-ps1
11	51112840	51112849	HD	Olfr1374-ps1
11	51112881	51112890	HD	Olfr1374-ps1
11	51113008	51113017	HD	Olfr1374-ps1
11	51113338	51113348	HD	Olfr1374-ps1
11	51113547	51113557	HD	Olfr1374-ps1
11	51113655	51113664	HD	Olfr1374-ps1
11	51113667	51113677	HD	Olfr1374-ps1
11	52116167	52116176	HD	Olfr1373
11	52116827	52116841	HD	Olfr1373
11	52138780	52138789	HD	Olfr1372-ps1
11	52138930	52138939	HD	Olfr1372-ps1
11	52138978	52138987	HD	Olfr1372-ps1
11	52139459	52139468	HD	Olfr1372-ps1
11	52139507	52139521	HD	Olfr1372-ps1
11	52139585	52139599	HD	Olfr1372-ps1
11	52184643	52184653	HD	Olfr1371
11	52184656	52184665	HD	Olfr1371
11	52184764	52184774	HD	Olfr1371
11	52185167	52185177	HD	Olfr1371
11	58428409	58428419	HD	Olfr30
11	58428485	58428499	HD	Olfr30
11	58428537	58428546	HD	Olfr30
11	58428891	58428905	HD	Olfr30
11	58429067	58429076	HD	Olfr30
11	58447499	58447508	HD	Olfr333-ps1
11	58447559	58447569	HD	Olfr333-ps1
11	58447572	58447585	HD	Olfr333-ps1
11	58458804	58458813	HD	Olfr332
11	58458934	58458943	HD	Olfr332
11	58459204	58459218	HD	Olfr332
11	58459469	58459478	HD	Olfr332
11	58469478	58469491	HD	Olfr331
11	58500903	58500917	HD	Olfr330
11	58501111	58501120	HD	Olfr330
11	58501164	58501173	HD	Olfr330
11	58501454	58501468	HD	Olfr330
11	58501516	58501530	HD	Olfr330
11	58501770	58501779	HD	Olfr330
11	58512744	58512754	HD	Olfr329-ps
11	58512985	58512999	HD	Olfr329-ps
11	58513257	58513271	HD	Olfr329-ps
11	58522192	58522204	HD	Olfr328
11	58522461	58522471	HD	Olfr328
11	58535674	58535687	HD	Olfr224
11	58535953	58535989	HD	Olfr224
11	58543544	58543553	HD	Olfr325
11	58543575	58543585	HD	Olfr325
11	58543734	58543762	HD	Olfr325
11	58560977	58560986	HD	Olfr324
11	58560989	58561003	HD	Olfr324
11	58561022	58561036	HD	Olfr324
11	58561062	58561075	HD	Olfr324
11	58592129	58592143	HD	Olfr323
11	58592220	58592230	HD	Olfr323
11	58592266	58592279	HD	Olfr323
11	58592383	58592392	HD	Olfr323
11	58592522	58592531	HD	Olfr323
11	58592763	58592777	HD	Olfr323
11	58592810	58592819	HD	Olfr323
11	58593032	58593046	HD	Olfr323
11	58623942	58623951	HD	Olfr179
11	58624214	58624227	HD	Olfr179
11	58624313	58624322	HD	Olfr179
11	58624436	58624446	HD	Olfr179
11	58624532	58624541	HD	Olfr179
11	58648934	58648948	HD	Olfr320
11	58649010	58649024	HD	Olfr320
11	58649085	58649108	HD	Olfr320
11	58649210	58649219	HD	Olfr320
11	58649650	58649664	HD	Olfr320
11	58649674	58649683	HD	Olfr320
11	58649695	58649704	HD	Olfr320
11	58664290	58664304	HD	Olfr319
11	58664613	58664635	HD	Olfr319
11	58664642	58664656	HD	Olfr319
11	58664691	58664700	HD	Olfr319
11	58664755	58664765	HD	Olfr319
11	58664952	58664966	HD	Olfr319
11	58664967	58664976	HD	Olfr319
11	58665049	58665062	HD	Olfr319
11	58690174	58690188	HD	Olfr318
11	58690317	58690326	HD	Olfr318
11	58690470	58690479	HD	Olfr318
11	58690523	58690532	HD	Olfr318
11	58690576	58690585	HD	Olfr318
11	58690621	58690635	HD	Olfr318
11	58690639	58690652	HD	Olfr318
11	58690741	58690750	HD	Olfr318
11	58690783	58690792	HD	Olfr318
11	58690794	58690804	HD	Olfr318
11	58690846	58690855	HD	Olfr318
11	58690998	58691007	HD	Olfr318
11	58705472	58705481	HD	Olfr317
11	58705568	58705578	HD	Olfr317
11	58705690	58705703	HD	Olfr317
11	58705757	58705767	HD	Olfr317
11	58705774	58705787	HD	Olfr317
11	58706015	58706024	HD	Olfr317
11	58706040	58706054	HD	Olfr317
11	58718121	58718130	HD	Olfr316
11	58718196	58718210	HD	Olfr316
11	58718225	58718239	HD	Olfr316
11	58718274	58718283	HD	Olfr316
11	58718338	58718347	HD	Olfr316
11	58718525	58718535	HD	Olfr316
11	58718550	58718559	HD	Olfr316
11	58718568	58718591	HD	Olfr316
11	58718633	58718646	HD	Olfr316
11	58738342	58738351	HD	Olfr315
11	58738475	58738489	HD	Olfr315
11	58738533	58738547	HD	Olfr315
11	58738698	58738707	HD	Olfr315
11	58738742	58738752	HD	Olfr315
11	58738778	58738792	HD	Olfr315
11	58738798	58738811	HD	Olfr315
11	58738966	58738975	HD	Olfr315
11	58748018	58748031	HD	Olfr314
11	58748066	58748079	HD	Olfr314
11	58748099	58748116	HD	Olfr314
11	58748131	58748141	HD	Olfr314
11	58748384	58748393	HD	Olfr314
11	58748765	58748779	HD	Olfr314
11	58782708	58782722	HD	Olfr313
11	58782883	58782893	HD	Olfr313
11	58794563	58794572	HD	Olfr312
11	58794935	58794944	HD	Olfr312
11	58794947	58794956	HD	Olfr312
11	58795055	58795064	HD	Olfr312
11	58795243	58795252	HD	Olfr312
11	58804600	58804609	HD	Olfr311
11	58804808	58804822	HD	Olfr311
11	58804971	58804980	HD	Olfr311
11	58804983	58804992	HD	Olfr311
11	58805090	58805099	HD	Olfr311
11	58805278	58805287	HD	Olfr311
11	59541613	59541627	HD	Olfr222
11	59541643	59541653	HD	Olfr222
11	59541667	59541685	HD	Olfr222
11	59555795	59555809	HD	Olfr223
11	59556073	59556087	HD	Olfr223
11	59556236	59556254	HD	Olfr223
11	59556437	59556447	HD	Olfr223
11	59556472	59556486	HD	Olfr223
11	59556565	59556584	HD	Olfr223
11	59578279	59578293	HD	Olfr225
11	59578378	59578387	HD	Olfr225
11	59578439	59578448	HD	Olfr225
11	73308982	73308996	HD	Olfr20
11	73309386	73309395	HD	Olfr20
11	73309462	73309471	HD	Olfr20
11	73309726	73309736	HD	Olfr20
11	73309740	73309753	HD	Olfr20
11	73329261	73329271	HD	Olfr376
11	73329298	73329307	HD	Olfr376
11	73329414	73329431	HD	Olfr376
11	73329491	73329500	HD	Olfr376
11	73329862	73329875	HD	Olfr376
11	73330139	73330149	HD	Olfr376
11	73330154	73330164	HD	Olfr376
11	73351272	73351286	HD	Olfr377-ps1
11	73351327	73351337	HD	Olfr377-ps1
11	73358523	73358545	HD	Olfr1
11	73358616	73358630	HD	Olfr1
11	73358952	73358965	HD	Olfr1
11	73358968	73358978	HD	Olfr1
11	73359222	73359231	HD	Olfr1
11	73368889	73368899	HD	Olfr75-ps1
11	73368911	73368920	HD	Olfr75-ps1
11	73368940	73368950	HD	Olfr75-ps1
11	73368969	73368983	HD	Olfr75-ps1
11	73369136	73369146	HD	Olfr75-ps1
11	73369183	73369192	HD	Olfr75-ps1
11	73369258	73369271	HD	Olfr75-ps1
11	73369523	73369533	HD	Olfr75-ps1
11	73369587	73369597	HD	Olfr75-ps1
11	73387471	73387493	HD	Olfr378
11	73387581	73387590	HD	Olfr378
11	73387810	73387823	HD	Olfr378
11	73388093	73388102	HD	Olfr378
11	73393282	73393292	HD	Olfr379-ps1
11	73393297	73393315	HD	Olfr379-ps1
11	73393990	73393999	HD	Olfr379-ps1
11	73416565	73416579	HD	Olfr380
11	73416590	73416604	HD	Olfr380
11	73416620	73416630	HD	Olfr380
11	73416654	73416663	HD	Olfr380
11	73416937	73416946	HD	Olfr380
11	73417262	73417272	HD	Olfr380
11	73417328	73417341	HD	Olfr380
11	73450584	73450594	HD	Olfr381
11	73450610	73450619	HD	Olfr381
11	73450639	73450649	HD	Olfr381
11	73450668	73450682	HD	Olfr381
11	73450708	73450722	HD	Olfr381
11	73450841	73450850	HD	Olfr381
11	73451140	73451149	HD	Olfr381
11	73451168	73451182	HD	Olfr381
11	73451473	73451483	HD	Olfr381
11	73479434	73479443	HD	Olfr382
11	73479483	73479492	HD	Olfr382
11	73479494	73479507	HD	Olfr382
11	73479726	73479748	HD	Olfr382
11	73479755	73479769	HD	Olfr382
11	73479784	73479794	HD	Olfr382
11	73480162	73480172	HD	Olfr382
11	73500272	73500282	HD	Olfr383-ps1
11	73500368	73500380	HD	Olfr383-ps1
11	73500688	73500702	HD	Olfr383-ps1
11	73500771	73500780	HD	Olfr383-ps1
11	73501101	73501114	HD	Olfr383-ps1
11	73548624	73548634	HD	Olfr385
11	73548707	73548717	HD	Olfr385
11	73548720	73548736	HD	Olfr385
11	73548752	73548765	HD	Olfr385
11	73548944	73548953	HD	Olfr385
11	73549045	73549059	HD	Olfr385
11	73549468	73549481	HD	Olfr385
11	73557017	73557035	HD	Olfr384
11	73557106	73557116	HD	Olfr384
11	73557136	73557145	HD	Olfr384
11	73557161	73557171	HD	Olfr384
11	73557206	73557220	HD	Olfr384
11	73557395	73557405	HD	Olfr384
11	73617839	73617848	HD	Olfr387-ps1
11	73617936	73617945	HD	Olfr387-ps1
11	73617954	73617968	HD	Olfr387-ps1
11	73618323	73618333	HD	Olfr387-ps1
11	73618377	73618387	HD	Olfr387-ps1
11	73618513	73618522	HD	Olfr387-ps1
11	73618524	73618538	HD	Olfr387-ps1
11	73618591	73618611	HD	Olfr387-ps1
11	73618656	73618666	HD	Olfr387-ps1
11	73618671	73618680	HD	Olfr387-ps1
11	73618712	73618726	HD	Olfr387-ps1
11	73683870	73683880	HD	Olfr388-ps1
11	73683936	73683945	HD	Olfr388-ps1
11	73684069	73684078	HD	Olfr388-ps1
11	73684245	73684255	HD	Olfr388-ps1
11	73684385	73684398	HD	Olfr388-ps1
11	73684611	73684620	HD	Olfr388-ps1
11	73739688	73739698	HD	Olfr389
11	73739899	73739908	HD	Olfr389
11	73739945	73739954	HD	Olfr389
11	73740158	73740167	HD	Olfr389
11	73740228	73740237	HD	Olfr389
11	73740316	73740330	HD	Olfr389
11	73740924	73740933	HD	Olfr390
11	73741114	73741123	HD	Olfr390
11	73741172	73741189	HD	Olfr390
11	73741388	73741397	HD	Olfr390
11	73741421	73741435	HD	Olfr390
11	73741609	73741623	HD	Olfr390
11	73741637	73741647	HD	Olfr390
11	73761927	73761940	HD	Olfr391-ps
11	73761996	73762005	HD	Olfr391-ps
11	73762168	73762177	HD	Olfr391-ps
11	73762306	73762320	HD	Olfr391-ps
11	73762359	73762368	HD	Olfr391-ps
11	73762607	73762621	HD	Olfr391-ps
11	73762647	73762657	HD	Olfr391-ps
11	73762793	73762803	HD	Olfr391-ps
11	73776426	73776441	HD	Olfr392
11	73776475	73776484	HD	Olfr392
11	73776520	73776530	HD	Olfr392
11	73776569	73776582	HD	Olfr392
11	73810288	73810301	HD	Olfr393
11	73810302	73810312	HD	Olfr393
11	73810328	73810337	HD	Olfr393
11	73810387	73810401	HD	Olfr393
11	73810431	73810441	HD	Olfr393
11	73810534	73810548	HD	Olfr393
11	73810605	73810614	HD	Olfr393
11	73810632	73810645	HD	Olfr393
11	73810832	73810841	HD	Olfr393
11	73811087	73811096	HD	Olfr393
11	73849708	73849721	HD	Olfr394
11	73849723	73849733	HD	Olfr394
11	73849749	73849758	HD	Olfr394
11	73849845	73849854	HD	Olfr394
11	73849861	73849870	HD	Olfr394
11	73850232	73850241	HD	Olfr394
11	73850305	73850314	HD	Olfr394
11	73850511	73850529	HD	Olfr394
11	73850593	73850610	HD	Olfr394
11	73866404	73866413	HD	Olfr395
11	73866415	73866424	HD	Olfr395
11	73866430	73866439	HD	Olfr395
11	73866590	73866604	HD	Olfr395
11	73866643	73866657	HD	Olfr395
11	73866663	73866677	HD	Olfr395
11	73866753	73866767	HD	Olfr395
11	73866912	73866926	HD	Olfr395
11	73866974	73866983	HD	Olfr395
11	73866995	73867004	HD	Olfr395
11	73867088	73867097	HD	Olfr395
11	73867132	73867147	HD	Olfr395
11	73867234	73867243	HD	Olfr395
11	73867298	73867307	HD	Olfr395
11	73885962	73885971	HD	Olfr396-ps1
11	73886080	73886089	HD	Olfr396-ps1
11	73886092	73886102	HD	Olfr396-ps1
11	73886106	73886116	HD	Olfr396-ps1
11	73886152	73886162	HD	Olfr396-ps1
11	73886395	73886409	HD	Olfr396-ps1
11	73886620	73886629	HD	Olfr396-ps1
11	73886736	73886750	HD	Olfr396-ps1
11	73894637	73894647	HD	Olfr23
11	73894665	73894678	HD	Olfr23
11	73894951	73894960	HD	Olfr23
11	73895132	73895146	HD	Olfr23
11	73895213	73895222	HD	Olfr23
11	73895323	73895337	HD	Olfr23
11	73895351	73895361	HD	Olfr23
11	73909986	73909995	HD	Olfr22-ps1
11	73910003	73910017	HD	Olfr22-ps1
11	73910028	73910038	HD	Olfr22-ps1
11	73910041	73910051	HD	Olfr22-ps1
11	73910482	73910491	HD	Olfr22-ps1
11	73910733	73910742	HD	Olfr22-ps1
11	73910910	73910919	HD	Olfr22-ps1
11	73918680	73918694	HD	Olfr397
11	73918739	73918753	HD	Olfr397
11	73918986	73918995	HD	Olfr397
11	73919206	73919215	HD	Olfr397
11	73919397	73919407	HD	Olfr397
11	73949550	73949560	HD	Olfr398
11	73949721	73949731	HD	Olfr398
11	74006328	74006342	HD	Olfr139
11	74006497	74006507	HD	Olfr139
11	74006899	74006908	HD	Olfr139
11	74006996	74007017	HD	Olfr139
11	74015414	74015427	HD	Olfr399
11	74015656	74015665	HD	Olfr399
11	74015777	74015791	HD	Olfr399
11	74063075	74063084	HD	Olfr400-ps1
11	74063155	74063174	HD	Olfr400-ps1
11	74063335	74063349	HD	Olfr400-ps1
11	74063366	74063380	HD	Olfr400-ps1
11	74063430	74063453	HD	Olfr400-ps1
11	74079108	74079117	HD	Olfr401
11	74079282	74079291	HD	Olfr401
11	74079634	74079643	HD	Olfr401
11	74079959	74079968	HD	Olfr401
11	74111300	74111309	HD	Olfr402
11	74111485	74111495	HD	Olfr402
11	74111505	74111523	HD	Olfr402
11	74111632	74111646	HD	Olfr402
11	74111669	74111683	HD	Olfr402
11	74144088	74144097	HD	Olfr403
11	74144122	74144132	HD	Olfr403
11	74144141	74144150	HD	Olfr403
11	74144216	74144225	HD	Olfr403
11	74144309	74144318	HD	Olfr403
11	74144525	74144534	HD	Olfr403
11	74144881	74144891	HD	Olfr403
11	74170328	74170337	HD	Olfr43
11	74170487	74170496	HD	Olfr43
11	74170924	74170933	HD	Olfr43
11	74197399	74197408	HD	Olfr404-ps1
11	74197523	74197537	HD	Olfr404-ps1
11	74197736	74197746	HD	Olfr404-ps1
11	74198158	74198172	HD	Olfr404-ps1
11	74198227	74198241	HD	Olfr404-ps1
11	74217665	74217679	HD	Olfr406-ps
11	74217882	74217892	HD	Olfr406-ps
11	74218353	74218362	HD	Olfr406-ps
11	74218449	74218461	HD	Olfr406-ps
11	74218511	74218520	HD	Olfr406-ps
11	74218545	74218555	HD	Olfr406-ps
11	74225174	74225183	HD	Olfr405-ps1
11	74225531	74225541	HD	Olfr405-ps1
11	74225551	74225565	HD	Olfr405-ps1
11	74225879	74225888	HD	Olfr405-ps1
11	74240500	74240509	HD	Olfr407-ps1
11	74240795	74240809	HD	Olfr407-ps1
11	74240924	74240933	HD	Olfr407-ps1
11	74240961	74240970	HD	Olfr407-ps1
11	74241422	74241431	HD	Olfr407-ps1
11	74242103	74242112	HD	Olfr59
11	74242146	74242160	HD	Olfr59
11	74242199	74242213	HD	Olfr59
11	74242220	74242234	HD	Olfr59
11	74242404	74242413	HD	Olfr59
11	74242438	74242448	HD	Olfr59
11	74257854	74257863	HD	Olfr408-ps1
11	74258167	74258181	HD	Olfr408-ps1
11	74258295	74258304	HD	Olfr408-ps1
11	74258331	74258340	HD	Olfr408-ps1
11	74274840	74274849	HD	Olfr409-ps1
11	74274978	74274992	HD	Olfr409-ps1
11	74296827	74296841	HD	Olfr410
11	74311523	74311532	HD	Olfr411
11	74311539	74311548	HD	Olfr411
11	74311611	74311623	HD	Olfr411
11	74311711	74311725	HD	Olfr411
11	74311818	74311832	HD	Olfr411
11	74312293	74312307	HD	Olfr411
11	74320096	74320106	HD	Olfr412
11	74320174	74320183	HD	Olfr412
11	74320453	74320462	HD	Olfr412
11	74320690	74320700	HD	Olfr412
11	87842240	87842262	HD	Olfr462
11	87842501	87842510	HD	Olfr462
11	87842515	87842529	HD	Olfr462
11	87842725	87842734	HD	Olfr462
11	87842930	87842939	HD	Olfr462
11	87843112	87843121	HD	Olfr462
11	87847298	87847307	HD	Olfr463
11	87847562	87847575	HD	Olfr463
11	87870871	87870880	HD	Olfr464
11	87871237	87871246	HD	Olfr464
11	87871691	87871705	HD	Olfr464
11	87871773	87871782	HD	Olfr464
11	108623352	108623365	HD	Olfr1397-ps1
11	108623581	108623596	HD	Olfr1397-ps1
11	108623841	108623854	HD	Olfr1397-ps1
11	108624053	108624062	HD	Olfr1397-ps1
11	108624168	108624177	HD	Olfr1397-ps1
11	108624277	108624290	HD	Olfr1397-ps1
13	21065055	21065064	HD	Olfr1370
13	21065302	21065311	HD	Olfr1370
13	21065372	21065381	HD	Olfr1370
13	21065470	21065485	HD	Olfr1370
13	21065520	21065529	HD	Olfr1370
13	21065642	21065651	HD	Olfr1370
13	21100741	21100755	HD	Olfr1369-ps1
13	21100778	21100787	HD	Olfr1369-ps1
13	21101185	21101199	HD	Olfr1369-ps1
13	21101208	21101222	HD	Olfr1369-ps1
13	21101370	21101379	HD	Olfr1369-ps1
13	21118944	21118953	HD	Olfr263
13	21119106	21119115	HD	Olfr263
13	21119308	21119322	HD	Olfr263
13	21119331	21119345	HD	Olfr263
13	21119475	21119484	HD	Olfr263
13	21119496	21119505	HD	Olfr263
13	21135895	21135909	HD	Olfr1368
13	21135944	21135957	HD	Olfr1368
13	21136124	21136133	HD	Olfr1368
13	21136150	21136160	HD	Olfr1368
13	21136191	21136209	HD	Olfr1368
13	21136268	21136282	HD	Olfr1368
13	21136478	21136492	HD	Olfr1368
13	21136609	21136619	HD	Olfr1368
13	21136631	21136640	HD	Olfr1368
13	21335564	21335573	HD	Olfr1367
13	21335856	21335865	HD	Olfr1367
13	21335964	21335973	HD	Olfr1367
13	21336253	21336262	HD	Olfr1367
13	21336402	21336411	HD	Olfr1367
13	21533103	21533112	HD	Olfr1366
13	21533173	21533182	HD	Olfr1366
13	21549488	21549497	HD	Olfr1535
13	21549579	21549589	HD	Olfr1535
13	21549687	21549701	HD	Olfr1535
13	21549878	21549892	HD	Olfr1535
13	21550210	21550224	HD	Olfr1535
13	21550270	21550279	HD	Olfr1535
13	21571255	21571265	HD	Olfr1364
13	21571523	21571532	HD	Olfr1364
13	21571579	21571593	HD	Olfr1364
13	21571616	21571636	HD	Olfr1364
13	21571686	21571700	HD	Olfr1364
13	21571718	21571740	HD	Olfr1364
13	21572072	21572084	HD	Olfr1364
13	21603506	21603516	HD	Olfr1362
13	21603712	21603721	HD	Olfr1362
13	21603856	21603865	HD	Olfr1362
13	21603931	21603949	HD	Olfr1362
13	21603952	21603992	HD	Olfr1362
13	21604080	21604089	HD	Olfr1362
13	21604243	21604257	HD	Olfr1362
13	21604309	21604318	HD	Olfr1362
13	21604400	21604409	HD	Olfr1362
13	21632108	21632117	HD	Olfr11
13	21632321	21632331	HD	Olfr11
13	21632488	21632497	HD	Olfr11
13	21632543	21632553	HD	Olfr11
13	21632656	21632670	HD	Olfr11
13	21652908	21652918	HD	Olfr1361
13	21653285	21653294	HD	Olfr1361
13	21653690	21653700	HD	Olfr1361
13	21664523	21664532	HD	Olfr1360
13	21664534	21664548	HD	Olfr1360
13	21664725	21664738	HD	Olfr1360
13	21665069	21665083	HD	Olfr1360
13	21665103	21665112	HD	Olfr1360
13	21665230	21665239	HD	Olfr1360
13	21665275	21665284	HD	Olfr1360
13	21665361	21665375	HD	Olfr1360
13	21686553	21686562	HD	Olfr1359
13	21686857	21686867	HD	Olfr1359
13	21686932	21686941	HD	Olfr1359
13	21686982	21686991	HD	Olfr1359
13	21687324	21687338	HD	Olfr1359
13	65113040	65113049	HD	Olfr466
13	65113093	65113103	HD	Olfr466
13	65113277	65113286	HD	Olfr466
13	65113365	65113374	HD	Olfr466
13	65113410	65113419	HD	Olfr466
13	65113514	65113531	HD	Olfr466
13	65113587	65113601	HD	Olfr466
13	65113888	65113897	HD	Olfr466
14	14183030	14183048	HD	Olfr720
14	14183146	14183160	HD	Olfr720
14	14183245	14183254	HD	Olfr720
14	14183343	14183352	HD	Olfr720
14	14183469	14183479	HD	Olfr720
14	14183770	14183779	HD	Olfr720
14	14183953	14183962	HD	Olfr720
14	14318003	14318017	HD	Olfr31
14	14318116	14318129	HD	Olfr31
14	14318137	14318147	HD	Olfr31
14	14318161	14318170	HD	Olfr31
14	14318350	14318364	HD	Olfr31
14	14318681	14318691	HD	Olfr31
14	14396808	14396817	HD	Olfr721-ps1
14	14396857	14396866	HD	Olfr721-ps1
14	14396910	14396919	HD	Olfr721-ps1
14	14397074	14397084	HD	Olfr721-ps1
14	14397110	14397119	HD	Olfr721-ps1
14	14397301	14397310	HD	Olfr721-ps1
14	14397352	14397365	HD	Olfr721-ps1
14	14397370	14397379	HD	Olfr721-ps1
14	49879555	49879564	HD	Olfr722
14	49879571	49879585	HD	Olfr722
14	49879693	49879703	HD	Olfr722
14	49879723	49879737	HD	Olfr722
14	49879794	49879808	HD	Olfr722
14	49879843	49879857	HD	Olfr722
14	49879960	49879978	HD	Olfr722
14	49879994	49880003	HD	Olfr722
14	49880103	49880113	HD	Olfr722
14	49909313	49909323	HD	Olfr723
14	49909397	49909406	HD	Olfr723
14	49909425	49909438	HD	Olfr723
14	49909569	49909579	HD	Olfr723
14	49909619	49909629	HD	Olfr723
14	49909668	49909678	HD	Olfr723
14	49909725	49909734	HD	Olfr723
14	49909752	49909761	HD	Olfr723
14	49909957	49909967	HD	Olfr723
14	49910193	49910203	HD	Olfr723
14	49940815	49940825	HD	Olfr724
14	49940911	49940920	HD	Olfr724
14	49940939	49940952	HD	Olfr724
14	49941083	49941092	HD	Olfr724
14	49941238	49941247	HD	Olfr724
14	49941265	49941274	HD	Olfr724
14	49941348	49941357	HD	Olfr724
14	49941707	49941717	HD	Olfr724
14	50017959	50017968	HD	Olfr725
14	50017970	50017979	HD	Olfr725
14	50018279	50018289	HD	Olfr725
14	50018459	50018476	HD	Olfr725
14	50018790	50018799	HD	Olfr725
14	50068465	50068474	HD	Olfr726
14	50068608	50068618	HD	Olfr726
14	50068633	50068642	HD	Olfr726
14	50068789	50068806	HD	Olfr726
14	50068922	50068931	HD	Olfr726
14	50069149	50069162	HD	Olfr726
14	50069255	50069269	HD	Olfr726
14	50069270	50069283	HD	Olfr726
14	50099607	50099620	HD	Olfr727
14	50099665	50099675	HD	Olfr727
14	50100080	50100090	HD	Olfr727
14	50100163	50100173	HD	Olfr727
14	50100196	50100206	HD	Olfr727
14	50100281	50100290	HD	Olfr727
14	50100337	50100346	HD	Olfr727
14	50100461	50100470	HD	Olfr727
14	50100528	50100538	HD	Olfr727
14	50100547	50100557	HD	Olfr727
14	50120344	50120353	HD	Olfr728
14	50120381	50120390	HD	Olfr728
14	50120457	50120466	HD	Olfr728
14	50120742	50120756	HD	Olfr728
14	50120785	50120795	HD	Olfr728
14	50120840	50120854	HD	Olfr728
14	50120879	50120893	HD	Olfr728
14	50120918	50120931	HD	Olfr728
14	50121035	50121045	HD	Olfr728
14	50121066	50121080	HD	Olfr728
14	50130384	50130397	HD	Olfr729
14	50130398	50130412	HD	Olfr729
14	50130457	50130479	HD	Olfr729
14	50130557	50130571	HD	Olfr729
14	50130583	50130593	HD	Olfr729
14	50130686	50130695	HD	Olfr729
14	50130795	50130809	HD	Olfr729
14	50130839	50130848	HD	Olfr729
14	50130953	50130967	HD	Olfr729
14	50130969	50130978	HD	Olfr729
14	50131006	50131020	HD	Olfr729
14	50131049	50131058	HD	Olfr729
14	50131157	50131175	HD	Olfr729
14	50131178	50131191	HD	Olfr729
14	50131204	50131214	HD	Olfr729
14	50131224	50131234	HD	Olfr729
14	50131354	50131363	HD	Olfr729
14	50165652	50165661	HD	Olfr730
14	50165739	50165748	HD	Olfr730
14	50165828	50165837	HD	Olfr730
14	50165933	50165942	HD	Olfr730
14	50166125	50166141	HD	Olfr730
14	50166191	50166201	HD	Olfr730
14	50166222	50166256	HD	Olfr730
14	50166278	50166291	HD	Olfr730
14	50166296	50166305	HD	Olfr730
14	50166383	50166392	HD	Olfr730
14	50166415	50166424	HD	Olfr730
14	50219509	50219518	HD	Olfr731
14	50219547	50219561	HD	Olfr731
14	50219665	50219679	HD	Olfr731
14	50219855	50219864	HD	Olfr731
14	50220027	50220041	HD	Olfr731
14	50220058	50220067	HD	Olfr731
14	50220139	50220153	HD	Olfr731
14	50220155	50220164	HD	Olfr731
14	50220187	50220197	HD	Olfr731
14	50220226	50220235	HD	Olfr731
14	50261700	50261710	HD	Olfr732
14	50261801	50261819	HD	Olfr732
14	50262024	50262034	HD	Olfr732
14	50262219	50262240	HD	Olfr732
14	50262275	50262289	HD	Olfr732
14	50262299	50262308	HD	Olfr732
14	50262408	50262422	HD	Olfr732
14	50262457	50262466	HD	Olfr732
14	50262586	50262595	HD	Olfr732
14	50279090	50279100	HD	Olfr733
14	50279407	50279438	HD	Olfr733
14	50279562	50279584	HD	Olfr733
14	50279588	50279601	HD	Olfr733
14	50279702	50279711	HD	Olfr733
14	50304374	50304383	HD	Olfr734
14	50304560	50304570	HD	Olfr734
14	50304838	50304848	HD	Olfr734
14	50304875	50304888	HD	Olfr734
14	50304889	50304898	HD	Olfr734
14	50305071	50305081	HD	Olfr734
14	50305093	50305102	HD	Olfr734
14	50326338	50326352	HD	Olfr735
14	50326472	50326481	HD	Olfr735
14	50326486	50326495	HD	Olfr735
14	50326578	50326592	HD	Olfr735
14	50326773	50326782	HD	Olfr735
14	50326835	50326849	HD	Olfr735
14	50326850	50326859	HD	Olfr735
14	50327205	50327214	HD	Olfr735
14	50357625	50357639	HD	Olfr736
14	50357673	50357686	HD	Olfr736
14	50357821	50357830	HD	Olfr736
14	50357979	50357995	HD	Olfr736
14	50358076	50358085	HD	Olfr736
14	50358147	50358157	HD	Olfr736
14	50358162	50358176	HD	Olfr736
14	50358225	50358234	HD	Olfr736
14	50358379	50358388	HD	Olfr736
14	50358535	50358544	HD	Olfr736
14	50384235	50384245	HD	Olfr738
14	50384357	50384376	HD	Olfr738
14	50384394	50384403	HD	Olfr738
14	50384453	50384463	HD	Olfr738
14	50384586	50384600	HD	Olfr738
14	50384636	50384669	HD	Olfr738
14	50384672	50384694	HD	Olfr738
14	50384815	50384824	HD	Olfr738
14	50384886	50384895	HD	Olfr738
14	50384897	50384911	HD	Olfr738
14	50395192	50395229	HD	Olfr739
14	50395392	50395405	HD	Olfr739
14	50395424	50395433	HD	Olfr739
14	50395609	50395618	HD	Olfr739
14	50395633	50395642	HD	Olfr739
14	50395668	50395677	HD	Olfr739
14	50395871	50395881	HD	Olfr739
14	50395921	50395930	HD	Olfr739
14	50395948	50395964	HD	Olfr739
14	50422003	50422012	HD	Olfr740
14	50422507	50422521	HD	Olfr740
14	50422585	50422595	HD	Olfr740
14	50422612	50422621	HD	Olfr740
14	50422700	50422714	HD	Olfr740
14	50422740	50422749	HD	Olfr740
14	50422888	50422897	HD	Olfr740
14	50449140	50449149	HD	Olfr741
14	50449542	50449552	HD	Olfr741
14	50449677	50449686	HD	Olfr741
14	50449923	50449932	HD	Olfr741
14	50450011	50450020	HD	Olfr741
14	50450091	50450100	HD	Olfr741
14	50450115	50450124	HD	Olfr741
14	50479942	50479951	HD	Olfr742
14	50479997	50480006	HD	Olfr742
14	50480172	50480181	HD	Olfr742
14	50480269	50480278	HD	Olfr742
14	50480755	50480765	HD	Olfr742
14	50480839	50480848	HD	Olfr742
14	50498253	50498267	HD	Olfr743
14	50498273	50498283	HD	Olfr743
14	50498667	50498677	HD	Olfr743
14	50591290	50591299	HD	Olfr744
14	50615769	50615778	HD	Olfr745
14	50615885	50615899	HD	Olfr745
14	50615982	50615991	HD	Olfr745
14	50616531	50616545	HD	Olfr745
14	50616564	50616574	HD	Olfr745
14	50616653	50616662	HD	Olfr745
14	50616667	50616676	HD	Olfr745
14	50616677	50616690	HD	Olfr745
14	50629660	50629669	HD	Olfr746
14	50629686	50629700	HD	Olfr746
14	50629771	50629785	HD	Olfr746
14	50629849	50629862	HD	Olfr746
14	50629865	50629874	HD	Olfr746
14	50629878	50629887	HD	Olfr746
14	50629895	50629905	HD	Olfr746
14	50629913	50629922	HD	Olfr746
14	50630054	50630068	HD	Olfr746
14	50630071	50630084	HD	Olfr746
14	50630141	50630150	HD	Olfr746
14	50630317	50630331	HD	Olfr746
14	50670642	50670660	HD	Olfr747
14	50670739	50670752	HD	Olfr747
14	50670875	50670893	HD	Olfr747
14	50671140	50671150	HD	Olfr747
14	50671183	50671197	HD	Olfr747
14	50683688	50683697	HD	Olfr748
14	50684138	50684151	HD	Olfr748
14	50684224	50684238	HD	Olfr748
14	50684263	50684273	HD	Olfr748
14	50684316	50684325	HD	Olfr748
14	50684337	50684351	HD	Olfr748
14	50684452	50684461	HD	Olfr748
14	50684521	50684530	HD	Olfr748
14	50722362	50722376	HD	Olfr749
14	50722450	50722459	HD	Olfr749
14	50722526	50722535	HD	Olfr749
14	50722567	50722580	HD	Olfr749
14	50722611	50722624	HD	Olfr749
14	51052423	51052432	HD	Olfr750
14	51052616	51052625	HD	Olfr750
14	52016840	52016850	HD	Olfr221
14	52016860	52016873	HD	Olfr221
14	52017091	52017105	HD	Olfr221
14	52017358	52017368	HD	Olfr221
14	52017405	52017414	HD	Olfr221
14	52017470	52017479	HD	Olfr221
14	52017600	52017609	HD	Olfr221
14	52333408	52333417	HD	Olfr1513
14	52333552	52333566	HD	Olfr1513
14	52333592	52333631	HD	Olfr1513
14	52333662	52333671	HD	Olfr1513
14	52355944	52355954	HD	Olfr1512
14	52356176	52356185	HD	Olfr1512
14	52356295	52356305	HD	Olfr1512
14	52374301	52374315	HD	Olfr1511
14	52374479	52374489	HD	Olfr1511
14	52374498	52374507	HD	Olfr1511
14	52374707	52374716	HD	Olfr1511
14	52374862	52374871	HD	Olfr1511
14	52391066	52391075	HD	Olfr1510
14	52391258	52391272	HD	Olfr1510
14	52391631	52391645	HD	Olfr1510
14	52391673	52391687	HD	Olfr1510
14	52418491	52418500	HD	Olfr1509
14	52418726	52418740	HD	Olfr1509
14	52418745	52418754	HD	Olfr1509
14	52418922	52418931	HD	Olfr1509
14	52419000	52419009	HD	Olfr1509
14	52419019	52419033	HD	Olfr1509
14	52419112	52419121	HD	Olfr1509
14	52419340	52419356	HD	Olfr1509
14	52419394	52419411	HD	Olfr1509
14	52419448	52419457	HD	Olfr1509
14	52419469	52419479	HD	Olfr1509
14	52444118	52444127	HD	Olfr1508
14	52444181	52444195	HD	Olfr1508
14	52444225	52444235	HD	Olfr1508
14	52444431	52444443	HD	Olfr1508
14	52444645	52444657	HD	Olfr1508
14	52444691	52444700	HD	Olfr1508
14	52444782	52444791	HD	Olfr1508
14	52444866	52444876	HD	Olfr1508
14	52444990	52444999	HD	Olfr1508
14	52472347	52472357	HD	Olfr1507
14	52472421	52472435	HD	Olfr1507
14	52472669	52472682	HD	Olfr1507
14	52472720	52472729	HD	Olfr1507
14	52472812	52472825	HD	Olfr1507
14	52472950	52472964	HD	Olfr1507
14	52472989	52473003	HD	Olfr1507
14	52473049	52473058	HD	Olfr1507
14	52473111	52473124	HD	Olfr1507
14	54261274	54261283	HD	Olfr49
14	54261316	54261330	HD	Olfr49
14	54261521	54261534	HD	Olfr49
15	98141394	98141403	HD	Olfr288
15	98141580	98141590	HD	Olfr288
15	98141866	98141875	HD	Olfr288
15	98142003	98142017	HD	Olfr288
15	98142127	98142136	HD	Olfr288
15	98142185	98142199	HD	Olfr288
15	98166974	98166983	HD	Olfr287
15	98167012	98167021	HD	Olfr287
15	98167033	98167046	HD	Olfr287
15	98167062	98167076	HD	Olfr287
15	98167674	98167683	HD	Olfr287
15	98167709	98167723	HD	Olfr287
15	98180389	98180399	HD	Olfr286
15	98180445	98180459	HD	Olfr286
15	98181047	98181057	HD	Olfr286
15	98181152	98181161	HD	Olfr286
15	98263112	98263121	HD	Olfr285
15	98263243	98263253	HD	Olfr285
15	98263326	98263335	HD	Olfr285
15	98263517	98263526	HD	Olfr285
15	98263876	98263886	HD	Olfr285
15	98263893	98263906	HD	Olfr285
15	98263911	98263925	HD	Olfr285
15	98286581	98286594	HD	Olfr284
15	98286715	98286724	HD	Olfr284
15	98286761	98286775	HD	Olfr284
15	98286937	98286946	HD	Olfr284
15	98286947	98286956	HD	Olfr284
15	98286957	98286966	HD	Olfr284
15	98287027	98287036	HD	Olfr284
15	98287058	98287071	HD	Olfr284
15	98287097	98287107	HD	Olfr284
15	98287126	98287151	HD	Olfr284
15	98287262	98287276	HD	Olfr284
15	98287460	98287469	HD	Olfr284
15	98326779	98326788	HD	Olfr283
15	98326865	98326875	HD	Olfr283
15	98326884	98326893	HD	Olfr283
15	98326910	98326920	HD	Olfr283
15	98326991	98327001	HD	Olfr283
15	98327236	98327249	HD	Olfr283
15	98327289	98327298	HD	Olfr283
15	98327382	98327391	HD	Olfr283
15	98376207	98376221	HD	Olfr282
15	98376244	98376253	HD	Olfr282
15	98376258	98376267	HD	Olfr282
15	98376284	98376297	HD	Olfr282
15	98376568	98376578	HD	Olfr282
15	98376930	98376944	HD	Olfr282
15	98396925	98396934	HD	Olfr281
15	98396961	98396974	HD	Olfr281
15	98397018	98397027	HD	Olfr281
15	98397103	98397113	HD	Olfr281
15	98397279	98397291	HD	Olfr281
15	98397331	98397344	HD	Olfr281
15	98436831	98436840	HD	Olfr279
15	98437022	98437036	HD	Olfr279
15	98437114	98437127	HD	Olfr279
15	98437765	98437775	HD	Olfr279
16	3590236	3590245	HD	Olfr161
16	3590721	3590734	HD	Olfr161
16	3591017	3591027	HD	Olfr161
16	3591034	3591043	HD	Olfr161
16	3829923	3829932	HD	Olfr15
16	3830267	3830281	HD	Olfr15
16	3830291	3830300	HD	Olfr15
16	3830318	3830327	HD	Olfr15
16	3830666	3830675	HD	Olfr15
16	3830700	3830710	HD	Olfr15
16	3830802	3830812	HD	Olfr15
16	16669137	16669146	HD	Olfr19
16	16669413	16669423	HD	Olfr19
16	16669444	16669458	HD	Olfr19
16	16669509	16669518	HD	Olfr19
16	16669523	16669532	HD	Olfr19
16	16669543	16669552	HD	Olfr19
16	16669574	16669598	HD	Olfr19
16	16669695	16669704	HD	Olfr19
16	16669759	16669768	HD	Olfr19
16	16669876	16669885	HD	Olfr19
16	19305635	19305645	HD	Olfr164
16	19305684	19305693	HD	Olfr164
16	19305983	19305997	HD	Olfr164
16	19306043	19306052	HD	Olfr164
16	19306146	19306155	HD	Olfr164
16	19306322	19306331	HD	Olfr164
16	19306335	19306348	HD	Olfr164
16	19414921	19414935	HD	Olfr165
16	19415031	19415045	HD	Olfr165
16	19415248	19415257	HD	Olfr165
16	19415302	19415315	HD	Olfr165
16	19474197	19474206	HD	Olfr166
16	19474450	19474464	HD	Olfr166
16	19474580	19474589	HD	Olfr166
16	19474592	19474601	HD	Olfr166
16	19474672	19474681	HD	Olfr166
16	19474697	19474719	HD	Olfr166
16	19474733	19474747	HD	Olfr166
16	19474928	19474937	HD	Olfr166
16	19513841	19513850	HD	Olfr167
16	19513925	19513934	HD	Olfr167
16	19513950	19513968	HD	Olfr167
16	19513978	19513988	HD	Olfr167
16	19514010	19514020	HD	Olfr167
16	19514162	19514172	HD	Olfr167
16	19514660	19514673	HD	Olfr167
16	19514691	19514700	HD	Olfr167
16	19527341	19527355	HD	Olfr168
16	19527649	19527663	HD	Olfr168
16	19527765	19527775	HD	Olfr168
16	19527779	19527788	HD	Olfr168
16	19563275	19563284	HD	Olfr169
16	19563365	19563374	HD	Olfr169
16	19563444	19563454	HD	Olfr169
16	19563485	19563503	HD	Olfr169
16	19563518	19563532	HD	Olfr169
16	19563887	19563901	HD	Olfr169
16	19564118	19564128	HD	Olfr169
16	19564138	19564147	HD	Olfr169
16	19603352	19603361	HD	Olfr170
16	19603432	19603442	HD	Olfr170
16	19603470	19603493	HD	Olfr170
16	19603875	19603889	HD	Olfr170
16	19604106	19604116	HD	Olfr170
16	19604125	19604134	HD	Olfr170
16	19621402	19621411	HD	Olfr171
16	19621472	19621481	HD	Olfr171
16	19621504	19621522	HD	Olfr171
16	19621523	19621532	HD	Olfr171
16	19621533	19621547	HD	Olfr171
16	19621587	19621599	HD	Olfr171
16	19621723	19621732	HD	Olfr171
16	19621751	19621761	HD	Olfr171
16	19621868	19621877	HD	Olfr171
16	19622015	19622024	HD	Olfr171
16	58731973	58731983	HD	Olfr172
16	58732014	58732023	HD	Olfr172
16	58732029	58732038	HD	Olfr172
16	58732072	58732081	HD	Olfr172
16	58732214	58732228	HD	Olfr172
16	58732292	58732302	HD	Olfr172
16	58732329	58732343	HD	Olfr172
16	58732422	58732436	HD	Olfr172
16	58732479	58732493	HD	Olfr172
16	58769165	58769175	HD	Olfr173
16	58769206	58769215	HD	Olfr173
16	58769490	58769505	HD	Olfr173
16	58769549	58769558	HD	Olfr173
16	58769561	58769570	HD	Olfr173
16	58769581	58769591	HD	Olfr173
16	58769701	58769715	HD	Olfr173
16	58769759	58769773	HD	Olfr173
16	58769880	58769890	HD	Olfr173
16	58770007	58770017	HD	Olfr173
16	58795669	58795678	HD	Olfr175-ps1
16	58795789	58795798	HD	Olfr175-ps1
16	58796172	58796182	HD	Olfr175-ps1
16	58796254	58796268	HD	Olfr175-ps1
16	58796285	58796294	HD	Olfr175-ps1
16	58796316	58796326	HD	Olfr175-ps1
16	58796360	58796369	HD	Olfr175-ps1
16	58843550	58843563	HD	Olfr177
16	58843588	58843598	HD	Olfr177
16	58843699	58843713	HD	Olfr177
16	58843988	58843998	HD	Olfr177
16	58844042	58844051	HD	Olfr177
16	58844246	58844256	HD	Olfr177
16	58844264	58844273	HD	Olfr177
16	58844435	58844444	HD	Olfr177
16	58860997	58861007	HD	Olfr178
16	58861090	58861099	HD	Olfr178
16	58861126	58861138	HD	Olfr178
16	58861212	58861221	HD	Olfr178
16	58861269	58861278	HD	Olfr178
16	58861586	58861595	HD	Olfr178
16	58887536	58887545	HD	Olfr180
16	58887663	58887672	HD	Olfr180
16	58887683	58887692	HD	Olfr180
16	58887718	58887727	HD	Olfr180
16	58888173	58888182	HD	Olfr180
16	58888412	58888421	HD	Olfr180
16	58897695	58897705	HD	Olfr181
16	58898482	58898491	HD	Olfr181
16	58898494	58898503	HD	Olfr181
16	58898530	58898544	HD	Olfr181
16	58898547	58898556	HD	Olfr181
16	58963418	58963432	HD	Olfr183
16	58963675	58963684	HD	Olfr183
16	58963716	58963726	HD	Olfr183
16	58999312	58999321	HD	Olfr186
16	58999352	58999365	HD	Olfr186
16	58999493	58999507	HD	Olfr186
16	58999599	58999612	HD	Olfr186
16	58999798	58999811	HD	Olfr186
16	59000100	59000109	HD	Olfr186
16	59000114	59000123	HD	Olfr186
16	59008864	59008878	HD	Olfr187
16	59008965	59008979	HD	Olfr187
16	59009083	59009092	HD	Olfr187
16	59009356	59009377	HD	Olfr187
16	59046885	59046898	HD	Olfr190
16	59047021	59047035	HD	Olfr190
16	59047046	59047055	HD	Olfr190
16	59047113	59047122	HD	Olfr190
16	59047163	59047172	HD	Olfr190
16	59047439	59047449	HD	Olfr190
16	59058854	59058863	HD	Olfr191
16	59059420	59059433	HD	Olfr191
16	59059547	59059557	HD	Olfr191
16	59059586	59059603	HD	Olfr191
16	59059628	59059638	HD	Olfr191
16	59071009	59071022	HD	Olfr192
16	59071093	59071107	HD	Olfr192
16	59071616	59071626	HD	Olfr192
16	59081181	59081195	HD	Olfr193
16	59081620	59081637	HD	Olfr193
16	59081666	59081675	HD	Olfr193
16	59081708	59081718	HD	Olfr193
16	59089918	59089932	HD	Olfr194
16	59089945	59089954	HD	Olfr194
16	59090012	59090021	HD	Olfr194
16	59090046	59090056	HD	Olfr194
16	59090092	59090105	HD	Olfr194
16	59090294	59090303	HD	Olfr194
16	59090430	59090439	HD	Olfr194
16	59090720	59090730	HD	Olfr194
16	59090804	59090813	HD	Olfr194
16	59115196	59115210	HD	Olfr195
16	59115263	59115277	HD	Olfr195
16	59115304	59115317	HD	Olfr195
16	59115492	59115505	HD	Olfr195
16	59115610	59115619	HD	Olfr195
16	59115692	59115702	HD	Olfr195
16	59115749	59115766	HD	Olfr195
16	59115774	59115798	HD	Olfr195
16	59139350	59139359	HD	Olfr196
16	59139524	59139538	HD	Olfr196
16	59139790	59139799	HD	Olfr196
16	59140036	59140050	HD	Olfr196
16	59140076	59140085	HD	Olfr196
16	59155328	59155342	HD	Olfr197
16	59155360	59155369	HD	Olfr197
16	59155486	59155500	HD	Olfr197
16	59155519	59155532	HD	Olfr197
16	59155608	59155617	HD	Olfr197
16	59155634	59155643	HD	Olfr197
16	59155738	59155756	HD	Olfr197
16	59155856	59155870	HD	Olfr197
16	59155921	59155931	HD	Olfr197
16	59156228	59156248	HD	Olfr197
16	59172520	59172530	HD	Olfr198
16	59172589	59172599	HD	Olfr198
16	59172750	59172760	HD	Olfr198
16	59172943	59172953	HD	Olfr198
16	59173212	59173221	HD	Olfr198
16	59173253	59173263	HD	Olfr198
16	59188647	59188656	HD	Olfr199
16	59188734	59188744	HD	Olfr199
16	59189000	59189009	HD	Olfr199
16	59189201	59189214	HD	Olfr199
16	59189298	59189307	HD	Olfr199
16	59241590	59241599	HD	Olfr201
16	59242107	59242121	HD	Olfr201
16	59255654	59255667	HD	Olfr202
16	59255678	59255688	HD	Olfr202
16	59255798	59255808	HD	Olfr202
16	59255985	59255994	HD	Olfr202
16	59256012	59256022	HD	Olfr202
16	59256193	59256203	HD	Olfr202
16	59256205	59256219	HD	Olfr202
16	59256407	59256416	HD	Olfr202
16	59266612	59266621	HD	Olfr203
16	59266845	59266855	HD	Olfr203
16	59267236	59267250	HD	Olfr203
16	59267459	59267468	HD	Olfr203
16	59267469	59267479	HD	Olfr203
16	59286995	59287005	HD	Olfr204
16	59287064	59287073	HD	Olfr204
16	59287122	59287132	HD	Olfr204
16	59287157	59287173	HD	Olfr204
16	59287186	59287198	HD	Olfr204
16	59287209	59287219	HD	Olfr204
16	59287428	59287437	HD	Olfr204
16	59287442	59287451	HD	Olfr204
16	59287605	59287614	HD	Olfr204
16	59287721	59287730	HD	Olfr204
16	59287757	59287766	HD	Olfr204
16	59299872	59299882	HD	Olfr205
16	59299941	59299950	HD	Olfr205
16	59299998	59300007	HD	Olfr205
16	59300086	59300100	HD	Olfr205
16	59300117	59300126	HD	Olfr205
16	59300132	59300142	HD	Olfr205
16	59300437	59300447	HD	Olfr205
16	59300553	59300562	HD	Olfr205
16	59300681	59300691	HD	Olfr205
16	59318020	59318034	HD	Olfr206
16	59318035	59318049	HD	Olfr206
16	59318112	59318121	HD	Olfr206
16	59318387	59318396	HD	Olfr206
16	59318768	59318785	HD	Olfr206
16	59332744	59332753	HD	Olfr209
16	59332783	59332792	HD	Olfr209
16	59332806	59332815	HD	Olfr209
16	59332944	59332953	HD	Olfr209
16	59333099	59333109	HD	Olfr209
16	59333491	59333500	HD	Olfr209
17	33147892	33147901	HD	Olfr55
17	33148232	33148241	HD	Olfr55
17	33148293	33148302	HD	Olfr55
17	33148381	33148390	HD	Olfr55
17	33148466	33148475	HD	Olfr55
17	33148483	33148492	HD	Olfr55
[truncated: 7,776 more rows]
