# Supplementary material for: Variation in olfactory neuron repertoires is genetically controlled and environmentally modulated
Source: eLife. 2017 Apr 25;6:e21476. doi: 10.7554/eLife.21476 (PMC5404925; doi:10.7554/eLife.21476)
Supplement: Figure 5—source data 1. — Excel workbook containing the normalized expression data for all OR genes in control and mice exposed to the mixture of (R)-carvone, heptanal, acetophenone and eugenol; along with the results of the differential expression analysis. DOI: http://dx.doi.org/10.7554/eLife.21476.016 [file elife-21476-fig5-data1.xlsx]

## Sheet: OR expr odor-exposed mice
OR gene normalized expression estimates for odor-exposed mice and controls
B6 animals were exposed to a mixture of (R)-carvone, heptanal, acetophenone and eugenol for 24 weeks.
RNAseq counts for the OR repertoire have been normalized to account for depth of sequencing.
Further normalization was performed to account for OSN abundance in WOM samples.
Data is not normalized to account for gene length.
	gene	chr	start	end	strand	length	control1	control2	control3	control4	control5	control6	exposed1	exposed2	exposed3	exposed4	exposed5	exposed6	control_mean	exposed_mean
CUFFORG_0244	Olfr1507	14	52486908	52495754	-	4710	14648.8	15628.4	12195.8	12116.5	14722.6	17133.8	14854.9	14737.3	15306.6	13406.6	9449.34	11113.5	14407.6	13144.7
CUFFORG_1066	Olfr536	7	140500849	140507396	-	4289	7136.47	7329.89	6671.31	5848.95	7218.69	5705	6416.09	6959.06	7226.46	5935.22	5210.88	6076.55	6651.72	6304.04
CUFFORG_0934	Olfr533	7	140463370	140468126	+	2886	5560.41	6312.73	6486.76	5166.32	4828.43	5289.73	4591.67	3827.61	4409.57	3577.36	3937.07	3872.57	5607.4	4035.98
CUFFORG_0208	Olfr727	14	50123107	50131883	+	2918	5252.99	4991.18	4103.9	4219.65	5336.73	5382.01	4360.54	6179.19	5334.81	4871.7	3689.41	4756.92	4881.08	4865.43
CUFFORG_0256	Olfr166	16	19483694	19490302	+	4801	3928.91	3988.51	3806.05	3212.29	3338.73	3169.62	4247.5	3866.05	3876.43	3477.31	3967.12	3709.34	3574.02	3857.29
CUFFORG_0690	Olfr1228	2	89247964	89254062	-	3260	3201.5	2852.84	2685.86	1955.28	2361.81	2934.22	2853.14	3041.76	2944.44	2326.35	2008.6	2610.97	2665.25	2630.88
CUFFORG_0946	Olfr309	7	86304474	86313708	-	4382	2041.96	2356.62	2181.14	2219.95	2098.31	2056.77	2230.47	1773.29	2088.03	1817.43	2229.85	1897.11	2159.12	2006.03
CUFFORG_0689	Olfr1226	2	89188839	89200055	-	8087	2138.95	2518.61	1963.11	1756.31	1770.43	1994.99	2067.55	1891.17	1803.24	1645.7	1559.71	1622.88	2023.73	1765.04
CUFFORG_0312	Olfr124	17	37799886	37808617	+	6214	2158.87	2031.77	1716.76	1654.95	2134.99	1790.88	1376.05	1429.05	1455.01	1251.01	949.668	1105.62	1914.7	1261.07
CUFFORG_0227	Olfr728	14	50133758	50142680	-	7087	1883.49	2738.59	1961.39	1572.98	1696.31	1590.67	2354.88	1616.98	2045.52	1477.9	1655.32	1630.86	1907.24	1796.91
CUFFORG_0255	Olfr15	16	3830878	3844747	+	12865	2154.54	2024.95	1882.42	1713.76	1685.83	1656.37	1850.31	1698.12	1832.94	1630.73	1563.36	1738.96	1852.98	1719.07
CUFFORG_0213	Olfr741	14	50472738	50488338	+	3406	1841.92	2089.75	1566.54	1427.2	1825.07	1675.92	1628.65	1849.31	1556.24	1681.93	1713.59	1811.5	1737.73	1706.87
CUFFORG_0717	Olfr1264	2	90019102	90025490	-	3648	1298.96	1847.61	1493.58	1411.56	1876.73	1830.76	2148.38	2256.76	2366.75	1688.24	1483.23	1720.82	1626.53	1944.03
CUFFORG_0106	Olfr1384	11	49506724	49517345	+	4437	1555.29	1457.96	1757.1	1600.51	1230.69	1573.47	1259.85	849.062	1025.12	1076.91	1262.89	938.035	1529.17	1068.64
CUFFORG_0243	Olfr1508	14	52456154	52467532	-	8503	1660.93	1681.35	1418.04	1360.88	1444.79	1571.9	2226.69	2136.32	2027.97	1391.24	1119.02	1289.89	1522.98	1698.52
CUFFORG_0258	Olfr195	16	59147058	59150777	+	2069	1446.17	1669.41	1181.13	1382.15	1673.11	1578.94	1298.37	1455.53	1598.08	1310.1	1351.21	1474.16	1488.49	1414.58
CUFFORG_0812	Olfr455	6	42535659	42547641	-	4401	1478.21	1792.19	1465.25	1324.59	1554.83	1311.48	1674.75	1363.28	1520.47	1378.63	1160.91	1479.96	1487.76	1429.67
CUFFORG_0226	Olfr726	14	50083570	50090953	-	1774	1672.19	1441.76	1502.16	1241.37	1351.96	1440.52	1271.22	1544.37	1423.97	1308.52	1373.06	1379.12	1441.66	1383.38
CUFFORG_0518	Olfr1257	2	89878437	89883026	+	2761	1621.1	1795.6	1455.81	986.713	1485.96	1258.31	1679.17	1509.35	1756	1414.87	1207.34	1473.43	1433.91	1506.7
CUFFORG_0541	Olfr1301	2	111751006	111758945	+	1207	1456.56	1193.65	1314.18	1328.34	1439.55	1752.56	1203.65	1340.22	1128.38	1332.15	1556.07	1345.75	1414.14	1317.7
CUFFORG_1223	Olfr1192-ps1	2	88648509	88659772	+	6657	1438.38	1674.53	1198.3	1139.38	1240.42	1500.74	1041.35	1445.28	1110.83	1512.56	914.158	1212.99	1365.29	1206.2
CUFFORG_0803	Olfr211	6	116489012	116498221	+	4959	1112.77	1342.01	1142.5	1424.07	1396.13	1535.93	1259.85	1085.67	1253.9	1536.19	1790.07	1565.57	1325.57	1415.21
CUFFORG_0805	Olfr213	6	116538382	116544354	+	4249	1352.65	1418.74	1636.93	1109.97	1083.96	1273.95	1517.51	1334.24	1300.47	1218.71	1300.22	1165.83	1312.7	1306.16
CUFFORG_1249	Olfr1348	7	6500610	6508779	-	1956	1479.08	1579.89	1315.89	1021.13	1276.35	1072.96	1827.57	1702.39	1804.59	1039.1	1095.35	1120.13	1290.88	1431.52
CUFFORG_0108	Olfr1382	11	49528247	49538691	+	4633	1158.67	1385.49	1170.83	1272.03	1188.02	1191.05	1463.2	1300.93	1347.71	1293.55	1245.59	1313.1	1227.68	1327.35
CUFFORG_1035	Olfr6	7	106953261	106963937	-	5288	1191.58	1383.79	1185.42	1089.33	1243.42	1254.4	1003.46	910.563	988.678	1065.09	1089.89	1078.78	1224.65	1022.74
CUFFORG_0520	Olfr1260	2	89974459	89979934	+	2704	1265.19	1398.28	1078.98	1040.52	1152.09	1267.69	1470.77	1511.91	1670.97	1191.14	1203.7	1276.11	1200.46	1387.43
CUFFORG_0264	Olfr168	16	19529278	19535556	-	2317	1374.3	1488.66	1342.5	839.676	1084.71	1065.14	1202.39	1206.97	1281.57	1292.77	1328.44	1299.32	1199.16	1268.57
CUFFORG_0368	Olfr1463	19	13231339	13235812	+	1716	1131.83	918.262	1143.36	1319.58	1137.86	1205.91	1186.6	1077.98	914.443	901.233	1317.52	1225.32	1142.8	1103.85
CUFFORG_0392	Olfr1426	19	12086752	12092013	-	3195	1331.86	1180.01	1388.85	1069.93	878.101	1004.92	1146.18	901.167	1145.92	959.53	1218.27	1087.48	1142.28	1076.43
CUFFORG_0150	Olfr1372-ps1	11	52154722	52168159	-	9813	795.828	1334.34	1084.99	1136.25	1185.77	1107.37	1437.94	934.48	1574.46	1001.28	896.858	1136.09	1107.43	1163.52
CUFFORG_0265	Olfr169	16	19564889	19571809	-	2485	1362.17	1503.15	1114.17	794	970.178	897.002	1333.11	1128.38	1346.36	1048.55	936.011	968.505	1106.78	1126.82
CUFFORG_0157	Olfr329-ps	11	58539801	58546441	-	4582	1145.68	1158.7	1053.23	877.217	1262.13	1096.42	1477.09	1757.06	1864.65	947.713	806.717	993.897	1098.9	1307.86
CUFFORG_0667	Olfr1195	2	88680751	88689222	-	4085	1196.77	1191.1	877.262	851.564	1027.82	994.758	1288.9	1496.54	1423.97	1000.49	812.18	881.449	1023.21	1150.59
CUFFORG_0212	Olfr740	14	50445545	50456933	+	4103	981.146	1182.57	1056.66	934.781	1060.76	884.49	973.78	903.73	895.547	1170.66	1227.38	1021.46	1016.73	1032.09
CUFFORG_0700	Olfr1240	2	89436294	89442998	-	4603	953.435	949.808	862.669	1036.77	1101.18	1035.42	1055.24	782.435	1039.29	1003.65	1222.82	1088.93	989.881	1032.06
CUFFORG_0022	Olfr220	1	174442075	174454825	+	6421	1024.44	1090.49	1097.86	895.362	783.778	882.926	1191.02	1093.36	1211.38	933.532	1025.24	979.387	962.477	1072.32
CUFFORG_0247	Olfr281	15	98452059	98460395	+	5065	1129.23	943.84	845.502	678.248	1092.95	997.886	938.416	1068.59	1042.67	1110	815.823	1247.81	947.942	1037.22
CUFFORG_0158	Olfr328	11	58550854	58555630	-	2926	1030.51	1151.02	1215.46	617.556	843.666	764.837	1132.29	1000.25	1194.51	626.294	548.131	769	937.175	878.413
CUFFORG_1032	Olfr706	7	106882589	106888162	-	4931	1132.69	920.82	951.082	986.713	746.349	877.451	794.433	826.853	742.352	884.689	845.87	734.178	935.851	804.729
CUFFORG_0791	Olfr449	6	42834336	42839668	+	2127	880.693	1052.12	1005.16	856.569	854.895	936.886	820.956	897.75	946.837	898.87	912.337	914.82	931.054	898.595
CUFFORG_0250	Olfr286	15	98224225	98234599	-	4495	1014.92	1063.21	842.068	805.888	889.33	868.849	811.484	872.979	774.746	701.134	620.062	736.354	914.043	752.793
CUFFORG_1062	Olfr60	7	140343833	140362323	-	3999	819.209	1010.34	883.27	889.105	991.887	813.324	1013.57	919.105	944.137	959.53	1058.93	1078.05	901.19	995.553
CUFFORG_0215	Olfr743	14	50521839	50535038	+	2286	965.559	962.597	745.072	852.815	981.407	896.22	774.225	903.73	709.959	789.367	755.728	1013.48	900.612	824.415
CUFFORG_0735	Olfr1294	2	111532725	111540226	-	5723	877.23	900.357	869.536	912.881	818.962	990.065	898.631	828.561	782.169	768.884	1023.42	844.449	894.839	857.686
CUFFORG_0220	Olfr1509	14	52442990	52453332	+	3300	1182.05	867.958	862.669	686.382	921.52	807.067	1237.12	1517.04	1372	758.643	611.867	841.548	887.941	1056.37
CUFFORG_0935	Olfr535	7	140484216	140497104	+	5215	1098.05	1087.08	1015.46	714.538	760.572	638.146	1240.91	1025.88	1077.09	725.556	880.469	790.039	885.641	956.656
CUFFORG_0263	Olfr167	16	19509558	19522266	-	7435	788.9	986.471	899.58	735.811	869.867	979.899	919.471	817.457	803.09	758.643	797.612	766.824	876.755	810.516
CUFFORG_0522	Olfr1262	2	90000145	90008468	+	6504	981.146	960.892	900.438	800.257	819.711	790.645	1023.04	879.812	904.32	817.727	857.706	952.545	875.515	905.858
CUFFORG_0944	Olfr1349	7	6513269	6522888	-	5069	805.354	1068.32	908.163	824.033	877.353	760.145	872.74	874.687	819.287	896.506	925.084	916.997	873.895	884.217
CUFFORG_0617	Olfr1097	2	86886773	86892216	-	4723	883.291	1071.73	819.751	687.633	732.874	840.695	802.011	772.185	825.361	937.471	628.256	887.252	839.329	808.756
CUFFORG_0393	Olfr1427	19	12098006	12103334	-	4683	866.838	898.652	751.08	867.832	755.332	803.157	808.958	712.392	745.052	751.553	1010.67	842.998	823.815	811.938
CUFFORG_0048	Olfr788	10	129470998	129476618	+	4747	802.756	842.379	827.476	825.285	722.393	905.605	694.655	688.475	698.486	837.422	816.733	828.489	820.982	760.71
CUFFORG_0355	Olfr1440	19	12387286	12401584	+	7616	909.271	925.083	981.126	724.549	631.814	685.069	831.692	597.931	649.221	674.349	788.507	650.023	809.485	698.62
CUFFORG_0154	Olfr332	11	58487940	58492646	-	3527	832.199	807.422	927.048	768.347	727.634	736.684	767.278	615.014	691.063	717.678	744.802	672.513	799.889	701.391
CUFFORG_1031	Olfr705	7	106872239	106876891	-	2716	859.044	663.331	845.502	937.283	744.851	724.171	1005.36	794.394	790.268	793.306	946.026	850.253	795.697	863.267
CUFFORG_0206	Olfr31	14	14322828	14331791	+	4194	736.076	722.161	697.003	829.039	924.514	762.491	852.531	1040.4	1033.22	890.992	981.536	914.095	778.547	952.129
CUFFORG_0516	Olfr1212	2	88953891	88961313	+	5712	879.827	985.618	787.132	578.137	744.851	688.197	696.55	797.81	844.932	820.878	752.997	831.391	777.294	790.76
CUFFORG_0519	Olfr1258	2	89927307	89933646	+	4412	828.735	667.594	878.12	801.509	704.427	757.017	745.176	658.578	621.551	680.651	824.017	714.59	772.9	707.427
CUFFORG_0676	Olfr1213	2	88972144	88980257	-	2499	791.498	890.126	678.977	689.51	848.906	738.248	713.6	660.286	739.653	929.593	734.787	831.391	772.877	768.218
CUFFORG_0228	Olfr729	14	50144731	50152910	-	4285	857.312	926.788	672.968	656.349	727.634	767.183	764.752	874.687	824.686	768.096	603.672	753.04	768.039	764.822
CUFFORG_0523	Olfr1263	2	90012153	90018526	+	4480	787.169	820.212	783.699	685.13	851.152	661.608	834.218	1048.09	1018.37	697.983	675.603	798.745	764.828	845.501
CUFFORG_0511	Olfr1193	2	88675628	88681143	+	3690	708.365	815.948	694.427	713.286	842.917	678.813	754.648	914.834	905.67	775.974	935.1	835.018	742.293	853.541
CUFFORG_0804	Olfr212	6	116506516	116517967	+	2806	822.673	811.685	709.02	715.163	674.483	683.505	894.842	768.768	790.268	711.375	847.691	799.47	736.088	802.069
CUFFORG_0521	Olfr1261	2	89991238	89996189	+	3252	607.046	692.32	576.83	948.546	762.069	791.427	823.482	805.498	816.588	755.492	893.216	1166.56	729.706	876.806
CUFFORG_0902	Olfr701	7	106814144	106823460	+	6067	741.272	653.952	800.008	832.793	675.232	674.12	753.385	667.974	718.057	704.285	727.502	751.589	729.563	720.466
CUFFORG_0694	Olfr1232	2	89325037	89329650	-	2316	650.345	605.354	819.751	834.044	684.215	755.453	747.07	637.223	607.379	804.335	777.581	742.883	724.86	719.412
CUFFORG_0515	Olfr1206	2	88863231	88867753	+	3303	799.292	803.159	608.59	661.98	640.797	823.49	733.177	968.648	726.156	872.873	668.319	792.941	722.885	793.685
CUFFORG_1065	Olfr532	7	140415710	140421639	-	4232	676.324	732.393	726.187	761.464	655.02	745.286	781.803	695.308	690.388	723.98	633.719	709.512	716.112	705.785
CUFFORG_0817	Olfr291	7	84853573	84859612	+	3451	746.468	590.859	644.642	913.507	751.589	609.993	846.848	594.514	596.581	586.904	894.127	861.861	709.51	730.139
CUFFORG_0126	Olfr314	11	58782952	58788768	+	2724	700.571	877.336	805.158	549.356	735.868	574.019	853.163	976.335	949.536	631.021	605.493	692.826	707.051	784.729
CUFFORG_0059	Olfr820	10	130012634	130021066	+	4875	668.53	724.719	724.471	661.354	701.433	759.363	596.772	505.679	580.385	746.826	895.948	867.665	706.645	698.879
CUFFORG_0291	Olfr55	17	33168447	33180753	+	4781	767.251	792.928	908.163	620.684	506.05	571.673	635.925	595.368	608.729	607.387	654.661	618.102	694.458	620.029
CUFFORG_0711	Olfr1252	2	89719575	89725012	-	4625	749.066	784.402	654.942	673.868	509.044	792.991	1000.94	848.207	817.263	578.239	724.771	646.396	694.052	769.302
CUFFORG_0201	Olfr1364	13	21571813	21581759	-	3119	739.54	821.917	770.823	738.94	526.262	553.686	1179.65	1019.04	990.028	1002.07	966.968	957.623	691.861	1019.23
CUFFORG_0691	Olfr1229	2	89280476	89288014	-	3742	709.231	749.445	734.771	553.735	738.114	636.582	701.602	672.245	680.265	712.951	689.261	809.627	686.98	710.992
CUFFORG_0257	Olfr183	16	58995357	59001441	+	2411	928.322	824.475	863.528	416.084	630.316	456.713	163.56	758.518	788.243	532.547	404.269	501.301	686.573	524.74
CUFFORG_0716	Olfr1259	2	89940532	89948664	-	4557	670.262	642.868	718.462	780.861	625.076	659.262	714.232	659.432	680.94	697.195	709.292	819.783	682.799	713.479
CUFFORG_0394	Olfr1428	19	12107355	12116021	-	2659	710.097	734.95	733.913	676.371	568.932	653.787	776.119	747.413	772.721	695.62	623.704	585.456	679.675	700.172
CUFFORG_0933	Olfr527	7	140334017	140338551	+	3362	713.561	741.771	723.612	656.974	596.63	608.429	938.416	860.166	998.801	650.715	824.017	711.688	673.496	830.634
CUFFORG_0619	Olfr1099	2	86955168	86960693	-	4836	705.767	727.277	704.728	649.466	527.01	673.338	672.553	682.495	532.469	624.718	636.451	634.788	664.598	630.579
CUFFORG_0687	Olfr1224-ps1	2	89155336	89160428	-	2386	724.819	675.268	782.84	607.545	568.932	603.737	594.878	673.099	492.652	480.553	591.836	488.243	660.523	553.543
CUFFORG_0685	Olfr1222	2	89122885	89133052	-	3948	605.314	666.742	653.225	707.029	584.652	732.773	529.201	505.679	562.163	627.869	673.782	610.122	658.289	584.803
CUFFORG_1064	Olfr531	7	140399045	140402918	-	3874	722.221	671.005	798.291	595.657	604.864	556.814	808.326	633.807	525.046	612.901	804.896	658.729	658.142	673.951
CUFFORG_0908	Olfr17	7	107093220	107098750	+	2608	731.746	654.805	671.251	656.349	601.87	632.672	548.778	561.201	517.622	707.436	706.561	631.886	658.116	612.247
CUFFORG_0229	Olfr730	14	50183296	50188198	-	4903	782.839	835.558	737.346	539.345	416.218	569.327	508.993	456.136	697.811	565.634	479.842	469.38	646.772	529.633
CUFFORG_0232	Olfr733	14	50295512	50301522	-	4073	592.325	602.796	713.312	642.583	639.3	574.801	697.813	611.598	520.322	593.207	716.576	597.063	627.519	622.763
CUFFORG_0931	Olfr523	7	140173217	140178758	+	5279	694.51	741.771	811.167	549.356	486.586	478.61	555.724	564.617	686.339	532.547	529.92	562.241	627	571.898
CUFFORG_1036	Olfr711	7	106970681	106975451	-	3735	609.644	647.984	509.876	614.427	736.617	642.839	642.872	678.224	806.465	596.358	554.504	639.866	626.898	653.048
CUFFORG_1061	Olfr524	7	140198499	140205964	-	5059	671.994	737.508	623.182	554.361	595.132	548.212	312.595	327.154	290.867	222.157	203.045	238.68	621.732	265.75
CUFFORG_1088	Olfr868	9	20098626	20104754	+	4253	809.684	422.895	659.234	586.897	522.519	715.569	489.416	538.138	624.251	577.451	634.63	677.591	619.466	590.246
CUFFORG_0451	Olfr1015	2	85782005	85787814	+	2497	693.644	530.324	695.286	651.343	509.044	560.724	502.046	526.179	483.879	516.003	578.178	557.163	606.727	527.241
CUFFORG_0718	Olfr140	2	90049380	90063838	-	3818	734.344	639.458	643.783	593.78	473.86	531.789	560.776	421.114	529.095	553.029	578.178	510.007	602.836	525.367
CUFFORG_0095	Olfr1395	11	49142274	49150453	+	2984	471.089	428.863	533.911	763.342	678.226	727.299	777.382	697.016	629.65	612.114	796.702	775.53	600.455	714.732
CUFFORG_0033	Olfr1352	10	78981050	78987903	+	4356	575.005	584.891	533.911	730.806	585.401	580.275	594.878	471.511	556.089	619.992	757.549	665.983	598.381	611
CUFFORG_0251	Olfr285	15	98309074	98317353	-	5459	602.716	636.9	613.74	531.211	624.328	575.583	581.616	621.848	586.458	683.803	653.751	675.414	597.413	633.815
CUFFORG_0514	Olfr1205	2	88829737	88837104	+	6150	691.912	630.079	466.957	514.317	601.121	641.275	361.221	515.075	408.294	316.692	230.361	342.423	590.944	362.344
CUFFORG_0214	Olfr742	14	50503600	50517145	+	2318	674.592	646.279	569.963	441.111	594.384	551.34	541.2	638.078	626.95	575.087	539.936	608.671	579.611	588.32
CUFFORG_0351	Olfr1420	19	11886559	11898079	+	3134	599.253	589.154	539.061	537.468	552.463	644.403	551.304	564.617	716.033	547.515	569.983	580.378	576.967	588.305
CUFFORG_0159	Olfr224	11	58565856	58569255	-	2148	455.501	697.436	594.856	499.3	640.048	571.673	816.536	802.936	833.459	495.521	417.927	490.419	576.469	642.8
CUFFORG_0344	Olfr117	17	37657600	37663782	-	3533	595.789	572.102	580.263	677.622	439.425	581.839	673.184	606.473	488.603	617.628	795.791	650.023	574.507	638.617
CUFFORG_0177	Olfr392	11	73811740	73817049	-	3904	583.665	592.564	536.486	601.288	555.457	574.019	572.143	414.281	503.45	565.634	570.894	517.262	573.913	523.944
CUFFORG_0195	Olfr1359	13	21698111	21706833	+	4440	643.417	707.667	571.679	458.631	580.909	478.61	340.381	331.424	278.72	230.035	270.423	237.955	573.486	281.49
CUFFORG_0161	Olfr318	11	58718320	58724007	-	3422	603.582	579.775	564.812	539.345	550.217	539.609	525.412	468.949	498.051	533.335	488.037	567.319	562.89	513.517
CUFFORG_1233	Olfr239	17	33191302	33204011	+	5278	618.304	699.141	683.269	489.289	404.241	480.174	452.157	443.323	431.239	431.71	478.021	470.106	562.403	451.093
CUFFORG_0722	Olfr32	2	90136073	90142293	-	3348	607.046	477.462	632.624	517.445	573.423	545.865	459.104	484.324	418.417	582.965	655.572	616.651	558.978	536.172
CUFFORG_0669	Olfr1197	2	88725972	88732459	-	4091	619.17	569.544	545.928	515.568	532.251	566.981	656.765	547.534	574.311	548.303	578.178	597.063	558.24	583.692
CUFFORG_0276	Olfr190	16	59067102	59077951	-	8224	449.439	509.861	405.154	589.4	762.818	630.326	492.574	546.68	579.71	565.634	504.426	597.063	557.833	547.681
CUFFORG_0629	Olfr1110	2	87134149	87140300	-	2683	584.531	483.43	631.766	609.422	559.949	416.828	620.138	496.283	495.352	523.093	615.509	466.479	547.654	536.142
CUFFORG_0175	Olfr389	11	73774849	73780713	-	3490	591.459	467.231	409.446	526.831	565.189	719.479	542.463	375.842	393.447	510.489	425.211	475.184	546.606	453.773
CUFFORG_0002	Olfr1412	1	92585779	92591375	+	3663	525.645	583.186	486.7	593.78	511.29	549.776	544.989	440.76	473.756	590.843	698.366	613.024	541.729	560.29
CUFFORG_0078	Olfr805	10	129721221	129729415	-	3339	574.139	567.839	548.503	468.016	519.524	545.083	390.27	444.177	478.48	533.335	496.231	617.377	537.184	493.312
CUFFORG_0197	Olfr1370	13	21069334	21074947	-	4322	472.821	438.242	422.322	719.543	571.177	559.942	485.627	378.405	462.283	516.791	554.504	489.694	530.675	481.217
CUFFORG_0135	Olfr390	11	73782964	73790446	+	3772	539.501	494.514	545.07	593.154	432.687	574.801	568.986	456.136	518.297	372.625	466.184	473.733	529.954	475.994
CUFFORG_1069	Olfr374	8	72106920	72118200	+	8054	560.284	519.24	654.084	538.719	461.134	430.905	599.298	507.387	595.907	467.948	459.811	480.988	527.394	518.556
CUFFORG_0163	Olfr222	11	59570258	59576050	-	2347	562.016	582.333	603.439	473.647	451.402	491.122	428.792	439.906	428.54	476.614	585.462	479.537	527.327	473.142
CUFFORG_0710	Olfr1251	2	89665873	89671932	-	3126	470.223	459.557	431.764	611.925	479.1	702.274	376.377	383.53	359.029	591.631	569.073	579.652	525.807	476.549
CUFFORG_0504	Olfr1183	2	88452873	88465788	+	5191	688.448	558.46	430.047	386.051	447.659	636.582	527.938	419.406	709.959	553.817	488.947	442.538	524.541	523.767
CUFFORG_0148	Olfr1396	11	49109982	49114874	-	4247	630.428	540.555	622.324	422.341	463.38	464.533	634.031	661.141	698.486	497.096	605.493	512.183	523.927	601.405
CUFFORG_1023	Olfr693	7	106675005	106680584	-	4015	458.965	492.809	488.417	577.512	589.144	534.135	431.949	515.075	458.234	511.276	676.514	554.261	523.497	524.551
CUFFORG_1220	Olfr1281	2	111328421	111329338	+	918	527.377	630.932	480.691	376.04	515.033	570.891	644.135	779.018	720.757	440.375	345.996	443.263	516.827	562.257
CUFFORG_0183	Olfr43	11	74205664	74211369	-	2194	546.428	622.406	534.769	516.194	399.749	480.956	467.945	441.615	528.42	475.038	555.415	516.536	516.75	497.495
CUFFORG_0273	Olfr181	16	58924707	58928755	-	2359	549.892	505.598	573.396	547.479	448.408	459.059	567.091	496.283	446.761	416.741	489.858	541.928	513.972	493.11
CUFFORG_0005	Olfr12	1	92617808	92623412	+	4138	490.14	552.492	479.833	463.01	586.898	505.981	530.464	447.594	438.663	425.407	543.578	524.516	513.059	485.037
CUFFORG_0386	Olfr1417	19	11826803	11839219	-	3582	560.284	509.861	599.148	466.765	407.984	517.712	614.454	381.821	624.251	562.483	560.878	517.262	510.292	543.525
CUFFORG_1213	Olfr1326-ps1	X	74569375	74574888	-	3415	626.098	587.449	537.344	420.464	425.202	459.059	445.842	487.741	530.445	452.98	472.558	517.987	509.269	484.592
CUFFORG_1251	Olfr1346	7	6467101	6478112	+	4549	613.108	434.831	407.729	516.194	561.446	519.276	476.155	589.389	525.046	585.329	440.69	560.064	508.764	529.445
CUFFORG_0942	Olfr541	7	140697274	140705606	+	1639	520.449	512.419	517.602	480.53	549.468	447.328	673.184	527.887	537.868	514.428	702.919	570.221	504.633	587.751
CUFFORG_0675	Olfr1211	2	88926876	88938111	-	4244	615.706	569.544	424.039	402.319	482.095	514.584	412.373	505.679	469.707	503.399	396.075	483.89	501.381	461.853
CUFFORG_0270	Olfr177	16	58870955	58874693	-	2326	469.357	437.389	489.275	591.903	443.916	570.891	416.793	467.24	487.253	499.46	529.01	589.083	500.455	498.14
CUFFORG_0701	Olfr1241	2	89481314	89487126	-	2446	384.492	503.04	436.914	515.568	521.022	639.71	673.184	481.761	469.707	532.547	494.41	531.771	500.124	530.563
CUFFORG_0021	Olfr414	1	174424064	174434747	+	4526	551.624	564.428	496.142	411.704	509.044	426.213	426.266	445.031	436.638	421.468	455.258	456.322	493.193	440.164
CUFFORG_0947	Olfr308	7	86318969	86325630	-	4240	423.46	518.387	434.339	607.545	491.078	480.956	458.472	407.447	375.225	418.317	488.037	434.558	492.628	430.343
CUFFORG_0715	Olfr48	2	89842598	89848198	-	3098	507.46	582.333	606.015	344.755	487.335	426.213	491.311	423.677	443.387	376.564	403.359	422.95	492.352	426.875
CUFFORG_0939	Olfr53	7	140646452	140653103	+	1358	409.605	394.759	519.318	581.892	517.279	525.532	579.721	628.681	577.685	590.056	675.603	704.433	491.397	626.03
CUFFORG_0706	Olfr1247	2	89605248	89614136	-	5798	462.429	505.598	515.885	469.893	434.933	558.378	526.675	473.219	514.923	473.462	460.721	478.812	491.186	487.969
CUFFORG_0277	Olfr191	16	59082908	59089807	-	3763	501.398	548.229	405.154	401.067	508.296	561.506	577.827	597.931	432.589	519.942	671.961	612.298	487.608	568.758
CUFFORG_0222	Olfr722	14	49894085	49901999	-	1813	418.264	474.052	377.686	539.97	535.994	574.801	381.429	363.884	410.318	375.776	396.985	385.951	486.794	385.724
CUFFORG_0672	Olfr1200	2	88763468	88770647	-	5198	540.366	562.723	626.616	351.638	407.984	390.239	564.565	415.989	522.346	386.018	490.768	429.479	479.928	468.194
CUFFORG_1161	Olfr24	9	18751507	18763986	-	4383	583.665	468.083	455.798	473.647	428.196	394.149	297.439	390.363	361.728	489.218	416.106	391.029	467.257	390.981
CUFFORG_0528	Olfr1278	2	111290136	111298886	+	6917	478.882	427.158	419.747	339.75	547.222	577.147	365.01	408.301	689.038	412.803	306.844	314.855	464.984	416.142
CUFFORG_0818	Olfr290	7	84913075	84919351	+	4109	503.996	445.063	444.64	517.445	415.47	454.366	447.737	417.697	369.152	383.654	553.594	408.441	463.497	430.046
CUFFORG_1222	Olfr1191-ps1	2	88640542	88648438	+	5933	414.801	530.324	497.859	419.838	481.346	434.815	541.2	495.428	500.076	471.099	468.916	494.046	463.164	495.127
CUFFORG_1151	Olfr969	9	39791053	39796609	+	1463	645.149	370.886	401.721	524.328	500.81	331.586	166.717	255.402	207.859	333.236	276.797	292.365	462.413	255.396
CUFFORG_0749	Olfr1312	2	112040308	112050236	-	4348	315.214	435.684	291.848	556.864	591.389	576.365	532.99	536.429	647.196	616.84	583.641	702.982	461.227	603.347
CUFFORG_0207	Olfr721-ps1	14	14401298	14410095	+	3105	462.429	464.673	448.073	406.698	516.53	467.661	499.52	524.471	629.65	529.396	515.352	488.968	461.011	531.226
CUFFORG_0098	Olfr1392	11	49285282	49295891	+	3691	494.47	493.662	440.348	463.01	401.247	472.353	587.931	439.052	526.395	608.175	571.804	514.36	460.848	541.286
CUFFORG_0936	Olfr46	7	140601269	140612913	+	3050	471.955	527.766	503.009	407.95	446.162	391.803	472.997	493.72	539.218	452.98	451.616	427.303	458.108	472.972
CUFFORG_0480	Olfr1123	2	87416639	87423514	+	5566	531.707	451.884	499.576	473.021	340.61	436.38	438.264	442.469	400.195	377.352	518.084	454.871	455.53	438.539
CUFFORG_0616	Olfr1096-ps1	2	86868743	86874802	-	5304	458.099	445.915	516.743	469.267	364.565	473.135	406.689	357.05	407.619	371.05	457.99	415.695	454.621	402.682
CUFFORG_1131	Olfr921	9	38773088	38778846	+	4012	358.512	457.852	363.952	457.379	485.838	602.172	443.316	502.262	433.264	555.393	511.71	543.379	454.284	498.221
CUFFORG_0436	Olfr360	2	37065706	37069260	+	1503	542.098	451.884	468.674	394.81	422.207	441.854	413.636	343.383	417.742	393.108	499.873	528.869	453.588	432.768
CUFFORG_0275	Olfr187	16	59035780	59039749	-	1087	426.924	480.02	531.336	401.067	443.916	418.393	446.474	481.761	469.707	396.259	465.274	396.833	450.276	442.718
CUFFORG_0815	Olfr1336	7	6456031	6466817	+	7019	514.387	580.628	412.88	396.687	396.006	377.726	587.299	470.657	475.106	379.715	317.77	399.735	446.386	438.38
CUFFORG_0156	Olfr330	11	58527186	58534834	-	2834	415.667	451.884	411.163	488.664	429.693	442.636	724.968	510.804	595.232	386.018	472.558	439.636	439.951	521.536
CUFFORG_0738	Olfr1297	2	111615233	111626471	-	6972	450.305	457.852	497.001	369.157	418.464	436.38	647.924	446.74	441.362	344.265	403.359	316.306	438.193	433.326
CUFFORG_0317	Olfr130	17	38063908	38074252	+	6359	429.522	423.748	490.992	407.95	442.419	429.341	342.907	395.488	442.712	419.893	452.527	459.949	437.329	418.913
CUFFORG_0272	Olfr180	16	58913895	58918615	-	2815	472.821	345.307	520.177	455.502	374.297	426.213	407.952	332.279	348.906	430.922	529.01	393.206	432.386	407.046
CUFFORG_0422	Olfr342	2	36524998	36530790	+	3829	386.223	379.412	402.579	455.502	413.973	501.289	448.368	384.384	447.436	428.558	454.348	411.343	423.163	429.073
CUFFORG_0353	Olfr235	19	12261032	12270387	+	3578	523.047	395.611	528.761	389.179	315.158	376.944	318.91	322.883	333.384	386.805	367.849	279.307	421.45	334.856
CUFFORG_0358	Olfr1443	19	12678112	12683843	+	4389	430.388	421.19	381.12	401.693	491.078	387.893	428.792	568.034	523.696	460.07	466.184	533.222	418.893	496.666
CUFFORG_0192	Olfr1369-ps1	13	21111483	21119095	+	4002	457.233	441.652	357.943	354.766	445.414	452.802	380.166	518.491	516.272	363.959	356.922	377.245	418.302	418.843
CUFFORG_1076	Olfr835	9	19032748	19037695	+	2702	498.8	419.484	323.608	394.185	434.185	426.213	262.706	348.508	307.064	365.535	403.359	368.54	416.079	342.619
CUFFORG_0438	Olfr365	2	37188165	37206010	+	5839	410.471	445.063	398.287	409.201	390.766	424.649	325.225	313.487	356.329	412.803	460.721	453.42	413.073	386.997
CUFFORG_0193	Olfr263	13	21129639	21136296	+	4022	455.501	418.632	351.076	357.269	460.385	429.341	414.267	478.345	503.45	445.89	401.538	409.892	412.034	442.23
CUFFORG_0052	Olfr794	10	129567655	129573110	+	3044	479.748	334.223	439.489	418.586	396.755	397.277	389.007	354.488	388.048	332.448	319.591	400.461	411.013	364.007
CUFFORG_0347	Olfr131	17	38081624	38088721	-	1840	459.831	426.305	456.657	386.676	369.806	344.099	309.437	403.176	342.157	487.643	484.395	494.046	407.229	420.142
CUFFORG_0389	Olfr1423	19	12031787	12041317	-	5571	445.976	489.399	461.807	364.151	325.639	354.265	444.579	326.299	383.999	328.509	440.69	407.715	406.873	388.632
CUFFORG_0733	Olfr1290	2	111487528	111493829	-	2729	365.44	318.876	384.553	464.262	335.37	526.314	260.18	280.173	349.58	324.57	389.701	279.307	399.136	313.919
CUFFORG_0166	Olfr1	11	73393494	73399495	-	2862	530.841	370.886	499.576	364.151	342.856	283.881	371.956	450.156	334.059	436.436	482.574	422.225	398.699	416.234
CUFFORG_0892	Olfr665	7	104878007	104883117	+	3603	498.8	427.158	406.871	432.352	299.438	303.432	199.556	350.217	315.837	430.134	492.589	543.379	394.675	388.619
CUFFORG_0452	Olfr1018	2	85818486	85824221	+	3198	266.719	237.878	225.753	593.154	428.945	555.25	377.008	254.548	339.458	499.46	473.468	454.145	384.617	399.681
CUFFORG_0726	Olfr1271	2	90260546	90271032	-	6613	504.862	310.35	338.201	411.078	362.32	346.445	275.968	333.987	299.64	269.425	270.423	308.326	378.876	292.961
CUFFORG_0671	Olfr1199	2	88754195	88760469	-	3122	317.812	331.666	238.629	444.865	440.922	482.52	270.916	445.031	475.106	470.311	345.996	505.654	376.069	418.836
CUFFORG_1070	Olfr370	8	83535780	83544105	+	3478	362.842	414.369	361.377	345.381	401.247	369.124	276.599	293.84	347.556	387.593	345.996	362.011	375.723	335.599
CUFFORG_0040	Olfr776	10	129259116	129264298	+	4837	413.935	382.822	339.918	410.453	311.415	386.329	416.162	359.613	460.933	435.648	415.195	486.066	374.145	428.936
CUFFORG_0046	Olfr786	10	129427306	129439080	+	10088	299.626	378.559	399.146	391.056	321.147	404.316	277.231	271.631	276.695	343.477	303.202	321.384	365.642	298.937
CUFFORG_0713	Olfr1254	2	89787325	89793619	-	2650	383.626	400.727	351.935	297.828	327.884	421.521	438.896	334.841	392.097	369.474	388.79	408.441	363.92	388.757
CUFFORG_0806	Olfr214	6	116554235	116560611	+	2807	381.894	390.496	448.931	308.465	320.398	328.458	375.114	355.342	390.747	339.538	295.007	330.815	363.107	347.761
CUFFORG_0822	Olfr297	7	86519968	86528322	+	1753	358.512	329.108	321.033	392.308	355.582	413.7	308.806	267.36	230.129	304.875	365.117	301.071	361.707	296.226
CUFFORG_0471	Olfr1112	2	87187849	87192855	+	1481	344.657	364.917	324.467	356.017	336.867	434.815	272.81	256.256	260.498	438.8	505.336	435.283	360.29	361.497
CUFFORG_0047	Olfr787	10	129461862	129467485	+	5528	298.76	329.96	312.449	392.933	353.337	457.495	336.592	281.882	321.911	402.561	451.616	397.559	357.489	365.353
CUFFORG_0399	Olfr1437	19	12319207	12325101	-	3908	447.707	542.26	636.916	158.3	167.685	183.78	325.225	296.403	311.113	147.317	207.598	175.564	356.108	243.87
CUFFORG_0107	Olfr1383	11	49519747	49526636	+	3506	380.162	320.582	327.042	347.884	351.091	409.79	303.122	203.296	340.807	418.317	389.701	341.697	356.092	332.824
CUFFORG_0712	Olfr1253	2	89749486	89757090	-	6565	382.76	354.686	398.287	352.263	285.214	348.791	360.589	312.632	383.999	200.099	200.314	232.151	353.667	281.631
CUFFORG_1098	Olfr145	9	37896724	37903519	+	6760	368.904	341.044	346.785	419.838	361.571	277.625	150.93	216.963	168.042	230.823	290.455	261.895	352.628	219.851
CUFFORG_1248	Olfr1347	7	6487913	6499650	-	1173	392.285	432.274	409.446	275.929	335.37	260.42	506.467	554.367	494.002	320.631	309.576	328.639	350.954	418.947
CUFFORG_0181	Olfr398	11	73979967	73990407	-	5407	355.914	397.317	385.412	327.861	327.884	298.74	397.848	346.8	381.974	393.896	434.316	414.97	348.855	394.967
CUFFORG_0304	Olfr110	17	37492468	37500164	+	1624	372.368	353.833	326.183	335.37	315.158	380.855	353.011	345.946	304.364	272.576	382.417	289.463	347.295	324.63
CUFFORG_0420	Olfr339	2	36418964	36426221	+	4948	366.306	241.289	427.472	364.777	306.924	372.252	281.651	232.339	282.094	267.061	345.996	346.05	346.503	292.532
CUFFORG_0698	Olfr1238	2	89401968	89409676	-	5784	305.688	349.57	408.588	320.353	355.582	337.842	416.162	275.902	345.531	399.41	447.063	356.207	346.271	373.379
CUFFORG_0072	Olfr777	10	129264407	129271485	-	5407	353.317	376.854	367.386	311.594	291.952	366.778	340.381	249.423	313.138	313.541	296.828	314.129	344.647	304.573
CUFFORG_0668	Olfr1196	2	88697303	88704470	-	4270	277.977	364.065	345.068	356.643	357.079	365.214	434.475	351.925	369.152	305.663	357.833	315.58	344.341	355.771
CUFFORG_0884	Olfr653	7	104577314	104584117	+	4798	430.388	318.876	365.669	402.944	336.867	209.587	195.135	273.34	267.247	512.064	362.385	446.165	344.055	342.723
CUFFORG_0279	Olfr193	16	59107706	59112007	-	3216	355.048	394.759	326.183	314.722	357.079	287.792	385.218	394.634	334.733	367.111	388.79	357.658	339.264	371.357
CUFFORG_0073	Olfr796	10	129605492	129612184	-	3168	323.874	323.139	275.539	393.559	342.856	370.688	348.591	309.216	316.512	408.076	412.464	396.108	338.276	365.161
CUFFORG_0705	Olfr1246	2	89586164	89593177	-	5439	382.76	289.888	319.316	329.739	345.102	358.175	323.962	357.904	285.468	341.901	341.444	368.54	337.497	336.537
CUFFORG_0785	Olfr718-ps1	5	143134974	143147581	-	4030	361.976	358.949	377.686	316.599	333.873	269.805	238.077	266.506	307.064	299.361	310.486	298.894	336.481	286.731
CUFFORG_1221	Olfr1204	2	88849302	88858010	+	7016	441.646	292.445	388.845	174.567	335.37	383.201	356.169	410.01	443.387	402.561	231.271	345.325	336.012	364.787
CUFFORG_0268	Olfr173	16	58795207	58800268	-	2867	342.059	261.751	327.9	352.889	344.353	377.726	306.911	315.195	244.301	312.753	372.401	287.287	334.447	306.475
CUFFORG_1060	Olfr522	7	140159999	140164764	-	4766	253.73	370.886	306.441	387.302	354.085	320.637	294.281	372.425	346.206	314.329	395.164	326.462	332.18	341.478
CUFFORG_0346	Olfr129	17	38050845	38059983	-	5369	327.337	332.518	347.643	390.43	276.231	316.727	352.38	380.113	347.556	280.454	312.307	244.484	331.815	319.549
CUFFORG_0274	Olfr186	16	59025797	59030274	-	2320	293.564	248.962	212.019	439.234	390.018	402.752	323.962	338.258	317.187	464.797	492.589	404.813	331.092	390.268
CUFFORG_1208	Olfr1325	X	74592699	74597578	+	4398	313.482	283.067	403.437	320.979	316.655	301.086	325.856	349.362	392.772	303.3	307.754	261.895	323.118	323.49
CUFFORG_0303	Olfr109	17	37458973	37471590	+	5998	310.884	306.087	271.247	364.777	349.594	330.804	265.864	282.736	242.952	367.111	396.985	404.813	322.232	326.743
CUFFORG_0105	Olfr1386	11	49464986	49471715	+	2746	355.048	240.436	260.088	376.665	319.65	371.47	446.474	363.029	443.387	396.259	419.748	395.382	320.56	410.713
CUFFORG_0075	Olfr801	10	129666989	129673804	-	4059	320.41	359.802	406.871	248.399	275.483	281.535	248.181	240.881	264.547	250.518	231.271	325.011	315.417	260.068
CUFFORG_1240	Olfr59	11	74283736	74291608	+	3364	284.905	273.688	241.204	349.135	339.113	403.534	258.917	234.047	270.621	330.872	405.18	338.795	315.263	306.405
CUFFORG_0530	Olfr1280	2	111315438	111316440	+	1003	375.832	403.285	256.655	202.723	265.002	373.816	443.948	431.364	405.594	392.32	248.571	307.6	312.886	371.566
CUFFORG_0031	Olfr1354	10	78913306	78920399	+	3779	421.728	293.298	297.857	325.984	247.785	277.625	215.343	294.694	253.75	301.724	313.218	166.859	310.713	257.598
CUFFORG_0080	Olfr810	10	129787289	129794917	-	4935	374.966	279.656	296.14	347.884	315.907	226.01	142.72	210.13	225.405	392.32	265.871	465.028	306.76	283.579
CUFFORG_0503	Olfr1178	2	88387062	88394010	+	3000	314.348	318.876	254.938	317.85	323.393	301.868	582.247	338.258	410.318	437.224	429.764	467.929	305.212	444.29
CUFFORG_0772	Olfr273	4	52852154	52859194	-	4518	270.183	281.362	339.059	351.638	279.974	306.561	271.547	220.38	223.381	187.494	312.307	321.384	304.796	256.082
CUFFORG_0468	Olfr1093	2	86782543	86787582	+	2218	312.616	269.425	287.556	292.197	262.757	389.457	361.852	345.946	305.714	296.209	363.296	359.109	302.335	338.688
CUFFORG_0322	Olfr136	17	38329733	38336643	+	2773	288.369	225.942	237.771	367.906	320.398	371.47	271.547	273.34	228.105	288.332	296.828	277.856	301.976	272.668
CUFFORG_1205	Olfr984	9	40096583	40114168	-	5169	348.987	271.13	368.244	250.276	267.248	292.484	372.588	343.383	339.458	281.241	308.665	301.071	299.728	324.401
CUFFORG_1025	Olfr695	7	106711707	106716396	-	3277	346.389	247.257	372.536	330.364	197.629	299.522	334.698	362.175	275.345	257.608	396.985	409.166	298.949	339.329
CUFFORG_0539	Olfr1299	2	111661419	111665814	+	1783	266.719	291.593	304.724	324.107	306.924	297.176	360.589	351.925	353.63	276.515	288.634	338.795	298.541	328.348
CUFFORG_0023	Olfr1416	1	92475997	92485103	-	4757	342.925	358.949	327.042	210.857	278.477	238.523	422.477	432.219	452.16	308.814	236.734	293.091	292.796	357.582
CUFFORG_0527	Olfr1276	2	111254516	111261028	+	4054	310.018	331.666	264.38	247.147	265.751	335.496	211.554	301.528	284.119	313.541	257.676	221.269	292.41	264.948
CUFFORG_0736	Olfr1295	2	111563785	111569659	-	1841	122.968	156.88	135.624	486.787	410.978	439.508	182.505	164.004	175.465	366.323	468.916	489.694	292.124	307.818
CUFFORG_1081	Olfr849	9	19440266	19446923	+	6140	321.276	328.255	290.132	307.839	231.316	273.715	221.658	205.005	259.823	237.913	207.598	230.7	292.089	227.116
CUFFORG_0941	Olfr45	7	140681952	140693119	+	2430	282.307	312.056	282.406	292.823	288.957	276.061	282.283	283.59	268.597	300.936	291.365	306.875	289.102	288.941
CUFFORG_1209	Olfr1321	X	49726018	49735059	-	2105	363.708	240.436	172.534	290.946	351.091	310.471	230.499	351.925	276.695	317.48	250.392	301.071	288.198	288.01
CUFFORG_0702	Olfr1242	2	89492380	89498335	-	2691	274.513	288.182	291.848	304.085	241.796	322.983	397.848	309.216	315.162	340.326	306.844	314.129	287.235	330.588
CUFFORG_0100	Olfr1391	11	49322742	49329810	+	3248	190.514	278.804	202.577	363.526	306.924	375.38	250.076	204.151	234.853	351.355	366.028	387.402	286.287	298.977
CUFFORG_0248	Olfr279	15	98492315	98502637	+	5692	331.667	335.076	305.582	217.114	262.757	264.33	286.703	269.923	302.34	306.451	264.96	338.07	286.088	294.741
CUFFORG_0674	Olfr1209	2	88904942	88915157	-	5611	266.719	259.194	255.797	318.476	300.935	298.74	347.328	333.987	325.285	249.73	336.891	245.21	283.31	306.405
CUFFORG_0093	Olfr827	10	130203049	130214403	-	8466	290.101	227.647	358.802	289.069	244.79	284.663	391.533	221.234	276.695	267.849	373.312	440.362	282.512	328.497
CUFFORG_0932	Olfr525	7	140320858	140327283	+	4795	284.039	284.772	268.672	283.437	272.488	298.74	340.381	256.256	261.173	263.91	294.097	261.895	282.025	279.619
CUFFORG_0401	Olfr1448	19	12916798	12924419	-	4199	252.864	275.393	279.831	357.895	258.265	251.036	176.19	248.568	262.523	309.602	308.665	334.443	279.214	273.332
CUFFORG_0871	Olfr65	7	103903467	103908645	+	3177	352.451	252.373	301.291	314.722	272.488	179.088	155.982	234.047	196.386	361.596	287.723	303.247	278.735	256.497
CUFFORG_0221	Olfr720	14	14171738	14186838	-	4874	403.543	300.972	250.646	198.344	256.768	247.125	250.076	307.507	302.34	252.881	203.956	233.602	276.233	258.394
CUFFORG_0759	Olfr1341	4	118703428	118712781	+	4712	258.926	250.668	262.664	324.107	271.74	287.009	227.342	215.255	226.08	244.215	291.365	239.406	275.852	240.611
CUFFORG_1232	Olfr116	17	37620577	37627109	-	4413	397.481	162.849	336.484	290.946	182.657	277.625	200.187	240.026	183.564	362.384	295.918	200.956	274.674	247.172
CUFFORG_0915	Olfr477	7	107986684	107992658	+	2874	319.544	271.13	327.9	243.393	223.83	250.253	253.233	244.297	234.853	242.64	288.634	253.19	272.675	252.808
CUFFORG_0245	Olfr49	14	54278118	54284939	-	5852	315.214	322.287	333.05	254.656	184.903	223.664	350.485	215.255	259.823	163.073	276.797	256.092	272.296	253.587
CUFFORG_0566	Olfr1012	2	85757353	85762747	-	3164	235.544	198.658	234.337	320.353	300.935	342.534	206.502	222.089	211.233	233.186	330.517	300.345	272.06	250.645
CUFFORG_0308	Olfr121	17	37748866	37753009	+	1242	303.956	290.74	287.556	265.292	243.293	229.92	231.131	217.818	225.405	268.637	346.907	281.483	270.126	261.897
CUFFORG_0327	Olfr93	17	37149706	37161715	-	3210	277.111	310.35	296.999	259.661	219.338	249.471	290.492	263.09	269.946	267.849	307.754	237.229	268.822	272.727
CUFFORG_0025	Olfr1414	1	92506366	92518661	-	6083	272.781	296.709	264.38	249.65	249.282	269.022	358.695	419.406	425.84	233.186	215.792	278.581	266.971	321.917
CUFFORG_0330	Olfr95	17	37207950	37213085	-	5136	251.998	283.067	278.973	300.331	232.064	253.382	272.81	256.256	284.119	237.125	230.361	255.366	266.636	256.006
CUFFORG_0723	Olfr1270	2	90145255	90153078	-	5179	180.988	214.858	291.848	351.012	294.946	259.638	278.494	295.549	237.553	214.279	254.034	240.857	265.548	253.461
CUFFORG_0567	Olfr1016	2	85797618	85802533	-	2994	227.751	192.69	232.62	379.168	276.98	280.753	188.82	252.839	189.637	255.244	304.112	301.071	264.994	248.621
CUFFORG_0623	Olfr1104	2	87020745	87027078	-	3090	255.462	272.835	275.539	286.566	273.986	208.805	171.138	237.464	203.135	222.945	219.434	221.269	262.199	212.564
CUFFORG_0714	Olfr1256	2	89825311	89841507	-	5329	244.204	260.046	224.895	263.415	279.226	297.958	299.965	223.797	288.168	263.122	264.05	255.366	261.624	265.745
CUFFORG_0919	Olfr491	7	108313451	108318827	+	2267	319.544	339.339	334.767	176.445	196.88	197.857	259.548	225.505	217.307	138.651	162.072	120.428	260.805	187.252
CUFFORG_0729	Olfr1275	2	111230388	111235286	-	2402	326.471	270.278	182.834	202.098	303.181	263.548	183.136	251.985	271.296	248.154	231.271	232.877	258.068	236.453
CUFFORG_0703	Olfr1243	2	89525998	89531483	-	3035	265.853	294.151	223.178	232.131	238.802	287.792	361.852	333.987	293.567	268.637	282.26	222.72	256.984	293.837
CUFFORG_1219	Olfr1318	2	112154198	112159157	+	3940	270.183	283.067	265.239	251.527	196.88	273.715	268.39	232.339	249.7	266.273	225.808	237.955	256.769	246.744
CUFFORG_0203	Olfr11	13	21636623	21642582	-	3330	270.183	200.364	242.921	270.298	276.231	275.279	337.224	294.694	263.873	258.395	291.365	269.876	255.879	285.904
CUFFORG_1013	Olfr672	7	104995760	105002211	-	1680	368.038	217.416	251.505	320.353	221.584	154.844	128.195	228.922	194.361	356.869	341.444	273.503	255.623	253.882
CUFFORG_0435	Olfr357	2	36993805	37001689	+	5316	254.596	305.235	274.681	232.131	221.584	244.779	245.655	268.215	239.577	319.055	353.28	346.776	255.501	295.426
CUFFORG_0649	Olfr1162	2	88045968	88051096	-	4719	297.028	211.447	295.282	299.08	222.333	206.459	134.511	211.838	175.465	319.843	375.133	343.874	255.272	260.111
CUFFORG_0269	Olfr175-ps1	16	58823662	58826774	-	1201	236.41	185.017	241.204	360.397	268.745	221.318	447.105	289.569	457.559	255.244	409.732	438.911	252.182	383.02
CUFFORG_0911	Olfr472	7	107897902	107907762	+	5417	265.853	221.679	248.071	275.929	239.55	258.856	192.609	146.066	165.342	163.073	203.045	153.075	251.656	170.535
CUFFORG_0373	Olfr1477	19	13500546	13506192	+	4040	264.121	221.679	269.531	223.997	261.259	268.24	239.34	278.465	245.651	215.067	215.792	177.741	251.471	228.676
CUFFORG_0708	Olfr1250	2	89656079	89663062	-	2298	278.843	300.119	286.698	250.902	164.691	227.574	210.923	289.569	255.099	208.765	303.202	229.975	251.471	249.589
CUFFORG_0190	Olfr464	11	87913268	87920967	-	2320	292.699	262.604	270.389	222.12	214.847	240.087	198.924	162.295	224.73	218.218	280.439	251.739	250.457	222.724
CUFFORG_0196	Olfr466	13	65150240	65156152	+	4457	183.586	242.141	193.993	299.08	264.254	315.163	178.716	210.13	207.184	321.419	373.312	294.542	249.703	264.217
CUFFORG_0019	Olfr417	1	174365140	174374472	+	6062	273.647	284.772	272.964	247.773	164.691	252.6	320.804	183.65	244.976	159.134	227.629	178.466	249.408	219.11
CUFFORG_0853	Olfr592	7	103184803	103192967	+	6058	211.297	190.985	195.71	359.146	290.455	229.138	161.034	232.339	201.785	285.18	369.67	280.758	246.122	255.128
CUFFORG_1127	Olfr912	9	38580190	38584767	+	3605	174.926	153.47	172.534	362.9	289.706	320.637	200.819	134.962	159.943	317.48	384.238	325.737	245.696	253.863
CUFFORG_0859	Olfr598	7	103323281	103329888	+	2313	284.039	184.164	250.646	319.102	248.533	174.395	128.195	193.9	190.987	381.291	381.506	359.109	243.48	272.498
CUFFORG_1235	Olfr287	15	98206971	98221056	-	2457	343.791	273.688	227.47	159.551	208.858	222.1	191.346	310.07	201.785	189.858	154.788	182.819	239.243	205.111
CUFFORG_0348	Olfr132	17	38129866	38134526	-	1910	218.225	224.237	239.487	253.404	241.047	250.253	222.921	189.629	226.755	231.611	295.918	280.758	237.776	241.265
CUFFORG_1246	Olfr8	10	78950627	78958378	+	3451	277.111	239.584	207.727	277.806	172.177	248.689	250.707	245.152	224.055	247.366	271.334	278.581	237.182	252.866
CUFFORG_0952	Olfr303	7	86391810	86397789	-	4513	253.73	202.069	231.762	250.902	226.824	230.702	193.872	203.296	190.987	204.826	213.061	183.544	232.665	198.264
CUFFORG_0357	Olfr1442	19	12670439	12676931	+	3283	226.885	230.205	173.392	236.511	261.259	262.766	421.845	343.383	290.867	280.454	264.05	346.776	231.836	324.562
CUFFORG_0024	Olfr1415	1	92489101	92496125	-	3220	244.204	279.656	267.814	182.076	218.59	196.293	311.332	278.465	263.198	256.032	243.108	272.052	231.439	270.698
CUFFORG_1234	Olfr170	16	19605696	19611882	-	1437	287.503	279.656	242.921	162.679	171.428	243.997	284.809	205.005	246.326	289.907	267.692	187.897	231.364	246.939
CUFFORG_0176	Olfr391-ps	11	73797861	73803044	-	2072	257.194	152.617	187.985	208.98	359.325	221.318	128.195	146.92	198.411	193.797	197.582	149.447	231.237	169.059
CUFFORG_0152	Olfr30	11	58454105	58462270	-	2481	248.534	225.942	274.681	220.243	212.601	203.331	178.716	224.651	212.583	208.765	248.571	256.092	230.889	221.563
CUFFORG_0119	Olfr325	11	58577730	58582365	+	1651	211.297	260.046	182.834	245.896	271.74	200.985	275.968	256.256	209.208	241.852	261.318	224.896	228.8	244.916
CUFFORG_1243	Olfr806	10	129735943	129741937	-	3368	232.08	220.826	204.294	232.757	250.779	231.484	234.288	204.151	230.804	236.337	252.213	245.935	228.703	233.955
CUFFORG_0777	Olfr1342	4	118687486	118692756	-	3269	229.483	260.046	203.435	227.125	226.824	222.1	221.027	188.775	217.307	230.823	335.07	247.386	228.169	240.065
CUFFORG_0679	Olfr1216	2	89011571	89018306	-	4298	148.081	159.438	149.358	327.861	280.723	294.83	209.028	198.171	203.809	277.302	302.291	256.817	226.715	241.237
CUFFORG_0682	Olfr1219	2	89072241	89083632	-	6006	219.957	259.194	202.577	247.147	231.316	194.728	245.024	172.546	209.883	211.128	228.54	243.033	225.82	218.359
CUFFORG_0045	Olfr784	10	129384077	129390829	+	3808	240.74	169.67	252.363	230.88	217.092	239.305	179.979	188.775	200.435	212.704	234.003	202.407	225.008	203.05
CUFFORG_0375	Olfr1484	19	13583511	13589028	+	4038	240.74	165.406	230.904	247.147	181.16	283.881	182.505	178.525	153.869	183.555	258.587	198.779	224.873	192.637
CUFFORG_1102	Olfr884	9	38046559	38050178	+	3222	271.915	187.574	250.646	275.304	196.132	167.357	119.354	216.963	128.899	271.788	247.66	231.426	224.821	202.682
CUFFORG_0775	Olfr267	4	58782704	58787716	-	4050	173.194	173.933	173.392	298.454	248.533	272.933	243.129	154.608	150.495	164.648	291.365	274.228	223.407	213.079
CUFFORG_0387	Olfr1418	19	11852587	11861066	-	4046	294.43	292.445	285.84	127.015	129.507	211.151	202.713	246.006	238.903	282.817	273.155	266.974	223.398	251.761
CUFFORG_0110	Olfr1380	11	49556740	49565859	+	2655	232.08	263.457	301.291	180.199	139.987	215.844	173.664	125.565	159.943	95.3227	128.383	143.643	222.143	137.754
CUFFORG_0526	Olfr1274-ps	2	90398646	90403898	+	3435	212.163	201.216	236.912	220.868	227.573	232.267	392.796	373.28	378.6	179.616	193.029	165.408	221.833	280.455
CUFFORG_0580	Olfr1046	2	86215191	86219308	-	2561	219.957	163.701	222.32	262.164	235.807	211.151	126.932	194.755	188.288	219.006	241.287	203.132	219.183	195.567
CUFFORG_0764	Olfr1330	4	118888597	118898115	+	4674	220.823	227.647	225.753	236.511	212.601	188.472	192.609	215.255	217.307	235.55	243.108	261.17	218.634	227.5
CUFFORG_0380	Olfr1494	19	13739728	13750475	+	2181	210.431	195.248	214.594	255.281	190.143	240.869	230.499	230.63	179.514	209.552	221.255	193.701	217.761	210.859
CUFFORG_0261	Olfr164	16	19284033	19314064	-	3019	218.225	206.332	224.895	225.874	217.092	204.113	249.444	247.714	207.184	121.32	178.461	150.173	216.088	192.383
CUFFORG_0391	Olfr1425	19	12073226	12077767	-	2222	190.514	230.205	203.435	226.5	175.92	269.805	210.291	192.192	197.736	200.099	262.229	228.524	216.063	215.178
CUFFORG_0482	Olfr1126	2	87453936	87458911	+	1854	203.503	193.543	244.638	226.5	178.914	248.689	292.387	319.466	274.67	214.279	249.481	215.465	215.964	260.958
CUFFORG_0050	Olfr791	10	129521820	129528161	+	2289	261.524	176.49	266.097	251.527	163.942	174.395	134.511	175.108	185.588	335.599	251.302	256.817	215.663	223.154
CUFFORG_0249	Olfr288	15	98186013	98195542	-	2569	246.802	271.13	235.195	126.389	223.081	188.472	210.923	247.714	201.11	183.555	181.193	240.131	215.178	210.771
CUFFORG_0965	Olfr571	7	102905223	102917518	-	5007	185.318	214.005	192.277	237.136	214.098	240.087	227.342	155.462	188.288	226.884	269.513	274.954	213.82	223.74
CUFFORG_0577	Olfr1044	2	86168599	86177820	-	3256	271.915	170.522	218.028	269.672	183.406	168.921	109.25	175.108	148.47	210.34	226.719	198.054	213.744	177.99
CUFFORG_0696	Olfr1234	2	89360013	89364865	-	3860	196.576	206.332	265.239	211.483	181.908	219.754	243.129	240.026	197.736	189.07	305.933	204.583	213.549	230.08
CUFFORG_0120	Olfr324	11	58595099	58600778	+	3802	265.853	225.089	249.788	180.824	172.177	183.78	239.972	155.462	151.17	154.407	238.555	206.034	212.919	190.933
CUFFORG_0457	Olfr1025-ps1	2	85916029	85922406	+	4622	251.132	162.849	210.302	259.661	215.595	170.485	126.301	174.254	144.421	281.241	281.35	198.779	211.671	201.058
CUFFORG_0794	Olfr446	6	42921377	42931141	+	4399	250.266	144.091	192.277	298.454	227.573	155.626	121.249	166.566	161.968	308.814	304.112	205.309	211.381	211.336
CUFFORG_0230	Olfr731	14	50233347	50241866	-	8192	201.771	268.572	197.427	179.573	209.606	207.241	252.602	191.338	221.356	192.221	185.745	224.896	210.699	211.36
CUFFORG_0693	Olfr1231	2	89299267	89307114	-	4520	209.565	202.921	180.259	232.131	217.092	207.241	275.336	205.005	227.43	152.831	204.866	166.859	208.202	205.388
CUFFORG_0004	Olfr1410	1	92605823	92612778	+	5858	232.08	271.983	280.689	175.193	148.97	139.986	199.556	141.795	197.061	74.0524	92.8727	133.487	208.15	139.804
CUFFORG_0266	Olfr171	16	19624150	19629941	-	1211	217.359	277.098	198.285	155.171	233.561	165.011	181.242	228.922	259.823	211.916	158.43	159.604	207.748	199.989
CUFFORG_0039	Olfr775	10	129248412	129253924	+	5513	218.225	200.364	216.311	170.813	208.858	224.446	276.599	152.899	207.184	222.157	235.824	269.876	206.503	227.423
CUFFORG_0060	Olfr821	10	130030348	130035071	+	1994	218.225	247.257	218.028	181.45	170.679	202.549	169.875	146.92	134.973	152.044	193.029	174.839	206.365	161.947
CUFFORG_0730	Olfr1277	2	111264946	111274064	-	5753	187.05	206.332	146.783	160.802	235.059	292.484	168.612	171.692	178.839	201.675	161.161	237.955	204.751	186.656
CUFFORG_0198	Olfr1368	13	21141882	21145863	-	1629	266.719	225.089	216.311	183.327	169.931	166.575	207.134	210.984	178.165	190.645	284.992	231.426	204.659	217.224
CUFFORG_0029	Olfr419	1	174248514	174252061	-	2685	234.678	195.248	212.878	220.243	211.852	152.498	134.511	199.026	190.987	217.43	235.824	210.387	204.566	198.027
CUFFORG_0125	Olfr315	11	58773188	58780251	+	2504	174.926	179.048	158.8	212.109	269.494	223.664	265.864	366.446	316.512	213.491	202.135	227.073	203.007	265.253
CUFFORG_0413	Olfr1501	19	13835033	13850790	-	4624	238.142	231.91	202.577	215.863	160.948	168.139	213.449	207.567	191.662	158.346	178.461	188.623	202.93	189.685
CUFFORG_0565	Olfr1006	2	85673695	85678757	-	1527	166.267	157.733	151.933	272.801	238.053	230.702	192.609	189.629	143.746	231.611	293.186	311.228	202.915	227.002
CUFFORG_1024	Olfr694	7	106686180	106691781	-	3802	135.092	201.216	143.349	262.164	241.796	233.831	197.661	220.38	238.228	225.308	251.302	205.309	202.908	223.031
CUFFORG_0748	Olfr1311	2	112019610	112024412	-	3883	219.091	214.858	184.551	198.344	218.59	177.524	170.506	161.441	207.859	229.247	182.103	184.995	202.159	189.359
CUFFORG_0179	Olfr394	11	73883337	73890773	-	5631	202.637	151.765	244.638	254.656	170.679	188.472	174.927	193.9	158.593	218.218	222.166	213.289	202.141	196.849
CUFFORG_0833	Olfr552	7	102597656	102608125	+	4320	207.833	146.649	164.808	287.817	229.818	166.575	90.9367	177.671	137.673	308.026	301.381	257.543	200.584	212.205
CUFFORG_1093	Olfr873	9	20298532	20303455	+	4924	167.999	167.964	210.302	224.623	183.406	248.689	175.558	139.232	184.238	138.651	174.819	169.035	200.497	163.589
CUFFORG_0204	Olfr1361	13	21656880	21663386	-	2843	204.369	207.184	212.019	240.891	181.908	155.626	107.356	157.17	136.323	254.457	194.85	175.564	200.333	170.953
CUFFORG_0104	Olfr1387	11	49455343	49464001	+	4910	96.1229	120.218	97.855	324.107	259.014	299.522	181.873	135.816	149.145	270.212	287.723	274.228	199.473	216.5
CUFFORG_0831	Olfr549	7	102549870	102555842	+	1891	238.142	168.817	210.302	233.382	197.629	143.114	99.7778	197.317	151.845	271.788	268.602	264.072	198.564	208.9
CUFFORG_0916	Olfr479	7	108050693	108056600	+	3065	233.812	189.28	206.869	202.098	160.948	195.511	173.032	216.963	175.465	174.102	195.761	141.467	198.086	179.465
CUFFORG_0524	Olfr1265	2	90035246	90042347	+	5925	239.008	239.584	191.418	193.964	159.451	165.011	162.928	215.255	222.031	174.89	190.298	199.505	198.073	194.151
CUFFORG_0433	Olfr354	2	36905643	36916038	+	9807	181.854	172.227	217.17	212.735	167.685	228.356	179.979	171.692	171.416	155.983	192.119	166.133	196.671	172.887
CUFFORG_0241	Olfr1511	14	52389794	52397379	-	1472	198.308	165.406	197.427	241.516	206.612	153.28	137.668	182.796	176.14	240.276	232.182	239.406	193.758	201.411
CUFFORG_1241	Olfr1385	11	49489070	49497496	+	3466	158.473	171.375	129.615	256.533	211.104	231.484	181.242	212.693	207.184	282.029	253.124	240.131	193.097	229.4
CUFFORG_0549	Olfr358	2	37002163	37009335	-	4978	141.153	164.554	140.774	267.795	214.098	225.228	209.66	228.922	243.627	169.375	190.298	156.702	192.267	199.764
CUFFORG_0603	Olfr1079	2	86536961	86542480	-	2141	225.153	179.048	202.577	200.221	177.417	168.921	120.617	185.359	145.096	172.526	179.372	138.565	192.223	156.923
CUFFORG_0450	Olfr1013	2	85767118	85774496	+	4752	161.937	186.722	168.242	218.366	194.635	218.972	121.249	164.004	131.599	184.343	199.403	213.289	191.479	168.981
CUFFORG_0513	Olfr1202	2	88814510	88820739	+	4051	249.4	195.248	147.641	181.45	144.479	228.356	147.772	221.234	213.932	196.948	165.714	224.896	191.096	195.083
CUFFORG_1019	Olfr685	7	105178416	105186075	-	3583	172.328	151.765	147.641	285.315	211.852	175.959	79.5696	182.796	143.072	237.913	252.213	207.485	190.81	183.841
CUFFORG_0641	Olfr1154	2	87901415	87905153	-	2745	224.287	121.923	164.808	239.014	219.338	171.267	71.9915	137.524	129.574	209.552	183.924	170.486	190.106	150.509
CUFFORG_0301	Olfr107	17	37399406	37407477	+	4322	151.545	138.123	175.109	216.489	211.852	241.651	124.406	180.233	141.722	182.768	290.455	179.192	189.128	183.129
CUFFORG_0076	Olfr802	10	129677683	129688169	-	5545	161.071	151.765	173.392	227.751	195.383	225.228	159.771	148.628	179.514	210.34	214.882	184.995	189.098	183.022
CUFFORG_0366	Olfr1461	19	13163008	13168168	+	3522	188.782	146.649	169.959	183.327	202.12	240.087	185.662	190.484	176.815	167.8	204.866	161.055	188.487	181.114
CUFFORG_0395	Olfr76	19	12118128	12123196	-	3036	209.565	199.511	213.736	175.193	165.439	165.793	189.451	145.212	146.446	196.948	242.197	199.505	188.206	186.626
CUFFORG_0225	Olfr725	14	50034314	50040375	-	1590	178.39	251.52	163.092	128.892	212.601	191.6	136.405	241.735	196.386	129.198	202.135	150.173	187.683	176.005
CUFFORG_1126	Olfr910	9	38537825	38540830	+	2030	96.1229	89.5241	100.43	305.337	244.042	287.792	110.513	89.6896	95.8309	230.035	246.75	246.66	187.208	169.913
CUFFORG_0003	Olfr1411	1	92594411	92597753	+	1901	167.999	206.332	240.346	172.69	160.199	171.267	209.66	215.255	195.036	195.372	309.576	219.093	186.472	223.999
CUFFORG_1082	Olfr851	9	19496449	19500954	+	4506	164.535	153.47	129.615	200.221	244.042	217.408	280.388	217.818	195.711	166.224	184.835	177.015	184.882	203.665
CUFFORG_0479	Olfr1122	2	87385849	87391986	+	5092	217.359	226.794	181.976	167.685	160.199	154.844	106.724	158.879	175.465	169.375	131.114	181.368	184.81	153.821
CUFFORG_1225	Olfr1030	2	85979312	85988443	+	4688	171.462	125.334	201.719	229.628	190.143	189.254	125.038	174.254	151.17	210.34	256.766	199.505	184.59	186.179
CUFFORG_1080	Olfr845	9	19336489	19341718	+	3540	169.731	183.311	180.259	217.114	171.428	184.562	186.294	136.67	148.47	175.677	165.714	153.075	184.401	160.983
CUFFORG_0292	Olfr63	17	33264628	33273114	+	4541	116.906	125.334	111.589	275.929	235.059	234.613	158.508	147.774	175.465	270.212	295.918	237.229	183.238	214.184
CUFFORG_0746	Olfr1309	2	111979876	111985309	-	4274	203.503	269.425	140.774	92.6021	208.858	180.652	183.768	186.213	172.766	144.166	140.219	151.624	182.636	163.126
CUFFORG_0231	Olfr732	14	50278210	50284206	-	4136	212.163	181.606	163.95	185.204	170.679	175.959	156.613	152.899	183.564	188.282	172.088	147.996	181.594	166.907
CUFFORG_0906	Olfr713	7	107031179	107040994	+	6324	192.246	142.386	169.1	210.857	190.892	179.088	145.246	146.92	154.544	228.459	213.971	227.798	180.761	186.157
CUFFORG_0069	Olfr771	10	129160003	129164751	-	2098	188.782	186.722	176.826	175.819	138.49	216.626	203.345	141.795	197.736	167.8	206.687	166.859	180.544	180.703
CUFFORG_0813	Olfr215	6	116580084	116584195	-	4112	146.349	179.048	184.551	197.718	178.914	194.728	159.771	181.088	169.391	155.983	189.387	150.173	180.218	167.632
CUFFORG_0620	Olfr1100	2	86976063	86979899	-	2848	185.318	202.921	184.551	148.914	188.646	166.575	147.141	133.253	125.525	176.465	204.866	182.819	179.488	161.678
CUFFORG_1212	Olfr1324	X	50421045	50428451	-	5714	185.318	139.828	139.916	240.891	173.674	192.382	218.501	130.691	206.509	204.826	230.361	205.309	178.668	199.366
CUFFORG_1086	Olfr859	9	19804906	19813577	+	5549	183.586	194.395	165.667	182.076	190.892	145.46	243.761	218.672	212.583	186.706	283.171	231.426	177.013	229.386
CUFFORG_0904	Olfr704	7	106863104	106870921	+	5052	278.843	204.627	260.947	110.747	93.5743	107.14	146.509	109.336	163.318	135.5	146.593	119.703	175.98	136.826
CUFFORG_0335	Olfr101	17	37297556	37304313	-	3081	158.473	134.712	175.109	203.349	201.372	181.434	145.878	221.234	169.391	126.834	170.267	174.839	175.742	168.074
CUFFORG_0766	Olfr71	4	43704562	43710255	-	2731	193.978	241.289	190.56	153.92	146.724	118.87	232.394	128.128	174.115	121.32	208.508	156.702	174.223	170.195
CUFFORG_0102	Olfr1389	11	49423067	49432968	+	3770	177.524	128.744	119.314	203.349	241.796	174.395	142.089	134.107	172.091	225.308	197.582	216.916	174.187	181.349
CUFFORG_0091	Olfr824	10	130123502	130129989	-	3819	170.596	151.765	169.959	177.696	182.657	188.472	143.352	132.399	153.195	169.375	162.072	138.565	173.524	149.826
CUFFORG_0925	Olfr506	7	108610939	108615308	+	3044	202.637	140.681	175.967	213.986	175.171	129.819	68.2025	111.898	80.9839	158.346	163.893	160.329	173.044	123.942
CUFFORG_0797	Olfr237-ps1	6	43146592	43157169	+	4200	211.297	147.502	217.17	180.824	150.467	130.601	110.513	142.649	105.279	248.154	207.598	157.427	172.977	161.937
CUFFORG_0094	Olfr56	11	49130159	49135387	+	1603	148.947	138.123	121.89	232.131	193.886	202.549	185.662	187.067	161.968	215.067	234.913	267.699	172.921	208.729
CUFFORG_0745	Olfr1308	2	111959285	111964944	-	2363	204.369	196.1	211.161	148.288	117.529	158.755	183.768	178.525	213.932	138.651	178.461	203.858	172.701	182.866
CUFFORG_0569	Olfr1019	2	85839632	85845445	-	2982	181.854	110.839	123.606	235.885	208.109	174.395	117.46	193.046	157.919	226.884	249.481	224.896	172.448	194.948
CUFFORG_1109	Olfr893	9	38208418	38211566	+	2839	180.122	134.712	183.693	202.098	166.937	162.665	147.141	166.566	125.525	178.041	184.835	157.427	171.704	159.923
CUFFORG_0290	Olfr209	16	59361160	59363993	-	1444	174.06	134.712	134.765	210.232	180.411	183.78	166.717	120.44	152.52	175.677	235.824	184.995	169.66	172.696
CUFFORG_0938	Olfr61	7	140628864	140638925	+	1591	157.607	161.143	153.65	186.456	155.708	196.293	195.766	146.92	175.465	169.375	180.282	192.25	168.476	176.677
CUFFORG_1207	Olfr1320	X	49672333	49684825	+	1995	202.637	165.406	166.525	167.685	142.982	163.447	128.827	121.295	128.899	174.102	140.219	144.369	168.114	139.619
CUFFORG_1250	Olfr681	7	105116836	105125523	+	4729	155.009	104.871	127.04	313.471	157.953	149.37	81.4641	133.253	151.845	288.332	234.003	241.582	167.952	188.413
CUFFORG_0462	Olfr1033	2	86021722	86044987	+	4629	168.865	151.765	115.023	222.12	198.377	150.152	89.6737	168.275	134.973	256.032	234.003	240.131	167.717	187.181
CUFFORG_0062	Olfr1357	10	78611003	78618074	-	2306	219.091	134.712	157.083	183.327	179.663	123.563	92.1997	167.421	128.225	230.823	182.103	180.643	166.24	163.569
CUFFORG_0963	Olfr566	7	102855231	102858755	-	2146	189.648	140.681	151.074	243.393	148.222	123.563	83.9901	158.879	126.875	211.916	305.933	174.839	166.097	177.072
CUFFORG_0677	Olfr1214	2	88986442	88992754	-	2269	169.731	152.617	174.251	170.188	143.73	179.87	184.399	179.379	222.706	215.855	173.909	221.994	165.064	199.707
CUFFORG_1226	Olfr640	7	104021372	104022316	-	945	194.844	124.481	177.684	205.852	173.674	112.614	76.4121	140.941	114.052	207.189	234.913	182.093	164.858	159.267
CUFFORG_0786	Olfr460	6	40569387	40574374	+	3503	177.524	173.08	172.534	174.567	132.501	152.498	202.082	145.212	145.771	126.834	199.403	155.251	163.784	162.425
CUFFORG_0824	Olfr295	7	86583862	86591128	+	6013	144.617	204.627	161.375	125.138	158.702	186.908	157.876	64.064	107.304	118.169	125.651	136.389	163.561	118.242
CUFFORG_0032	Olfr1353	10	78963309	78971338	+	1993	182.72	150.059	186.268	179.573	134.747	146.242	162.297	133.253	122.151	142.59	153.877	162.506	163.268	146.112
CUFFORG_0680	Olfr1217	2	89021411	89032066	-	4189	106.515	118.513	94.4215	260.287	190.143	208.023	147.141	90.5438	132.274	219.006	285.902	237.955	162.984	185.47
CUFFORG_0310	Olfr122	17	37768378	37773749	+	2573	164.535	144.944	131.332	198.969	155.708	181.434	131.985	122.149	132.949	164.648	185.745	171.211	162.82	151.448
CUFFORG_0331	Olfr97	17	37230963	37237330	-	2216	173.194	184.164	183.693	137.652	147.473	149.37	155.982	158.025	155.219	167.012	204.866	175.564	162.591	169.445
CUFFORG_0552	Olfr362	2	37101660	37118031	-	4385	169.731	98.9028	165.667	177.696	180.411	182.998	147.141	89.6896	94.4812	153.619	147.504	169.035	162.568	133.578
CUFFORG_0755	Olfr155	4	43851564	43857595	+	3556	180.988	177.343	157.941	170.188	143.73	142.332	174.927	120.44	124.175	129.198	211.24	189.348	162.087	158.221
CUFFORG_0237	Olfr750	14	51063189	51074586	-	9289	199.174	170.522	226.612	110.121	139.239	122.781	109.882	130.691	156.569	136.288	117.457	147.996	161.408	133.147
CUFFORG_0463	Olfr1034	2	86045861	86049911	+	4051	200.04	146.649	163.95	188.958	148.97	118.87	76.4121	128.982	128.225	195.372	203.956	165.408	161.24	149.726
CUFFORG_0742	Olfr1305	2	111868075	111877149	-	1928	124.7	133.007	96.9967	195.215	219.338	197.075	182.505	140.087	184.913	184.343	211.24	179.917	161.055	180.501
CUFFORG_0969	Olfr578	7	102982269	102989324	-	3004	206.967	130.449	169.1	192.712	155.708	110.268	77.6751	139.232	108.653	229.247	251.302	224.171	160.868	171.714
CUFFORG_1027	Olfr698	7	106749889	106755397	-	4027	135.958	156.88	146.783	200.221	157.205	166.575	174.295	146.92	159.943	173.314	182.103	153.8	160.604	165.063
CUFFORG_0055	Olfr804	10	129703210	129710018	+	6491	154.143	154.323	167.384	175.819	146.724	157.973	109.25	119.586	139.697	142.59	168.445	140.742	159.394	136.718
CUFFORG_0959	Olfr553	7	102611281	102618198	-	3987	187.916	133.86	175.109	183.953	136.244	131.383	75.7806	131.545	124.175	194.584	175.73	142.193	158.077	140.668
CUFFORG_0883	Olfr652	7	104560901	104568191	+	4380	170.596	94.6398	132.19	257.784	158.702	132.947	83.9901	112.753	99.2053	229.247	215.792	145.82	157.81	147.801
CUFFORG_0481	Olfr1124	2	87430277	87436622	+	2976	194.844	180.753	153.65	167.685	140.736	104.794	182.505	107.628	94.4812	167.8	142.041	130.585	157.077	137.506
CUFFORG_0832	Olfr550	7	102571243	102583011	+	5105	144.617	145.796	131.332	145.16	199.126	174.395	126.301	192.192	171.416	231.611	225.808	198.054	156.738	190.897
CUFFORG_1156	Olfr974	9	39937516	39943295	+	1718	183.586	139.828	183.693	141.406	168.434	122.781	139.563	163.15	124.175	181.192	179.372	149.447	156.621	156.15
CUFFORG_0178	Olfr393	11	73844413	73851454	-	4087	204.369	154.323	170.817	163.305	112.289	132.947	129.458	146.066	141.047	137.863	132.025	117.526	156.342	133.998
CUFFORG_0758	Olfr62	4	118658952	118668042	+	2690	200.905	138.976	142.491	163.305	157.205	132.165	88.4107	132.399	111.353	142.59	127.472	142.193	155.841	124.07
CUFFORG_1100	Olfr881	9	37991872	37996236	+	4018	191.38	106.576	133.049	205.226	163.942	134.511	72.6231	141.795	120.126	178.829	198.493	159.604	155.781	145.245
CUFFORG_1164	Olfr843	9	19245328	19249845	-	4518	174.06	167.964	147.641	144.534	131.753	164.229	125.038	125.565	94.4812	126.047	122.009	126.958	155.03	120.016
CUFFORG_0492	Olfr1148	2	87830776	87835886	+	2936	144.617	154.323	133.049	172.69	167.685	156.408	130.09	113.607	91.1069	167.8	180.282	155.976	154.795	139.81
CUFFORG_0109	Olfr1381	11	49543588	49556109	+	4797	136.824	118.513	109.872	202.723	179.663	177.524	187.557	158.879	135.648	210.34	205.777	188.623	154.186	181.137
CUFFORG_0324	Olfr90	17	37083871	37088499	-	3188	180.988	137.27	150.216	177.696	139.239	139.204	191.346	171.692	168.716	137.863	150.235	131.31	154.102	158.527
CUFFORG_0027	Olfr1406	1	173181853	173190640	-	3265	168.865	85.2611	152.791	153.294	247.785	115.742	160.402	150.337	141.047	237.913	152.967	107.37	153.956	158.339
CUFFORG_0502	Olfr1176	2	88336721	88342000	+	2776	300.492	212.3	193.135	90.725	110.043	16.4229	111.776	179.379	161.968	131.561	74.6623	78.351	153.853	122.95
CUFFORG_0372	Olfr1471	19	13443409	13451527	+	3859	143.751	164.554	163.092	165.808	134.747	145.46	173.664	125.565	135.648	152.044	126.562	109.546	152.902	137.172
CUFFORG_1039	Olfr469	7	107820566	107825541	-	3171	187.05	149.207	117.598	163.305	129.507	169.703	163.56	126.42	130.249	198.523	223.076	175.564	152.728	169.565
CUFFORG_0760	Olfr1340	4	118720195	118728362	+	2480	193.978	151.765	158.8	137.652	153.462	116.524	116.828	212.693	180.864	178.829	148.414	157.427	152.03	165.843
CUFFORG_0488	Olfr1143	2	87801408	87804681	+	3030	127.298	155.175	148.499	203.349	119.026	158.755	131.353	143.503	133.623	145.741	180.282	141.467	152.017	145.995
CUFFORG_0789	Olfr452	6	42785093	42791619	+	2813	164.535	135.565	136.482	175.819	131.753	167.357	155.35	155.462	162.643	163.861	108.351	149.447	151.918	149.186
CUFFORG_0081	Olfr811	10	129800615	129804396	-	2542	138.556	121.071	129.615	203.349	166.937	150.934	72.6231	123.003	85.0331	177.253	191.208	206.034	151.744	142.526
CUFFORG_0864	Olfr615	7	103556079	103563798	+	4387	193.978	113.397	118.456	218.366	156.456	106.358	96.6202	142.649	128.225	169.375	166.624	139.291	151.168	140.464
CUFFORG_0604	Olfr1080	2	86553181	86558138	-	979	137.69	132.155	147.641	185.204	154.21	146.242	141.457	116.169	135.648	148.893	180.282	153.075	150.524	145.921
CUFFORG_0517	Olfr1255	2	89812042	89818057	+	2488	130.762	146.649	173.392	168.936	145.227	132.165	126.301	128.982	141.047	144.954	174.819	146.545	149.522	143.775
CUFFORG_1099	Olfr878	9	37917954	37922441	+	4096	191.38	109.134	129.615	185.204	170.679	111.05	102.935	192.192	157.919	201.675	246.75	200.23	149.51	183.617
CUFFORG_1176	Olfr151	9	37708964	37716223	-	1667	154.143	115.102	134.765	200.221	172.925	118.87	81.4641	127.274	122.826	245.003	238.555	219.818	149.338	172.49
CUFFORG_0873	Olfr632	7	103934346	103940571	+	3275	158.473	98.9028	155.366	200.221	168.434	100.101	99.1463	140.087	101.23	179.616	181.193	173.388	146.916	145.777
CUFFORG_0287	Olfr204	16	59307197	59318248	-	4211	108.246	107.429	100.43	194.59	173.674	190.818	130.09	94.8147	132.949	217.43	216.703	242.308	145.865	172.382
CUFFORG_1236	Olfr463	11	87892618	87897387	-	2416	155.875	156.028	133.049	147.037	124.267	157.973	148.404	109.336	118.776	147.317	189.387	135.663	145.705	141.481
CUFFORG_0315	Olfr127	17	37900486	37906201	+	3091	145.483	109.987	167.384	138.903	184.154	126.691	129.458	94.8147	128.899	123.683	101.978	108.821	145.434	114.609
CUFFORG_0579	Olfr1045	2	86195904	86202914	-	2951	167.999	115.955	144.207	165.808	145.976	132.165	70.7285	102.502	102.58	166.224	156.609	148.722	145.352	124.561
CUFFORG_0551	Olfr361	2	37083736	37089225	-	2684	155.009	173.933	256.655	99.4847	77.8538	108.704	144.615	123.857	157.244	96.8983	111.993	153.075	145.273	131.28
CUFFORG_0673	Olfr1208	2	88895572	88902282	-	2868	159.339	121.071	119.314	187.707	126.512	156.408	176.19	112.753	147.796	135.5	121.099	134.212	145.059	137.925
CUFFORG_0626	Olfr1107	2	87068687	87075882	-	4437	116.04	160.291	131.332	138.903	160.948	159.537	170.506	142.649	197.061	120.532	140.219	140.016	144.508	151.831
CUFFORG_0026	Olfr1408	1	173128049	173137374	-	3453	115.174	120.218	113.306	190.835	169.182	156.408	102.304	165.712	140.372	169.375	176.64	120.428	144.187	145.805
CUFFORG_0369	Olfr1466	19	13338866	13343568	+	1973	128.164	110.839	127.898	125.764	171.428	197.857	137.668	147.774	124.175	128.41	128.383	152.349	143.658	136.46
CUFFORG_0644	Olfr1157	2	87960481	87968297	-	2623	156.741	104.019	134.765	177.07	176.668	111.832	83.3586	123.857	111.353	175.677	167.535	193.701	143.516	142.58
CUFFORG_0453	Olfr1020	2	85847030	85851794	+	2674	175.792	131.302	145.924	157.674	130.255	116.524	119.354	153.754	155.894	183.555	216.703	226.347	142.912	175.935
CUFFORG_0874	Olfr633	7	103944420	103948963	+	3932	160.205	97.1976	132.19	214.612	134.747	114.96	53.6779	83.7103	92.4566	166.224	223.076	200.23	142.319	136.563
CUFFORG_0699	Olfr1239	2	89417044	89420407	-	1660	138.556	164.554	142.491	135.149	120.524	147.806	168.612	100.794	144.421	126.834	165.714	110.272	141.513	136.108
CUFFORG_0643	Olfr1156	2	87947053	87952994	-	3272	125.566	95.4924	125.323	183.953	181.908	134.511	97.2517	146.92	132.274	185.131	188.477	187.897	141.126	156.325
CUFFORG_0909	Olfr716	7	107138327	107149509	+	3110	147.215	124.481	138.199	166.433	144.479	125.127	121.88	116.169	120.801	146.529	126.562	120.428	140.989	125.395
CUFFORG_0352	Olfr1431	19	12199968	12212191	+	3252	226.019	109.134	169.959	133.898	107.049	98.5373	130.09	128.128	140.372	122.895	74.6623	116.076	140.766	118.704
CUFFORG_0167	Olfr75-ps1	11	73404076	73409887	-	2684	166.267	119.365	179.401	113.876	131.753	133.729	126.932	126.42	114.052	114.23	154.788	148.722	140.732	130.857
CUFFORG_0199	Olfr1366	13	21535523	21542808	-	2795	163.669	125.334	181.118	146.411	119.026	107.922	46.0999	73.4601	80.309	170.163	142.041	132.036	140.58	107.351
CUFFORG_0307	Olfr119	17	37696664	37702647	+	2146	159.339	153.47	169.959	122.635	105.552	132.165	126.932	126.42	149.145	130.773	141.13	132.761	140.52	134.527
CUFFORG_0994	Olfr67	7	103784510	103791830	-	3944	130.762	92.082	118.456	220.243	171.428	109.486	62.519	85.4187	74.9101	244.215	144.772	175.564	140.409	131.233
CUFFORG_0311	Olfr123	17	37793529	37798373	+	2957	148.081	135.565	145.066	145.786	122.769	144.678	134.511	122.149	132.949	137.076	124.741	133.487	140.324	130.819
CUFFORG_1020	Olfr686	7	105201858	105207434	-	2834	138.556	127.039	139.057	121.384	170.679	143.114	102.304	105.065	91.7818	129.198	118.367	70.3708	139.971	102.848
CUFFORG_0642	Olfr1155	2	87941637	87945101	-	2094	149.813	119.365	127.898	174.567	135.496	131.383	90.9367	157.17	136.323	170.951	211.24	199.505	139.754	161.021
CUFFORG_1037	Olfr2	7	106995988	107006072	-	2006	116.04	168.817	126.181	124.512	169.182	125.127	130.09	88.8354	104.604	127.622	76.4834	108.095	138.31	105.955
CUFFORG_0800	Olfr13	6	43172140	43177460	+	3709	142.885	161.143	152.791	125.138	121.272	125.909	87.1477	104.211	98.5304	150.468	173.909	147.996	138.19	127.044
CUFFORG_0765	Olfr70	4	43695000	43700807	-	2352	157.607	190.132	154.508	128.266	109.295	86.0246	140.194	99.9399	118.776	80.3547	142.951	121.154	137.639	117.228
CUFFORG_0333	Olfr99	17	37279047	37283396	-	1710	122.968	132.155	181.976	123.887	95.0715	161.101	85.2531	126.42	134.298	123.683	113.815	71.8217	136.193	109.215
CUFFORG_0536	Olfr1291-ps1	2	111497263	111504240	+	5007	114.308	133.86	185.41	138.903	92.0771	152.498	191.977	89.6896	120.801	121.32	96.5147	110.272	136.176	121.762
CUFFORG_1134	Olfr924	9	38848091	38851495	+	3405	119.504	80.1454	90.988	217.74	155.708	151.716	42.9423	110.19	84.3582	215.855	213.061	215.465	135.967	146.979
CUFFORG_0123	Olfr319	11	58699162	58703472	+	2500	190.514	114.25	130.473	130.143	113.038	136.857	119.354	83.7103	110.003	140.227	142.041	119.703	135.879	119.173
CUFFORG_0143	Olfr403	11	74186249	74198612	+	3444	148.947	136.418	129.615	153.92	99.563	136.075	130.721	119.586	118.102	129.198	127.472	89.9585	134.09	119.173
CUFFORG_1173	Olfr867	9	20050963	20057543	-	4590	131.628	138.123	124.465	154.545	118.278	136.857	116.197	126.42	159.268	127.622	103.799	97.2133	133.983	121.753
CUFFORG_0505	Olfr1184	2	88483575	88489752	+	3655	84.8653	69.9141	159.658	155.171	181.16	151.716	413.636	267.36	357.004	343.477	290.455	463.577	133.747	355.918
CUFFORG_0239	Olfr1513	14	52345930	52356408	-	4438	167.999	113.397	134.765	165.808	113.038	98.5373	72.6231	116.169	99.2053	185.131	192.119	194.427	132.257	143.279
CUFFORG_0484	Olfr1129	2	87573903	87577251	+	2403	132.494	125.334	131.332	135.149	130.255	138.421	180.61	181.942	128.899	123.683	145.683	154.526	132.164	152.557
CUFFORG_1052	Olfr502	7	108520890	108525064	-	3216	182.72	87.8189	116.739	128.892	146.724	125.909	106.724	126.42	85.708	137.076	127.472	129.859	131.467	118.877
CUFFORG_0979	Olfr609	7	103489918	103498002	-	3478	161.071	115.102	124.465	173.316	142.233	71.1658	85.8847	119.586	120.126	150.468	163.893	140.016	131.225	129.996
CUFFORG_0905	Olfr1532-ps1	7	106908001	106915405	+	1579	157.607	121.071	133.049	142.657	127.261	102.448	120.617	94.8147	105.954	153.619	155.698	140.742	130.682	128.574
CUFFORG_0799	Olfr437	6	43163264	43169861	+	2971	140.287	122.776	169.959	121.384	124.267	104.012	73.8861	143.503	108.653	121.32	142.041	138.565	130.447	121.328
CUFFORG_0028	Olfr231	1	174113254	174121162	-	5161	148.947	92.9346	122.748	168.311	147.473	101.665	65.045	102.502	105.954	184.343	214.882	166.133	130.346	139.81
CUFFORG_0956	Olfr544	7	102482302	102488355	-	3041	136.824	109.987	121.031	158.925	144.479	110.268	89.0422	170.837	112.028	166.224	199.403	126.958	130.252	144.082
CUFFORG_0900	Olfr689	7	105311040	105319662	+	5848	134.226	115.102	145.924	171.439	108.546	102.448	75.1491	105.919	103.254	126.047	87.4096	120.428	129.614	103.035
CUFFORG_0609	Olfr1085	2	86656679	86662019	-	2190	105.649	119.365	99.5718	166.433	159.451	126.691	92.1997	111.898	93.1315	119.744	118.367	137.84	129.527	112.197
CUFFORG_0974	Olfr601	7	103357094	103362644	-	2255	171.462	117.66	175.967	149.54	86.8369	75.076	62.519	76.8768	93.8063	167.8	136.577	114.625	129.424	108.701
CUFFORG_0145	Olfr406-ps	11	74259865	74271624	+	2869	134.226	127.892	145.924	125.138	106.3	134.511	123.775	139.232	143.072	114.23	183.014	157.427	128.999	143.458
CUFFORG_0461	Olfr1032	2	86005540	86009125	+	1454	174.926	104.871	119.314	143.909	142.233	85.2426	44.2053	130.691	107.304	160.709	183.924	140.016	128.416	127.808
CUFFORG_1216	Olfr1316	2	112127653	112134972	-	3848	103.051	149.207	138.199	128.266	128.758	122.781	120.617	118.732	137.673	135.5	152.056	153.8	128.377	136.396
CUFFORG_0293	Olfr96	17	37220098	37226673	+	2209	109.112	84.4085	127.04	119.507	181.16	147.024	96.6202	108.482	85.708	153.619	148.414	140.016	128.042	122.143
CUFFORG_0486	Olfr1140	2	87743752	87747581	+	1443	141.153	126.186	120.173	135.149	92.0771	149.37	94.7257	66.6266	81.6588	115.805	106.53	96.4878	127.351	93.6391
CUFFORG_0426	Olfr346	2	36685789	36691301	+	4111	157.607	170.522	100.43	99.4847	136.993	96.9732	176.19	140.087	163.318	138.651	129.293	89.2331	127.002	139.462
CUFFORG_0014	Olfr429	1	174084371	174091343	+	2534	107.381	113.397	77.254	154.545	153.462	153.28	96.6202	100.794	91.7818	156.77	153.877	172.662	126.553	128.751
CUFFORG_0086	Olfr818	10	129944240	129949196	-	2233	112.576	106.576	133.907	159.551	126.512	119.652	90.3052	113.607	120.801	174.89	147.504	168.31	126.463	135.903
CUFFORG_0980	Olfr610	7	103505375	103512122	-	1643	161.071	98.0502	128.757	165.808	125.764	78.2042	70.097	126.42	107.979	155.195	191.208	164.682	126.276	135.93
CUFFORG_1000	Olfr644	7	104066498	104071837	-	2612	164.535	78.4402	140.774	157.048	135.496	80.5503	85.2531	135.816	118.776	126.047	129.293	118.252	126.14	118.906
CUFFORG_1128	Olfr913	9	38592773	38596217	+	2421	127.298	141.533	113.306	128.892	122.769	115.742	115.565	94.8147	120.126	110.291	139.309	109.546	124.923	114.942
CUFFORG_0670	Olfr1198	2	88745243	88751361	-	2371	108.246	144.944	106.439	133.272	126.512	129.819	169.875	127.274	122.826	131.561	146.593	137.114	124.872	139.207
CUFFORG_1129	Olfr914	9	38605144	38607726	+	1654	145.483	101.461	101.289	123.887	108.546	168.139	131.985	104.211	116.752	148.105	154.788	123.33	124.801	129.862
CUFFORG_0808	Olfr459	6	41768770	41775167	-	3775	121.236	127.039	135.624	143.909	129.507	89.9348	156.613	140.087	126.875	79.5669	124.741	116.801	124.542	124.114
CUFFORG_0313	Olfr125	17	37832949	37838490	+	3892	129.896	101.461	121.89	131.395	142.233	114.178	105.461	81.1477	123.5	136.288	94.6937	130.585	123.509	111.946
CUFFORG_0725	Olfr142	2	90250105	90257593	-	3664	135.958	76.735	114.164	147.663	147.473	114.178	135.142	127.274	95.8309	114.23	91.9621	68.1944	122.695	105.439
CUFFORG_0943	Olfr5	7	6478975	6486941	-	2329	119.504	118.513	94.4215	125.764	166.188	110.268	149.667	135.816	161.968	144.954	173.909	127.683	122.443	148.999
CUFFORG_0067	Olfr769	10	129108952	129117861	-	4325	132.494	131.302	150.216	101.987	104.055	114.178	79.5696	94.8147	72.8855	160.709	125.651	131.31	122.372	110.823
CUFFORG_0132	Olfr376	11	73371246	73377836	+	3342	171.462	128.744	121.031	129.518	101.809	78.9863	72.6231	111.044	83.0085	122.895	151.146	106.644	121.925	107.894
CUFFORG_0810	Olfr457	6	42467998	42476278	-	4364	109.978	116.808	133.049	150.166	107.798	112.614	107.987	100.794	80.9839	99.2617	147.504	125.507	121.735	110.34
CUFFORG_1210	Olfr1322	X	49884999	49891455	-	1850	108.246	204.627	31.76	107.619	128.758	149.37	101.672	83.7103	107.304	158.346	73.7518	116.801	121.73	106.931
CUFFORG_1087	Olfr77	9	19916982	19922543	+	2951	151.545	94.6398	139.916	153.92	96.5687	90.7169	56.2039	132.399	91.1069	123.683	116.546	89.2331	121.218	101.529
CUFFORG_1193	Olfr44	9	39484024	39493988	-	1337	125.566	97.1976	122.748	128.892	121.272	121.217	99.1463	85.4187	87.7326	97.6861	122.009	116.801	119.482	101.466
CUFFORG_0972	Olfr591	7	103167087	103178340	-	5118	122.968	75.0297	90.988	188.333	119.026	115.742	72.6231	100.794	95.1561	133.924	148.414	108.095	118.681	109.835
CUFFORG_0665	Olfr1182	2	88442939	88449121	-	4325	180.122	91.2293	85.8378	158.925	102.557	92.281	491.311	486.886	584.434	525.457	568.162	573.123	118.492	538.229
CUFFORG_0376	Olfr1487	19	13617375	13621176	+	2261	127.298	96.345	112.447	147.663	103.306	116.524	95.3572	74.3142	83.6834	96.1105	107.441	111.723	117.264	94.7715
CUFFORG_0340	Olfr112	17	37561682	37567094	-	4660	114.308	104.019	133.907	153.294	102.557	95.4091	89.6737	117.878	85.0331	119.744	122.92	115.35	117.249	108.433
CUFFORG_0085	Olfr816	10	129909163	129915597	-	3281	164.535	103.166	124.465	135.149	92.0771	83.6785	33.4698	83.7103	108.653	137.076	91.0516	126.232	117.178	96.6988
CUFFORG_0477	Olfr1120	2	87354815	87361736	+	4374	92.659	108.282	122.748	115.127	124.267	139.986	76.4121	98.2315	126.875	110.291	136.577	116.076	117.178	110.744
CUFFORG_0189	Olfr462	11	87884979	87892274	-	7296	132.494	101.461	135.624	118.255	90.5799	123.563	89.6737	93.9605	103.929	97.6861	108.351	115.35	116.996	101.492
CUFFORG_1154	Olfr972	9	39866288	39874651	+	1775	155.875	111.692	101.289	127.015	114.535	82.8965	140.194	171.692	151.17	161.497	103.799	85.6057	115.55	135.66
CUFFORG_0053	Olfr799	10	129637484	129648326	+	1694	99.5868	114.25	123.606	102.613	93.5743	158.755	80.8326	120.44	115.402	132.349	106.53	109.546	115.397	110.85
CUFFORG_1239	Olfr380	11	73452886	73457508	-	1719	109.978	82.7032	84.121	150.166	113.038	151.716	144.615	82.8561	83.0085	147.317	156.609	140.742	115.287	125.858
CUFFORG_1158	Olfr981	9	40021389	40029749	+	4162	142.885	97.1976	99.5718	152.668	107.049	91.4989	95.9887	124.711	149.82	137.076	168.445	173.388	115.145	141.572
CUFFORG_0613	Olfr1090	2	86752724	86758984	-	2131	138.556	115.102	114.164	115.753	94.3229	111.05	92.8312	98.2315	113.377	96.8983	146.593	118.252	114.825	111.031
CUFFORG_1028	Olfr699	7	106787963	106793198	-	4194	113.442	105.724	109.872	135.775	101.809	118.87	87.7792	120.44	87.0577	70.9012	128.383	79.0765	114.249	95.6063
CUFFORG_0437	Olfr364-ps1	2	37139322	37147780	+	2106	128.164	114.25	101.289	114.501	126.512	97.7553	89.0422	115.315	103.929	138.651	122.009	133.487	113.745	117.072
CUFFORG_0962	Olfr78	7	102740602	102759471	-	4410	130.762	76.735	100.43	154.545	128.01	90.7169	93.4627	90.5438	103.929	191.433	170.267	150.898	113.533	133.422
CUFFORG_0857	Olfr596	7	103305667	103312782	+	3373	155.009	90.3767	132.19	123.261	104.803	75.076	54.9409	110.19	82.3336	144.954	157.519	115.35	113.453	110.881
CUFFORG_0678	Olfr1215	2	89000059	89006937	-	2607	136.824	125.334	123.606	100.11	86.8369	104.794	109.25	105.065	85.0331	107.927	106.53	93.5859	112.917	101.232
CUFFORG_1048	Olfr488	7	108252032	108258347	-	4341	128.164	75.0297	123.606	152.043	148.222	48.4866	73.2546	94.8147	123.5	162.285	158.43	129.134	112.592	123.57
CUFFORG_1174	Olfr870	9	20170032	20174057	-	2592	116.906	103.166	130.473	101.987	86.8369	135.293	96.6202	112.753	143.746	118.169	95.6042	86.3312	112.444	108.871
CUFFORG_0121	Olfr179	11	58658647	58669528	+	5096	120.37	98.9028	123.606	122.01	117.529	90.7169	83.9901	119.586	118.102	99.2617	106.53	110.997	112.189	106.411
CUFFORG_0242	Olfr1510	14	52409124	52414389	-	2006	129.896	102.313	109.014	127.015	118.278	85.2426	62.519	84.5645	95.8309	151.256	173.909	131.31	111.96	116.565
CUFFORG_0487	Olfr152	2	87779483	87784572	+	2456	144.617	116.808	85.8378	121.384	108.546	93.8451	77.0436	96.5231	95.1561	98.4739	148.414	129.134	111.84	107.457
CUFFORG_0009	Olfr1404	1	173212392	173218583	+	4231	121.236	92.9346	98.7134	136.4	115.284	104.012	86.5162	148.628	118.102	136.288	148.414	97.9387	111.43	122.648
CUFFORG_1117	Olfr147	9	38401712	38404979	+	2324	137.69	87.8189	104.722	126.389	125.764	86.0246	54.9409	87.1271	68.1614	113.442	134.756	109.546	111.401	94.6623
CUFFORG_0288	Olfr205	16	59328005	59331138	-	1650	95.2569	76.735	87.5545	133.898	125.015	149.37	81.4641	76.8768	89.7572	129.198	133.846	137.84	111.305	108.164
CUFFORG_0289	Olfr206	16	59344675	59349246	-	1128	71.0097	92.9346	83.2626	162.679	133.25	121.999	83.9901	84.5645	91.1069	174.102	224.898	166.859	110.856	137.587
CUFFORG_1021	Olfr690	7	105329057	105334079	-	1245	142.885	87.8189	139.916	111.998	106.3	75.8581	68.834	130.691	107.304	104.776	97.4252	124.781	110.796	105.635
CUFFORG_0074	Olfr798	10	129622615	129627934	-	3590	141.153	79.2928	121.89	100.736	101.06	120.434	65.045	99.9399	94.4812	92.9593	125.651	110.272	110.761	98.0581
CUFFORG_1104	Olfr887	9	38084134	38088047	+	3529	96.9889	81.8506	59.2281	178.322	118.278	129.819	99.7778	74.3142	76.9347	115.805	140.219	119.703	110.748	104.459
CUFFORG_0406	Olfr1459	19	13138021	13149549	-	8951	112.576	132.155	121.89	106.993	84.5912	100.883	120.617	96.5231	90.432	93.7471	89.2306	99.3897	109.848	98.3233
CUFFORG_0049	Olfr790	10	129498492	129503342	+	2872	127.298	86.1137	113.306	130.769	84.5912	115.742	73.2546	86.2729	95.8309	114.23	101.978	109.546	109.637	96.852
CUFFORG_0318	Olfr133	17	38145281	38151225	+	3086	116.04	85.2611	96.1383	115.127	116.032	126.691	70.7285	78.5852	93.8063	111.866	124.741	103.017	109.215	97.124
CUFFORG_1211	Olfr1323	X	50007458	50019362	-	3425	71.8757	120.218	95.2799	92.6021	157.953	117.306	107.987	117.878	122.826	204.038	132.935	222.72	109.206	151.397
CUFFORG_1188	Olfr144	9	39234412	39249994	-	4114	117.772	115.955	112.447	90.725	100.312	116.524	137.668	89.6896	101.905	119.744	146.593	129.134	108.956	120.789
CUFFORG_0970	Olfr586	7	103120989	103125632	-	3591	142.019	76.735	107.297	155.797	92.0771	79.7683	44.2053	95.6689	64.7871	114.23	71.9308	73.2727	108.949	77.3491
CUFFORG_0006	Olfr16	1	172950381	172958357	+	2718	146.349	87.8189	110.731	96.9819	110.043	98.5373	73.8861	129.836	133.623	122.108	144.772	97.9387	108.41	117.027
CUFFORG_0314	Olfr126	17	37847483	37851981	+	1882	99.5868	129.597	177.684	67.5745	93.5743	82.1144	77.6751	65.7724	103.929	70.1134	108.351	91.4095	108.355	86.2085
CUFFORG_0914	Olfr476	7	107964803	107969341	+	2366	109.978	104.019	98.7134	128.892	90.5799	114.96	98.5147	88.8354	89.7572	101.625	120.188	111.723	107.857	101.774
CUFFORG_1063	Olfr530	7	140371872	140376526	-	2806	109.978	115.955	89.2713	117.004	112.289	101.665	118.091	96.5231	105.954	99.2617	122.009	129.859	107.694	111.95
CUFFORG_0554	Olfr987	2	85330675	85339375	-	1863	114.308	110.839	89.2713	129.518	120.524	75.8581	89.6737	107.628	84.3582	132.349	155.698	129.859	106.72	116.594
CUFFORG_0202	Olfr1362	13	21610978	21614022	-	2291	120.37	95.4924	91.8464	132.021	112.289	86.8067	87.7792	138.378	100.555	97.6861	115.636	96.4878	106.471	106.087
CUFFORG_0893	Olfr669	7	104934220	104940477	+	2356	154.143	100.608	118.456	125.764	77.1052	61.7813	49.2574	82.8561	89.7572	165.436	156.609	121.154	106.31	110.845
CUFFORG_1038	Olfr715	7	107126548	107131083	-	3833	108.246	114.25	117.598	113.25	85.3397	97.7553	101.672	64.9182	92.4566	80.3547	94.6937	81.2529	106.073	85.8914
CUFFORG_1196	Olfr959	9	39569403	39575514	-	4288	94.3909	104.871	103.864	95.1048	128.758	107.922	94.0942	134.107	116.752	112.654	81.9465	76.1746	105.818	102.621
CUFFORG_0661	Olfr1177-ps	2	88342132	88346492	-	2826	107.381	77.5876	92.7048	160.177	93.5743	99.3194	44.2053	99.9399	75.585	136.288	164.803	130.585	105.124	108.568
CUFFORG_0116	Olfr54	11	51014236	51031578	+	5109	108.246	77.5876	90.988	110.121	141.484	100.883	77.0436	139.232	112.703	130.773	132.935	126.958	104.885	119.941
CUFFORG_0985	Olfr622	7	103638451	103642675	-	2219	109.978	101.461	96.9967	163.305	80.8482	76.6401	45.4683	59.7931	84.3582	155.195	134.756	158.878	104.872	106.408
CUFFORG_0740	Olfr1303	2	111812256	111820332	-	3155	101.319	112.545	120.173	101.362	91.3285	97.7553	97.2517	100.794	99.2053	95.3227	133.846	87.0566	104.08	102.246
CUFFORG_0476	Olfr1118	2	87307597	87310438	+	1777	92.659	94.6398	111.589	91.3507	113.786	114.178	126.932	98.2315	112.703	120.532	132.025	110.272	103.034	116.783
CUFFORG_0882	Olfr651	7	104550133	104554422	+	1605	101.319	82.7032	106.439	155.171	107.049	60.9993	51.7834	121.295	86.3828	153.619	148.414	154.526	102.28	119.337
CUFFORG_1229	Olfr1014	2	85776586	85777503	+	918	118.638	96.345	117.598	70.7029	104.803	104.012	59.3615	76.0226	71.5358	74.0524	86.499	103.743	102.016	78.5356
CUFFORG_0234	Olfr735	14	50342360	50348872	-	4261	96.9889	109.987	97.855	106.993	107.798	91.4989	101.672	72.6059	99.2053	110.291	120.188	119.703	101.853	103.944
CUFFORG_0500	Olfr1168	2	88181880	88186919	+	2635	107.381	93.7872	90.988	123.887	92.8257	101.665	106.093	109.336	78.9593	91.3838	133.846	97.9387	101.756	102.926
CUFFORG_0885	Olfr654	7	104587025	104590718	+	3130	118.638	103.166	116.739	111.998	85.3397	73.512	66.308	95.6689	89.0823	112.654	124.741	118.252	101.566	101.118
CUFFORG_0217	Olfr745	14	50639388	50643885	+	2836	121.236	87.8189	109.872	110.121	95.8201	84.4606	114.302	111.044	118.102	77.9913	102.888	106.644	101.555	105.162
CUFFORG_0855	Olfr594	7	103216996	103222313	+	2848	109.978	88.6715	84.9794	141.406	114.535	65.6915	54.9409	84.5645	66.8117	137.863	150.235	103.017	100.877	99.5721
CUFFORG_0890	Olfr661	7	104686910	104690583	+	3008	102.185	69.0615	79.8291	171.439	85.3397	90.7169	61.8875	81.1477	53.9893	149.68	111.083	92.1349	99.7618	91.6538
CUFFORG_1094	Olfr874	9	37745136	37748594	+	2602	129.03	97.1976	71.2453	105.116	120.524	74.294	49.2574	81.1477	51.2898	178.041	142.041	95.0368	99.5677	99.4688
CUFFORG_0683	Olfr1220	2	89094188	89107855	-	4288	97.8548	105.724	84.9794	101.987	101.809	100.101	86.5162	91.398	116.077	96.1105	102.888	83.4293	98.7426	96.0699
CUFFORG_0744	Olfr1307	2	111943862	111949344	-	1843	71.0097	104.019	91.8464	85.7195	116.032	118.088	62.519	79.4394	84.3582	84.2936	94.6937	76.1746	97.7858	80.2464
CUFFORG_1113	Olfr25	9	38329492	38336103	+	6612	71.0097	75.8824	70.387	145.786	104.055	117.306	95.9887	75.1684	80.9839	86.657	100.157	99.3897	97.4043	89.7241
CUFFORG_0860	Olfr599	7	103335840	103339564	+	2240	110.844	91.2293	81.5459	136.4	101.809	60.2172	55.5724	82.8561	60.0631	144.166	129.293	87.0566	97.0077	93.1679
CUFFORG_0223	Olfr723	14	49928348	49931803	-	1309	81.4014	72.4719	63.5199	108.244	116.781	139.204	89.0422	99.0857	95.8309	144.166	146.593	140.016	96.937	119.122
CUFFORG_0378	Olfr1490	19	13651039	13659545	+	5217	94.3909	74.1771	90.988	91.3507	78.6024	150.934	75.7806	50.397	65.462	66.9622	83.7675	123.33	96.7406	77.6166
CUFFORG_0113	Olfr1377	11	50981981	50986593	+	2569	107.381	62.2406	90.1296	126.389	124.267	68.8197	46.0999	67.4808	43.8663	92.9593	96.5147	72.5472	96.5377	69.9114
CUFFORG_0325	Olfr91	17	37090618	37098298	-	3875	108.246	98.0502	109.872	101.362	73.3622	86.0246	104.198	99.9399	78.2844	73.2646	75.5728	71.0963	96.1529	83.726
CUFFORG_0773	Olfr272	4	52910216	52919180	-	1935	93.525	71.6193	81.5459	131.395	110.792	87.5887	111.145	72.6059	75.585	77.9913	139.309	137.84	96.0776	102.413
CUFFORG_0543	Olfr1317	2	112136628	112144054	+	2596	105.649	109.987	113.306	88.848	74.1108	83.6785	89.0422	75.1684	80.9839	91.3838	111.993	81.2529	95.9297	88.3041
CUFFORG_0739	Olfr1298	2	111644534	111649201	-	1527	94.3909	114.25	97.855	90.0993	89.8313	85.2426	105.461	109.336	116.752	95.3227	119.278	101.566	95.2782	107.953
CUFFORG_0512	Olfr1201	2	88793036	88796827	+	2602	137.69	121.923	73.8205	61.3176	88.3341	88.3708	137.037	117.878	139.022	121.32	46.4363	103.743	95.2426	110.906
CUFFORG_0783	Olfr1328	4	118930991	118938607	-	4113	84.8653	64.7984	88.4129	130.769	110.043	92.281	65.6765	117.024	95.1561	120.532	129.293	120.428	95.195	108.018
CUFFORG_0750	Olfr1313	2	112070107	112077826	-	2600	86.5972	113.397	118.456	76.3342	88.3341	87.5887	87.7792	84.5645	86.3828	79.5669	55.5415	88.5076	95.1179	80.3904
CUFFORG_0466	Olfr1052	2	86292475	86299233	+	1769	98.7208	61.388	96.9967	113.876	91.3285	107.922	44.2053	76.8768	74.2352	123.683	122.92	136.389	95.0385	96.3848
CUFFORG_0448	Olfr1009	2	85719508	85725160	+	3992	133.36	93.7872	74.6788	88.2223	95.0715	82.8965	69.4655	76.0226	84.3582	106.352	73.7518	69.6453	94.6693	79.9326
CUFFORG_0464	Olfr1036	2	86073992	86077194	+	3203	109.112	90.3767	107.297	93.8535	95.8201	71.1658	57.4669	77.731	64.7871	105.564	126.562	92.1349	94.6043	87.3743
CUFFORG_0655	Olfr1170	2	88222277	88228343	-	3186	104.783	74.1771	71.2453	106.993	107.049	101.665	70.097	115.315	64.1123	120.532	141.13	105.193	94.3187	102.73
CUFFORG_0993	Olfr68	7	103774358	103779663	-	4058	80.5354	67.3562	121.89	143.283	86.0883	63.3454	36.6273	70.0433	47.9155	140.227	115.636	74.7236	93.7497	80.862
CUFFORG_0016	Olfr424	1	174131518	174138257	+	1642	101.319	68.2089	85.8378	122.01	100.312	84.4606	51.7834	123.003	85.0331	114.23	132.025	113.174	93.6912	103.208
CUFFORG_0761	Olfr1339	4	118732183	118736906	+	2551	86.5972	81.8506	89.2713	107.619	110.792	84.4606	76.4121	88.8354	68.8363	99.2617	101.978	96.4878	93.4317	88.6352
CUFFORG_0688	Olfr1225	2	89168388	89174669	-	5544	99.5868	90.3767	98.7134	104.49	97.3173	69.6018	92.1997	88.8354	78.9593	67.75	107.441	89.2331	93.3477	87.4031
CUFFORG_1195	Olfr958	9	39548344	39552920	-	4066	117.772	67.3562	95.2799	113.25	89.8313	75.8581	65.6765	93.9605	85.708	95.3227	125.651	108.821	93.2246	95.8566
CUFFORG_0628	Olfr259	2	87104819	87111652	-	3805	65.8139	99.7555	96.1383	117.004	56.8932	123.563	132.616	124.711	134.973	94.5349	135.667	62.3906	93.1946	114.149
CUFFORG_0058	Olfr813	10	129855367	129858722	+	2425	96.1229	92.082	119.314	96.3562	90.5799	64.1275	52.4149	75.1684	73.5604	133.924	139.309	126.232	93.0972	100.102
CUFFORG_1244	Olfr767	10	129074825	129082910	-	5499	74.4736	108.282	92.7048	100.736	79.351	102.448	99.1463	103.357	91.1069	65.3867	97.4252	84.1548	92.9991	90.0961
CUFFORG_0792	Olfr448	6	42890437	42899085	+	3315	127.298	52.8619	98.7134	121.384	96.5687	57.8711	54.3094	106.773	82.3336	192.221	152.967	118.977	92.4495	117.93
CUFFORG_0964	Olfr569	7	102883709	102890872	-	4731	89.1951	69.0615	79.8291	122.635	107.798	86.0246	49.2574	75.1684	79.6342	139.439	129.293	119.703	92.4239	98.7492
CUFFORG_0233	Olfr734	14	50316696	50326761	-	4236	68.4118	83.5558	54.9362	133.898	104.055	109.486	74.5176	84.5645	84.3582	75.6279	112.904	104.468	92.3903	89.4067
CUFFORG_0558	Olfr994	2	85429380	85436451	-	1832	100.453	86.9663	78.9707	108.87	100.312	78.2042	58.7299	72.6059	67.4866	141.015	121.099	99.3897	92.2959	93.3876
CUFFORG_0285	Olfr201	16	59266113	59272632	-	3706	77.9375	70.7667	83.2626	119.507	92.0771	109.486	95.9887	96.5231	51.9647	107.14	98.3357	91.4095	92.1728	90.2269
CUFFORG_0187	Olfr410	11	74330293	74338031	-	5185	96.1229	73.3245	78.1124	132.646	95.8201	75.076	55.5724	79.4394	80.309	118.956	108.351	122.605	91.8504	94.2056
CUFFORG_0056	Olfr808	10	129765481	129771186	+	3997	106.515	81.8506	101.289	102.613	89.8313	68.8197	35.3643	83.7103	53.3144	112.654	100.157	89.2331	91.8196	79.0722
CUFFORG_0262	Olfr165	16	19406244	19423132	-	1910	83.1333	81.8506	70.387	118.255	95.0715	98.5373	83.3586	95.6689	91.7818	89.8082	92.8727	94.3114	91.2058	91.3003
CUFFORG_1054	Olfr509	7	108645074	108651948	-	2851	84.8653	100.608	78.9707	113.25	85.3397	81.3324	89.0422	126.42	131.599	113.442	117.457	111.723	90.7277	114.947
CUFFORG_1005	Olfr655	7	104595301	104602377	-	2643	97.8548	65.651	93.5632	138.277	83.094	60.9993	46.7314	61.5014	69.5112	122.895	132.935	135.663	89.9066	94.873
CUFFORG_0542	Olfr1302	2	111777436	111782761	+	2812	96.1229	106.576	97.855	80.0883	95.8201	61.7813	149.667	118.732	66.1369	72.4768	67.3782	71.0963	89.7073	90.9144
CUFFORG_0379	Olfr1491	19	13697088	13706127	+	1851	107.381	74.1771	96.9967	80.0883	102.557	72.7299	131.985	88.8354	83.6834	126.834	112.904	100.115	88.9883	107.393
CUFFORG_0388	Olfr1419	19	11868632	11875089	-	3137	85.7312	68.2089	68.6702	76.3342	116.032	112.614	163.56	137.524	127.55	66.9622	153.877	77.6255	87.9318	121.183
CUFFORG_1215	Olfr709-ps1	7	106923916	106932219	-	4036	81.4014	83.5558	71.2453	108.87	105.552	75.8581	89.0422	74.3142	80.9839	96.1105	140.219	91.4095	87.7471	95.3466
CUFFORG_0866	Olfr618	7	103590199	103600431	+	3191	124.7	77.5876	96.9967	102.613	74.1108	49.2687	53.0464	67.4808	78.2844	99.2617	97.4252	106.644	87.5461	83.6905
CUFFORG_1149	Olfr150	9	39732513	39738380	+	1675	75.3396	61.388	58.3697	123.261	104.055	98.5373	83.9901	94.8147	71.5358	123.683	102.888	97.9387	86.825	95.8085
CUFFORG_0473	Olfr1115	2	87248027	87253868	+	3283	76.2055	89.5241	87.5545	92.6021	86.8369	86.0246	70.097	57.2305	62.0877	63.8111	91.0516	84.8802	86.458	71.5264
CUFFORG_1148	Olfr965	9	39711353	39720594	+	1799	67.5458	57.9775	71.2453	125.138	102.557	93.8451	57.4669	92.2522	90.432	143.378	130.204	146.545	86.3849	110.046
CUFFORG_0589	Olfr1056	2	86354386	86362452	-	2212	92.659	83.5558	101.289	80.0883	82.3454	78.2042	70.7285	105.919	72.2106	100.837	76.4834	81.2529	86.3569	84.572
CUFFORG_1252	Olfr47	6	43231529	43236959	+	1631	94.3909	70.7667	84.9794	96.9819	82.3454	88.3708	73.2546	80.2936	64.7871	107.14	112.904	109.546	86.3058	91.3209
CUFFORG_0531	Olfr1283	2	111366790	111370063	+	1672	85.7312	104.871	78.9707	65.6974	70.3679	111.05	99.7778	88.8354	83.0085	106.352	95.6042	91.4095	86.1147	94.1645
CUFFORG_0532	Olfr1284	2	111375554	111381178	+	2310	104.783	139.828	112.447	43.7983	59.1389	54.743	125.038	122.149	93.8063	72.4768	85.5885	103.743	85.7897	100.467
CUFFORG_0662	Olfr1179	2	88401886	88406453	-	1282	126.432	70.7667	78.1124	76.3342	96.5687	59.4352	50.5204	61.5014	70.8609	71.689	107.441	79.8019	84.6082	73.6358
CUFFORG_0337	Olfr103	17	37335089	37339698	-	2293	55.4222	57.1249	58.3697	128.266	103.306	104.794	44.8368	39.2926	54.6641	96.8983	102.888	110.272	84.5471	74.8087
CUFFORG_0950	Olfr305	7	86360901	86366837	-	3702	116.906	74.1771	101.289	65.6974	69.6193	75.8581	56.2039	70.0433	61.4128	77.2035	79.2149	77.6255	83.9244	70.284
CUFFORG_1218	Olfr988	2	85352855	85363146	-	1578	91.793	67.3562	72.1037	95.1048	92.0771	84.4606	61.256	75.1684	90.432	90.596	116.546	103.017	83.8159	89.5026
CUFFORG_0326	Olfr92	17	37110507	37120091	-	2123	101.319	68.2089	76.3956	97.6076	91.3285	67.2556	86.5162	87.9812	100.555	62.2355	92.8727	76.1746	83.6858	84.3892
CUFFORG_0842	Olfr570	7	102894577	102901710	+	1423	82.2673	43.4831	71.2453	134.523	98.0659	71.1658	47.9944	70.0433	55.339	102.413	151.146	113.174	83.4585	90.0181
CUFFORG_0439	Olfr366	2	37211578	37222286	+	3109	96.9889	105.724	102.147	81.3397	59.1389	53.9609	78.3066	93.9605	66.1369	69.3256	60.0941	87.7821	83.2165	75.9343
CUFFORG_1009	Olfr667	7	104914742	104921482	-	2695	129.03	89.5241	84.121	77.5855	59.1389	59.4352	40.4163	38.4384	73.5604	51.2064	55.5415	54.4104	83.1391	52.2622
CUFFORG_0319	Olfr134	17	38171390	38176410	+	1500	82.2673	67.3562	76.3956	93.2278	95.0715	82.8965	51.1519	84.5645	58.7133	107.14	109.262	67.4689	82.8692	79.7167
CUFFORG_0281	Olfr196	16	59166648	59170444	-	1700	55.4222	74.1771	77.254	83.8424	102.557	103.23	144.615	124.711	126.875	90.596	152.056	103.743	82.7471	123.766
CUFFORG_1017	Olfr683	7	105142286	105147012	-	2394	75.3396	52.0093	67.8118	138.903	105.552	54.743	41.0478	85.4187	48.5903	138.651	117.457	120.428	82.3931	91.9322
CUFFORG_1112	Olfr895	9	38267851	38269838	+	1661	97.8548	75.8824	64.3783	108.244	77.1052	68.0377	51.7834	91.398	67.4866	89.0204	127.472	84.8802	81.9171	85.3401
CUFFORG_0770	Olfr156	4	43820182	43823898	-	1707	94.3909	87.8189	99.5718	73.2057	74.1108	60.9993	79.5696	77.731	76.9347	51.2064	121.099	71.0963	81.6829	79.6061
CUFFORG_0124	Olfr316	11	58752734	58759671	+	2725	75.3396	73.3245	58.3697	120.758	75.608	86.0246	66.9395	89.6896	56.6887	114.23	114.725	116.076	81.5708	93.058
CUFFORG_1199	Olfr968	9	39770497	39783222	-	2878	105.649	86.9663	90.1296	63.8204	80.0996	62.5634	71.36	75.1684	60.7379	70.1134	55.5415	44.9793	81.538	62.9834
CUFFORG_0188	Olfr411	11	74345129	74352650	-	2629	109.978	56.2723	102.147	109.496	73.3622	36.756	58.7299	76.8768	91.7818	148.893	89.2306	73.9981	81.3353	89.9183
CUFFORG_1138	Olfr933	9	38975651	38978348	+	2698	97.8548	61.388	75.5372	105.742	86.0883	60.2172	54.9409	69.1891	64.1123	109.503	84.678	97.9387	81.1379	80.0603
CUFFORG_0070	Olfr772	10	129172573	129177921	-	2965	90.9271	99.7555	86.6961	63.8204	71.1165	74.294	66.308	66.6266	51.2898	77.9913	78.3044	70.3708	81.1016	68.4818
CUFFORG_0092	Olfr825	10	130159732	130166735	-	3475	99.5868	44.3358	102.147	93.8535	71.8651	74.294	50.5204	61.5014	65.462	85.0814	73.7518	86.3312	81.0137	70.4414
CUFFORG_0096	Olfr1394	11	49154482	49162744	+	2809	118.638	90.3767	76.3956	87.5966	70.3679	42.2303	66.308	58.9389	77.6096	53.5698	56.452	45.7047	80.9342	59.7638
CUFFORG_0848	Olfr584	7	103081885	103088315	+	3152	88.3291	63.9458	70.387	109.496	87.5855	63.3454	47.3629	58.0847	65.462	125.259	106.53	96.4878	80.5148	83.1978
CUFFORG_1201	Olfr976	9	39954139	39959705	-	3075	76.2055	60.5354	57.5113	123.887	91.3285	72.7299	37.8903	76.8768	56.0139	111.866	111.993	104.468	80.3662	83.1848
CUFFORG_1133	Olfr923	9	38826594	38829987	+	2562	109.112	64.7984	70.387	99.4847	64.3791	67.2556	52.4149	100.794	66.8117	185.131	142.951	94.3114	79.2362	107.069
CUFFORG_0054	Olfr800	10	129657673	129662074	+	3813	106.515	82.7032	100.43	53.1836	57.6418	73.512	78.3066	70.8975	84.3582	59.0843	61.0046	51.5085	78.9976	67.5266
CUFFORG_0594	Olfr1062	2	86421180	86426764	-	2960	92.659	58.8301	99.5718	88.848	62.8819	70.3838	75.1491	81.1477	60.0631	80.3547	67.3782	82.7038	78.8624	74.4661
CUFFORG_1152	Olfr970	9	39808860	39820979	+	1739	101.319	67.3562	72.9621	76.9598	71.8651	82.1144	50.5204	78.5852	85.708	77.2035	81.9465	66.018	78.7627	73.3302
CUFFORG_0168	Olfr378	11	73424609	73428477	-	1522	83.1333	47.7462	160.517	35.0386	75.608	70.3838	83.3586	112.753	54.6641	55.9332	45.5258	57.3123	78.7378	68.2578
CUFFORG_0836	Olfr556	7	102665017	102673270	+	3707	87.4632	73.3245	62.6616	95.1048	77.8538	75.8581	59.3615	75.1684	60.0631	89.0204	81.0359	91.4095	78.711	76.0098
CUFFORG_0747	Olfr1310	2	112004574	112015511	-	4930	55.4222	101.461	48.9275	46.9267	129.507	89.1528	33.4698	27.334	39.1422	65.3867	30.047	38.45	78.5661	38.9716
CUFFORG_1184	Olfr146	9	39018073	39023362	-	1716	100.453	70.7667	79.8291	87.5966	71.1165	60.9993	45.4683	92.2522	71.5358	100.049	98.3357	92.1349	78.4601	83.2961
CUFFORG_0209	Olfr736	14	50381163	50394192	+	2485	77.0715	66.5036	72.1037	102.613	70.3679	81.3324	109.882	90.5438	109.328	90.596	117.457	89.2331	78.332	101.173
CUFFORG_0578	Olfr52	2	86181150	86182109	-	960	88.3291	61.388	64.3783	107.619	91.3285	54.743	47.9944	58.9389	45.216	111.079	126.562	126.232	77.9643	86.0036
CUFFORG_0412	Olfr1500	19	13826987	13830470	-	2223	75.3396	69.9141	69.5286	91.3507	98.8144	62.5634	48.6259	64.064	56.6887	81.1425	95.6042	114.625	77.9185	76.7916
CUFFORG_0097	Olfr1393	11	49278340	49282765	+	2970	82.2673	77.5876	70.387	71.3286	100.312	63.3454	94.7257	89.6896	87.0577	124.471	111.993	137.84	77.5379	107.63
CUFFORG_1217	Olfr1134	2	87655569	87658831	-	1528	68.4118	76.735	72.1037	89.4736	71.1165	86.8067	71.36	72.6059	85.0331	89.0204	100.157	106.644	77.4412	87.4701
CUFFORG_0825	Olfr293	7	86649061	86666045	+	2646	81.4014	84.4085	70.387	84.4681	73.3622	69.6018	64.4135	64.064	68.1614	86.657	67.3782	47.1557	77.2715	66.305
CUFFORG_0309	Olfr120	17	37721947	37727220	+	1510	72.7416	67.3562	51.5027	101.987	77.1052	88.3708	58.7299	65.7724	60.7379	97.6861	110.172	101.566	76.5107	82.4441
CUFFORG_0575	Olfr1042	2	86156743	86161838	-	5096	96.1229	50.304	86.6961	114.501	71.1165	37.538	57.4669	72.6059	68.8363	129.986	110.172	54.4104	76.0465	82.2463
CUFFORG_0903	Olfr703	7	106843360	106846207	+	1920	57.1541	64.7984	55.7945	101.987	95.0715	81.3324	92.8312	93.9605	110.003	61.4477	112.904	89.2331	76.0231	93.3966
CUFFORG_0743	Olfr1306	2	111911264	111914822	-	1730	74.4736	99.7555	88.4129	65.6974	69.6193	57.0891	59.993	72.6059	69.5112	60.6599	63.7361	65.2925	75.8413	65.2998
CUFFORG_0427	Olfr347	2	36731628	36737640	+	3659	86.5972	46.8936	58.3697	113.25	60.6361	89.1528	221.027	207.567	164.667	138.651	249.481	145.82	75.8165	187.869
CUFFORG_1130	Olfr920	9	38752796	38757087	+	2348	107.381	55.4197	77.254	71.9543	62.8819	78.2042	68.2025	54.668	78.2844	56.721	71.9308	45.7047	75.5158	62.5852
CUFFORG_0647	Olfr1160	2	88000941	88008268	-	6034	64.0819	57.1249	63.5199	86.3452	101.06	79.7683	51.1519	88.8354	67.4866	88.2326	74.6623	95.0368	75.3167	77.5676
CUFFORG_0535	Olfr1288	2	111474101	111479994	+	1326	64.9479	65.651	70.387	75.0828	81.5968	93.8451	66.9395	75.1684	60.7379	74.8402	107.441	54.4104	75.2517	73.2562
CUFFORG_0034	Olfr57	10	79028741	79036274	+	1836	85.7312	60.5354	90.988	63.1947	77.8538	71.9479	86.5162	68.3349	100.555	84.2936	68.2887	69.6453	75.0418	79.6056
CUFFORG_1125	Olfr911-ps1	9	38523722	38527133	+	3412	56.2882	73.3245	75.5372	90.725	78.6024	75.076	75.7806	64.064	43.1914	58.2965	86.499	63.8415	74.9256	65.2789
CUFFORG_0238	Olfr221	14	52034093	52039901	-	2852	79.6694	76.735	78.1124	66.3231	62.8819	85.2426	74.5176	80.2936	87.0577	82.7181	74.6623	68.1944	74.8274	77.9073
CUFFORG_1008	Olfr666	7	104891535	104895939	-	2223	98.7208	69.9141	89.2713	78.2112	52.4016	58.6532	45.4683	60.6473	46.5657	86.657	92.8727	86.3312	74.5287	69.757
CUFFORG_0763	Olfr1331	4	118864649	118871707	+	3230	96.1229	75.8824	48.0691	94.4792	56.1446	75.8581	86.5162	76.0226	83.6834	51.2064	55.5415	54.4104	74.426	67.8967
CUFFORG_0732	Olfr1286	2	111418115	111423115	-	3470	83.1333	80.998	104.722	58.8148	56.1446	61.7813	50.5204	82.0019	95.1561	89.0204	61.0046	105.919	74.2657	80.6037
CUFFORG_0381	Olfr1495	19	13764606	13770248	+	2095	77.9375	52.0093	60.0864	97.6076	89.0827	68.8197	41.0478	62.3556	56.0139	111.866	99.2463	81.9783	74.2572	75.418
CUFFORG_0460	Olfr1029	2	85973895	85979620	+	4454	51.9583	55.4197	63.5199	101.362	96.5687	73.512	51.1519	94.8147	62.0877	79.5669	81.9465	100.841	73.7234	78.4014
CUFFORG_1022	Olfr691	7	105335617	105342397	-	2346	83.1333	57.9775	53.2194	112.624	74.1108	60.2172	27.7862	58.0847	47.2406	92.9593	103.799	84.1548	73.5471	69.0041
CUFFORG_0611	Olfr1087	2	86687235	86698384	-	3850	96.9889	48.5988	97.855	73.2057	81.5968	43.0123	84.6216	123.003	97.8555	128.41	111.083	98.6642	73.5429	107.273
CUFFORG_1227	Olfr1031	2	85990325	85993739	+	1960	74.4736	52.8619	64.3783	85.7195	102.557	57.8711	46.7314	78.5852	48.5903	119.744	93.7832	107.37	72.977	82.4674
CUFFORG_0590	Olfr1057	2	86372908	86378388	-	2897	69.2778	61.388	53.2194	113.25	70.3679	69.6018	46.0999	60.6473	46.5657	83.5059	71.9308	71.8217	72.8508	63.4285
CUFFORG_0365	Olfr1454	19	13060610	13067025	+	3938	71.8757	68.2089	54.0778	85.0938	89.8313	66.4736	61.8875	42.7093	70.186	88.2326	101.978	59.4887	72.5935	70.747
CUFFORG_0596	Olfr1065	2	86444022	86450578	-	2340	85.7312	59.6827	57.5113	58.8148	101.809	71.9479	35.9958	71.7517	49.9401	107.14	103.799	44.9793	72.5828	68.9342
CUFFORG_0359	Olfr1444	19	12857283	12863440	+	1895	100.453	43.4831	84.121	82.5911	74.8594	46.1405	44.2053	57.2305	43.1914	110.291	118.367	84.1548	71.9413	76.24
CUFFORG_1237	Olfr643	7	104058209	104061394	-	1473	87.4632	42.6305	42.9189	113.25	80.0996	60.2172	33.4698	83.7103	52.6395	107.927	116.546	95.0368	71.0965	81.555
CUFFORG_1204	Olfr983	9	40090647	40093595	-	2569	75.3396	55.4197	74.6788	75.7085	73.3622	68.0377	66.9395	50.397	44.5411	25.2093	28.226	25.3915	70.4244	40.1174
CUFFORG_0103	Olfr1388	11	49436713	49452651	+	4485	38.1028	62.2406	47.2108	113.25	80.0996	81.3324	65.6765	54.668	68.1614	76.4157	108.351	71.0963	70.3727	74.0616
CUFFORG_0240	Olfr1512	14	52371207	52379168	-	2381	77.9375	69.0615	60.9448	85.0938	68.8707	60.2172	24.6287	48.6886	42.5165	105.564	86.499	97.2133	70.3542	67.5184
CUFFORG_1118	Olfr901	9	38429482	38432682	+	2708	75.3396	74.1771	48.0691	79.4626	68.8707	75.8581	22.1027	29.8965	29.6941	17.3314	23.6734	27.5679	70.2962	25.0443
CUFFORG_0296	Olfr104-ps	17	37359531	37363993	+	3674	60.618	62.2406	69.5286	96.3562	67.3735	63.3454	44.2053	69.1891	81.6588	80.3547	90.1411	73.2727	69.9104	73.1369
CUFFORG_1206	Olfr985	9	40126505	40130156	-	1654	69.2778	46.8936	64.3783	86.9709	70.3679	78.9863	53.6779	77.731	53.9893	81.1425	122.92	70.3708	69.4791	76.6385
CUFFORG_0625	Olfr1106	2	87046811	87052273	-	2573	84.8653	49.4514	47.2108	100.11	78.6024	55.525	26.5232	64.064	49.9401	93.7471	118.367	97.2133	69.2942	74.9758
CUFFORG_1159	Olfr982	9	40073984	40078223	+	4240	76.2055	52.0093	54.0778	107.619	72.6136	53.1789	39.1533	65.7724	61.4128	93.7471	88.3201	86.3312	69.284	72.4561
CUFFORG_1160	Olfr986	9	40180921	40189700	+	3052	64.9479	75.0297	72.9621	63.8204	65.1277	70.3838	92.8312	48.6886	53.9893	44.1163	80.1254	67.4689	68.7119	64.5366
CUFFORG_1140	Olfr943	9	39166310	39186740	+	2704	80.5354	51.1566	75.5372	67.5745	61.3847	75.8581	71.9915	81.1477	80.309	76.4157	98.3357	83.4293	68.6744	81.9382
CUFFORG_0441	Olfr368	2	37326515	37338105	+	3138	75.3396	58.8301	67.8118	83.2167	75.608	50.8327	58.0984	76.8768	80.309	92.9593	109.262	86.3312	68.6065	83.9728
CUFFORG_1106	Olfr889	9	38115264	38119887	+	4258	84.8653	65.651	76.3956	67.5745	57.6418	59.4352	56.2039	52.1054	54.6641	59.8721	91.9621	67.4689	68.5939	63.7128
CUFFORG_0219	Olfr748	14	50707373	50713797	+	3632	71.0097	68.2089	70.387	69.4516	72.6136	57.0891	47.9944	58.9389	66.1369	104.776	74.6623	76.9	68.1266	71.5681
CUFFORG_0894	Olfr676	7	105032698	105037750	+	2747	82.2673	40.9253	67.8118	96.3562	67.3735	53.1789	42.3108	69.1891	62.0877	74.8402	102.888	81.2529	67.9855	72.0948
CUFFORG_0648	Olfr73	2	88034196	88035137	-	942	95.2569	60.5354	75.5372	63.1947	56.1446	56.307	41.6793	52.9596	42.5165	74.8402	91.0516	73.9981	67.8293	62.8409
CUFFORG_0283	Olfr198	16	59200352	59203533	-	2277	58.0201	51.1566	42.9189	85.0938	85.3397	83.6785	61.256	41.8552	43.1914	99.2617	112.904	94.3114	67.7013	75.4633
CUFFORG_1194	Olfr957	9	39510234	39515809	-	1726	71.0097	51.1566	60.0864	99.4847	87.5855	36.756	39.7848	62.3556	41.1668	129.986	84.678	79.0765	67.6798	72.8412
CUFFORG_1111	Olfr143	9	38252774	38256549	+	3449	81.4014	72.4719	68.6702	55.0607	72.6136	55.525	49.2574	66.6266	63.4374	51.2064	58.273	56.5868	67.6238	57.5646
CUFFORG_1146	Olfr961	9	39645118	39649250	+	3123	70.1437	62.2406	83.2626	68.8259	71.8651	49.2687	54.9409	78.5852	90.432	93.7471	90.1411	93.5859	67.6011	83.572
CUFFORG_0695	Olfr1233	2	89335944	89342398	-	3845	59.7521	57.9775	47.2108	93.2278	63.6305	82.1144	67.571	65.7724	60.0631	79.5669	99.2463	73.9981	67.3188	74.3696
CUFFORG_1010	Olfr668	7	104922291	104928057	-	3613	88.3291	50.304	63.5199	100.11	53.8988	47.7046	42.9423	55.5221	37.7925	99.2617	99.2463	71.8217	67.3111	67.7644
CUFFORG_0637	Olfr1137	2	87708873	87713179	-	3073	77.9375	51.1566	66.0951	73.2057	75.608	58.6532	46.0999	68.3349	74.9101	60.6599	63.7361	77.6255	67.1093	65.2277
CUFFORG_0663	Olfr1180	2	88411158	88419137	-	1642	148.081	61.388	36.9102	46.301	34.4353	75.076	76.4121	122.149	72.2106	59.0843	102.888	59.4887	67.032	82.0388
CUFFORG_0895	Olfr677	7	105051372	105058872	+	3093	82.2673	54.5671	64.3783	95.1048	48.6586	56.307	50.5204	66.6266	55.339	124.471	79.2149	55.1359	66.8805	71.8846
CUFFORG_0390	Olfr1424	19	12058651	12062642	-	1647	51.9583	39.2201	67.8118	56.3121	65.8763	116.524	53.6779	77.731	67.4866	47.2675	59.1836	39.1755	66.2838	57.4203
CUFFORG_0630	Olfr1111	2	87149121	87152624	-	1711	69.2778	72.4719	66.0951	61.3176	63.6305	64.9095	49.2574	48.6886	64.7871	48.0553	59.1836	60.9397	66.2837	55.1519
CUFFORG_0216	Olfr744	14	50614879	50619839	+	2635	71.0097	49.4514	61.8032	92.6021	61.3847	59.4352	58.0984	64.064	71.5358	78.7791	71.0203	60.9397	65.9477	67.4062
CUFFORG_1083	Olfr855	9	19582617	19586030	+	1812	64.9479	46.041	78.1124	76.9598	55.396	73.512	53.6779	67.4808	53.9893	92.1716	105.62	73.2727	65.8282	74.3687
CUFFORG_0236	Olfr749	14	50736171	50745094	-	1580	60.618	51.1566	55.7945	85.0938	74.8594	67.2556	53.6779	82.8561	77.6096	66.1745	69.1992	77.6255	65.7963	71.1905
CUFFORG_0635	Olfr1135	2	87669841	87673642	-	2620	56.2882	50.304	72.1037	70.7029	65.8763	78.9863	46.7314	42.7093	52.6395	48.843	56.452	66.018	65.7102	52.2322
CUFFORG_0013	Olfr430	1	174066605	174072273	+	4102	59.7521	69.9141	69.5286	81.3397	64.3791	47.7046	44.2053	51.2512	49.9401	85.8692	78.3044	80.5274	65.4363	65.0163
CUFFORG_0057	Olfr809	10	129774638	129778937	+	3320	74.4736	52.8619	67.8118	100.736	46.4128	46.9225	31.5752	59.7931	51.2898	74.0524	55.5415	66.7434	64.8698	56.4992
CUFFORG_0545	Olfr3	2	36811295	36816951	-	2134	71.0097	64.7984	56.6529	61.3176	74.8594	60.2172	42.9423	78.5852	60.0631	74.8402	70.1097	49.3321	64.8092	62.6454
CUFFORG_0618	Olfr1098	2	86920873	86924545	-	2961	64.0819	67.3562	69.5286	79.4626	72.6136	35.1919	62.519	43.5635	51.9647	51.2064	48.2574	66.018	64.7058	53.9215
CUFFORG_0474	Olfr1116-ps	2	87267643	87270815	+	2196	71.0097	81.8506	52.361	63.8204	59.8875	58.6532	82.0956	86.2729	70.186	65.3867	81.9465	71.0963	64.5971	76.164
CUFFORG_0509	Olfr1189	2	88586478	88592762	+	1959	80.5354	73.3245	90.988	62.569	41.1727	38.3201	65.045	77.731	64.1123	54.3576	49.1679	55.1359	64.4849	60.9249
CUFFORG_0838	Olfr558	7	102702213	102712054	+	3033	89.1951	58.8301	47.2108	73.2057	63.6305	51.6148	37.8903	64.064	48.5903	96.8983	85.5885	73.2727	63.9478	67.7174
CUFFORG_0382	Olfr1496	19	13777878	13782920	+	2454	67.5458	65.651	65.2367	50.6809	67.3735	64.1275	53.6779	82.0019	68.8363	74.8402	60.0941	55.8613	63.4359	65.8853
CUFFORG_0068	Olfr770	10	129132685	129138998	-	1660	78.8034	40.0727	65.2367	60.0662	57.6418	76.6401	53.0464	49.5428	56.0139	74.0524	65.5572	57.3123	63.0768	59.2542
CUFFORG_0499	Olfr1161	2	88022818	88028252	+	3706	74.4736	63.0932	57.5113	71.9543	53.8988	53.9609	44.2053	48.6886	31.0438	46.4797	64.6466	36.9991	62.482	45.3439
CUFFORG_1091	Olfr872	9	20237119	20261643	+	1897	79.6694	62.2406	66.9534	52.5579	56.8932	55.525	33.4698	47.8345	47.9155	27.5727	40.0627	26.8425	62.3066	37.2829
CUFFORG_0210	Olfr738	14	50407568	50415438	+	2114	61.484	51.1566	40.3437	76.9598	81.5968	60.9993	42.3108	64.064	50.6149	77.2035	91.9621	76.9	62.0901	67.1759
CUFFORG_0259	Olfr203	16	59298881	59304783	+	1891	68.4118	51.1566	40.3437	75.7085	59.1389	73.512	49.2574	43.5635	60.7379	53.5698	72.8413	49.3321	61.3786	54.8837
CUFFORG_0063	Olfr1356	10	78846637	78852151	-	1423	64.0819	56.2723	57.5113	72.58	50.1558	67.2556	42.9423	65.7724	51.2898	74.8402	78.3044	60.9397	61.3095	62.3481
CUFFORG_0681	Olfr1218	2	89052346	89061187	-	3825	65.8139	75.0297	62.6616	66.9488	41.9213	53.9609	51.7834	36.73	51.2898	40.1773	50.9889	26.8425	61.056	42.9687
CUFFORG_1115	Olfr250	9	38367526	38370244	+	2719	66.6798	21.3153	54.9362	93.2278	97.3173	32.8458	37.2588	71.7517	60.0631	116.593	66.4677	57.3123	61.0537	68.2411
CUFFORG_1014	Olfr675	7	105021370	105028435	-	3802	85.7312	47.7462	64.3783	86.3452	49.4072	32.0637	30.9437	43.5635	26.9946	74.8402	103.799	81.2529	60.9453	60.2323
CUFFORG_0886	Olfr656	7	104613974	104621338	+	3807	78.8034	57.1249	56.6529	78.2112	61.3847	32.0637	42.3108	60.6473	62.7625	92.1716	61.9151	68.1944	60.7068	64.6669
CUFFORG_0826	Olfr292	7	86688330	86697507	+	3211	67.5458	57.1249	56.6529	61.3176	59.8875	60.9993	61.8875	62.3556	85.708	57.5087	62.8256	55.8613	60.588	64.3578
CUFFORG_0008	Olfr218	1	173197808	173206336	+	3623	47.6285	56.2723	45.494	70.0773	76.3566	67.2556	39.1533	59.7931	56.0139	85.0814	60.0941	60.2142	60.514	60.0583
CUFFORG_0830	Olfr548-ps1	7	102540995	102544602	+	2760	58.8861	40.9253	43.7773	90.725	74.1108	53.9609	43.5738	60.6473	50.6149	98.4739	86.499	62.3906	60.3976	67.0333
CUFFORG_0658	Olfr1173	2	88273040	88279875	-	5392	64.0819	63.0932	66.0951	47.5524	56.1446	64.1275	30.9437	41.001	32.3936	80.3547	50.9889	51.5085	60.1824	47.8651
CUFFORG_0112	Olfr1378	11	50966532	50973113	+	4323	70.1437	72.4719	64.3783	65.6974	32.9381	53.9609	37.2588	40.1468	67.4866	48.0553	42.7943	58.0378	59.9317	48.9632
CUFFORG_0728	Olfr1273-ps	2	90292257	90297267	-	4801	62.35	77.5876	81.5459	60.0662	29.1952	45.3584	62.519	77.731	87.0577	81.1425	50.0784	68.9198	59.3505	71.2414
CUFFORG_1147	Olfr963	9	39667223	39670668	+	2070	64.9479	45.1884	39.4854	64.446	71.8651	68.0377	34.1013	50.397	45.216	57.5087	75.5728	57.3123	58.9951	53.3514
CUFFORG_0082	Olfr812	10	129841402	129846095	-	1736	98.7208	50.304	54.9362	53.1836	53.8988	42.2303	37.8903	40.1468	37.1176	106.352	91.0516	58.0378	58.8789	61.766
CUFFORG_0377	Olfr1489	19	13631621	13639665	+	6882	55.4222	52.8619	67.8118	41.2955	52.4016	82.8965	62.519	64.9182	54.6641	45.6919	40.0627	66.7434	58.7816	55.7666
CUFFORG_0837	Olfr557	7	102695914	102700623	+	2602	52.8243	40.9253	48.9275	82.5911	64.3791	60.2172	32.8382	44.4177	39.8171	92.1716	100.157	89.9585	58.3108	66.56
CUFFORG_0771	Olfr157	4	43830572	43840087	-	6311	58.8861	63.9458	66.0951	58.8148	50.9044	50.0507	60.6245	48.6886	39.8171	37.0262	72.8413	46.4302	58.1162	50.9046
CUFFORG_1089	Olfr869	9	20129101	20138089	+	1017	51.9583	59.6827	67.8118	64.446	59.8875	44.5764	65.6765	74.3142	43.1914	60.6599	58.273	44.2538	58.0605	57.7282
CUFFORG_0977	Olfr605	7	103440410	103443150	-	2741	95.2569	53.7145	55.7945	69.4516	38.9269	34.4099	25.8917	39.2926	27.6695	84.2936	72.8413	71.8217	57.9257	53.6351
CUFFORG_1041	Olfr478	7	108030055	108033956	-	2354	77.0715	24.7257	56.6529	80.0883	64.3791	44.5764	23.3657	58.0847	33.0684	77.2035	51.8994	36.2736	57.9157	46.6492
CUFFORG_1162	Olfr828	9	18814728	18819525	-	1688	69.2778	52.8619	54.9362	49.4295	44.1671	74.294	36.6273	50.397	47.2406	51.2064	52.8099	38.45	57.4944	46.1219
CUFFORG_0839	Olfr561	7	102771264	102776430	+	2028	56.2882	39.2201	54.9362	88.848	57.6418	47.7046	28.4177	51.2512	65.462	88.2326	107.441	84.1548	57.4398	70.8265
CUFFORG_0787	Olfr453	6	42739388	42746599	+	2701	74.4736	48.5988	57.5113	65.0717	48.6586	50.0507	40.4163	45.2719	48.5903	50.4186	50.9889	42.0774	57.3941	46.2939
CUFFORG_0469	Olfr1094	2	86824675	86829930	+	1329	53.6903	41.7779	36.9102	71.9543	67.3735	71.9479	51.7834	59.7931	50.6149	53.5698	62.8256	50.0576	57.2757	54.7741
CUFFORG_0459	Olfr1028	2	85950437	85954091	+	3655	71.0097	49.4514	58.3697	53.1836	70.3679	39.8841	48.6259	61.5014	70.8609	53.5698	62.8256	48.6066	57.0444	57.665
CUFFORG_0211	Olfr739	14	50418626	50427107	+	2800	68.4118	52.0093	48.0691	51.3066	50.9044	71.1658	71.36	108.482	75.585	63.0233	51.8994	82.7038	56.9778	75.5089
CUFFORG_0321	Olfr138	17	38261035	38276410	+	1985	69.2778	57.9775	60.9448	66.3231	43.4185	43.7944	66.308	38.4384	68.8363	55.9332	60.0941	50.783	56.956	56.7322
CUFFORG_0816	Olfr1350	7	6564893	6571402	+	1756	45.8965	58.8301	66.0951	55.6864	64.3791	50.8327	60.6245	68.3349	60.0631	57.5087	61.9151	73.2727	56.9533	63.6198
CUFFORG_0614	Olfr141	2	86804170	86806997	-	2828	54.5562	52.8619	35.1935	66.9488	59.8875	71.9479	41.0478	82.0019	54.6641	77.2035	79.2149	66.7434	56.8993	66.8126
CUFFORG_0012	Olfr432	1	174049219	174053227	+	2994	64.0819	51.1566	72.1037	59.4405	52.4016	40.6662	41.0478	58.0847	55.339	39.3896	71.0203	36.9991	56.6418	50.3134
CUFFORG_0200	Olfr1535	13	21553894	21559893	-	3965	64.9479	69.9141	63.5199	37.5414	44.9157	56.307	42.3108	41.8552	51.2898	61.4477	57.3625	53.6849	56.191	51.3252
CUFFORG_1003	Olfr648	7	104177181	104183358	-	3312	64.9479	46.041	54.9362	80.714	53.1502	36.756	23.9972	46.1261	34.4182	85.0814	75.5728	75.4491	56.0909	56.7741
CUFFORG_0996	Olfr64	7	103891104	103894485	-	3382	67.5458	47.7462	59.2281	59.4405	62.8819	39.1021	38.5218	34.1675	37.7925	51.2064	43.7048	44.2538	55.9908	41.6078
CUFFORG_0917	Olfr481	7	108079868	108082267	+	1677	74.4736	55.4197	52.361	56.9378	54.6474	40.6662	30.3122	54.668	45.216	47.2675	44.6153	41.3519	55.7509	43.9051
CUFFORG_0587	Olfr1054	2	86332132	86335400	-	1380	74.4736	52.8619	58.3697	66.3231	37.4297	44.5764	35.9958	63.2098	45.8909	68.5378	61.0046	60.9397	55.6724	55.9298
CUFFORG_0284	Olfr199	16	59214765	59219767	-	2097	64.9479	41.7779	63.5199	69.4516	47.91	46.1405	46.0999	38.4384	45.216	58.2965	40.0627	55.1359	55.6246	47.2082
CUFFORG_0280	Olfr194	16	59116771	59121058	-	3457	58.8861	39.2201	52.361	67.5745	57.6418	57.8711	78.9381	48.6886	45.8909	60.6599	88.3201	52.9595	55.5924	62.5762
CUFFORG_0960	Olfr33	7	102712151	102719070	-	2372	51.0923	46.041	45.494	68.2002	71.8651	50.0507	27.1547	68.3349	65.462	115.805	102.888	116.076	55.4572	82.6201
CUFFORG_0343	Olfr115	17	37609791	37610755	-	960	82.2673	53.7145	72.1037	43.7983	41.1727	39.1021	61.8875	72.6059	64.7871	80.3547	58.273	49.3321	55.3598	64.54
CUFFORG_1230	Olfr1447	19	12899450	12903743	-	2639	73.6076	70.7667	55.7945	45.6754	40.4241	44.5764	62.519	58.0847	64.1123	80.3547	63.7361	47.8812	55.1408	62.7813
CUFFORG_0385	Olfr1505	19	13913530	13921866	+	3685	52.8243	40.9253	50.6443	56.9378	63.6305	64.9095	35.9958	36.73	42.5165	59.0843	60.0941	52.9595	54.9786	47.8967
CUFFORG_0585	Olfr1051	2	86273801	86279095	-	2850	45.8965	40.9253	55.7945	58.1892	65.1277	63.3454	51.7834	53.8138	38.4674	65.3867	68.2887	47.8812	54.8798	54.2702
CUFFORG_0582	Olfr1048	2	86233951	86240290	-	2994	64.0819	63.9458	55.7945	56.9378	53.1502	34.4099	30.3122	41.8552	44.5411	79.5669	83.7675	66.7434	54.72	57.7977
CUFFORG_0978	Olfr607	7	103457198	103464147	-	4034	63.216	32.3992	35.1935	86.9709	59.1389	49.2687	27.1547	49.5428	45.8909	74.8402	61.9151	63.1161	54.3645	53.7433
CUFFORG_0897	Olfr679	7	105081205	105088369	+	2790	42.4326	32.3992	36.9102	89.4736	57.6418	64.9095	25.8917	15.3754	16.8716	65.3867	71.0203	59.4887	53.9612	42.3391
CUFFORG_0129	Olfr311	11	58839251	58844111	+	2602	71.0097	39.2201	60.9448	44.424	53.1502	54.743	67.571	69.1891	72.2106	85.0814	55.5415	68.9198	53.9153	69.7523
CUFFORG_0880	Olfr646	7	104104889	104108168	+	2164	70.1437	34.957	60.0864	73.2057	56.1446	26.5894	22.7342	43.5635	43.1914	77.9913	51.8994	71.0963	53.5212	51.746
CUFFORG_0147	Olfr412	11	74362069	74366218	+	1786	45.0305	34.1044	41.2021	85.0938	61.3847	50.8327	22.7342	50.397	41.8417	84.2936	91.9621	69.6453	52.9414	60.1457
CUFFORG_0973	Olfr600	7	103344942	103349659	-	2057	62.35	40.9253	47.2108	86.3452	50.1558	29.7176	40.4163	52.1054	47.9155	77.2035	74.6623	58.0378	52.7841	58.3901
CUFFORG_0087	Olfr819	10	129963011	129967266	-	3930	52.8243	24.7257	31.76	78.2112	72.6136	56.307	29.0492	50.397	42.5165	68.5378	76.4834	55.8613	52.7403	53.8076
CUFFORG_0999	Olfr642	7	104049134	104052773	-	2217	69.2778	33.2518	48.0691	73.8314	55.396	33.6278	22.1027	43.5635	22.2706	66.9622	42.7943	34.8227	52.2423	38.7527
CUFFORG_0572	Olfr1037	2	86084671	86087385	-	1819	66.6798	41.7779	45.494	58.1892	59.8875	40.6662	37.2588	61.5014	53.9893	89.0204	81.0359	73.9981	52.1158	66.134
CUFFORG_0271	Olfr178	16	58888308	58892174	-	2214	58.8861	32.3992	47.2108	78.2112	47.91	47.7046	51.1519	49.5428	47.9155	38.6018	58.273	65.2925	52.0536	51.7962
CUFFORG_0260	Olfr19	16	16672249	16676393	-	1959	56.2882	24.7257	36.9102	85.7195	82.3454	25.8074	37.8903	46.9803	34.4182	109.503	52.8099	38.45	51.9661	53.3419
CUFFORG_0170	Olfr381	11	73484274	73491603	-	2769	73.6076	56.2723	48.9275	48.1781	43.4185	40.6662	29.6807	23.9172	30.369	49.6308	39.1522	55.1359	51.845	37.981
CUFFORG_0654	Olfr1167	2	88147780	88155201	-	2654	59.7521	44.3358	46.3524	61.3176	54.6474	43.7944	31.5752	41.8552	31.0438	69.3256	74.6623	57.3123	51.6999	50.9624
CUFFORG_0599	Olfr228	2	86481856	86487414	-	1947	61.484	46.8936	35.1935	70.0773	52.4016	42.2303	44.8368	45.2719	41.8417	41.7529	54.631	45.7047	51.38	45.6732
CUFFORG_0910	Olfr467	7	107812203	107816336	+	1915	58.8861	32.3992	32.6183	62.569	73.3622	46.9225	23.9972	49.5428	32.3936	68.5378	77.3939	71.8217	51.1262	53.9478
CUFFORG_1006	Olfr658	7	104642880	104647305	-	2912	84.8653	44.3358	50.6443	58.8148	38.1783	29.7176	20.2082	45.2719	35.7679	63.0233	58.273	56.5868	51.0927	46.5218
CUFFORG_0781	Olfr1333	4	118827970	118836277	-	2695	44.1646	50.304	42.9189	56.3121	56.8932	54.743	32.8382	41.001	38.4674	48.843	48.2574	55.8613	50.8893	44.2114
CUFFORG_0561	Olfr1000	2	85607165	85611868	-	2253	55.4222	62.2406	57.5113	41.9212	39.6755	47.7046	76.4121	90.5438	85.0331	31.5116	35.5101	20.3132	50.7459	56.554
CUFFORG_0957	Olfr545	7	102491466	102499591	-	3514	44.1646	47.7462	55.7945	60.6919	52.4016	41.4482	44.8368	60.6473	58.0385	56.721	38.2417	43.5283	50.3745	50.3356
CUFFORG_1166	Olfr847	9	19373668	19378655	-	2371	51.0923	33.2518	43.7773	45.6754	83.8426	43.7944	58.0984	72.6059	37.7925	99.2617	65.5572	60.9397	50.2389	65.7092
CUFFORG_1145	Olfr960	9	39621373	39624205	+	1457	42.4326	34.957	42.0605	69.4516	65.8763	43.0123	14.5246	25.6256	21.5957	51.2064	46.4363	46.4302	49.6317	34.3031
CUFFORG_0478	Olfr1121	2	87369895	87373469	+	1996	34.6389	39.2201	44.6356	77.5855	40.4241	60.2172	59.993	58.9389	49.9401	43.3285	56.452	48.6066	49.4536	52.8765
CUFFORG_0431	Olfr350	2	36846265	36851543	+	1975	37.2368	32.3992	49.7859	65.0717	50.9044	60.9993	44.8368	58.9389	40.4919	37.0262	61.9151	51.5085	49.3996	49.1196
CUFFORG_0336	Olfr102	17	37313411	37314437	-	1027	58.0201	53.7145	61.8032	40.6698	37.4297	44.5764	45.4683	57.2305	56.0139	36.2384	39.1522	39.1755	49.369	45.5465
CUFFORG_1018	Olfr684	7	105154707	105163653	-	3234	64.0819	32.3992	38.627	80.714	39.6755	39.1021	19.5766	23.063	32.3936	61.4477	51.8994	54.4104	49.1	40.4651
CUFFORG_1242	Olfr826	10	130179602	130184186	-	1545	61.484	34.1044	36.9102	62.569	53.1502	46.1405	24.6287	41.001	31.0438	60.6599	52.8099	39.901	49.0597	41.674
CUFFORG_1011	Olfr670	7	104957042	104962612	-	3793	33.7729	40.0727	28.3265	80.0883	53.8988	57.0891	31.5752	46.9803	34.4182	46.4797	61.0046	46.4302	48.8747	44.4814
CUFFORG_0721	Olfr1269	2	90117759	90121355	-	1906	30.309	47.7462	30.0432	62.569	59.8875	61.7813	42.3108	45.2719	35.093	48.843	50.9889	44.2538	48.7227	44.4602
CUFFORG_0887	Olfr657	7	104624909	104637419	+	1771	69.2778	37.5149	72.1037	61.9433	32.1896	18.769	16.4191	38.4384	29.6941	51.9942	47.3468	59.4887	48.633	40.5636
CUFFORG_0858	Olfr597	7	103319077	103322183	+	1904	51.9583	29.8414	42.9189	74.4571	57.6418	33.6278	11.9986	36.73	35.7679	67.75	79.2149	61.6651	48.4075	48.8544
CUFFORG_1228	Olfr1026	2	85923270	85924193	+	924	76.2055	32.3992	39.4854	49.4295	56.1446	35.9739	29.0492	39.2926	40.4919	108.715	95.6042	81.9783	48.273	65.8552
CUFFORG_0846	Olfr582	7	103038024	103042894	+	2109	64.9479	46.041	29.1848	65.0717	43.4185	39.8841	22.7342	38.4384	31.0438	59.8721	61.0046	57.3123	48.0913	45.0676
CUFFORG_0968	Olfr577	7	102971125	102974034	-	2910	54.5562	28.1362	45.494	69.4516	46.4128	43.0123	13.2616	60.6473	33.0684	51.2064	53.7205	69.6453	47.8439	46.9249
CUFFORG_1077	Olfr836	9	19120945	19125122	+	3470	64.9479	38.3675	58.3697	45.6754	44.1671	34.4099	50.5204	42.7093	43.1914	42.5407	59.1836	58.7632	47.6562	49.4848
CUFFORG_0300	Olfr106-ps	17	37390340	37396256	+	2401	49.3604	35.8096	49.7859	55.0607	33.6867	56.307	41.0478	56.3763	56.0139	65.3867	79.2149	66.7434	46.6684	60.7972
CUFFORG_0011	Olfr433	1	174041933	174042936	+	1004	51.0923	35.8096	52.361	60.6919	48.6586	31.2817	29.6807	42.7093	35.7679	58.2965	40.0627	42.8028	46.6492	41.5533
CUFFORG_1190	Olfr948	9	39317087	39319622	-	2536	33.7729	54.5671	40.3437	63.8204	44.9157	42.2303	39.1533	35.0217	16.1968	40.9651	22.7629	39.1755	46.6083	32.2125
CUFFORG_0624	Olfr1105	2	87031260	87034246	-	2987	45.8965	63.0932	43.7773	48.8038	38.9269	39.1021	47.3629	49.5428	45.8909	44.1163	37.3312	47.8812	46.6	45.3542
CUFFORG_1004	Olfr649	7	104188992	104195960	-	1359	70.1437	39.2201	48.0691	49.4295	48.6586	23.4613	26.5232	52.1054	31.7187	38.6018	49.1679	55.1359	46.4971	42.2088
CUFFORG_0083	Olfr814	10	129871967	129879861	-	3315	36.3708	23.8731	33.4767	93.2278	47.91	43.7944	19.5766	36.73	29.0192	92.9593	67.3782	93.5859	46.4421	56.5416
CUFFORG_0320	Olfr135	17	38204387	38210899	+	2908	35.5048	33.2518	36.0519	68.8259	43.4185	58.6532	19.5766	52.1054	27.6695	55.9332	55.5415	39.901	45.951	41.7879
CUFFORG_0370	Olfr1467	19	13362236	13367840	+	3457	46.7625	34.957	36.9102	52.5579	54.6474	44.5764	34.7328	46.1261	33.0684	59.8721	50.9889	44.2538	45.0686	44.8403
CUFFORG_0456	Olfr1023	2	85885640	85890795	+	4322	41.5667	34.957	35.1935	60.6919	49.4072	46.1405	34.1013	37.5842	35.7679	43.3285	56.452	50.0576	44.6595	42.8819
CUFFORG_0371	Olfr1469	19	13410571	13414540	+	3970	51.0923	34.957	36.0519	48.1781	45.6643	51.6148	42.3108	48.6886	45.216	40.1773	51.8994	36.2736	44.5931	44.0943
CUFFORG_0757	Olfr270	4	52964547	52972474	+	2607	42.4326	66.5036	43.7773	32.5359	26.2008	53.9609	56.2039	27.334	24.2952	18.907	68.2887	29.0189	44.2352	37.3413
CUFFORG_0139	Olfr397	11	73960817	73967812	+	4168	25.1132	28.9888	44.6356	41.9212	56.1446	67.2556	29.0492	69.1891	67.4866	34.6628	36.4206	36.9991	44.0098	45.6346
CUFFORG_0851	Olfr588-ps1	7	103140879	103146684	+	3427	34.6389	29.8414	42.9189	66.3231	60.6361	28.9356	18.9451	25.6256	26.3198	55.9332	53.7205	39.901	43.8823	36.7408
CUFFORG_0137	Olfr23	11	73936677	73942658	+	2527	40.7007	40.0727	43.7773	51.3066	57.6418	29.7176	34.1013	58.9389	22.9454	62.2355	40.9732	21.0387	43.8694	40.0388
CUFFORG_0633	Olfr1132	2	87632583	87635745	-	3163	33.7729	31.5466	44.6356	61.3176	47.1614	44.5764	35.3643	54.668	43.1914	68.5378	55.5415	60.2142	43.8351	52.9195
CUFFORG_0621	Olfr1101	2	86986294	86991217	-	3228	40.7007	54.5671	52.361	41.2955	32.1896	39.1021	57.4669	94.8147	66.1369	56.721	74.6623	45.7047	43.3693	65.9178
CUFFORG_0470	Olfr1102	2	86998398	87004206	+	2394	48.4944	36.6623	28.3265	57.5635	41.1727	44.5764	39.7848	53.8138	43.8663	41.7529	56.452	55.8613	42.7993	48.5885
CUFFORG_0660	Olfr1175-ps	2	88318194	88327295	-	5686	54.5562	29.8414	38.627	51.9323	51.653	28.9356	30.3122	43.5635	35.093	65.3867	78.3044	69.6453	42.5909	53.7175
CUFFORG_0224	Olfr724	14	49959929	49963274	-	1246	39.8347	34.1044	39.4854	61.3176	41.1727	39.1021	43.5738	39.2926	37.7925	29.9361	51.8994	24.666	42.5028	37.8601
CUFFORG_0298	Olfr105-ps	17	37379033	37386208	+	3829	66.6798	29.8414	43.7773	41.9212	41.1727	30.4996	15.1561	41.8552	44.5411	41.7529	49.1679	54.4104	42.3153	41.1473
CUFFORG_1043	Olfr482	7	108093190	108097586	-	2421	32.041	34.1044	55.7945	47.5524	46.4128	36.756	34.1013	38.4384	32.3936	37.0262	50.9889	42.8028	42.1102	39.2919
CUFFORG_0790	Olfr450	6	42817382	42819058	+	1677	40.7007	48.5988	48.0691	44.424	40.4241	29.7176	41.6793	41.001	33.7433	21.2704	50.0784	31.9208	41.9891	36.6155
CUFFORG_1096	Olfr876	9	37803058	37806226	+	2562	32.041	41.7779	48.9275	40.6698	53.8988	34.4099	35.3643	53.8138	49.2652	57.5087	47.3468	55.1359	41.9541	49.7391
CUFFORG_0921	Olfr495	7	108392993	108397513	+	2517	43.2986	34.957	43.7773	47.5524	48.6586	32.8458	26.5232	40.1468	36.4428	38.6018	32.7786	31.9208	41.8483	34.4023
CUFFORG_0907	Olfr714	7	107071442	107076509	+	3140	38.9687	33.2518	28.3265	48.8038	49.4072	51.6148	37.2588	30.7507	39.8171	71.689	80.1254	68.1944	41.7288	54.6392
CUFFORG_0077	Olfr803	10	129690621	129694286	-	2385	55.4222	28.1362	47.2108	36.29	33.6867	48.4866	46.0999	42.7093	32.3936	32.2994	36.4206	23.2151	41.5387	35.523
CUFFORG_0010	Olfr418-ps1	1	173266018	173271169	+	1546	49.3604	34.1044	40.3437	49.4295	47.1614	28.1535	30.3122	33.3133	37.7925	44.1163	47.3468	29.7444	41.4255	37.1042
CUFFORG_0998	Olfr639	7	104011416	104017303	-	1385	51.0923	30.694	35.1935	68.8259	36.6811	25.8074	26.5232	40.1468	35.093	63.8111	36.4206	41.3519	41.3824	40.5578
CUFFORG_0927	Olfr508	7	108629989	108631657	+	1669	45.8965	42.6305	38.627	53.8093	35.9325	29.7176	23.9972	45.2719	41.1668	29.9361	41.8837	26.117	41.1022	34.7288
CUFFORG_0495	Olfr1151	2	87855866	87858310	+	1249	32.9069	21.3153	17.1676	59.4405	53.1502	59.4352	49.8889	36.73	37.1176	44.9041	55.5415	51.5085	40.5693	45.9484
CUFFORG_0182	Olfr139	11	74043991	74047539	-	1598	44.1646	16.1996	36.0519	55.6864	60.6361	30.4996	33.4698	42.7093	45.216	48.0553	53.7205	21.7642	40.5397	40.8225
CUFFORG_0546	Olfr351	2	36858622	36862647	-	2332	48.4944	41.7779	44.6356	42.5469	30.6924	32.0637	33.4698	75.1684	37.1176	21.2704	30.047	23.9406	40.0352	36.8356
CUFFORG_0928	Olfr510	7	108667418	108668362	+	945	38.1028	34.957	22.3178	59.4405	37.4297	47.7046	28.4177	46.1261	54.6641	33.0872	40.9732	34.8227	39.9921	39.6818
CUFFORG_0428	Olfr348	2	36784213	36789852	+	3554	32.041	33.2518	32.6183	46.301	54.6474	40.6662	20.8397	31.6049	24.2952	43.3285	50.9889	36.9991	39.921	34.676
CUFFORG_0834	Olfr554	7	102638432	102642308	+	2268	50.2264	39.2201	30.0432	60.6919	34.4353	24.2433	26.5232	46.1261	31.0438	52.782	59.1836	66.018	39.81	46.9461
CUFFORG_0990	Olfr629	7	103739975	103744719	-	2263	50.2264	39.2201	37.7686	57.5635	33.6867	20.3331	6.31505	23.9172	25.6449	54.3576	41.8837	33.3717	39.7997	30.915
CUFFORG_1119	Olfr902	9	38447710	38450253	+	1732	45.0305	38.3675	41.2021	35.0386	36.6811	41.4482	60.6245	65.7724	49.2652	65.3867	52.8099	52.9595	39.628	57.803
CUFFORG_0967	Olfr575	7	102953924	102958775	-	1865	52.8243	25.5783	41.2021	52.5579	39.6755	25.8074	30.9437	49.5428	35.093	37.814	48.2574	60.2142	39.6076	43.6442
CUFFORG_0876	Olfr635	7	103971285	103980876	+	1768	41.5667	40.9253	36.9102	59.4405	34.4353	24.2433	23.3657	35.8758	27.6695	47.2675	49.1679	51.5085	39.5869	39.1425
CUFFORG_0278	Olfr192	16	59097353	59101969	-	1905	28.5771	51.1566	36.0519	43.7983	37.4297	39.8841	29.0492	33.3133	33.7433	37.0262	34.5996	26.8425	39.483	32.429
CUFFORG_0807	Olfr461	6	40542252	40555050	-	4231	45.0305	55.4197	43.7773	32.5359	35.1839	24.2433	62.519	45.2719	33.7433	22.8459	40.9732	34.8227	39.3651	40.0293
CUFFORG_0556	Olfr992	2	85398824	85409469	-	2250	38.1028	30.694	22.3178	53.8093	37.4297	53.1789	25.2602	39.2926	40.4919	43.3285	40.0627	49.3321	39.2554	39.628
CUFFORG_0128	Olfr312	11	58829237	58834780	+	3210	43.2986	26.4309	40.3437	41.9212	38.1783	45.3584	32.2067	25.6256	28.3444	76.4157	42.7943	44.2538	39.2552	41.6068
CUFFORG_0953	Olfr298	7	86486712	86492478	-	3159	21.6493	31.5466	50.6443	51.3066	48.6586	31.2817	39.7848	41.001	26.3198	39.3896	38.2417	23.9406	39.1812	34.7796
CUFFORG_0983	Olfr620	7	103608573	103612534	-	1906	52.8243	23.8731	34.3351	50.6809	38.9269	32.8458	13.8931	36.73	28.3444	63.8111	50.9889	35.5481	38.9143	38.2193
CUFFORG_1058	Olfr518	7	108880603	108881604	-	1002	46.7625	38.3675	39.4854	32.5359	40.4241	32.0637	37.2588	36.73	35.7679	34.6628	45.5258	54.4104	38.2732	40.726
CUFFORG_0079	Olfr807	10	129754135	129757808	-	2020	50.2264	28.1362	61.8032	46.301	23.955	18.769	17.6821	34.1675	25.6449	44.9041	34.5996	43.5283	38.1985	33.4211
CUFFORG_0538	Olfr1293-ps	2	111525218	111528977	+	1803	36.3708	51.1566	35.1935	28.7817	38.1783	36.756	37.8903	34.1675	39.8171	25.9971	26.405	42.0774	37.7395	34.3924
CUFFORG_0920	Olfr494	7	108367463	108369814	+	2352	39.8347	17.9048	44.6356	56.9378	29.1952	32.8458	46.0999	47.8345	35.093	44.1163	35.5101	50.0576	36.8923	43.1186
CUFFORG_0659	Olfr1174-ps	2	88310241	88315135	-	1786	41.5667	34.957	37.7686	41.9212	45.6643	17.987	30.9437	63.2098	49.9401	61.4477	41.8837	55.1359	36.6441	50.4268
CUFFORG_1085	Olfr58	9	19780283	19785333	+	2454	46.7625	38.3675	35.1935	36.9157	31.441	30.4996	39.1533	45.2719	33.0684	40.9651	23.6734	36.9991	36.53	36.5219
CUFFORG_0793	Olfr447	6	42909003	42914112	+	2899	41.5667	33.2518	18.0259	50.6809	41.9213	32.8458	34.7328	47.8345	51.2898	32.2994	23.6734	26.117	36.3821	35.9911
CUFFORG_1047	Olfr487	7	108210170	108214615	-	2462	53.6903	27.2835	45.494	23.7762	29.9438	36.756	25.2602	21.3547	20.9208	55.9332	30.047	43.5283	36.1573	32.8407
CUFFORG_0948	Olfr307	7	86333366	86337586	-	3329	55.4222	28.1362	36.0519	39.4185	30.6924	26.5894	27.1547	38.4384	23.6203	44.1163	40.9732	26.8425	36.0517	33.5242
CUFFORG_1155	Olfr229	9	39907358	39911310	+	1681	36.3708	22.1679	30.0432	53.1836	53.8988	20.3331	23.9972	23.063	30.369	62.2355	54.631	50.0576	35.9996	40.7255
CUFFORG_0684	Olfr1221	2	89109086	89117283	-	3841	42.4326	40.0727	42.0605	34.4129	27.698	28.1535	39.7848	34.1675	47.2406	26.7849	40.9732	40.6264	35.805	38.2629
CUFFORG_1143	Olfr954	9	39456708	39462999	+	1666	29.443	32.3992	35.1935	36.9157	42.6699	37.538	36.6273	41.001	23.6203	32.2994	31.8681	22.4896	35.6932	31.3176
CUFFORG_0828	Olfr521	7	99763514	99769307	+	2257	30.309	19.61	30.9016	46.301	53.1502	33.6278	31.5752	48.6886	33.0684	53.5698	48.2574	48.6066	35.65	43.961
CUFFORG_0061	Olfr822	10	130071240	130075545	+	1334	61.484	29.8414	33.4767	38.1671	30.6924	19.5511	17.0506	17.0837	29.0192	29.9361	31.8681	31.1953	35.5354	26.0255
CUFFORG_0547	Olfr353	2	36889274	36892927	-	2212	33.7729	42.6305	36.9102	34.4129	23.2064	42.2303	32.8382	43.5635	37.1176	32.2994	57.3625	34.8227	35.5272	39.6673
CUFFORG_0349	Olfr137	17	38303527	38307570	-	2514	35.5048	28.1362	33.4767	41.2955	29.9438	44.5764	32.8382	15.3754	32.3936	41.7529	56.452	35.5481	35.4889	35.7267
CUFFORG_0405	Olfr1458	19	13101593	13106775	-	1914	22.5153	25.5783	24.8929	50.6809	41.9213	44.5764	40.4163	25.6256	29.6941	55.1454	52.8099	73.9981	35.0275	46.2816
CUFFORG_1072	Olfr829	9	18856627	18858617	+	1991	54.5562	30.694	21.4594	33.1616	41.1727	28.1535	43.5738	35.8758	43.8663	16.5436	21.8524	6.52925	34.8662	28.0402
CUFFORG_0986	Olfr623	7	103659465	103663682	-	2196	33.7729	26.4309	31.76	51.3066	38.9269	25.8074	31.5752	41.8552	30.369	43.3285	40.9732	49.3321	34.6674	39.5722
CUFFORG_0533	Olfr1285	2	111406562	111409298	+	1302	30.309	46.041	34.3351	29.4074	35.1839	31.2817	49.8889	41.8552	48.5903	30.7239	22.7629	36.2736	34.4264	38.3491
CUFFORG_0030	Olfr1355	10	78875549	78880106	+	1148	35.5048	31.5466	28.3265	48.1781	22.4578	39.8841	36.6273	27.334	26.9946	29.1483	22.7629	39.901	34.3163	30.4613
CUFFORG_0901	Olfr692	7	105367306	105370376	+	3071	55.4222	41.7779	33.4767	36.29	23.2064	14.8588	22.7342	38.4384	36.4428	26.7849	29.1365	30.4698	34.172	30.6678
CUFFORG_0573	Olfr1039	2	86129970	86135916	-	1987	36.3708	28.9888	36.9102	44.424	33.6867	22.6792	19.5766	46.1261	21.5957	63.8111	52.8099	36.2736	33.8433	40.0322
CUFFORG_1120	Olfr904	9	38463353	38465243	+	1236	45.0305	33.2518	25.7513	43.1726	24.7036	30.4996	24.6287	34.1675	35.093	41.7529	55.5415	49.3321	33.7349	40.0859
CUFFORG_1132	Olfr922	9	38814614	38816754	+	1668	39.8347	22.1679	30.0432	56.3121	26.9494	26.5894	13.8931	23.9172	28.3444	36.2384	40.0627	46.4302	33.6495	31.481
CUFFORG_0400	Olfr1446	19	12888266	12893508	-	2575	40.7007	26.4309	28.3265	35.0386	27.698	42.2303	27.7862	35.8758	35.7679	49.6308	32.7786	22.4896	33.4042	34.0548
CUFFORG_0576	Olfr1043	2	86161890	86167522	-	1824	47.6285	25.5783	18.8843	40.0441	55.396	11.7306	33.4698	52.1054	42.5165	86.657	58.273	33.3717	33.2103	51.0656
CUFFORG_1247	Olfr612	7	103537696	103542717	-	2191	38.9687	16.1996	25.7513	54.435	33.6867	28.1535	29.6807	28.1882	22.2706	47.2675	34.5996	50.0576	32.8658	35.344
CUFFORG_1116	Olfr251	9	38377096	38381522	+	3968	43.2986	36.6623	30.0432	33.7872	29.1952	23.4613	21.4712	48.6886	35.093	27.5727	38.2417	38.45	32.7413	34.9195
CUFFORG_1033	Olfr707	7	106890446	106901270	-	2086	28.5771	27.2835	25.7513	43.1726	33.6867	37.538	41.0478	33.3133	34.4182	48.843	41.8837	52.9595	32.6682	42.0776
CUFFORG_0995	Olfr66	7	103879919	103882411	-	2493	45.0305	26.4309	24.8929	49.4295	26.9494	22.6792	13.8931	22.2089	21.5957	51.2064	40.0627	36.2736	32.5688	30.8734
CUFFORG_0865	Olfr617	7	103583997	103586456	+	2460	42.4326	28.9888	36.9102	28.7817	32.1896	23.4613	17.0506	48.6886	32.3936	42.5407	21.8524	30.4698	32.1274	32.166
CUFFORG_0036	Olfr9	10	128989431	128992102	+	2672	32.041	19.61	12.8757	41.9212	44.1671	40.6662	22.1027	21.3547	26.9946	30.7239	40.0627	42.0774	31.8802	30.5527
CUFFORG_0754	Olfr266	3	106821104	106824903	-	1535	45.0305	30.694	41.2021	25.6533	17.2177	31.2817	42.3108	30.7507	33.7433	14.968	22.7629	18.8623	31.8465	27.233
CUFFORG_1245	Olfr766	10	129061853	129068977	-	2909	40.7007	37.5149	29.1848	28.156	23.2064	31.2817	21.4712	47.8345	37.1176	51.9942	38.2417	39.901	31.6741	39.4267
CUFFORG_0937	Olfr538	7	140574155	140575087	+	933	34.6389	39.2201	32.6183	25.0276	28.4466	28.9356	53.6779	36.73	36.4428	51.9942	30.047	48.6066	31.4812	42.9164
CUFFORG_0043	Olfr781	10	129328854	129333844	+	1304	32.9069	27.2835	34.3351	21.2735	41.1727	31.2817	19.5766	34.1675	23.6203	38.6018	46.4363	42.8028	31.3756	34.2009
CUFFORG_0821	Olfr299	7	86462551	86469444	+	4355	39.8347	28.1362	35.1935	33.1616	23.955	27.3715	23.3657	15.3754	26.3198	40.9651	22.7629	20.3132	31.2754	24.8503
CUFFORG_1168	Olfr853	9	19535712	19537928	-	2217	32.9069	35.8096	31.76	36.29	15.7205	32.0637	49.8889	20.5005	24.97	20.4826	17.2998	19.5877	30.7585	25.4549
CUFFORG_0992	Olfr69	7	103766663	103771594	-	1971	52.8243	22.1679	24.8929	39.4185	20.9606	24.2433	23.9972	23.9172	29.0192	74.0524	33.6891	36.2736	30.7513	36.8248
CUFFORG_0610	Olfr1086	2	86676399	86680086	-	966	34.6389	24.7257	24.8929	39.4185	39.6755	20.3331	22.1027	39.2926	27.6695	34.6628	53.7205	29.0189	30.6141	34.4112
CUFFORG_1186	Olfr937	9	39058921	39064926	-	2189	25.1132	25.5783	28.3265	46.301	41.9213	16.4229	13.8931	30.7507	20.246	70.9012	41.8837	48.6066	30.6105	37.7136
CUFFORG_0038	Olfr774	10	129236204	129239403	+	1429	41.5667	28.9888	22.3178	38.1671	29.9438	21.1151	34.7328	26.4798	33.7433	25.9971	26.405	29.0189	30.3499	29.3961
CUFFORG_0496	Olfr1152	2	87866493	87869476	+	1520	17.3194	25.5783	20.6011	48.1781	34.4353	35.9739	30.3122	28.1882	24.2952	22.0582	35.5101	29.7444	30.3477	28.3514
CUFFORG_0843	Olfr572	7	102924409	102928608	+	1333	35.5048	29.8414	35.1935	33.1616	37.4297	10.1665	22.1027	35.0217	20.246	41.7529	46.4363	47.8812	30.2163	35.5735
CUFFORG_0410	Olfr1497	19	13794324	13798202	-	1672	25.9792	20.4627	25.7513	43.7983	38.9269	25.8074	24.6287	36.73	29.6941	27.5727	39.1522	32.6462	30.121	31.7373
CUFFORG_0305	Olfr111	17	37525960	37532449	+	2548	48.4944	37.5149	22.3178	26.9047	23.955	20.3331	24.6287	31.6049	23.6203	29.1483	28.226	18.8623	29.92	26.0151
CUFFORG_0037	Olfr763	10	129010791	129013313	+	2523	31.175	21.3153	22.3178	35.0386	37.4297	31.2817	16.4191	33.3133	27.6695	39.3896	40.0627	27.5679	29.7597	30.737
CUFFORG_0065	Olfr765	10	129044817	129049998	-	2665	24.2472	37.5149	34.3351	29.4074	21.7092	31.2817	28.4177	29.0424	24.97	32.2994	34.5996	36.9991	29.7493	31.0547
CUFFORG_0115	Olfr51	11	51003596	51009579	+	2722	38.1028	23.0205	24.8929	41.2955	35.9325	14.0768	20.8397	37.5842	43.8663	63.8111	48.2574	47.1557	29.5535	43.5857
CUFFORG_1030	Olfr702	7	106823489	106826743	-	1348	28.5771	28.9888	29.1848	36.29	27.698	24.2433	34.1013	40.1468	27.6695	39.3896	21.8524	39.901	29.1637	33.8434
CUFFORG_0686	Olfr1223	2	89144086	89151336	-	1531	25.9792	17.9048	42.9189	16.2679	36.6811	35.1919	15.1561	30.7507	29.0192	37.0262	39.1522	50.783	29.1573	33.6479
CUFFORG_0627	Olfr1109	2	87091195	87096241	-	2716	26.8451	17.9048	33.4767	31.9102	33.6867	29.7176	29.0492	19.6463	20.9208	22.0582	19.1208	22.4896	28.9235	22.2142
CUFFORG_1182	Olfr934	9	38981386	38988214	-	2012	25.9792	22.1679	20.6011	45.0497	36.6811	21.8972	13.2616	25.6256	30.369	46.4797	24.5839	25.3915	28.7293	27.6185
CUFFORG_0918	Olfr483	7	108100860	108105010	+	1749	16.4535	21.3153	30.9016	44.424	43.4185	14.8588	13.2616	35.8758	14.847	45.6919	16.3893	20.3132	28.5619	24.3965
CUFFORG_0064	Olfr764	10	129032697	129039896	-	2854	27.7111	24.7257	16.3092	23.1505	47.91	31.2817	18.9451	29.0424	27.6695	29.1483	33.6891	27.5679	28.5147	27.677
CUFFORG_0529	Olfr1279	2	111300635	111308963	+	3305	38.9687	30.694	25.7513	24.4019	27.698	23.4613	22.1027	45.2719	55.339	42.5407	17.2998	15.2349	28.4959	32.9648
CUFFORG_1056	Olfr516	7	108844880	108850500	-	1372	23.3812	23.0205	16.3092	43.7983	37.4297	26.5894	16.4191	37.5842	21.5957	42.5407	44.6153	33.3717	28.4214	32.6878
CUFFORG_1034	Olfr710	7	106944067	106948312	-	1156	17.3194	21.3153	30.0432	35.6643	32.1896	33.6278	32.2067	35.8758	29.6941	34.6628	33.6891	36.2736	28.3599	33.7337
CUFFORG_1181	Olfr919	9	38696874	38703408	-	1663	32.9069	17.9048	31.76	36.29	30.6924	17.2049	18.3136	17.0837	29.6941	27.5727	30.047	25.3915	27.7932	24.6838
CUFFORG_1183	Olfr935	9	38994042	38999683	-	1622	29.443	25.5783	22.3178	27.5304	28.4466	30.4996	33.4698	46.9803	43.1914	51.9942	45.5258	30.4698	27.3026	41.9385
CUFFORG_0162	Olfr317	11	58731018	58739212	-	2917	37.2368	17.0522	24.0346	31.9102	31.441	21.8972	32.8382	41.001	47.9155	32.2994	30.047	26.117	27.262	35.0364
CUFFORG_0316	Olfr128	17	37920571	37926735	+	3630	27.7111	40.0727	25.7513	22.5248	20.9606	25.8074	36.6273	48.6886	41.1668	25.2093	19.1208	29.0189	27.138	33.3053
CUFFORG_0066	Olfr768	10	129090222	129093972	-	3751	32.041	33.2518	25.7513	23.1505	17.2177	28.9356	21.4712	35.8758	33.0684	44.1163	33.6891	26.117	26.7246	32.3896
CUFFORG_0581	Olfr1047	2	86226567	86232353	-	2465	30.309	16.1996	23.1762	44.424	29.9438	15.6408	17.6821	29.0424	14.1722	57.5087	66.4677	39.901	26.6156	37.4623
CUFFORG_0862	Olfr608	7	103468294	103471358	+	1530	32.9069	12.7892	18.8843	54.435	27.698	11.7306	17.0506	23.9172	22.9454	25.2093	34.5996	18.8623	26.4073	23.7641
CUFFORG_0801	Olfr435	6	43201409	43203502	+	1915	24.2472	20.4627	34.3351	36.9157	23.955	17.987	17.6821	29.0424	11.4727	50.4186	40.9732	21.0387	26.3171	28.438
CUFFORG_0788	Olfr38	6	42757262	42763007	+	1700	37.2368	29.8414	25.7513	25.6533	21.7092	17.2049	12.6301	23.063	27.6695	22.0582	17.2998	21.0387	26.2328	20.6265
CUFFORG_0896	Olfr678	7	105064492	105071639	+	2352	30.309	24.7257	28.3265	33.7872	22.4578	17.2049	25.2602	28.1882	24.2952	27.5727	17.2998	26.8425	26.1352	24.9097
CUFFORG_0982	Olfr616	7	103563944	103569106	-	1393	30.309	16.1996	23.1762	45.0497	23.955	15.6408	15.7876	21.3547	20.9208	29.9361	13.6577	27.5679	25.7217	21.5375
CUFFORG_0991	Olfr630	7	103753493	103757350	-	2294	33.7729	26.4309	27.4681	29.4074	23.2064	12.5127	15.1561	23.9172	15.5219	27.5727	29.1365	21.7642	25.4664	22.1781
CUFFORG_0583	Olfr1049	2	86254357	86257323	-	1438	34.6389	20.4627	21.4594	23.7762	23.955	28.1535	17.6821	27.334	14.847	19.6948	26.405	21.7642	25.4076	21.2878
CUFFORG_0042	Olfr780	10	129318149	129323652	+	2392	26.8451	23.0205	23.1762	24.4019	32.1896	21.8972	16.4191	24.7714	34.4182	33.0872	20.9419	22.4896	25.2551	25.3546
CUFFORG_0051	Olfr792	10	129539162	129542534	+	2113	51.9583	19.61	20.6011	26.9047	17.2177	14.8588	18.9451	23.063	18.8962	31.5116	42.7943	33.3717	25.1918	28.097
CUFFORG_1012	Olfr671	7	104974614	104979110	-	1424	25.9792	17.0522	24.8929	39.4185	26.2008	17.2049	17.6821	12.8128	16.8716	37.0262	30.047	25.3915	25.1248	23.3052
CUFFORG_1180	Olfr918	9	38672091	38674601	-	1576	21.6493	30.694	24.8929	26.9047	26.9494	17.987	12.6301	35.0217	20.9208	72.4768	40.9732	36.9991	24.8462	36.5036
CUFFORG_1175	Olfr18	9	20312503	20336094	-	2545	34.6389	17.9048	36.9102	26.279	17.2177	15.6408	42.9423	34.1675	37.7925	30.7239	27.3155	16.6859	24.7652	31.6046
CUFFORG_0506	Olfr1185-ps1	2	88493313	88500378	+	1680	38.1028	24.7257	10.3005	11.2624	33.6867	30.4996	22.7342	57.2305	39.8171	19.6948	36.4206	29.0189	24.763	34.1527
CUFFORG_0802	Olfr434	6	43212942	43218113	+	1425	19.9174	11.0839	13.734	32.5359	40.4241	29.7176	20.2082	7.68768	20.246	27.5727	32.7786	39.901	24.5688	24.7323
CUFFORG_1224	Olfr1130	2	87606212	87608334	+	1125	16.4535	19.61	34.3351	34.4129	17.2177	24.2433	62.519	56.3763	44.5411	18.907	31.8681	31.9208	24.3788	41.022
CUFFORG_0863	Olfr613	7	103548074	103555504	+	5217	32.9069	16.1996	23.1762	29.4074	32.9381	10.1665	13.2616	17.0837	23.6203	39.3896	46.4363	31.9208	24.1325	28.6187
CUFFORG_1044	Olfr484	7	108122961	108125296	-	2336	32.9069	23.0205	31.76	20.0221	23.2064	11.7306	14.5246	29.0424	17.5465	13.3924	31.8681	28.2934	23.7744	22.4446
CUFFORG_1200	Olfr975	9	39949047	39951189	-	2143	28.5771	19.61	21.4594	26.9047	23.2064	22.6792	11.3671	18.7921	14.847	40.9651	33.6891	48.6066	23.7395	28.0445
CUFFORG_0861	Olfr606	7	103449057	103452911	+	2029	27.7111	15.347	20.6011	36.29	26.2008	15.6408	12.6301	23.063	22.2706	37.814	30.047	37.7245	23.6318	27.2582
CUFFORG_0374	Olfr1480	19	13527940	13531275	+	2054	37.2368	37.5149	24.8929	12.5138	11.2289	17.987	42.3108	35.8758	56.6887	30.7239	16.3893	12.333	23.5624	32.3869
CUFFORG_1068	Olfr373	8	72099266	72101639	+	2374	19.0514	10.2313	20.6011	30.0331	29.9438	30.4996	20.2082	19.6463	31.7187	25.9971	21.8524	26.117	23.3934	24.2566
CUFFORG_0342	Olfr114	17	37589382	37592694	-	1062	41.5667	16.1996	25.7513	22.5248	8.23454	25.0253	27.7862	12.8128	18.8962	29.1483	14.5683	11.6076	23.2171	19.1366
CUFFORG_0306	Olfr118	17	37666988	37673375	+	1641	11.2576	23.8731	14.5924	31.9102	27.698	28.1535	12.6301	17.9379	22.2706	24.4215	32.7786	22.4896	22.9141	22.0881
CUFFORG_1153	Olfr971	9	39839436	39840359	+	924	29.443	13.6418	21.4594	18.145	24.7036	27.3715	18.3136	25.6256	16.1968	33.0872	33.6891	29.7444	22.4607	26.1095
CUFFORG_0845	Olfr576	7	102965102	102975160	+	927	25.9792	14.4944	17.1676	35.6643	24.7036	15.6408	10.7356	17.0837	12.1476	18.907	20.0314	14.5094	22.275	15.5691
CUFFORG_0171	Olfr382	11	73512326	73520467	-	1606	15.5875	18.7574	24.0346	25.0276	21.7092	28.1535	17.0506	18.7921	19.5711	21.2704	30.047	25.3915	22.2116	22.0205
CUFFORG_0235	Olfr747	14	50679913	50693201	-	2237	32.041	23.0205	21.4594	18.145	21.7092	16.4229	22.1027	23.063	21.5957	24.4215	21.8524	20.3132	22.133	22.2248
CUFFORG_1170	Olfr860	9	19845623	19849747	-	1219	19.0514	17.9048	23.1762	31.2845	17.2177	23.4613	8.20956	28.1882	12.8225	37.814	36.4206	29.0189	22.016	25.4123
CUFFORG_0341	Olfr113	17	37573758	37577663	-	1791	19.0514	17.0522	29.1848	20.6478	18.7149	26.5894	25.8917	23.063	21.5957	12.6047	13.6577	21.0387	21.8734	19.6419
CUFFORG_0961	Olfr559	7	102723050	102727482	-	1708	23.3812	23.8731	24.8929	28.156	14.2233	12.5127	8.84107	23.9172	22.2706	50.4186	35.5101	40.6264	21.1732	30.264
CUFFORG_1084	Olfr857	9	19709568	19714930	+	2158	23.3812	23.8731	22.3178	21.2735	14.2233	21.8972	25.8917	45.2719	27.6695	44.1163	50.0784	23.2151	21.161	36.0405
CUFFORG_1139	Olfr27	9	39128167	39145072	+	1041	36.3708	11.9365	30.9016	14.3909	12.7261	17.987	11.9986	11.9586	20.9208	30.7239	27.3155	7.98019	20.7188	18.4829
CUFFORG_0981	Olfr611	7	103516928	103520811	-	1803	18.1854	18.7574	20.6011	28.156	20.9606	17.2049	20.8397	24.7714	20.246	40.9651	26.405	16.6859	20.6443	24.9855
CUFFORG_1178	Olfr916	9	38657342	38659866	-	1386	19.0514	12.7892	14.5924	29.4074	22.4578	23.4613	23.9972	52.9596	28.3444	45.6919	45.5258	25.3915	20.2932	36.9851
CUFFORG_0267	Olfr172	16	58759544	58763176	-	1834	26.8451	16.1996	20.6011	23.1505	20.212	14.0768	30.9437	11.9586	16.8716	18.1192	27.3155	21.0387	20.1809	21.0412
CUFFORG_0507	Olfr1186	2	88518551	88526590	+	1691	31.175	17.9048	20.6011	13.7652	15.7205	17.2049	25.8917	23.9172	24.2952	15.7558	16.3893	18.1368	19.3952	20.731
CUFFORG_0819	Olfr301	7	86403846	86414024	+	1937	22.5153	12.7892	18.8843	21.2735	10.4803	29.7176	9.47257	17.0837	8.77326	16.5436	17.2998	17.4113	19.2767	14.4307
CUFFORG_1123	Olfr907	9	38495983	38499882	+	1428	22.5153	14.4944	22.3178	24.4019	16.4691	14.8588	23.3657	16.2295	15.5219	18.1192	19.1208	26.117	19.1762	19.7457
CUFFORG_0205	Olfr1360	13	21674001	21674980	-	980	21.6493	28.9888	25.7513	13.1395	14.2233	10.9486	17.0506	24.7714	23.6203	13.3924	21.8524	15.9604	19.1168	19.4413
CUFFORG_0101	Olfr1390	11	49335253	49346635	+	5013	21.6493	23.8731	21.4594	15.6422	14.9719	16.4229	27.1547	13.667	12.8225	14.968	13.6577	12.333	19.0031	15.7672
CUFFORG_0356	Olfr1441	19	12417435	12423352	+	1912	22.5153	20.4627	17.1676	15.6422	16.4691	19.5511	18.9451	11.1044	22.9454	13.3924	18.2103	15.2349	18.6346	16.6388
CUFFORG_0664	Olfr1181	2	88423088	88424023	-	936	8.65972	52.0093	12.8757	22.5248	8.98313	5.4743	35.3643	31.6049	56.0139	21.2704	11.8367	20.3132	18.4211	29.4006
CUFFORG_0354	Olfr1433	19	12279854	12285626	+	2714	20.7833	16.1996	17.1676	18.7707	17.2177	17.987	18.9451	14.5212	12.8225	31.5116	20.9419	21.0387	18.021	19.9635
CUFFORG_1150	Olfr967	9	39746266	39751377	+	1077	20.7833	14.4944	11.1589	22.5248	17.9663	20.3331	7.57806	20.5005	14.1722	21.2704	29.1365	27.5679	17.8768	20.0376
CUFFORG_0940	Olfr539	7	140667289	140668248	+	960	19.0514	11.9365	18.0259	9.38535	18.7149	28.9356	18.9451	12.8128	15.5219	13.3924	6.37361	7.25472	17.6749	12.3834
CUFFORG_0018	Olfr420	1	174155633	174160433	+	2044	30.309	13.6418	25.7513	15.0166	14.2233	7.03838	7.57806	11.9586	4.72406	42.5407	24.5839	28.2934	17.6634	19.9465
CUFFORG_0888	Olfr659	7	104667197	104671729	+	1457	19.0514	19.61	18.0259	25.6533	8.98313	14.0768	12.6301	11.9586	12.1476	18.1192	13.6577	10.8821	17.5668	13.2326
CUFFORG_1095	Olfr875	9	37771857	37774459	+	2045	17.3194	17.9048	13.734	21.2735	27.698	7.03838	13.2616	13.667	12.1476	37.814	41.8837	15.2349	17.4947	22.3348
CUFFORG_0912	Olfr473	7	107930487	107935661	+	2278	23.3812	16.1996	26.6097	16.2679	9.73173	12.5127	30.3122	23.063	16.1968	11.0291	16.3893	15.2349	17.4505	18.7042
CUFFORG_1238	Olfr399	11	74053127	74056615	-	1796	19.0514	11.9365	13.734	19.3964	22.4578	17.987	10.7356	30.7507	14.847	24.4215	10.0157	13.0585	17.4272	17.3048
CUFFORG_1067	Olfr372	8	72043485	72058962	+	1781	16.4535	17.9048	12.0173	19.3964	18.7149	16.4229	16.4191	17.0837	18.8962	11.0291	23.6734	23.2151	16.8183	18.3861
CUFFORG_0408	Olfr1472	19	13453571	13454515	-	945	19.0514	13.6418	11.1589	23.7762	13.4747	17.2049	18.3136	17.0837	8.77326	17.3314	13.6577	13.784	16.3846	14.824
CUFFORG_0472	Olfr1113	2	87208995	87213894	+	1168	17.3194	14.4944	13.734	17.5193	19.4635	15.6408	11.3671	17.9379	16.1968	18.1192	12.7472	17.4113	16.3619	15.6299
CUFFORG_1202	Olfr979	9	40000206	40001250	-	1045	12.9896	16.1996	7.7254	17.5193	27.698	14.8588	11.3671	14.5212	13.4973	28.3605	19.1208	23.2151	16.1651	18.347
CUFFORG_0286	Olfr202	16	59283516	59286708	-	1232	19.9174	24.7257	24.8929	7.50828	9.73173	10.1665	16.4191	13.667	20.246	18.1192	24.5839	26.117	16.1571	19.8587
CUFFORG_1092	Olfr39	9	20277605	20287060	+	1772	12.9896	11.0839	16.3092	16.2679	20.212	19.5511	14.5246	23.063	20.9208	14.968	21.8524	13.784	16.069	18.1855
CUFFORG_0001	Olfr1413	1	92571567	92574374	+	1343	15.5875	15.347	15.4508	16.2679	15.7205	14.8588	17.6821	16.2295	14.1722	16.5436	20.0314	16.6859	15.5387	16.8908
CUFFORG_0638	Olfr1138	2	87737387	87738322	-	936	12.9896	9.37872	12.8757	21.2735	13.4747	22.6792	11.3671	8.54187	13.4973	11.8169	18.2103	7.98019	15.4452	11.9023
CUFFORG_0153	Olfr333-ps1	11	58476608	58481400	-	1994	15.5875	16.1996	16.3092	12.5138	17.9663	14.0768	13.8931	14.5212	17.5465	22.0582	17.2998	18.8623	15.4422	17.3635
CUFFORG_0142	Olfr402	11	74153529	74156680	+	2108	12.9896	18.7574	17.1676	17.5193	17.2177	8.60246	9.47257	13.667	10.7979	13.3924	5.4631	12.333	15.3757	10.8543
CUFFORG_0329	Olfr94	17	37196708	37198011	-	1304	10.3917	12.7892	16.3092	13.1395	16.4691	20.3331	13.8931	18.7921	20.9208	22.8459	9.10516	15.9604	14.9053	16.9196
CUFFORG_1141	Olfr944	9	39217359	39218294	+	936	20.7833	12.7892	16.3092	12.5138	9.73173	17.2049	5.05204	21.3547	16.1968	16.5436	20.0314	10.1566	14.8887	14.8892
CUFFORG_0328	Olfr753-ps1	17	37168220	37170908	-	2689	19.0514	14.4944	18.8843	14.3909	7.48594	14.0768	10.1041	4.27093	7.42352	8.6657	8.19465	9.43114	14.7306	8.015
CUFFORG_1097	Olfr877	9	37854819	37856695	+	1877	22.5153	7.6735	15.4508	10.6367	20.9606	10.9486	23.9972	22.2089	14.847	29.9361	36.4206	27.5679	14.6976	25.8296
CUFFORG_0752	Olfr1315-ps1	2	112110057	112115440	-	1230	12.1236	18.7574	15.4508	13.1395	11.2289	17.2049	11.9986	4.27093	10.7979	10.2413	10.9262	5.0783	14.6509	8.88553
CUFFORG_1057	Olfr517	7	108868121	108869175	-	1055	8.65972	11.9365	10.3005	21.2735	23.2064	11.7306	13.8931	11.1044	18.2214	7.87791	16.3893	13.784	14.5179	13.545
CUFFORG_0809	Olfr458	6	42460076	42461017	-	942	14.7215	21.3153	15.4508	20.0221	12.7261	2.34613	7.57806	14.5212	7.42352	8.6657	17.2998	9.43114	14.4303	10.8199
CUFFORG_0548	Olfr355	2	36927180	36928886	-	1609	17.3194	9.37872	11.1589	15.0166	20.212	13.2947	3.78903	17.9379	14.847	10.2413	10.0157	15.2349	14.3967	12.011
CUFFORG_0246	Olfr282	15	98431678	98438638	+	1375	16.4535	11.9365	18.0259	12.5138	18.7149	7.03838	13.8931	17.0837	20.9208	14.968	14.5683	18.8623	14.1138	16.716
CUFFORG_1110	Olfr894	9	38218076	38220608	+	2115	1.73194	10.2313	17.1676	7.50828	15.7205	31.2817	6.94655	22.2089	22.9454	24.4215	23.6734	32.6462	13.9402	22.1403
CUFFORG_1165	Olfr846	9	19360028	19363998	-	1372	15.5875	6.82089	11.1589	18.145	14.2233	15.6408	5.05204	20.5005	18.8962	7.09012	8.19465	8.70566	13.5961	11.4065
CUFFORG_0084	Olfr815	10	129901329	129905310	-	1565	20.7833	11.9365	17.1676	13.7652	9.73173	7.82042	3.78903	11.9586	9.44812	23.6337	7.28413	5.80378	13.5341	10.3196
CUFFORG_1107	Olfr890	9	38143137	38144081	+	945	9.52569	17.0522	13.734	13.7652	17.2177	9.38451	16.4191	13.667	10.123	9.45349	9.10516	7.25472	13.4465	11.0037
CUFFORG_0540	Olfr1300-ps1	2	111688882	111692616	+	1250	16.4535	13.6418	15.4508	6.88259	11.2289	15.6408	6.94655	11.9586	10.123	19.6948	16.3893	13.784	13.2164	13.1494
CUFFORG_0588	Olfr1055	2	86346724	86347764	-	1041	14.7215	8.52611	9.44215	16.2679	13.4747	15.6408	13.8931	11.9586	6.74866	11.0291	15.4788	4.35283	13.0122	10.5768
CUFFORG_1049	Olfr490	7	108286180	108287124	-	945	18.1854	7.6735	11.1589	15.0166	12.7261	12.5127	8.84107	12.8128	10.123	22.0582	13.6577	7.25472	12.8789	12.4579
CUFFORG_0559	Olfr995	2	85437772	85443639	-	1530	19.0514	14.4944	12.0173	10.6367	11.9775	8.60246	9.47257	23.9172	14.1722	7.87791	10.9262	8.70566	12.7966	12.512
CUFFORG_0090	Olfr823	10	130111566	130115360	-	1369	12.1236	5.96827	8.58378	20.0221	14.9719	14.8588	11.9986	7.68768	6.74866	17.3314	14.5683	21.0387	12.7547	13.2289
CUFFORG_0879	Olfr641	7	104039798	104040736	+	939	12.1236	9.37872	9.44215	22.5248	11.2289	9.38451	5.68354	11.1044	7.42352	11.8169	14.5683	10.8821	12.3471	10.2465
CUFFORG_1114	Olfr898	9	38348411	38350401	+	1651	12.1236	12.7892	12.0173	13.7652	8.23454	14.8588	10.7356	11.1044	9.44812	6.30233	7.28413	5.80378	12.2981	8.44639
CUFFORG_0537	Olfr1289	2	111483350	111485204	+	1855	13.8556	8.52611	12.8757	9.38535	12.7261	14.0768	15.7876	10.2502	10.123	21.2704	20.0314	18.8623	11.9076	16.0541
CUFFORG_0606	Olfr1082	2	86593885	86598809	-	990	17.3194	7.6735	9.44215	7.50828	13.4747	15.6408	17.6821	17.0837	8.09839	6.30233	17.2998	10.8821	11.8432	12.8914
CUFFORG_0363	Olfr1451	19	12995014	13000348	+	1629	19.9174	6.82089	9.44215	11.8881	20.212	2.34613	5.68354	8.54187	4.72406	22.0582	13.6577	6.52925	11.7711	10.1991
CUFFORG_0798	Olfr441	6	43115744	43116676	+	933	17.3194	11.9365	7.7254	16.2679	8.23454	7.82042	5.05204	12.8128	8.77326	21.2704	18.2103	12.333	11.5507	13.0753
CUFFORG_0483	Olfr153	2	87531796	87533053	+	1258	17.3194	6.82089	9.44215	10.011	14.9719	9.38451	6.94655	17.9379	15.5219	11.0291	12.7472	3.62736	11.325	11.3017
CUFFORG_0361	Olfr1449	19	12931007	12935749	+	1131	12.9896	14.4944	11.1589	10.6367	10.4803	7.82042	3.15752	5.97931	8.77326	25.9971	28.226	10.8821	11.2634	13.8359
CUFFORG_1122	Olfr906	9	38487241	38488986	+	1045	5.19583	9.37872	11.1589	16.2679	8.98313	16.4229	12.6301	5.12512	6.07379	4.72675	10.9262	5.80378	11.2346	7.54762
CUFFORG_0442	Olfr996	2	85579215	85580282	+	1068	13.8556	16.1996	6.86702	13.1395	8.98313	6.25634	9.47257	11.9586	10.7979	4.72675	15.4788	9.43114	10.8835	10.3109
CUFFORG_1203	Olfr980	9	40006015	40006947	-	933	12.9896	10.2313	11.1589	8.75966	13.4747	7.82042	7.57806	13.667	7.42352	7.87791	7.28413	11.6076	10.7391	9.23969
CUFFORG_0656	Olfr1171-ps1	2	88252231	88260177	-	3297	17.3194	12.7892	6.86702	5.00552	9.73173	12.5127	6.94655	7.68768	6.07379	12.6047	10.0157	6.52925	10.7043	8.3096
CUFFORG_0709	Olfr1249	2	89629940	89630896	-	957	19.0514	16.1996	9.44215	5.63121	6.73735	4.69225	10.1041	5.12512	6.74866	7.09012	5.4631	7.25472	10.2923	6.9643
CUFFORG_1074	Olfr832	9	18937122	18946584	+	2079	6.0618	8.52611	10.3005	13.1395	13.4747	10.1665	6.31505	10.2502	6.07379	7.09012	8.19465	7.98019	10.2782	7.65067
CUFFORG_0497	Olfr1153	2	87894962	87898228	+	2068	7.79375	3.41044	2.57513	16.8936	8.23454	22.6792	7.57806	11.9586	7.42352	5.51454	12.7472	6.52925	10.2645	8.6252
CUFFORG_0485	Olfr1131	2	87628465	87629394	+	930	8.65972	7.6735	7.7254	15.0166	14.2233	7.82042	4.42053	12.8128	8.77326	12.6047	7.28413	14.5094	10.1865	10.0675
CUFFORG_1121	Olfr905	9	38472745	38473681	+	937	4.32986	14.4944	2.57513	21.8991	14.9719	2.34613	3.78903	7.68768	5.39893	10.2413	8.19465	7.98019	10.1028	7.21529
CUFFORG_0134	Olfr387-ps1	11	73660049	73665867	+	1513	17.3194	11.0839	6.86702	6.2569	8.23454	9.38451	6.94655	5.97931	7.42352	9.45349	10.9262	5.0783	9.85772	7.63456
CUFFORG_0404	Olfr1457	19	13093861	13095669	-	1809	12.9896	9.37872	7.7254	8.13397	6.73735	14.0768	18.9451	20.5005	22.9454	22.8459	23.6734	20.3132	9.84029	21.5373
CUFFORG_0778	Olfr1338	4	118753595	118754536	-	942	14.7215	13.6418	0.858378	10.6367	11.2289	7.82042	13.2616	13.667	14.1722	11.0291	5.4631	7.98019	9.81796	10.9289
CUFFORG_0429	Olfr50	2	36790538	36794364	+	1502	5.19583	3.41044	6.00864	18.145	10.4803	15.6408	8.20956	12.8128	9.44812	5.51454	15.4788	6.52925	9.81351	9.66551
CUFFORG_0562	Olfr1002	2	85646490	85648334	-	1845	14.7215	8.52611	11.1589	6.88259	10.4803	6.25634	6.31505	7.68768	6.07379	24.4215	13.6577	3.62736	9.67096	10.2972
CUFFORG_1192	Olfr955	9	39469780	39470724	-	945	3.46389	5.96827	4.29189	15.6422	15.7205	12.5127	7.57806	6.83349	7.42352	4.72675	9.10516	10.1566	9.59991	7.63727
CUFFORG_0727	Olfr1272	2	90281647	90282573	-	927	13.8556	7.6735	3.43351	12.5138	11.2289	7.82042	12.6301	14.5212	11.4727	7.87791	9.10516	18.8623	9.42095	12.4116
CUFFORG_1142	Olfr951	9	39387455	39395633	+	1902	12.1236	6.82089	9.44215	10.011	8.98313	7.03838	8.20956	6.83349	6.74866	7.87791	15.4788	12.333	9.06987	9.58024
CUFFORG_1040	Olfr470	7	107844731	107846414	-	1244	10.3917	9.37872	11.1589	9.38535	7.48594	4.69225	22.1027	3.41675	8.77326	7.09012	4.55258	13.784	8.74881	9.95322
CUFFORG_0827	Olfr520	7	99735145	99736095	+	951	6.0618	6.82089	2.57513	16.2679	11.9775	8.60246	5.68354	12.8128	7.42352	8.6657	11.8367	7.98019	8.71762	9.06708
CUFFORG_0958	Olfr551	7	102587528	102591992	-	1528	6.0618	5.96827	9.44215	9.38535	8.98313	11.7306	9.47257	9.39605	4.72406	16.5436	7.28413	15.2349	8.59522	10.4426
CUFFORG_0922	Olfr497	7	108420433	108423866	+	1339	6.92778	9.37872	10.3005	15.0166	5.24016	4.69225	6.94655	11.1044	19.5711	7.09012	9.10516	13.0585	8.59267	11.146
CUFFORG_0444	Olfr998	2	85589107	85591893	+	1428	5.19583	9.37872	12.0173	10.011	8.23454	5.4743	5.68354	8.54187	13.4973	12.6047	17.2998	9.43114	8.38528	11.1764
CUFFORG_0362	Olfr1450	19	12953591	12954568	+	978	10.3917	3.41044	18.0259	9.38535	6.73735	2.34613	7.57806	2.56256	7.42352	4.72675	8.19465	13.0585	8.38281	7.25734
CUFFORG_0653	Olfr1166	2	88123366	88128272	-	1998	5.19583	8.52611	9.44215	5.63121	9.73173	11.7306	6.94655	6.83349	0.674866	18.1192	19.1208	5.80378	8.37628	9.58312
CUFFORG_0044	Olfr782	10	129348850	129352144	+	2202	11.2576	7.6735	8.58378	10.011	7.48594	3.91021	4.42053	5.12512	6.74866	16.5436	14.5683	10.8821	8.15368	9.71471
CUFFORG_0544	Olfr341	2	36479187	36480128	-	942	10.3917	6.82089	11.1589	5.63121	8.23454	4.69225	10.7356	13.667	11.4727	6.30233	10.9262	7.25472	7.82158	10.0598
CUFFORG_0411	Olfr1499	19	13814275	13819408	-	1795	7.79375	8.52611	3.43351	8.75966	6.73735	10.9486	1.89451	11.1044	11.4727	7.09012	1.82103	5.0783	7.69983	6.41019
CUFFORG_0136	Olfr396-ps1	11	73928007	73929568	+	1562	12.9896	5.96827	10.3005	6.88259	4.49157	4.69225	6.31505	3.41675	3.37433	7.87791	5.4631	4.35283	7.55413	5.13333
CUFFORG_0615	Olfr1095	2	86850770	86851696	-	927	1.73194	6.82089	17.1676	6.2569	6.73735	6.25634	8.84107	5.97931	6.74866	1.57558	11.8367	5.0783	7.49516	6.6766
CUFFORG_1144	Olfr148	9	39610766	39614842	+	1579	3.46389	3.41044	3.43351	11.2624	11.2289	11.7306	5.05204	7.68768	8.77326	5.51454	11.8367	7.25472	7.42163	7.68649
CUFFORG_0419	Olfr338	2	36373578	36377698	+	989	6.0618	2.55783	6.86702	13.1395	13.4747	2.34613	5.68354	10.2502	4.72406	9.45349	7.28413	5.0783	7.40783	7.07896
CUFFORG_0955	Olfr543	7	102476700	102481667	-	1323	6.0618	10.2313	6.00864	6.88259	7.48594	6.25634	6.94655	4.27093	8.09839	8.6657	4.55258	6.52925	7.15444	6.51057
CUFFORG_0131	Olfr20	11	73350828	73355913	+	2307	5.19583	4.26305	11.1589	9.38535	8.23454	3.91021	8.20956	5.12512	9.44812	7.09012	10.0157	4.35283	7.02465	7.37357
CUFFORG_0756	Olfr275	4	52825399	52826358	+	960	6.0618	4.26305	6.00864	6.2569	5.98875	13.2947	10.1041	11.1044	8.09839	6.30233	11.8367	10.8821	6.97898	9.72134
CUFFORG_1231	Olfr1474	19	13470972	13471916	+	945	3.46389	9.37872	4.29189	7.50828	9.73173	7.03838	6.94655	7.68768	9.44812	8.6657	3.64206	12.333	6.90215	8.12052
CUFFORG_0035	Olfr1351	10	79012711	79018539	+	1334	7.79375	2.55783	8.58378	4.37983	12.7261	4.69225	2.52602	5.97931	2.0246	15.7558	10.9262	11.6076	6.78892	8.13658
CUFFORG_0432	Olfr352	2	36869568	36870515	+	948	8.65972	8.52611	4.29189	8.13397	5.98875	4.69225	8.20956	10.2502	3.37433	5.51454	8.19465	5.80378	6.71545	6.89118
CUFFORG_0253	Olfr283	15	98377699	98380946	-	2396	6.0618	9.37872	4.29189	9.38535	2.99438	7.82042	11.3671	23.9172	14.847	11.0291	2.73155	4.35283	6.65543	11.3741
CUFFORG_0878	Olfr638	7	104003259	104004224	+	966	7.79375	4.26305	7.7254	10.6367	5.98875	3.12817	4.42053	6.83349	5.39893	15.7558	10.0157	13.0585	6.58931	9.24716
CUFFORG_0854	Olfr593	7	103211862	103212845	+	984	6.92778	2.55783	1.71676	15.0166	1.49719	11.7306	6.31505	13.667	8.77326	12.6047	10.9262	19.5877	6.57446	11.979
CUFFORG_0869	Olfr243	7	103716596	103717546	+	951	9.52569	6.82089	4.29189	8.75966	6.73735	3.12817	3.78903	6.83349	8.77326	8.6657	5.4631	6.52925	6.54394	6.67564
CUFFORG_0133	Olfr384	11	73598594	73604935	+	2419	6.92778	5.11566	1.71676	16.8936	5.24016	2.34613	3.15752	1.70837	1.34973	4.72675	10.0157	13.0585	6.37335	5.66943
CUFFORG_0753	Olfr1402	3	97409356	97422020	-	2145	9.52569	8.52611	3.43351	5.00552	4.49157	5.4743	3.78903	10.2502	6.74866	8.6657	5.4631	3.62736	6.07611	6.42401
CUFFORG_0465	Olfr1038-ps	2	86120223	86124063	+	2237	12.9896	4.26305	2.57513	5.00552	7.48594	3.91021	1.26301	0.854187	2.0246	22.0582	11.8367	6.52925	6.03824	7.42765
CUFFORG_0099	Olfr10	11	49317548	49318489	+	942	9.52569	1.70522	6.00864	5.00552	5.98875	7.82042	4.42053	3.41675	4.04919	5.51454	4.55258	4.35283	6.00904	4.3844
CUFFORG_0823	Olfr296-ps1	7	86561734	86562659	+	926	6.92778	5.11566	6.86702	5.00552	2.99438	7.03838	2.52602	3.41675	4.04919	6.30233	5.4631	5.0783	5.65812	4.47262
CUFFORG_1026	Olfr697	7	106740910	106741956	-	1047	9.52569	3.41044	1.71676	3.12845	5.98875	10.1665	3.15752	8.54187	8.09839	8.6657	5.4631	5.0783	5.65611	6.50081
CUFFORG_0751	Olfr1314	2	112091761	112092699	-	939	5.19583	7.6735	6.00864	5.63121	4.49157	4.69225	3.78903	2.56256	2.69946	3.93896	4.55258	2.17642	5.6155	3.2865
CUFFORG_1157	Olfr978	9	39993812	39994747	+	936	1.73194	5.11566	3.43351	8.75966	6.73735	7.82042	3.15752	2.56256	2.69946	4.72675	5.4631	9.43114	5.59976	4.67342
CUFFORG_0165	Olfr377-ps1	11	73388081	73392214	-	1102	7.79375	4.26305	6.00864	6.2569	3.74297	4.69225	3.15752	4.27093	9.44812	7.09012	7.28413	3.62736	5.45959	5.81303
CUFFORG_0987	Olfr624	7	103670103	103671029	-	927	6.92778	1.70522	3.43351	6.88259	7.48594	4.69225	3.15752	9.39605	8.09839	3.93896	5.4631	5.80378	5.18788	5.9763
CUFFORG_0650	Olfr1163	2	88070365	88071407	-	1043	7.79375	3.41044	8.58378	3.75414	2.24578	4.69225	6.94655	7.68768	9.44812	4.72675	5.4631	4.35283	5.08002	6.43751
CUFFORG_1078	Olfr837	9	19136992	19137940	+	949	6.92778	2.55783	3.43351	3.75414	6.73735	7.03838	3.78903	5.12512	6.07379	5.51454	6.37361	2.90189	5.07483	4.963
CUFFORG_0570	Olfr1024	2	85904069	85905052	-	984	6.0618	0.852611	6.86702	2.50276	8.23454	5.4743	10.1041	0	6.07379	4.72675	6.37361	9.43114	4.99884	6.11823
CUFFORG_0870	Olfr628	7	103731928	103732878	+	951	11.2576	3.41044	1.71676	5.63121	4.49157	3.12817	4.42053	8.54187	4.72406	2.36337	9.10516	7.25472	4.9393	6.06829
CUFFORG_0396	Olfr1432	19	12227944	12232533	-	1816	6.0618	0	6.86702	6.2569	3.74297	6.25634	5.68354	1.70837	2.0246	7.09012	7.28413	4.35283	4.86417	4.6906
CUFFORG_0820	Olfr300-ps1	7	86443021	86443926	+	906	7.79375	4.26305	4.29189	5.00552	2.99438	3.91021	5.68354	6.83349	6.74866	7.87791	5.4631	2.17642	4.7098	5.79719
CUFFORG_0930	Olfr513	7	108750973	108756800	+	2029	4.32986	6.82089	1.71676	3.75414	5.24016	4.69225	5.05204	4.27093	4.04919	1.57558	0.910516	2.90189	4.42568	3.12669
CUFFORG_0923	Olfr498	7	108465326	108466318	+	993	4.32986	5.96827	2.57513	5.00552	1.49719	7.03838	2.52602	5.97931	9.44812	4.72675	11.8367	5.80378	4.40239	6.72011
CUFFORG_0591	Olfr1058	2	86385466	86386416	-	951	3.46389	3.41044	2.57513	8.13397	6.73735	0.782042	1.89451	0.854187	0	11.8169	12.7472	2.90189	4.1838	5.03578
CUFFORG_1059	Olfr519	7	108893461	108894420	-	960	3.46389	3.41044	6.00864	2.50276	5.98875	3.12817	1.89451	5.97931	5.39893	5.51454	2.73155	7.25472	4.08378	4.79559
CUFFORG_1187	Olfr938	9	39077698	39078816	-	1119	3.46389	3.41044	1.71676	7.50828	7.48594	0.782042	1.89451	5.12512	2.0246	9.45349	3.64206	4.35283	4.06122	4.41544
CUFFORG_1090	Olfr871	9	20212207	20213353	+	1147	3.46389	2.55783	5.15027	3.12845	4.49157	4.69225	3.78903	8.54187	6.07379	3.93896	4.55258	3.62736	3.91404	5.08726
CUFFORG_0282	Olfr197	16	59185556	59186481	-	926	6.92778	5.11566	3.43351	2.50276	2.24578	3.12817	3.78903	0.854187	1.34973	2.36337	6.37361	3.62736	3.89228	3.05955
CUFFORG_0634	Olfr1133	2	87645180	87646121	-	942	2.59792	3.41044	5.15027	3.75414	6.73735	1.56408	3.15752	2.56256	2.0246	7.09012	6.37361	3.62736	3.86903	4.1393
CUFFORG_0867	Olfr619	7	103603589	103604712	+	1124	4.32986	3.41044	5.15027	2.50276	2.99438	4.69225	6.31505	5.97931	4.04919	2.36337	5.4631	5.80378	3.84666	4.99563
CUFFORG_0174	Olfr388-ps1	11	73724082	73725022	-	941	4.32986	6.82089	1.71676	1.25138	2.99438	5.4743	2.52602	4.27093	2.0246	3.15116	2.73155	2.90189	3.76459	2.93436
CUFFORG_0443	Olfr997-ps1	2	85585104	85586025	+	922	3.46389	6.82089	2.57513	4.37983	1.49719	2.34613	5.05204	5.97931	4.04919	3.93896	3.64206	2.90189	3.51384	4.26057
CUFFORG_0534	Olfr1287	2	111449142	111450059	+	918	4.32986	2.55783	5.15027	2.50276	4.49157	1.56408	3.78903	1.70837	1.34973	4.72675	2.73155	3.62736	3.43273	2.9888
CUFFORG_1051	Olfr493	7	108346035	108346979	-	945	4.32986	3.41044	6.86702	3.12845	1.49719	0.782042	1.89451	5.97931	4.72406	1.57558	1.82103	1.45094	3.33583	2.90757
CUFFORG_1045	Olfr485	7	108158918	108159861	-	944	5.19583	1.70522	3.43351	1.87707	3.74297	3.91021	2.52602	1.70837	0.674866	6.30233	4.55258	4.35283	3.3108	3.35283
CUFFORG_1071	Olfr371	8	85230497	85231435	+	939	2.59792	5.96827	6.00864	0.62569	2.24578	1.56408	0.631505	1.70837	4.04919	0.787791	5.4631	2.90189	3.1684	2.59031
CUFFORG_1042	Olfr480	7	108065768	108066796	-	1029	6.0618	2.55783	5.15027	1.25138	1.49719	2.34613	6.94655	9.39605	4.04919	11.8169	11.8367	8.70566	3.1441	8.79184
CUFFORG_0414	Olfr1504	19	13887221	13888305	-	1085	2.59792	1.70522	3.43351	2.50276	0.748594	7.82042	0	1.70837	3.37433	0.787791	3.64206	2.90189	3.13474	2.06907
CUFFORG_0494	Olfr1150-ps1	2	87843993	87847382	+	1152	3.46389	1.70522	2.57513	3.12845	3.74297	3.91021	2.52602	0.854187	6.74866	2.36337	2.73155	3.62736	3.08765	3.14186
CUFFORG_1079	Olfr844	9	19318536	19319465	+	930	1.73194	5.11566	3.43351	1.25138	4.49157	2.34613	0.631505	5.97931	0.674866	1.57558	2.73155	2.90189	3.0617	2.41578
CUFFORG_0929	Olfr512	7	108713320	108714375	+	1056	5.19583	0	3.43351	1.25138	6.73735	1.56408	3.15752	1.70837	1.34973	7.09012	5.4631	2.17642	3.03036	3.49088
CUFFORG_0254	Olfr161	16	3591042	3594186	+	1996	3.46389	3.41044	3.43351	2.50276	2.99438	2.34613	1.89451	1.70837	4.72406	9.45349	5.4631	7.25472	3.02518	5.08304
CUFFORG_0160	Olfr323	11	58625073	58626044	-	972	5.19583	2.55783	1.71676	2.50276	2.24578	3.91021	2.52602	1.70837	2.69946	2.36337	3.64206	1.45094	3.02153	2.39837
CUFFORG_0138	Olfr22-ps1	11	73952143	73955628	+	1213	4.32986	3.41044	3.43351	3.75414	0.748594	2.34613	1.89451	2.56256	2.69946	9.45349	3.64206	0.725472	3.00378	3.49626
CUFFORG_0608	Olfr1084	2	86638765	86639718	-	954	5.19583	3.41044	3.43351	0.62569	3.74297	1.56408	1.89451	0.854187	1.34973	5.51454	5.4631	7.25472	2.99542	3.7218
CUFFORG_0475	Olfr1117-ps1	2	87284352	87285272	+	921	3.46389	0.852611	3.43351	3.12845	5.24016	1.56408	5.05204	5.12512	2.69946	7.87791	6.37361	2.90189	2.94712	5.00501
CUFFORG_1172	Olfr866	9	20026959	20028035	-	1077	0.865972	4.26305	6.86702	0	1.49719	3.91021	1.89451	0.854187	2.69946	1.57558	0.910516	3.62736	2.90057	1.92694
CUFFORG_0332	Olfr98	17	37262711	37263749	-	1039	3.46389	4.26305	1.71676	2.50276	2.99438	2.34613	1.89451	3.41675	0	9.45349	5.4631	4.35283	2.88116	4.09678
CUFFORG_0127	Olfr313	11	58816928	58818001	+	1074	1.73194	5.96827	2.57513	3.12845	2.99438	0.782042	3.78903	3.41675	4.04919	11.8169	2.73155	4.35283	2.86337	5.02604
CUFFORG_0612	Olfr1089	2	86732675	86733610	-	936	4.32986	2.55783	4.29189	1.25138	2.99438	1.56408	0.631505	2.56256	2.69946	2.36337	3.64206	2.17642	2.83157	2.3459
CUFFORG_0130	Olfr225	11	59612966	59614225	+	1260	4.32986	0.852611	2.57513	3.75414	2.99438	2.34613	0.631505	2.56256	1.34973	4.72675	0.910516	2.90189	2.80871	2.18049
CUFFORG_1105	Olfr888	9	38108688	38109632	+	945	6.0618	0.852611	5.15027	4.37983	0	0	7.57806	4.27093	8.77326	11.0291	9.10516	7.98019	2.74075	8.12278
CUFFORG_0564	Olfr154	2	85663377	85664455	-	1079	4.32986	1.70522	3.43351	3.12845	1.49719	2.34613	2.52602	3.41675	0.674866	3.93896	0.910516	1.45094	2.74006	2.15301
CUFFORG_0454	Olfr1021-ps1	2	85863413	85864361	+	949	1.73194	0.852611	6.00864	3.12845	1.49719	2.34613	0.631505	0.854187	2.0246	3.15116	2.73155	0	2.59416	1.5655
CUFFORG_0720	Olfr1268-ps1	2	90110468	90111391	-	924	2.59792	2.55783	3.43351	0	2.24578	3.91021	1.89451	1.70837	0.674866	3.93896	0.910516	4.35283	2.45754	2.24668
CUFFORG_1046	Olfr486	7	108171798	108172742	-	945	5.19583	5.11566	0.858378	1.25138	0.748594	1.56408	1.26301	1.70837	1.34973	1.57558	2.73155	4.35283	2.45566	2.16351
CUFFORG_0122	Olfr320	11	58683875	58684802	+	928	2.59792	0.852611	2.57513	2.50276	2.99438	3.12817	5.68354	0.854187	3.37433	5.51454	0	2.17642	2.44183	2.93384
CUFFORG_0508	Olfr1188	2	88559451	88560418	+	968	1.73194	2.55783	1.71676	3.12845	3.74297	1.56408	0	0.854187	1.34973	2.36337	3.64206	0.725472	2.40701	1.48914
CUFFORG_0881	Olfr650-ps1	7	104206014	104207009	+	996	3.46389	3.41044	3.43351	1.87707	2.24578	0	2.52602	2.56256	0.674866	0.787791	1.82103	0.725472	2.40512	1.51629
CUFFORG_0795	Olfr444	6	42955459	42956508	+	1050	4.32986	0.852611	0.858378	1.87707	2.24578	3.91021	0.631505	0.854187	2.69946	9.45349	1.82103	3.62736	2.34565	3.18117
CUFFORG_1001	Olfr645	7	104084043	104085175	-	1133	3.46389	0.852611	0.858378	1.87707	4.49157	2.34613	2.52602	2.56256	1.34973	8.6657	2.73155	1.45094	2.31494	3.21442
CUFFORG_0117	Olfr1375-ps1	11	51048109	51049050	+	942	2.59792	2.55783	4.29189	1.87707	0.748594	1.56408	1.26301	1.70837	0	7.09012	3.64206	3.62736	2.2729	2.88849
CUFFORG_1103	Olfr885	9	38061322	38062251	+	930	2.59792	0.852611	2.57513	3.75414	2.99438	0.782042	0	0.854187	0.674866	4.72675	2.73155	0.725472	2.25937	1.6188
CUFFORG_1137	Olfr930	9	38930173	38931099	+	927	1.73194	3.41044	3.43351	1.87707	1.49719	1.56408	1.89451	3.41675	0.674866	3.93896	0	1.45094	2.25237	1.896
CUFFORG_0607	Olfr1083-ps	2	86606627	86607569	-	943	2.59792	0.852611	5.15027	1.87707	2.24578	0.782042	2.52602	0	2.69946	0.787791	0.910516	1.45094	2.25095	1.39579
CUFFORG_0498	Olfr1158	2	87990113	87991054	+	942	1.73194	1.70522	3.43351	1.25138	2.24578	3.12817	0.631505	0	0	3.93896	0.910516	1.45094	2.24933	1.15532
CUFFORG_0173	Olfr385	11	73588798	73589736	-	939	4.32986	1.70522	2.57513	1.87707	2.99438	0	0	4.27093	0.674866	2.36337	3.64206	0.725472	2.24694	1.94612
CUFFORG_1189	Olfr945	9	39257720	39258682	-	963	5.19583	0.852611	2.57513	2.50276	1.49719	0.782042	2.52602	0.854187	3.37433	5.51454	0.910516	2.90189	2.23426	2.68025
CUFFORG_0407	Olfr1465	19	13313360	13314283	-	924	1.73194	3.41044	0.858378	1.87707	2.99438	2.34613	0	0.854187	0	3.15116	1.82103	2.17642	2.20306	1.3338
CUFFORG_0467	Olfr1076	2	86508461	86509402	+	942	0	2.55783	6.86702	1.25138	0	2.34613	0	0	2.0246	7.09012	3.64206	3.62736	2.17039	2.73069
CUFFORG_1029	Olfr700	7	106805510	106806460	-	951	0	2.55783	4.29189	3.12845	2.24578	0.782042	1.26301	2.56256	2.69946	4.72675	3.64206	3.62736	2.16767	3.08687
CUFFORG_1007	Olfr664	7	104733385	104734362	-	978	5.19583	0.852611	4.29189	1.87707	0	0.782042	3.15752	1.70837	0.674866	3.93896	3.64206	2.17642	2.16657	2.5497
CUFFORG_0421	Olfr340	2	36452587	36453525	+	939	1.73194	3.41044	2.57513	0.62569	1.49719	3.12817	0	2.56256	0.674866	0.787791	0	3.62736	2.16143	1.27543
CUFFORG_1171	Olfr862	9	19883309	19884343	-	1035	3.46389	2.55783	1.71676	0.62569	2.99438	1.56408	1.26301	3.41675	0.674866	2.36337	0.910516	0.725472	2.15377	1.559
CUFFORG_0597	Olfr1066	2	86455328	86456269	-	942	3.46389	2.55783	5.15027	0	0.748594	0.782042	0	0	1.34973	3.15116	3.64206	0.725472	2.1171	1.47807
CUFFORG_1198	Olfr149	9	39701793	39702822	-	1030	1.73194	3.41044	0.858378	1.25138	3.74297	1.56408	0	0	1.34973	3.93896	1.82103	0.725472	2.0932	1.30587
CUFFORG_0252	Olfr284	15	98340022	98340939	-	918	0	0.852611	1.71676	5.00552	3.74297	0.782042	3.15752	2.56256	2.0246	3.93896	0.910516	0.725472	2.01665	2.21994
CUFFORG_0975	Olfr602-ps1	7	103367520	103368479	-	960	0	5.96827	1.71676	1.25138	0.748594	1.56408	0.631505	1.70837	0.674866	3.15116	3.64206	2.90189	1.87485	2.11831
CUFFORG_0601	Olfr1077-ps1	2	86525234	86526175	-	942	3.46389	1.70522	2.57513	1.87707	1.49719	0	1.26301	0	0.674866	4.72675	5.4631	0	1.85308	2.02129
CUFFORG_0383	Olfr1502	19	13861795	13862745	+	951	4.32986	0	3.43351	2.50276	0	0.782042	1.89451	0.854187	0.674866	1.57558	2.73155	5.80378	1.84136	2.25575
CUFFORG_0768	Olfr159	4	43770050	43771009	-	960	0	2.55783	0	3.12845	2.99438	2.34613	3.15752	0	0.674866	0	1.82103	0	1.8378	0.942237
CUFFORG_0299	Olfr758-ps1	17	37387380	37388218	+	839	2.59792	0.852611	1.71676	1.25138	3.74297	0.782042	0	0	0	2.36337	1.82103	5.80378	1.82395	1.6647
CUFFORG_0584	Olfr1050-ps1	2	86267879	86268825	-	947	1.73194	4.26305	0	1.87707	2.99438	0	1.89451	0.854187	0	2.36337	1.82103	1.45094	1.81107	1.39734
CUFFORG_0424	Olfr344	2	36566662	36569891	+	1388	1.73194	3.41044	0.858378	2.50276	0.748594	1.56408	1.89451	1.70837	0	1.57558	0	1.45094	1.8027	1.1049
CUFFORG_0951	Olfr304	7	86385657	86386658	-	1002	3.46389	3.41044	0.858378	0.62569	0.748594	1.56408	0.631505	0.854187	2.0246	1.57558	3.64206	1.45094	1.77851	1.69648
CUFFORG_0144	Olfr404-ps1	11	74239531	74240540	+	1010	0.865972	2.55783	0.858378	3.12845	0.748594	2.34613	1.89451	0.854187	2.0246	0.787791	0.910516	1.45094	1.75089	1.32042
CUFFORG_0926	Olfr507	7	108621814	108622764	+	951	3.46389	0	3.43351	1.25138	1.49719	0.782042	0.631505	0.854187	2.0246	2.36337	4.55258	3.62736	1.738	2.34227
CUFFORG_0169	Olfr379-ps1	11	73433291	73434224	-	934	4.32986	0.852611	0.858378	2.50276	0.748594	0.782042	1.26301	0	2.0246	2.36337	1.82103	2.17642	1.67904	1.60807
CUFFORG_0850	Olfr587-ps1	7	103134376	103135323	+	948	2.59792	0.852611	2.57513	2.50276	0.748594	0	0	3.41675	2.0246	6.30233	2.73155	2.17642	1.54617	2.77527
CUFFORG_0015	Olfr427	1	174099460	174100407	+	948	4.32986	0.852611	1.71676	0.62569	0.748594	0.782042	0.631505	0.854187	0	0	3.64206	1.45094	1.50926	1.09645
CUFFORG_0164	Olfr223	11	59589067	59590168	-	1102	1.73194	1.70522	0.858378	2.50276	2.24578	0	1.26301	3.41675	4.04919	3.15116	2.73155	4.35283	1.50735	3.16075
CUFFORG_0849	Olfr585	7	103097720	103098749	+	1030	3.46389	0	0	2.50276	2.24578	0.782042	0.631505	1.70837	1.34973	1.57558	2.73155	1.45094	1.49908	1.57461
CUFFORG_0704	Olfr1245	2	89574712	89575773	-	1062	2.59792	1.70522	1.71676	0.62569	0.748594	1.56408	3.15752	0	0	0.787791	1.82103	0.725472	1.49304	1.08197
CUFFORG_0425	Olfr345	2	36640041	36640976	+	936	1.73194	0.852611	0	0	2.99438	3.12817	1.26301	3.41675	1.34973	3.15116	0.910516	2.90189	1.45118	2.16551
CUFFORG_0218	Olfr746	14	50653239	50654183	+	945	2.59792	0.852611	0.858378	1.25138	2.24578	0.782042	2.52602	2.56256	2.69946	3.93896	5.4631	5.80378	1.43135	3.83231
CUFFORG_0434	Olfr356	2	36937121	36938068	+	948	0	0.852611	2.57513	1.25138	3.74297	0	2.52602	8.54187	0	1.57558	1.82103	1.45094	1.40368	2.65257
CUFFORG_1179	Olfr917	9	38664913	38665842	-	930	1.73194	0	1.71676	1.87707	1.49719	1.56408	1.89451	0.854187	0	3.93896	0	0.725472	1.39784	1.23552
CUFFORG_0455	Olfr1022	2	85868594	85869541	+	948	3.46389	1.70522	0.858378	0.62569	0.748594	0.782042	0	1.70837	0.674866	3.93896	1.82103	2.17642	1.36397	1.71994
CUFFORG_0779	Olfr1337	4	118781636	118782583	-	948	0.865972	3.41044	0	0.62569	2.99438	0	0	0	2.0246	1.57558	0	1.45094	1.31608	0.841854
CUFFORG_0367	Olfr1462	19	13190669	13191592	+	924	0.865972	0.852611	1.71676	0.62569	2.99438	0.782042	3.78903	0	1.34973	1.57558	1.82103	2.90189	1.30624	1.90621
CUFFORG_0835	Olfr555	7	102658823	102659770	+	948	1.73194	0.852611	1.71676	1.87707	0.748594	0.782042	0.631505	0	0.674866	3.15116	0.910516	1.45094	1.28484	1.1365
CUFFORG_0636	Olfr1136	2	87692881	87693947	-	1067	1.73194	1.70522	0	1.87707	0.748594	1.56408	0	0	0	1.57558	2.73155	0.725472	1.27115	0.838767
CUFFORG_0652	Olfr1165-ps	2	88101036	88101985	-	950	1.73194	1.70522	0	1.87707	0.748594	1.56408	0	2.56256	0	2.36337	1.82103	0.725472	1.27115	1.24541
CUFFORG_0449	Olfr1010	2	85753363	85754306	+	944	2.59792	0.852611	0.858378	2.50276	0.748594	0	3.78903	0.854187	0.674866	2.36337	1.82103	0.725472	1.26004	1.70466
CUFFORG_1073	Olfr830	9	18875329	18876276	+	948	0.865972	0.852611	4.29189	0.62569	0	0.782042	2.52602	4.27093	0.674866	4.72675	4.55258	1.45094	1.23637	3.03368
CUFFORG_1169	Olfr854	9	19566435	19567382	-	948	1.73194	0	2.57513	0	0.748594	2.34613	0	0	2.69946	0.787791	1.82103	0	1.23363	0.884714
CUFFORG_0440	Olfr367-ps	2	37266951	37271387	+	1106	2.59792	0	3.43351	1.25138	0	0	3.15752	2.56256	0	3.93896	4.55258	0.725472	1.2138	2.48952
CUFFORG_0398	Olfr1436	19	12298183	12299130	-	948	0.865972	4.26305	0	1.25138	0	0.782042	0	0	1.34973	1.57558	0.910516	0	1.19374	0.639305
CUFFORG_0954	Olfr294	7	86615636	86616643	-	1008	0.865972	0.852611	1.71676	0.62569	2.99438	0	1.26301	0	0.674866	1.57558	3.64206	2.17642	1.1759	1.55532
CUFFORG_0782	Olfr1329	4	118916524	118917465	-	942	3.46389	2.55783	0.858378	0	0	0	0	0.854187	0	4.72675	1.82103	2.90189	1.14668	1.71731
CUFFORG_0445	Olfr1001-ps1	2	85633431	85634375	+	945	2.59792	0.852611	1.71676	0	0.748594	0.782042	0.631505	1.70837	0.674866	0	2.73155	1.45094	1.11632	1.19954
CUFFORG_0491	Olfr1147-ps1	2	87822610	87823546	+	937	0.865972	4.26305	0	0.62569	0	0.782042	0.631505	0	0	0	4.55258	0.725472	1.08946	0.984926
CUFFORG_0651	Olfr1164	2	88092855	88093966	-	1112	0.865972	2.55783	0.858378	0.62569	0.748594	0.782042	0.631505	0	0.674866	3.15116	1.82103	1.45094	1.07308	1.28825
CUFFORG_0692	Olfr1230	2	89296351	89297268	-	918	0.865972	1.70522	0.858378	0.62569	0.748594	1.56408	0	1.70837	1.34973	0.787791	0	0	1.06132	0.640983
CUFFORG_0875	Olfr634-ps1	7	103956412	103957366	+	955	2.59792	0	1.71676	1.25138	0.748594	0	0	0	1.34973	3.15116	3.64206	0.725472	1.05244	1.47807
CUFFORG_0489	Olfr1145	2	87809822	87810799	+	978	0	0.852611	1.71676	2.50276	0	0.782042	0	0.854187	0.674866	1.57558	0	0	0.975695	0.517439
CUFFORG_0510	Olfr475-ps1	2	88623305	88624236	+	932	0.865972	1.70522	1.71676	0	0	1.56408	1.89451	0.854187	1.34973	0.787791	2.73155	0	0.975339	1.26963
CUFFORG_0180	Olfr395	11	73906552	73907490	-	939	0	0.852611	2.57513	0	0.748594	1.56408	4.42053	0.854187	0	0.787791	1.82103	0.725472	0.956737	1.43484
CUFFORG_1167	Olfr850	9	19477301	19478248	-	948	2.59792	1.70522	0	0.62569	0.748594	0	0.631505	0	1.34973	0	0.910516	1.45094	0.946237	0.723783
CUFFORG_0971	Olfr589	7	103154792	103155745	-	954	1.73194	0.852611	0.858378	0.62569	0.748594	0.782042	0	0	0	0.787791	0	0	0.93321	0.131299
CUFFORG_0872	Olfr631	7	103915062	103929911	+	1519	0	0.852611	0	0.62569	2.24578	1.56408	0	0	0	0.787791	0	0.725472	0.881361	0.252211
CUFFORG_0945	Olfr310	7	86268730	86269811	-	1082	0.865972	2.55783	0.858378	0.62569	0	0	3.15752	0.854187	0	3.15116	2.73155	1.45094	0.817979	1.89089
CUFFORG_0141	Olfr401	11	74121291	74122238	+	948	0.865972	0.852611	0.858378	0	1.49719	0.782042	0	0.854187	0.674866	0	1.82103	1.45094	0.809365	0.800172
CUFFORG_0841	Olfr568	7	102877122	102878063	+	942	0.865972	0.852611	0.858378	0	1.49719	0.782042	1.26301	0.854187	0	3.15116	1.82103	0	0.809365	1.18157
CUFFORG_0571	Olfr1035-ps1	2	86056040	86056964	-	925	0.865972	0	1.71676	0.62569	1.49719	0	1.26301	0.854187	0.674866	0	0	1.45094	0.784268	0.707168
CUFFORG_0829	Olfr547	7	102534749	102535688	+	940	0	2.55783	0	0.62569	1.49719	0	0	0.854187	0.674866	0	1.82103	0	0.780118	0.558347
CUFFORG_1108	Olfr892-ps1	9	38189727	38190652	+	926	1.73194	0	0	1.25138	0.748594	0.782042	0	0	0	4.72675	2.73155	2.17642	0.752327	1.60579
CUFFORG_0020	Olfr248	1	174391046	174392055	+	1010	1.73194	0.852611	0	1.87707	0	0	1.26301	1.70837	0.674866	1.57558	0.910516	1.45094	0.743604	1.26388
CUFFORG_1135	Olfr26	9	38855060	38855990	+	931	0	1.70522	0	1.87707	0	0.782042	0	0	0.674866	0.787791	1.82103	1.45094	0.727389	0.789106
CUFFORG_0151	Olfr1371	11	52213052	52213987	-	936	0.865972	0	1.71676	0	0.748594	0.782042	0.631505	0	0.674866	0	0	0.725472	0.685561	0.33864
CUFFORG_0017	Olfr421-ps1	1	174151481	174152530	+	1050	0.865972	0	1.71676	0.62569	0	0.782042	0.631505	0	0.674866	1.57558	1.82103	0	0.665076	0.783831
CUFFORG_0360	Olfr1445	19	12883855	12884855	+	1001	0.865972	1.70522	0	0.62569	0.748594	0	0	2.56256	0	1.57558	0	2.17642	0.65758	1.05243
CUFFORG_0814	Olfr1344	7	6438874	6441691	+	1999	0	0.852611	1.71676	0.62569	0.748594	0	0.631505	0.854187	0	0.787791	0	1.45094	0.657275	0.620738
CUFFORG_0172	Olfr383-ps1	11	73540419	73541353	-	935	0	0	0.858378	0	2.99438	0	1.26301	0	0.674866	0.787791	0	1.45094	0.642126	0.696102
CUFFORG_1016	Olfr682-ps1	7	105126372	105128405	-	898	0.865972	0	0	0.62569	0.748594	1.56408	0	0	1.34973	0.787791	1.82103	1.45094	0.634057	0.901583
CUFFORG_0632	Olfr1128	2	87544607	87545542	-	936	0	0.852611	0	1.25138	0	1.56408	0	0.854187	0	0	0	0.725472	0.611346	0.263276
CUFFORG_1050	Olfr492	7	108322720	108323665	-	930	0.865972	1.70522	0	0	0	0.782042	0	0.854187	0	1.57558	0.910516	2.17642	0.558873	0.91945
CUFFORG_1197	Olfr964-ps1	9	39686044	39686942	-	899	0	0	1.71676	0	1.49719	0	0	0	0	0	0.910516	0.725472	0.535657	0.272665
CUFFORG_0639	Olfr1141	2	87753056	87753991	-	936	0.865972	0	0	0	0.748594	1.56408	0	0	0.674866	1.57558	1.82103	0.725472	0.529775	0.799492
CUFFORG_0490	Olfr1146-ps1	2	87816531	87817452	+	922	0	0	0.858378	0.62569	0.748594	0.782042	1.26301	0	0.674866	1.57558	0.910516	0.725472	0.502451	0.858241
CUFFORG_0402	Olfr1453	19	13027404	13028327	-	924	0.865972	0	0.858378	1.25138	0	0	0	0	0	0.787791	0	0	0.495955	0.131299
CUFFORG_0984	Olfr621-ps1	7	103629024	103629958	-	935	0.865972	0	0.858378	1.25138	0	0	0	0	0	1.57558	0	0	0.495955	0.262597
CUFFORG_0586	Olfr1053	2	86314343	86315285	-	943	0	0.852611	0	1.87707	0	0	0	0	0	0	0.910516	0	0.454947	0.151753
CUFFORG_0780	Olfr1335	4	118808797	118809944	-	1148	0	0	0	1.87707	0	0.782042	0	0.854187	0	0	0.910516	1.45094	0.443185	0.535941
CUFFORG_0595	Olfr1063-ps1	2	86434311	86435252	-	942	0.865972	0.852611	0.858378	0	0	0	1.89451	0	0.674866	0	2.73155	0	0.429493	0.883488
CUFFORG_0397	Olfr262	19	12240721	12241659	-	939	0	0.852611	1.71676	0	0	0	0.631505	1.70837	1.34973	0	0	0	0.428228	0.614935
CUFFORG_0071	Olfr773	10	129186484	129187419	-	936	0	1.70522	0.858378	0	0	0	0	0	0	0	0	0	0.427266	0
CUFFORG_0560	Olfr999-ps1	2	85601788	85602718	-	931	0	0	1.71676	0	0	0.782042	0	0	0	0	0	0	0.416466	0
CUFFORG_0574	Olfr1040	2	86145791	86146732	-	942	1.73194	0	0	0.62569	0	0	0	0	2.69946	1.57558	1.82103	0.725472	0.392939	1.13692
CUFFORG_0295	Olfr755-ps1	17	37276648	37278105	+	908	0.865972	0.852611	0	0.62569	0	0	0	0	0.674866	0	0	0	0.390712	0.112478
CUFFORG_0550	Olfr359-ps1	2	37019259	37020202	-	944	0	0	0.858378	0.62569	0.748594	0	0	0.854187	1.34973	0	0	0	0.37211	0.36732
CUFFORG_0557	Olfr993	2	85413933	85414877	-	945	0	0	0	1.25138	0	0.782042	0	0.854187	1.34973	1.57558	0	5.0783	0.338904	1.4763
CUFFORG_0724	Olfr1506	2	90221567	90224471	-	1084	0.865972	0	0.858378	0	0	0	1.26301	0.854187	1.34973	0	0.910516	0	0.287392	0.729574
CUFFORG_0769	Olfr29-ps1	4	43781381	43782328	-	948	0.865972	0	0.858378	0	0	0	0	0	0	0	0	0.725472	0.287392	0.120912
CUFFORG_0501	Olfr1169-ps1	2	88197464	88197679	+	216	0	0.852611	0.858378	0	0	0	0	0	0.674866	0	0	1.45094	0.285165	0.354302
CUFFORG_0731	Olfr1282	2	111335159	111336076	-	918	0	0.852611	0.858378	0	0	0	0	0.854187	2.0246	0.787791	0	0.725472	0.285165	0.732008
CUFFORG_0417	Olfr336-ps1	2	36323325	36324263	+	939	0	1.70522	0	0	0	0	0.631505	0	0	0	0	0	0.284204	0.105251
CUFFORG_0774	Olfr271-ps1	4	52935430	52936381	-	952	0	1.70522	0	0	0	0	0.631505	0	0	1.57558	0	0.725472	0.284204	0.48876
CUFFORG_0184	Olfr405-ps1	11	74255221	74266236	-	1571	0	0	0.858378	0	0	0.782042	0	0	0	0	0	0	0.273403	0
CUFFORG_0631	Olfr1127-ps1	2	87523512	87524367	-	856	0	0.852611	0	0	0	0.782042	0	0	0	0	0	0.725472	0.272442	0.120912
CUFFORG_0844	Olfr574	7	102948467	102949507	+	1041	0	0	0.858378	0	0.748594	0	0	0	0	0	0	0	0.267829	0
CUFFORG_0898	Olfr687	7	105275517	105276431	+	915	0	0	0.858378	0	0.748594	0	1.26301	0	1.34973	0.787791	0	2.90189	0.267829	1.0504
CUFFORG_0645	Olfr74	2	87973707	87974663	-	957	0	0	0	0	0	1.56408	0	0	0	0.787791	0	0.725472	0.260681	0.252211
CUFFORG_0924	Olfr503	7	108544527	108545498	+	972	0.865972	0	0	0.62569	0	0	0	0	0	0	0.910516	0	0.24861	0.151753
CUFFORG_1101	Olfr883	9	38025808	38026737	+	930	0.865972	0	0	0.62569	0	0	0	0	0	1.57558	0.910516	0.725472	0.24861	0.535262
CUFFORG_1124	Olfr908	9	38516034	38516965	+	932	0.865972	0	0	0.62569	0	0	0	0	0	0.787791	0	0	0.24861	0.131299
CUFFORG_0976	Olfr603	7	103383062	103384000	-	939	0	0	0.858378	0.62569	0	0	0	1.70837	0.674866	0	0.910516	1.45094	0.247345	0.790783
CUFFORG_0707	Olfr1248	2	89617168	89618245	-	1078	0	0	0	0.62569	0.748594	0	0	0	0	0	0	2.17642	0.229047	0.362736
CUFFORG_0734	Olfr1292-ps1	2	111508573	111509511	-	939	0	0	0	0.62569	0.748594	0	0	0	0	0	0	0	0.229047	0
CUFFORG_0186	Olfr408-ps1	11	74298151	74299073	-	923	0	0	0	1.25138	0	0	0	0	0	0	0	0	0.208563	0
CUFFORG_0364	Olfr1452-ps1	19	13016225	13017149	+	925	0	0	0	1.25138	0	0	0.631505	0	0.674866	0	0.910516	0	0.208563	0.369481
CUFFORG_0409	Olfr1475	19	13479252	13480196	-	945	0.865972	0	0	0	0	0	0	0	0.674866	0	0.910516	0	0.144329	0.26423
CUFFORG_0447	Olfr1008	2	85689431	85690372	+	942	0.865972	0	0	0	0	0	0	0	0.674866	1.57558	0	0.725472	0.144329	0.495987
CUFFORG_0555	Olfr990-ps1	2	85388140	85389035	-	896	0.865972	0	0	0	0	0	0	0.854187	0	0	0	0	0.144329	0.142364
CUFFORG_0605	Olfr1081-ps1	2	86567120	86568064	-	945	0.865972	0	0	0	0	0	0.631505	0	0.674866	0	0	0	0.144329	0.217728
CUFFORG_0913	Olfr474	7	107954643	107955575	+	933	0.865972	0	0	0	0	0	0	0	0	0.787791	0	0.725472	0.144329	0.252211
CUFFORG_0149	Olfr1373	11	52144593	52145528	-	936	0	0	0.858378	0	0	0	0	0	0.674866	0	0	0	0.143063	0.112478
CUFFORG_0553	Olfr363-ps	2	37106257	37106510	-	254	0	0	0.858378	0	0	0	0	0	0	0.787791	0	0	0.143063	0.131299
CUFFORG_0796	Olfr443-ps1	6	43094435	43095349	+	915	0	0	0.858378	0	0	0	0	0	0	0	0	0	0.143063	0
CUFFORG_1191	Olfr952	9	39426093	39427148	-	1056	0	0	0.858378	0	0	0	0.631505	0	0	0	0	0	0.143063	0.105251
CUFFORG_0811	Olfr456	6	42486163	42487214	-	1052	0	0.852611	0	0	0	0	0	0	0	0	0.910516	0	0.142102	0.151753
CUFFORG_0847	Olfr583	7	103051300	103052259	+	960	0	0.852611	0	0	0	0	0	0.854187	0	0	0	0.725472	0.142102	0.263276
CUFFORG_0294	Olfr754-ps1	17	37249475	37250867	+	785	0	0	0	0	0	0.782042	0	0	0	0	0	0	0.13034	0
CUFFORG_0418	Olfr337-ps1	2	36336628	36337080	+	453	0	0	0	0	0	0.782042	0	0.854187	0	0.787791	0	0.725472	0.13034	0.394575
CUFFORG_0622	Olfr1103-ps1	2	87009938	87010875	-	938	0	0	0	0	0	0.782042	0	0	0	0	0	0	0.13034	0
CUFFORG_0852	Olfr590-ps1	7	103165898	103166750	+	853	0	0	0	0	0	0.782042	0.631505	0	0	0.787791	0.910516	0.725472	0.13034	0.509214
CUFFORG_1075	Olfr834	9	18987990	18988928	+	939	0	0	0	0	0	0.782042	0	0	0	0	0	0	0.13034	0
CUFFORG_0719	Olfr1267-ps1	2	90085530	90086459	-	930	0	0	0	0	0.748594	0	0	0	0	0	0	0	0.124766	0
CUFFORG_1015	Olfr680-ps1	7	105090708	105092787	-	900	0	0	0	0	0.748594	0	0	0	0	0	0	0	0.124766	0
CUFFORG_1055	Olfr514	7	108825065	108825997	-	933	0	0	0	0	0.748594	0	0	0	0	0	0	0	0.124766	0
CUFFORG_0111	Olfr1379-ps1	11	50959086	50959909	+	824	0	0	0	0.62569	0	0	0	0	0	0	0.910516	0	0.104282	0.151753
CUFFORG_0345	Olfr761	17	37952051	37953022	-	972	0	0	0	0.62569	0	0	0.631505	0	0	0	0	0	0.104282	0.105251
CUFFORG_0762	Olfr1332-ps1	4	118854092	118855045	+	954	0	0	0	0.62569	0	0	0	0	0	0	0	0	0.104282	0
CUFFORG_0776	Olfr1343-ps1	4	118672609	118682213	-	941	0	0	0	0.62569	0	0	0	0	0	0	0	0	0.104282	0
CUFFORG_0007	Olfr1407-ps1	1	173150131	173150372	+	242	0	0	0	0	0	0	0	0	0	0	0	0	0	0
CUFFORG_0041	Olfr779	10	129311509	129311898	+	390	0	0	0	0	0	0	0	0.854187	0.674866	0.787791	0	0.725472	0	0.507053
CUFFORG_0088	Olfr247	10	129974605	129975567	-	963	0	0	0	0	0	0	0	0	0	0	0	0	0	0
CUFFORG_0089	Olfr247	10	129983480	129984442	-	963	0	0	0	0	0	0	0	0	0	0	0	0	0	0
CUFFORG_0114	Olfr1376-ps1	11	50991798	50992695	+	898	0	0	0	0	0	0	0	0	0	0	0	0	0	0
CUFFORG_0118	Olfr1374-ps1	11	51142532	51143467	+	936	0	0	0	0	0	0	0	0	0	0	0.910516	0	0	0.151753
CUFFORG_0140	Olfr400-ps1	11	74104862	74110785	+	911	0	0	0	0	0	0	0	0	0	0	0	0	0	0
CUFFORG_0146	Olfr409-ps1	11	74317027	74318000	+	974	0	0	0	0	0	0	0	0	0	0	0	0	0	0
CUFFORG_0155	Olfr331	11	58501598	58502572	-	975	0	0	0	0	0	0	0.631505	0.854187	0	0	0	0	0	0.247615
CUFFORG_0185	Olfr407-ps1	11	74280715	74281732	-	846	0	0	0	0	0	0	0	0	0	0	0	0	0	0
CUFFORG_0191	Olfr1397-ps1	11	108687074	108688035	-	962	0	0	0	0	0	0	0	0	0	0	0	0	0	0
CUFFORG_0194	Olfr1367	13	21346910	21347964	+	1055	0	0	0	0	0	0	0	0	0	0	0	0	0	0
CUFFORG_0297	Olfr757-ps1	17	37376856	37377224	+	369	0	0	0	0	0	0	0	0	0	0	0	0	0	0
CUFFORG_0302	Olfr108	17	37445480	37446517	+	1038	0	0	0	0	0	0	0	0	0	0	0	0	0	0
CUFFORG_0334	Olfr756-ps1	17	37285142	37286069	-	928	0	0	0	0	0	0	0	0	0	0	0	0	0	0
CUFFORG_0338	Olfr759-ps1	17	37407761	37408481	-	721	0	0	0	0	0	0	0	0	0	0	0	0	0	0
CUFFORG_0339	Olfr760-ps1	17	37451441	37451997	-	557	0	0	0	0	0	0	0	0	0	0	0	0	0	0
CUFFORG_0350	Olfr762-ps1	17	38313309	38315021	-	890	0	0	0	0	0	0	0	0	0	0	0	0	0	0
CUFFORG_0384	Olfr1503-ps1	19	13877457	13878253	+	797	0	0	0	0	0	0	0	0	0	0	0	0	0	0
CUFFORG_0403	Olfr1456-ps1	19	13078821	13079335	-	473	0	0	0	0	0	0	0	0	0	0	0	0	0	0
CUFFORG_0415	Olfr334-ps1	2	36285028	36285933	+	906	0	0	0	0	0	0	0	0.854187	0	0	0	0	0	0.142364
CUFFORG_0416	Olfr335-ps	2	36301541	36302479	+	939	0	0	0	0	0	0	0	0	0	0	0	0	0	0
CUFFORG_0423	Olfr343-ps1	2	36539197	36539499	+	303	0	0	0	0	0	0	0	0	0	0	0	0	0	0
CUFFORG_0430	Olfr349-ps1	2	36844518	36845099	+	582	0	0	0	0	0	0	0	0	0	0	0	0	0	0
CUFFORG_0446	Olfr1003-ps1	2	85653329	85654053	+	725	0	0	0	0	0	0	0	0	0	0	0	0	0	0
CUFFORG_0458	Olfr1027-ps1	2	85932145	85933486	+	1342	0	0	0	0	0	0	0	0	0	0	0	0	0	0
CUFFORG_0493	Olfr1149-ps1	2	87839979	87840423	+	445	0	0	0	0	0	0	0	0	0	0	0	0	0	0
CUFFORG_0563	Olfr1004-ps1	2	85656263	85656716	-	454	0	0	0	0	0	0	0	0	0	0	0	0	0	0
CUFFORG_0568	Olfr1017-ps1	2	85808298	85808984	-	687	0	0	0	0	0	0	0	0	0	0	0	0	0	0
CUFFORG_0593	Olfr1061	2	86413109	86414050	-	942	0	0	0	0	0	0	0	0	0	0	0	0	0	0
CUFFORG_0598	Olfr1069-ps1	2	86463797	86465075	-	930	0	0	0	0	0	0	0	0	0	0	0	0	0	0
CUFFORG_0600	Olfr1073-ps1	2	86487918	86488805	-	595	0	0	0	0	0	0	0	0	0	0	0	0	0	0
CUFFORG_0602	Olfr1078-ps1	2	86528891	86530427	-	632	0	0	0	0	0	0	0	0	0	0	0	0	0	0
CUFFORG_0640	Olfr1144-ps1	2	87808358	87808676	-	319	0	0	0	0	0	0	0	0	0	0	0	0	0	0
CUFFORG_0646	Olfr1159-ps1	2	87998297	87999188	-	892	0	0	0	0	0	0	0	0	0	0	0	0.725472	0	0.120912
CUFFORG_0657	Olfr1172-ps1	2	88264161	88264364	-	204	0	0	0	0	0	0	0	0	0	0	0	0	0	0
CUFFORG_0666	Olfr1187-ps1	2	88540124	88540510	-	325	0	0	0	0	0	0	0	0	0	0	0	0	0	0
CUFFORG_0697	Olfr1235-ps1	2	89384897	89390234	-	292	0	0	0	0	0	0	0	0	0	0	0	0	0	0
CUFFORG_0737	Olfr1296-ps1	2	111593073	111594011	-	939	0	0	0	0	0	0	0	0	0	0	0	0	0	0
CUFFORG_0741	Olfr268-ps1	2	111844262	111851838	-	945	0	0	0	0	0	0	0	0	0	0	0	0	0	0
CUFFORG_0767	Olfr269-ps1	4	43767476	43767777	-	302	0	0	0	0	0	0	0	0	0	0	0.910516	0	0	0.151753
CUFFORG_0784	Olfr719-ps	5	106906738	106906980	+	243	0	0	0	0	0	0	0	0	0	0	0	0	0	0
CUFFORG_0840	Olfr564	7	102803480	102804430	+	951	0	0	0	0	0	0	0	0	0	0	0	0	0	0
CUFFORG_0856	Olfr595-ps1	7	103235632	103236558	+	927	0	0	0	0	0	0	0	0	0	0.787791	0	0	0	0.131299
CUFFORG_0868	Olfr625-ps1	7	103682720	103683685	+	966	0	0	0	0	0	0	0	0	0	0	0	0	0	0
CUFFORG_0877	Olfr637-ps1	7	103996000	103996461	+	462	0	0	0	0	0	0	0	0	0	0	0	0	0	0
CUFFORG_0889	Olfr660-ps1	7	104678718	104679092	+	375	0	0	0	0	0	0	0	0	0	0	0	0	0	0
CUFFORG_0891	Olfr663	7	104703569	104704527	+	959	0	0	0	0	0	0	0	0	0	0	0	0	0	0
CUFFORG_0899	Olfr688	7	105288095	105289060	+	966	0	0	0	0	0	0	0.631505	0	0	0	0	0	0	0.105251
CUFFORG_0949	Olfr306-ps1	7	86353092	86353719	-	628	0	0	0	0	0	0	0	0	0	0	0	0	0	0
CUFFORG_0966	Olfr573-ps1	7	102941688	102942575	-	888	0	0	0	0	0	0	0	0	0	0	0	0	0	0
CUFFORG_0988	Olfr626-ps1	7	103691818	103692102	-	285	0	0	0	0	0	0	0	0	0	0	0	0	0	0
CUFFORG_0989	Olfr260-ps1	7	103699576	103700754	-	822	0	0	0	0	0	0	0	0	0	0	0	0	0	0
CUFFORG_0997	Olfr636-ps1	7	103988991	103990007	-	922	0	0	0	0	0	0	0	0	0	0	0	0	0	0
CUFFORG_1002	Olfr647-ps1	7	104167409	104168285	-	877	0	0	0	0	0	0	0	0	0	0	0	0	0	0
CUFFORG_1053	Olfr504	7	108564837	108565793	-	957	0	0	0	0	0	0	0	0	0	0	0	0	0	0
CUFFORG_1136	Olfr926	9	38877126	38878176	+	1051	0	0	0	0	0	0	0	0	0	0	0	0	0	0
CUFFORG_1163	Olfr833-ps1	9	18970289	18970557	-	269	0	0	0	0	0	0	0	0	0	0	0	0	0	0
CUFFORG_1177	Olfr891	9	38179871	38180821	-	951	0	0	0	0	0	0	0	0	0	0	0	0	0	0
CUFFORG_1214	Olfr1327-ps1	X	74762013	74762879	-	867	0	0	0	0	0	0	0	0	0	0	0	0	0	0
ENSMUSG00000066914	Olfr831-ps1	9	18932467	18945092	-	444	0	0	0	0	0	0	0	0	0	0	0	0	0	0

## Sheet: OR DE analysis
Differential expression (DE) analysis for the OR repertoire between odour-exposed and control mice
Genes are considered significantly DE if their adjusted p-value (padj) is lower than 0.05
Genes with their padj set to NA were filtered prior to testing due to counts being too low.
baseMean = mean expression; log2FC = log2(fold-change); lfcSE = standard error FC estimation; stat = Wald statistic; pvalue = Wald p-value; padj = Benjamini & Hochberg adjusted p-value
	gene	chr	start	end	strand	length	baseMean	log2FC	lfcSE	stat	pvalue	padj
CUFFORG_1061	Olfr524	7	140198499	140205964	-	5059	443.75	-1.15363	0.0843459	-13.6774	1.39e-42	1.33e-39
CUFFORG_0665	Olfr1182	2	88442939	88449121	-	4325	328.25	1.7302	0.13648	12.6773	7.9e-37	3.78e-34
CUFFORG_0195	Olfr1359	13	21698111	21706833	+	4440	427.5	-0.944582	0.0928282	-10.1756	2.55e-24	8.13e-22
CUFFORG_0505	Olfr1184	2	88483575	88489752	+	3655	244.833	1.06945	0.147063	7.27205	3.54e-13	8.47e-11
CUFFORG_1118	Olfr901	9	38429482	38432682	+	2708	47.6667	-1.07643	0.149687	-7.19118	6.42e-13	1.23e-10
CUFFORG_0934	Olfr533	7	140463370	140468126	+	2886	4821.75	-0.450138	0.0696429	-6.46351	1.02e-10	1.63e-08
CUFFORG_0427	Olfr347	2	36731628	36737640	+	3659	131.917	0.94472	0.1521	6.21116	5.26e-10	7.19e-08
CUFFORG_0312	Olfr124	17	37799886	37808617	+	6214	1588	-0.559847	0.094771	-5.90737	3.48e-09	4.16e-07
CUFFORG_0201	Olfr1364	13	21571813	21581759	-	3119	855.667	0.521485	0.0922194	5.65483	1.56e-08	1.66e-06
CUFFORG_0911	Olfr472	7	107897902	107907762	+	5417	211.167	-0.50565	0.10197	-4.9588	7.09e-07	6.72e-05
CUFFORG_1151	Olfr969	9	39791053	39796609	+	1463	358.917	-0.686418	0.13889	-4.94218	7.73e-07	6.72e-05
CUFFORG_1098	Olfr145	9	37896724	37903519	+	6760	286.333	-0.594817	0.121735	-4.88616	1.03e-06	8.2e-05
CUFFORG_0514	Olfr1205	2	88829737	88837104	+	6150	476.5	-0.60755	0.124939	-4.86279	1.16e-06	8.52e-05
CUFFORG_0919	Olfr491	7	108313451	108318827	+	2267	224.083	-0.431549	0.0948458	-4.55001	5.36e-06	0.000366693
CUFFORG_0110	Olfr1380	11	49556740	49565859	+	2655	179.917	-0.564152	0.124618	-4.52703	5.98e-06	0.000381634
CUFFORG_0106	Olfr1384	11	49506724	49517345	+	4437	1298.92	-0.459682	0.105665	-4.35035	1.36e-05	0.000812968
CUFFORG_0503	Olfr1178	2	88387062	88394010	+	3000	374.667	0.476485	0.110342	4.31827	1.57e-05	0.000885247
CUFFORG_1091	Olfr872	9	20237119	20261643	+	1897	49.9167	-0.576368	0.141804	-4.06454	4.81e-05	0.00255878
CUFFORG_0004	Olfr1410	1	92605823	92612778	+	5858	174	-0.489496	0.123798	-3.954	7.69e-05	0.00387113
CUFFORG_1204	Olfr983	9	40090647	40093595	-	2569	55.1667	-0.604322	0.154445	-3.91285	9.12e-05	0.00436448
CUFFORG_0747	Olfr1310	2	112004574	112015511	-	4930	58.5833	-0.620432	0.165197	-3.7557	0.000172857	0.00751928
CUFFORG_0939	Olfr53	7	140646452	140653103	+	1358	558.833	0.328647	0.087502	3.75589	0.000172729	0.00751928
CUFFORG_0404	Olfr1457	19	13093861	13095669	-	1809	15.75	0.627675	0.168113	3.73364	0.000188731	0.00785284
CUFFORG_0933	Olfr527	7	140334017	140338551	+	3362	752.167	0.280279	0.0776693	3.60862	0.000307834	0.0122749
CUFFORG_0269	Olfr175-ps1	16	58823662	58826774	-	1201	317.583	0.480264	0.139077	3.45323	0.000553926	0.0203887
CUFFORG_0357	Olfr1442	19	12670439	12676931	+	3283	278.167	0.414168	0.119709	3.45978	0.000540624	0.0203887
CUFFORG_0250	Olfr286	15	98224225	98234599	-	4495	833.333	-0.265951	0.079461	-3.34693	0.000817113	0.028422
CUFFORG_0281	Olfr196	16	59166648	59170444	-	1700	103.333	0.465938	0.139416	3.34207	0.000831573	0.028422
CUFFORG_0222	Olfr722	14	49894085	49901999	-	1813	436.25	-0.30059	0.0905813	-3.31845	0.000905181	0.029871
CUFFORG_1081	Olfr849	9	19440266	19446923	+	6140	259.667	-0.324967	0.0983792	-3.30321	0.000955859	0.0304919
CUFFORG_1035	Olfr6	7	106953261	106963937	-	5288	1123.67	-0.247274	0.075713	-3.26594	0.001091	0.0336803
CUFFORG_1178	Olfr916	9	38657342	38659866	-	1386	28.5833	0.533404	0.165713	3.21885	0.00128704	0.0384906
CUFFORG_0206	Olfr31	14	14322828	14331791	+	4194	865.333	0.273758	0.0853818	3.20628	0.00134464	0.0389945
CUFFORG_0749	Olfr1312	2	112040308	112050236	-	4348	532.25	0.367211	0.115374	3.18279	0.00145862	0.0410558
CUFFORG_0621	Olfr1101	2	86986294	86991217	-	3228	54.6667	0.457423	0.14659	3.12042	0.00180596	0.0480085
CUFFORG_1119	Olfr902	9	38447710	38450253	+	1732	48.6667	0.433109	0.138581	3.12532	0.00177613	0.0480085
CUFFORG_1009	Olfr667	7	104914742	104921482	-	2695	67.6667	-0.463975	0.152597	-3.04052	0.00236171	0.0610853
CUFFORG_0097	Olfr1393	11	49278340	49282765	+	2970	92.5	0.38509	0.127872	3.01154	0.00259929	0.0641185
CUFFORG_1086	Olfr859	9	19804906	19813577	+	5549	203.25	0.330152	0.109687	3.00994	0.00261298	0.0641185
CUFFORG_0105	Olfr1386	11	49464986	49471715	+	2746	365.5	0.322486	0.107523	2.99922	0.00270675	0.064759
CUFFORG_0712	Olfr1253	2	89749486	89757090	-	6565	317.667	-0.320911	0.108085	-2.96907	0.00298702	0.0696323
CUFFORG_0726	Olfr1271	2	90260546	90271032	-	6613	335.75	-0.326631	0.110272	-2.96205	0.00305596	0.0696323
CUFFORG_1164	Olfr843	9	19245328	19249845	-	4518	137.583	-0.325307	0.110385	-2.94701	0.00320862	0.0714104
CUFFORG_1020	Olfr686	7	105201858	105207434	-	2834	121.333	-0.371468	0.126947	-2.92616	0.00343169	0.0746393
CUFFORG_1084	Olfr857	9	19709568	19714930	+	2158	28.5	0.478305	0.164465	2.90825	0.00363458	0.0772953
CUFFORG_0822	Olfr297	7	86519968	86528322	+	1753	329	-0.267244	0.0925441	-2.88774	0.00388018	0.0807247
CUFFORG_1183	Olfr935	9	38994042	38999683	-	1622	34.5	0.442303	0.153555	2.88043	0.00397137	0.0808639
CUFFORG_0046	Olfr786	10	129427306	129439080	+	10088	332.25	-0.269172	0.0947695	-2.84028	0.00450739	0.0898662
CUFFORG_0486	Olfr1140	2	87743752	87747581	+	1443	110.5	-0.366907	0.129519	-2.83285	0.00461355	0.0901055
CUFFORG_0925	Olfr506	7	108610939	108615308	+	3044	148.5	-0.402009	0.145059	-2.77134	0.00558253	0.10685
CUFFORG_0023	Olfr1416	1	92475997	92485103	-	4757	325.167	0.254902	0.0927472	2.74836	0.00598947	0.112391
CUFFORG_0060	Olfr821	10	130030348	130035071	+	1994	184.167	-0.301681	0.112467	-2.68239	0.00730979	0.134528
CUFFORG_1145	Olfr960	9	39621373	39624205	+	1457	41.9167	-0.407886	0.152534	-2.67407	0.00749377	0.135312
CUFFORG_0611	Olfr1087	2	86687235	86698384	-	3850	90.5	0.399034	0.15015	2.65757	0.00787074	0.136951
CUFFORG_0623	Olfr1104	2	87020745	87027078	-	3090	237.333	-0.274136	0.102925	-2.66344	0.00773461	0.136951
CUFFORG_1248	Olfr1347	7	6487913	6499650	-	1173	384.833	0.225213	0.0857477	2.62646	0.00862791	0.147445
CUFFORG_0681	Olfr1218	2	89052346	89061187	-	3825	52.0833	-0.379611	0.146496	-2.59126	0.00956244	0.160548
CUFFORG_0687	Olfr1224-ps1	2	89155336	89160428	-	2386	607.167	-0.231641	0.0898887	-2.57698	0.00996673	0.164451
CUFFORG_0733	Olfr1290	2	111487528	111493829	-	2729	356.5	-0.294842	0.115344	-2.5562	0.0105823	0.171649
CUFFORG_0094	Olfr56	11	49130159	49135387	+	1603	190.917	0.2551	0.101162	2.52169	0.0116793	0.173584
CUFFORG_0176	Olfr391-ps	11	73797861	73803044	-	2072	200.083	-0.348644	0.138737	-2.51299	0.0119713	0.173584
CUFFORG_0399	Olfr1437	19	12319207	12325101	-	3908	300	-0.330048	0.131306	-2.51358	0.0119513	0.173584
CUFFORG_1097	Olfr877	9	37854819	37856695	+	1877	20.3333	0.426379	0.168475	2.53081	0.0113798	0.173584
CUFFORG_1211	Olfr1323	X	50007458	50019362	-	3425	130.333	0.35283	0.13971	2.52545	0.011555	0.173584
CUFFORG_1224	Olfr1130	2	87606212	87608334	+	1125	32.6667	0.42039	0.166588	2.52354	0.011618	0.173584
CUFFORG_1233	Olfr239	17	33191302	33204011	+	5278	506.583	-0.264612	0.104182	-2.5399	0.0110883	0.173584
CUFFORG_0824	Olfr295	7	86583862	86591128	+	6013	140.917	-0.35974	0.143907	-2.4998	0.0124262	0.177491
CUFFORG_0689	Olfr1226	2	89188839	89200055	-	8087	1894.42	-0.186664	0.0750437	-2.4874	0.012868	0.181098
CUFFORG_0274	Olfr186	16	59025797	59030274	-	2320	360.75	0.233392	0.0943208	2.47445	0.0133443	0.185079
CUFFORG_0209	Olfr736	14	50381163	50394192	+	2485	89.75	0.309332	0.126277	2.44963	0.0143005	0.195152
CUFFORG_0960	Olfr33	7	102712151	102719070	-	2372	68.9167	0.373332	0.152681	2.44517	0.0144784	0.195152
CUFFORG_0353	Olfr235	19	12261032	12270387	+	3578	378.167	-0.277488	0.114205	-2.42973	0.01511	0.198426
CUFFORG_0358	Olfr1443	19	12678112	12683843	+	4389	457.75	0.225603	0.093064	2.42417	0.0153433	0.198426
CUFFORG_0521	Olfr1261	2	89991238	89996189	+	3252	803.167	0.247114	0.101859	2.42605	0.0152641	0.198426
CUFFORG_0148	Olfr1396	11	49109982	49114874	-	4247	562.5	0.191857	0.0795686	2.41121	0.0158995	0.202577
CUFFORG_0223	Olfr723	14	49928348	49931803	-	1309	108	0.269671	0.11204	2.40692	0.0160876	0.202577
CUFFORG_0113	Olfr1377	11	50981981	50986593	+	2569	83.1667	-0.357305	0.149441	-2.39094	0.0168054	0.208867
CUFFORG_1076	Olfr835	9	19032748	19037695	+	2702	379.417	-0.253677	0.106804	-2.37516	0.0175413	0.215218
CUFFORG_0499	Olfr1161	2	88022818	88028252	+	3706	53.9167	-0.347467	0.147135	-2.36155	0.0181988	0.217703
CUFFORG_0677	Olfr1214	2	88986442	88992754	-	2269	182.417	0.244872	0.103529	2.36525	0.0180179	0.217703
CUFFORG_0328	Olfr753-ps1	17	37168220	37170908	-	2689	11.1667	-0.396627	0.168652	-2.35175	0.0186851	0.220761
CUFFORG_0952	Olfr303	7	86391810	86397789	-	4513	215.583	-0.213045	0.0913297	-2.3327	0.019664	0.227403
CUFFORG_1037	Olfr2	7	106995988	107006072	-	2006	122.167	-0.310488	0.133268	-2.32981	0.0198164	0.227403
CUFFORG_1054	Olfr509	7	108645074	108651948	-	2851	102.75	0.287081	0.123601	2.32265	0.0201977	0.227403
CUFFORG_1241	Olfr1385	11	49489070	49497496	+	3466	211.167	0.236392	0.101586	2.32701	0.0199645	0.227403
CUFFORG_0022	Olfr220	1	174442075	174454825	+	6421	1017.25	0.152779	0.0660031	2.31473	0.0206276	0.227577
CUFFORG_0098	Olfr1392	11	49285282	49295891	+	3691	500.917	0.21315	0.0921284	2.31362	0.0206888	0.227577
CUFFORG_1199	Olfr968	9	39770497	39783222	-	2878	72.3333	-0.301243	0.130461	-2.30907	0.0209396	0.227719
CUFFORG_0024	Olfr1415	1	92489101	92496125	-	3220	251	0.213836	0.0936405	2.28358	0.022396	0.24082
CUFFORG_0095	Olfr1395	11	49142274	49150453	+	2984	657.583	0.245991	0.1081	2.27559	0.0228705	0.24319
CUFFORG_0315	Olfr127	17	37900486	37906201	+	3091	130	-0.285239	0.125681	-2.26955	0.0232352	0.244352
CUFFORG_0096	Olfr1394	11	49154482	49162744	+	2809	70.3333	-0.323493	0.145175	-2.2283	0.0258604	0.255871
CUFFORG_0292	Olfr63	17	33264628	33273114	+	4541	198.75	0.231602	0.103664	2.23415	0.0254733	0.255871
CUFFORG_0758	Olfr62	4	118658952	118668042	+	2690	139.75	-0.280468	0.125145	-2.24114	0.0250171	0.255871
CUFFORG_0996	Olfr64	7	103891104	103894485	-	3382	48.8333	-0.324892	0.145397	-2.23451	0.0254493	0.255871
CUFFORG_1148	Olfr965	9	39711353	39720594	+	1799	98.1667	0.280829	0.125383	2.23977	0.0251057	0.255871
CUFFORG_1229	Olfr1014	2	85776586	85777503	+	918	90.3333	-0.304155	0.136565	-2.22719	0.0259346	0.255871
CUFFORG_0207	Olfr721-ps1	14	14401298	14410095	+	3105	496.167	0.189199	0.0853217	2.21748	0.0265902	0.259661
CUFFORG_0520	Olfr1260	2	89974459	89979934	+	2704	1294	0.187204	0.0846145	2.21243	0.0269368	0.260389
CUFFORG_0125	Olfr315	11	58773188	58780251	+	2504	234.083	0.298335	0.136663	2.183	0.029036	0.269781
CUFFORG_0376	Olfr1487	19	13617375	13621176	+	2261	105.917	-0.265035	0.120962	-2.19107	0.0284469	0.269781
CUFFORG_0511	Olfr1193	2	88675628	88681143	+	3690	797.917	0.187921	0.085982	2.18558	0.0288464	0.269781
CUFFORG_1190	Olfr948	9	39317087	39319622	-	2536	39.4167	-0.351175	0.160826	-2.18357	0.028994	0.269781
CUFFORG_0603	Olfr1079	2	86536961	86542480	-	2141	174.583	-0.251733	0.115554	-2.17848	0.0293705	0.270265
CUFFORG_0154	Olfr332	11	58487940	58492646	-	3527	750.667	-0.175034	0.0809471	-2.16233	0.0305931	0.272258
CUFFORG_0832	Olfr550	7	102571243	102583011	+	5105	173.75	0.243495	0.112697	2.16062	0.030725	0.272258
CUFFORG_0970	Olfr586	7	103120989	103125632	-	3591	93.1667	-0.341447	0.157775	-2.16414	0.0304539	0.272258
CUFFORG_1093	Olfr873	9	20298532	20303455	+	4924	182.083	-0.249795	0.115109	-2.17008	0.0300009	0.272258
CUFFORG_0759	Olfr1341	4	118703428	118712781	+	4712	258.167	-0.185656	0.087626	-2.11873	0.034113	0.294192
CUFFORG_0942	Olfr541	7	140697274	140705606	+	1639	546.083	0.201302	0.0951783	2.115	0.03443	0.294192
CUFFORG_1032	Olfr706	7	106882589	106888162	-	4931	870.25	-0.19728	0.0928998	-2.12357	0.0337057	0.294192
CUFFORG_1207	Olfr1320	X	49672333	49684825	+	1995	153.833	-0.237632	0.112229	-2.11737	0.0342282	0.294192
CUFFORG_0129	Olfr311	11	58839251	58844111	+	2602	61.8333	0.293349	0.140497	2.08793	0.036804	0.306063
CUFFORG_0211	Olfr739	14	50418626	50427107	+	2800	66.1667	0.304028	0.145319	2.09213	0.0364265	0.306063
CUFFORG_0482	Olfr1126	2	87453936	87458911	+	1854	238.417	0.228908	0.109798	2.08482	0.037086	0.306063
CUFFORG_0785	Olfr718-ps1	5	143134974	143147581	-	4030	311.667	-0.207174	0.0995469	-2.08117	0.0374183	0.306063
CUFFORG_0937	Olfr538	7	140574155	140575087	+	933	37.25	0.320951	0.154139	2.08222	0.0373225	0.306063
CUFFORG_1038	Olfr715	7	107126548	107131083	-	3833	95.9167	-0.254604	0.123357	-2.06396	0.0390219	0.316474
CUFFORG_0075	Olfr801	10	129666989	129673804	-	4059	287.75	-0.230681	0.113221	-2.03744	0.0416063	0.329068
CUFFORG_0685	Olfr1222	2	89122885	89133052	-	3948	621.583	-0.164628	0.0805647	-2.04343	0.0410101	0.329068
CUFFORG_0897	Olfr679	7	105081205	105088369	+	2790	48	-0.312708	0.153389	-2.03866	0.0414842	0.329068
CUFFORG_1161	Olfr24	9	18751507	18763986	-	4383	429.083	-0.228056	0.112195	-2.03267	0.0420854	0.330129
CUFFORG_0109	Olfr1381	11	49543588	49556109	+	4797	167.917	0.218473	0.107669	2.02912	0.0424465	0.330255
CUFFORG_0091	Olfr824	10	130123502	130129989	-	3819	161.667	-0.19495	0.0969378	-2.01108	0.0443167	0.336948
CUFFORG_0287	Olfr204	16	59307197	59318248	-	4211	159.083	0.208437	0.103667	2.01064	0.0443631	0.336948
CUFFORG_0943	Olfr5	7	6478975	6486941	-	2329	135.833	0.244714	0.121344	2.01671	0.0437261	0.336948
CUFFORG_0175	Olfr389	11	73774849	73780713	-	3490	499.917	-0.228367	0.113932	-2.00441	0.0450263	0.339292
CUFFORG_0907	Olfr714	7	107071442	107076509	+	3140	48.1667	0.281487	0.141006	1.99628	0.0459034	0.3432
CUFFORG_0115	Olfr51	11	51003596	51009579	+	2722	36.5833	0.328428	0.165609	1.98315	0.0473507	0.345913
CUFFORG_0388	Olfr1419	19	11868632	11875089	-	3137	104.75	0.312515	0.157403	1.98544	0.0470952	0.345913
CUFFORG_0900	Olfr689	7	105311040	105319662	+	5848	116.167	-0.26865	0.135216	-1.98682	0.0469428	0.345913
CUFFORG_0641	Olfr1154	2	87901415	87905153	-	2745	170.333	-0.28037	0.142072	-1.97344	0.0484451	0.351227
CUFFORG_0405	Olfr1458	19	13101593	13106775	-	1914	40.8333	0.288949	0.147737	1.95583	0.0504849	0.359062
CUFFORG_0635	Olfr1135	2	87669841	87673642	-	2620	59	-0.262712	0.134419	-1.95442	0.0506514	0.359062
CUFFORG_0752	Olfr1315-ps1	2	112110057	112115440	-	1230	11.6667	-0.330341	0.168867	-1.95622	0.0504393	0.359062
CUFFORG_0170	Olfr381	11	73484274	73491603	-	2769	44.9167	-0.309841	0.159035	-1.94825	0.0513846	0.361581
CUFFORG_0300	Olfr106-ps	17	37390340	37396256	+	2401	53.6667	0.279962	0.14447	1.93785	0.0526412	0.367138
CUFFORG_0451	Olfr1015	2	85782005	85787814	+	2497	566.917	-0.184415	0.0952852	-1.9354	0.0529416	0.367138
CUFFORG_0947	Olfr308	7	86318969	86325630	-	4240	461.333	-0.17774	0.0920405	-1.93111	0.0534698	0.368134
CUFFORG_0289	Olfr206	16	59344675	59349246	-	1128	124.25	0.233455	0.121533	1.92091	0.0547431	0.374208
CUFFORG_0702	Olfr1242	2	89492380	89498335	-	2691	308.917	0.183721	0.0958458	1.91684	0.0552586	0.375053
CUFFORG_0229	Olfr730	14	50183296	50188198	-	4903	588.167	-0.223367	0.117041	-1.90844	0.056334	0.379659
CUFFORG_0199	Olfr1366	13	21535523	21542808	-	2795	123.833	-0.302936	0.15989	-1.89465	0.0581382	0.386827
CUFFORG_0473	Olfr1115	2	87248027	87253868	+	3283	79.0833	-0.236737	0.124984	-1.89414	0.058206	0.386827
CUFFORG_0040	Olfr776	10	129259116	129264298	+	4837	401.5	0.179733	0.0960401	1.87144	0.0612845	0.403483
CUFFORG_0055	Olfr804	10	129703210	129710018	+	6491	148.083	-0.199121	0.106684	-1.86646	0.061977	0.403483
CUFFORG_0659	Olfr1174-ps	2	88310241	88315135	-	1786	43.5833	0.298787	0.159846	1.86921	0.0615929	0.403483
CUFFORG_0025	Olfr1414	1	92506366	92518661	-	6083	294.5	0.20565	0.111313	1.8475	0.0646751	0.408128
CUFFORG_0181	Olfr398	11	73979967	73990407	-	5407	371.917	0.167905	0.0907606	1.84998	0.0643163	0.408128
CUFFORG_0552	Olfr362	2	37101660	37118031	-	4385	148.167	-0.24031	0.130217	-1.84545	0.064972	0.408128
CUFFORG_0576	Olfr1043	2	86161890	86167522	-	1824	42.1667	0.310435	0.169181	1.83492	0.0665173	0.408128
CUFFORG_0715	Olfr48	2	89842598	89848198	-	3098	459.5	-0.177124	0.0962806	-1.83966	0.0658182	0.408128
CUFFORG_0744	Olfr1307	2	111943862	111949344	-	1843	89	-0.236296	0.127644	-1.85121	0.0641388	0.408128
CUFFORG_0772	Olfr273	4	52852154	52859194	-	4518	280.333	-0.218287	0.118967	-1.83484	0.0665287	0.408128
CUFFORG_1033	Olfr707	7	106890446	106901270	-	2086	37.4167	0.268618	0.146245	1.83677	0.066244	0.408128
CUFFORG_1193	Olfr44	9	39484024	39493988	-	1337	110.5	-0.208932	0.113312	-1.84386	0.0652029	0.408128
CUFFORG_0717	Olfr1264	2	90019102	90025490	-	3648	1785.42	0.209161	0.114353	1.82908	0.0673871	0.410761
CUFFORG_0003	Olfr1411	1	92594411	92597753	+	1901	205.167	0.224561	0.123993	1.81108	0.0701281	0.424763
CUFFORG_0256	Olfr166	16	19483694	19490302	+	4801	3715.67	0.110974	0.0620734	1.78779	0.0738105	0.444256
CUFFORG_0156	Olfr330	11	58527186	58534834	-	2834	480.917	0.19865	0.112172	1.77093	0.076572	0.452692
CUFFORG_0277	Olfr191	16	59082908	59089807	-	3763	528.167	0.194258	0.109714	1.77058	0.0766312	0.452692
CUFFORG_0453	Olfr1020	2	85847030	85851794	+	2674	159.5	0.230406	0.129953	1.77299	0.0762305	0.452692
CUFFORG_0420	Olfr339	2	36418964	36426221	+	4948	319.417	-0.211848	0.120353	-1.76021	0.0783716	0.460133
CUFFORG_0787	Olfr453	6	42739388	42746599	+	2701	51.8333	-0.246105	0.140489	-1.75177	0.0798134	0.465741
CUFFORG_0917	Olfr481	7	108079868	108082267	+	1677	49.75	-0.255909	0.146793	-1.74333	0.0812764	0.468564
CUFFORG_1146	Olfr961	9	39645118	39649250	+	3123	75.5833	0.241036	0.138182	1.74434	0.0810999	0.468564
CUFFORG_0021	Olfr414	1	174424064	174434747	+	4526	466.583	-0.148813	0.0860186	-1.73	0.0836295	0.476389
CUFFORG_0333	Olfr99	17	37279047	37283396	-	1710	122.667	-0.245531	0.141849	-1.73093	0.0834635	0.476389
CUFFORG_0845	Olfr576	7	102965102	102975160	+	927	19	-0.287909	0.16785	-1.71528	0.0862938	0.488658
CUFFORG_1062	Olfr60	7	140343833	140362323	-	3999	948.333	0.135009	0.0789552	1.70995	0.0872749	0.490007
CUFFORG_1166	Olfr847	9	19373668	19378655	-	2371	58.0833	0.267597	0.156633	1.70843	0.0875561	0.490007
CUFFORG_0072	Olfr777	10	129264407	129271485	-	5407	324.583	-0.161449	0.095148	-1.69682	0.0897316	0.491222
CUFFORG_0161	Olfr318	11	58718320	58724007	-	3422	538.167	-0.126297	0.0743011	-1.69979	0.0891695	0.491222
CUFFORG_0479	Olfr1122	2	87385849	87391986	+	5092	169.25	-0.214931	0.126119	-1.70419	0.0883463	0.491222
CUFFORG_0616	Olfr1096-ps1	2	86868743	86874802	-	5304	428.75	-0.15944	0.0939921	-1.69631	0.0898265	0.491222
CUFFORG_1080	Olfr845	9	19336489	19341718	+	3540	172.667	-0.174693	0.103239	-1.69213	0.090622	0.492757
CUFFORG_0052	Olfr794	10	129567655	129573110	+	3044	387.417	-0.161072	0.0955146	-1.68636	0.0917261	0.493156
CUFFORG_1158	Olfr981	9	40021389	40029749	+	4162	128.333	0.22985	0.136249	1.68698	0.0916075	0.493156
CUFFORG_0374	Olfr1480	19	13527940	13531275	+	2054	28	0.277212	0.164962	1.68046	0.0928678	0.493747
CUFFORG_0450	Olfr1013	2	85767118	85774496	+	4752	180.167	-0.172418	0.102479	-1.68247	0.092477	0.493747
CUFFORG_0355	Olfr1440	19	12387286	12401584	+	7616	754.083	-0.174873	0.104749	-1.66945	0.0950279	0.50244
CUFFORG_0658	Olfr1173	2	88273040	88279875	-	5392	54	-0.254964	0.153777	-1.65801	0.097316	0.506149
CUFFORG_0718	Olfr140	2	90049380	90063838	-	3818	564.083	-0.171242	0.10324	-1.65868	0.0971808	0.506149
CUFFORG_0903	Olfr703	7	106843360	106846207	+	1920	84.6667	0.240362	0.144763	1.66038	0.0968388	0.506149
CUFFORG_0379	Olfr1491	19	13697088	13706127	+	1851	98.25	0.219111	0.13372	1.63859	0.1013	0.507559
CUFFORG_0441	Olfr368	2	37326515	37338105	+	3138	76.25	0.222434	0.135618	1.64015	0.100974	0.507559
CUFFORG_0484	Olfr1129	2	87573903	87577251	+	2403	142.333	0.184482	0.111826	1.64973	0.0989988	0.507559
CUFFORG_0630	Olfr1111	2	87149121	87152624	-	1711	60.6667	-0.21422	0.130408	-1.64269	0.100446	0.507559
CUFFORG_1070	Olfr370	8	83535780	83544105	+	3478	355.667	-0.151935	0.0921569	-1.64866	0.0992176	0.507559
CUFFORG_1110	Olfr894	9	38218076	38220608	+	2115	18.0833	0.272427	0.166105	1.64009	0.100986	0.507559
CUFFORG_1162	Olfr828	9	18814728	18819525	-	1688	51.6667	-0.240201	0.145325	-1.65286	0.0983601	0.507559
CUFFORG_0378	Olfr1490	19	13651039	13659545	+	5217	87.0833	-0.24309	0.148665	-1.63515	0.102017	0.50849
CUFFORG_0031	Olfr1354	10	78913306	78920399	+	3779	284.25	-0.215354	0.13301	-1.61908	0.105429	0.517414
CUFFORG_0532	Olfr1284	2	111375554	111381178	+	2310	93.1667	0.228958	0.141229	1.62118	0.104979	0.517414
CUFFORG_0999	Olfr642	7	104049134	104052773	-	2217	45.5	-0.269153	0.16598	-1.6216	0.104889	0.517414
CUFFORG_0178	Olfr393	11	73844413	73851454	-	4087	145.083	-0.184937	0.114637	-1.61324	0.106692	0.520942
CUFFORG_0577	Olfr1044	2	86168599	86177820	-	3256	195.833	-0.223871	0.139282	-1.60732	0.107983	0.524568
CUFFORG_0061	Olfr822	10	130071240	130075545	+	1334	30.75	-0.261673	0.166866	-1.56817	0.116842	0.539802
CUFFORG_0108	Olfr1382	11	49528247	49538691	+	4633	1277.58	0.107394	0.0683486	1.57127	0.11612	0.539802
CUFFORG_0142	Olfr402	11	74153529	74156680	+	2108	13.0833	-0.26658	0.169259	-1.57498	0.115261	0.539802
CUFFORG_0237	Olfr750	14	51063189	51074586	-	9289	147.333	-0.203336	0.130084	-1.56312	0.118025	0.539802
CUFFORG_0255	Olfr15	16	3830878	3844747	+	12865	1786	-0.100352	0.0637952	-1.57304	0.11571	0.539802
CUFFORG_0433	Olfr354	2	36905643	36916038	+	9807	184.75	-0.16603	0.104537	-1.58825	0.112231	0.539802
CUFFORG_0572	Olfr1037	2	86084671	86087385	-	1819	59.1667	0.234197	0.149203	1.56965	0.116496	0.539802
CUFFORG_0609	Olfr1085	2	86656679	86662019	-	2190	120.833	-0.176195	0.112131	-1.57134	0.116105	0.539802
CUFFORG_0627	Olfr1109	2	87091195	87096241	-	2716	25.5833	-0.252491	0.16067	-1.57149	0.116068	0.539802
CUFFORG_0703	Olfr1243	2	89525998	89531483	-	3035	275.5	0.16522	0.105822	1.56131	0.118452	0.539802
CUFFORG_0710	Olfr1251	2	89665873	89671932	-	3126	501.25	-0.146068	0.0932733	-1.56602	0.117345	0.539802
CUFFORG_1028	Olfr699	7	106787963	106793198	-	4194	104.917	-0.209374	0.133381	-1.56974	0.116476	0.539802
CUFFORG_1180	Olfr918	9	38672091	38674601	-	1576	30.75	0.263368	0.168513	1.5629	0.118077	0.539802
CUFFORG_0375	Olfr1484	19	13583511	13589028	+	4038	208.917	-0.18999	0.122886	-1.54607	0.122087	0.541365
CUFFORG_0435	Olfr357	2	36993805	37001689	+	5316	275.583	0.174381	0.112908	1.54446	0.122478	0.541365
CUFFORG_0579	Olfr1045	2	86195904	86202914	-	2951	135.083	-0.20623	0.133044	-1.55008	0.121121	0.541365
CUFFORG_0664	Olfr1181	2	88423088	88424023	-	936	23.9167	0.257548	0.165935	1.5521	0.120638	0.541365
CUFFORG_0750	Olfr1313	2	112070107	112077826	-	2600	87.8333	-0.193906	0.125643	-1.54331	0.122755	0.541365
CUFFORG_0804	Olfr212	6	116506516	116517967	+	2806	769.083	0.118767	0.0768273	1.54589	0.122131	0.541365
CUFFORG_1140	Olfr943	9	39166310	39186740	+	2704	75.25	0.201667	0.129734	1.55446	0.120074	0.541365
CUFFORG_0828	Olfr521	7	99763514	99769307	+	2257	39.9167	0.23309	0.151607	1.53747	0.124179	0.542646
CUFFORG_1133	Olfr923	9	38826594	38829987	+	2562	93	0.248296	0.161395	1.53844	0.12394	0.542646
CUFFORG_0530	Olfr1280	2	111315438	111316440	+	1003	342.333	0.196817	0.130748	1.50532	0.132242	0.575252
CUFFORG_0204	Olfr1361	13	21656880	21663386	-	2843	185.583	-0.203835	0.136172	-1.49689	0.134421	0.582084
CUFFORG_0104	Olfr1387	11	49455343	49464001	+	4910	208	0.178935	0.120669	1.48286	0.138111	0.592702
CUFFORG_1099	Olfr878	9	37917954	37922441	+	4096	166.583	0.21347	0.143835	1.48413	0.137775	0.592702
CUFFORG_0474	Olfr1116-ps	2	87267643	87270815	+	2196	70.3333	0.191793	0.129626	1.47958	0.138984	0.593786
CUFFORG_0940	Olfr539	7	140667289	140668248	+	960	15	-0.247843	0.168767	-1.46855	0.141954	0.603778
CUFFORG_0070	Olfr772	10	129172573	129177921	-	2965	74.75	-0.195917	0.133872	-1.46347	0.14334	0.606974
CUFFORG_0162	Olfr317	11	58731018	58739212	-	2917	31.0833	0.233517	0.16065	1.45357	0.146065	0.607759
CUFFORG_0177	Olfr392	11	73811740	73817049	-	3904	548.833	-0.124057	0.0853227	-1.45397	0.145953	0.607759
CUFFORG_0189	Olfr462	11	87884979	87892274	-	7296	109.25	-0.174828	0.119949	-1.45751	0.144975	0.607759
CUFFORG_0526	Olfr1274-ps	2	90398646	90403898	+	3435	251.167	0.201524	0.138252	1.45765	0.144936	0.607759
CUFFORG_0203	Olfr11	13	21636623	21642582	-	3330	270.75	0.146287	0.101227	1.44514	0.148419	0.614878
CUFFORG_0135	Olfr390	11	73782964	73790446	+	3772	503.083	-0.143746	0.100708	-1.42736	0.153478	0.615762
CUFFORG_0314	Olfr126	17	37847483	37851981	+	1882	97.4167	-0.217109	0.151438	-1.43365	0.151672	0.615762
CUFFORG_0325	Olfr91	17	37090618	37098298	-	3875	89.8333	-0.171139	0.119988	-1.42631	0.15378	0.615762
CUFFORG_0468	Olfr1093	2	86782543	86787582	+	2218	320.5	0.147726	0.10284	1.43646	0.150871	0.615762
CUFFORG_0633	Olfr1132	2	87632583	87635745	-	3163	48.5	0.204848	0.143526	1.42725	0.153508	0.615762
CUFFORG_0728	Olfr1273-ps	2	90292257	90297267	-	4801	65.3333	0.214376	0.149372	1.43519	0.151234	0.615762
CUFFORG_1111	Olfr143	9	38252774	38256549	+	3449	62.5833	-0.188964	0.131617	-1.43571	0.151085	0.615762
CUFFORG_1117	Olfr147	9	38401712	38404979	+	2324	103.083	-0.206171	0.144165	-1.43011	0.152686	0.615762
CUFFORG_0054	Olfr800	10	129657673	129662074	+	3813	73.3333	-0.181646	0.127622	-1.42332	0.154644	0.616611
CUFFORG_0448	Olfr1009	2	85719508	85725160	+	3992	87.25	-0.193885	0.137282	-1.41231	0.157857	0.616611
CUFFORG_0739	Olfr1298	2	111644534	111649201	-	1527	101.5	0.159126	0.112351	1.41633	0.156679	0.616611
CUFFORG_0935	Olfr535	7	140484216	140497104	+	5215	921.167	0.113487	0.0798826	1.42067	0.155413	0.616611
CUFFORG_1130	Olfr920	9	38752796	38757087	+	2348	69	-0.203309	0.143802	-1.41381	0.157418	0.616611
CUFFORG_1235	Olfr287	15	98206971	98221056	-	2457	222.25	-0.179487	0.12651	-1.41876	0.155969	0.616611
CUFFORG_0048	Olfr788	10	129470998	129476618	+	4747	790.667	-0.108442	0.077614	-1.3972	0.162354	0.621491
CUFFORG_0126	Olfr314	11	58782952	58788768	+	2724	745.833	0.128138	0.0915392	1.39981	0.161569	0.621491
CUFFORG_0742	Olfr1305	2	111868075	111877149	-	1928	170.75	0.170268	0.121839	1.39748	0.16227	0.621491
CUFFORG_0921	Olfr495	7	108392993	108397513	+	2517	38.25	-0.208998	0.148937	-1.40326	0.16054	0.621491
CUFFORG_0950	Olfr305	7	86360901	86366837	-	3702	77.0833	-0.196697	0.140327	-1.40171	0.161001	0.621491
CUFFORG_0261	Olfr164	16	19284033	19314064	-	3019	204.083	-0.16697	0.119893	-1.39266	0.163721	0.624228
CUFFORG_0279	Olfr193	16	59107706	59112007	-	3216	355.417	0.122635	0.0885443	1.38502	0.166048	0.630586
CUFFORG_0163	Olfr222	11	59570258	59576050	-	2347	500.25	-0.138013	0.100538	-1.37274	0.169832	0.636715
CUFFORG_0476	Olfr1118	2	87307597	87310438	+	1777	110	0.155981	0.113919	1.36923	0.170927	0.636715
CUFFORG_0565	Olfr1006	2	85673695	85678757	-	1527	215.083	0.143278	0.104066	1.3768	0.168575	0.636715
CUFFORG_0909	Olfr716	7	107138327	107149509	+	3110	133.083	-0.146519	0.107023	-1.36904	0.170988	0.636715
CUFFORG_1175	Olfr18	9	20312503	20336094	-	2545	28.25	0.223407	0.162604	1.37393	0.169464	0.636715
CUFFORG_0220	Olfr1509	14	52442990	52453332	+	3300	972.25	0.165007	0.121434	1.35882	0.174205	0.642134
CUFFORG_0539	Olfr1299	2	111661419	111665814	+	1783	313.667	0.124298	0.0915582	1.35758	0.174597	0.642134
CUFFORG_0961	Olfr559	7	102723050	102727482	-	1708	25.75	0.229478	0.169243	1.35591	0.175127	0.642134
CUFFORG_1131	Olfr921	9	38773088	38778846	+	4012	476.167	0.127762	0.093929	1.3602	0.173767	0.642134
CUFFORG_0278	Olfr192	16	59097353	59101969	-	1905	36	-0.203807	0.151221	-1.34775	0.17774	0.643097
CUFFORG_0581	Olfr1047	2	86226567	86232353	-	2465	32	0.227249	0.168347	1.34989	0.177052	0.643097
CUFFORG_0680	Olfr1217	2	89021411	89032066	-	4189	174.25	0.162218	0.120354	1.34784	0.177709	0.643097
CUFFORG_0819	Olfr301	7	86403846	86414024	+	1937	16.8333	-0.227807	0.16916	-1.3467	0.178078	0.643097
CUFFORG_0825	Olfr293	7	86649061	86666045	+	2646	71.5833	-0.177048	0.132891	-1.33228	0.182768	0.657554
CUFFORG_0506	Olfr1185-ps1	2	88493313	88500378	+	1680	29.4167	0.224699	0.169245	1.32765	0.184292	0.660554
CUFFORG_0112	Olfr1378	11	50966532	50973113	+	4323	54.3333	-0.202113	0.152895	-1.32191	0.1862	0.664899
CUFFORG_0045	Olfr784	10	129384077	129390829	+	3808	214	-0.134898	0.103186	-1.30733	0.191102	0.668961
CUFFORG_0343	Olfr115	17	37609791	37610755	-	960	59.9167	0.187167	0.145613	1.28538	0.198661	0.668961
CUFFORG_0352	Olfr1431	19	12199968	12212191	+	3252	129.75	-0.18207	0.140429	-1.29653	0.194793	0.668961
CUFFORG_0492	Olfr1148	2	87830776	87835886	+	2936	147.333	-0.143893	0.111431	-1.29131	0.196596	0.668961
CUFFORG_0519	Olfr1258	2	89927307	89933646	+	4412	740.333	-0.118383	0.0904894	-1.30825	0.190788	0.668961
CUFFORG_0523	Olfr1263	2	90012153	90018526	+	4480	805.167	0.121491	0.0936033	1.29793	0.194311	0.668961
CUFFORG_0580	Olfr1046	2	86215191	86219308	-	2561	207.333	-0.148163	0.11481	-1.29051	0.196874	0.668961
CUFFORG_0618	Olfr1098	2	86920873	86924545	-	2961	59.3333	-0.191627	0.148797	-1.28784	0.1978	0.668961
CUFFORG_0743	Olfr1306	2	111911264	111914822	-	1730	70.6667	-0.167269	0.128331	-1.30342	0.192432	0.668961
CUFFORG_0788	Olfr38	6	42757262	42763007	+	1700	23.5	-0.21144	0.163969	-1.28951	0.19722	0.668961
CUFFORG_0821	Olfr299	7	86462551	86469444	+	4355	27.9167	-0.210806	0.16411	-1.28454	0.198953	0.668961
CUFFORG_0904	Olfr704	7	106863104	106870921	+	5052	156.583	-0.192152	0.148532	-1.29368	0.195777	0.668961
CUFFORG_0946	Olfr309	7	86304474	86313708	-	4382	2082.5	-0.10022	0.0780666	-1.28378	0.19922	0.668961
CUFFORG_1018	Olfr684	7	105154707	105163653	-	3234	44.75	-0.214222	0.164444	-1.30271	0.192675	0.668961
CUFFORG_1223	Olfr1192-ps1	2	88648509	88659772	+	6657	1285.67	-0.151778	0.118059	-1.28561	0.198578	0.668961
CUFFORG_1245	Olfr766	10	129061853	129068977	-	2909	35.5	0.207817	0.160294	1.29648	0.194811	0.668961
CUFFORG_1249	Olfr1348	7	6500610	6508779	-	1956	1361.17	0.112212	0.0864123	1.29857	0.194091	0.668961
CUFFORG_0373	Olfr1477	19	13500546	13506192	+	4040	240.083	-0.129631	0.101231	-1.28055	0.200352	0.670408
CUFFORG_0019	Olfr417	1	174365140	174374472	+	6062	234.417	-0.159853	0.126834	-1.26033	0.207552	0.674386
CUFFORG_0073	Olfr796	10	129605492	129612184	-	3168	351.833	0.100998	0.08033	1.25728	0.208651	0.674386
CUFFORG_0093	Olfr827	10	130203049	130214403	-	8466	305.583	0.169693	0.134957	1.25739	0.208612	0.674386
CUFFORG_0116	Olfr54	11	51014236	51031578	+	5109	112.417	0.162917	0.129587	1.2572	0.208681	0.674386
CUFFORG_0157	Olfr329-ps	11	58539801	58546441	-	4582	1203.42	0.158989	0.125632	1.26551	0.205687	0.674386
CUFFORG_0190	Olfr464	11	87913268	87920967	-	2320	236.583	-0.14783	0.11846	-1.24794	0.212055	0.674386
CUFFORG_0197	Olfr1370	13	21069334	21074947	-	4322	506	-0.117696	0.094345	-1.24751	0.212211	0.674386
CUFFORG_0263	Olfr167	16	19509558	19522266	-	7435	843.667	-0.106757	0.0851936	-1.25311	0.210167	0.674386
CUFFORG_0284	Olfr199	16	59214765	59219767	-	2097	51.3333	-0.184839	0.146681	-1.26014	0.207618	0.674386
CUFFORG_0291	Olfr55	17	33168447	33180753	+	4781	657.25	-0.127412	0.102059	-1.24842	0.211879	0.674386
CUFFORG_0318	Olfr133	17	38145281	38151225	+	3086	103.25	-0.149001	0.117737	-1.26554	0.205678	0.674386
CUFFORG_0337	Olfr103	17	37335089	37339698	-	2293	79.5833	-0.157806	0.123841	-1.27426	0.202571	0.674386
CUFFORG_0614	Olfr141	2	86804170	86806997	-	2828	61.9167	0.179607	0.144163	1.24586	0.212816	0.674386
CUFFORG_0628	Olfr259	2	87104819	87111652	-	3805	103.833	0.197038	0.155599	1.26632	0.205397	0.674386
CUFFORG_0888	Olfr659	7	104667197	104671729	+	1457	15.5	-0.213785	0.168993	-1.26506	0.205851	0.674386
CUFFORG_1154	Olfr972	9	39866288	39874651	+	1775	125.667	0.174393	0.138949	1.25509	0.209446	0.674386
CUFFORG_0990	Olfr629	7	103739975	103744719	-	2263	35.3333	-0.209885	0.169244	-1.24014	0.214924	0.67882
CUFFORG_0032	Olfr1353	10	78963309	78971338	+	1993	154.75	-0.138994	0.113392	-1.22578	0.22028	0.679812
CUFFORG_0143	Olfr403	11	74186249	74198612	+	3444	126.667	-0.146239	0.119254	-1.22628	0.220092	0.679812
CUFFORG_0385	Olfr1505	19	13913530	13921866	+	3685	51.5833	-0.166737	0.13534	-1.23198	0.217956	0.679812
CUFFORG_0537	Olfr1289	2	111483350	111485204	+	1855	14	0.208961	0.168999	1.23646	0.216287	0.679812
CUFFORG_0851	Olfr588-ps1	7	103140879	103146684	+	3427	40.4167	-0.197129	0.159706	-1.23433	0.217082	0.679812
CUFFORG_1087	Olfr77	9	19916982	19922543	+	2951	111.5	-0.186793	0.152599	-1.22408	0.220921	0.679812
CUFFORG_1217	Olfr1134	2	87655569	87658831	-	1528	82.4167	0.147664	0.120375	1.2267	0.219936	0.679812
CUFFORG_1228	Olfr1026	2	85923270	85924193	+	924	56.9167	0.204784	0.16627	1.23163	0.218086	0.679812
CUFFORG_1034	Olfr710	7	106944067	106948312	-	1156	31.0833	0.188748	0.154472	1.22189	0.221749	0.680173
CUFFORG_0322	Olfr136	17	38329733	38336643	+	2773	287.25	-0.119894	0.0984758	-1.2175	0.223415	0.683092
CUFFORG_0670	Olfr1198	2	88745243	88751361	-	2371	132.083	0.138422	0.114258	1.21149	0.225707	0.685718
CUFFORG_1096	Olfr876	9	37803058	37806226	+	2562	45.8333	0.178867	0.147451	1.21306	0.225105	0.685718
CUFFORG_0215	Olfr743	14	50521839	50535038	+	2286	862.5	-0.116809	0.0971955	-1.20179	0.229445	0.690679
CUFFORG_0372	Olfr1471	19	13443409	13451527	+	3859	145.25	-0.135525	0.112784	-1.20164	0.229505	0.690679
CUFFORG_0781	Olfr1333	4	118827970	118836277	-	2695	47.5	-0.164582	0.136805	-1.20305	0.228959	0.690679
CUFFORG_0344	Olfr117	17	37657600	37663782	-	3533	606.583	0.131354	0.109526	1.19929	0.230415	0.691244
CUFFORG_0049	Olfr790	10	129498492	129503342	+	2872	103.25	-0.153839	0.128652	-1.19577	0.231786	0.693184
CUFFORG_0078	Olfr805	10	129721221	129729415	-	3339	515.167	-0.118043	0.0993557	-1.18808	0.234801	0.693432
CUFFORG_0123	Olfr319	11	58699162	58703472	+	2500	127.5	-0.156536	0.133795	-1.16997	0.242013	0.693432
CUFFORG_0244	Olfr1507	14	52486908	52495754	-	4710	13776.2	-0.128051	0.109244	-1.17216	0.241133	0.693432
CUFFORG_0316	Olfr128	17	37920571	37926735	+	3630	30.3333	0.184529	0.156804	1.17681	0.239271	0.693432
CUFFORG_0406	Olfr1459	19	13138021	13149549	-	8951	104.167	-0.135923	0.115751	-1.17426	0.240289	0.693432
CUFFORG_0620	Olfr1100	2	86976063	86979899	-	2848	170.667	-0.140575	0.118141	-1.18989	0.23409	0.693432
CUFFORG_0642	Olfr1155	2	87941637	87945101	-	2094	150.333	0.151099	0.128973	1.17155	0.241377	0.693432
CUFFORG_0660	Olfr1175-ps	2	88318194	88327295	-	5686	48.25	0.187462	0.158181	1.18511	0.235975	0.693432
CUFFORG_0667	Olfr1195	2	88680751	88689222	-	4085	1086.92	0.123997	0.105637	1.1738	0.240476	0.693432
CUFFORG_0765	Olfr70	4	43695000	43700807	-	2352	127.417	-0.16271	0.138482	-1.17495	0.240013	0.693432
CUFFORG_0783	Olfr1328	4	118930991	118938607	-	4113	101.583	0.152652	0.129962	1.17459	0.240159	0.693432
CUFFORG_0916	Olfr479	7	108050693	108056600	+	3065	188.75	-0.126998	0.108061	-1.17525	0.239896	0.693432
CUFFORG_1072	Olfr829	9	18856627	18858617	+	1991	31.5833	-0.201493	0.168998	-1.19228	0.233151	0.693432
CUFFORG_1205	Olfr984	9	40096583	40114168	-	5169	311.917	0.107271	0.0911687	1.17662	0.239346	0.693432
CUFFORG_0056	Olfr808	10	129765481	129771186	+	3997	85.5	-0.178184	0.155517	-1.14575	0.251898	0.698461
CUFFORG_0268	Olfr173	16	58795207	58800268	-	2867	320.417	-0.114064	0.0988254	-1.1542	0.248418	0.698461
CUFFORG_0387	Olfr1418	19	11852587	11861066	-	4046	237.583	0.166807	0.14586	1.14361	0.252785	0.698461
CUFFORG_0495	Olfr1151	2	87855866	87858310	+	1249	43.25	0.181048	0.156362	1.15787	0.246915	0.698461
CUFFORG_0515	Olfr1206	2	88863231	88867753	+	3303	758.25	0.120468	0.104539	1.15238	0.249167	0.698461
CUFFORG_0569	Olfr1019	2	85839632	85845445	-	2982	183.667	0.145531	0.125867	1.15623	0.247589	0.698461
CUFFORG_0671	Olfr1199	2	88754195	88760469	-	3122	397.583	0.148432	0.12962	1.14513	0.252153	0.698461
CUFFORG_0679	Olfr1216	2	89011571	89018306	-	4298	233.917	0.122065	0.105063	1.16183	0.245304	0.698461
CUFFORG_0725	Olfr142	2	90250105	90257593	-	3664	114	-0.16722	0.145721	-1.14754	0.251159	0.698461
CUFFORG_0736	Olfr1295	2	111563785	111569659	-	1841	300.083	0.120552	0.104809	1.15021	0.250059	0.698461
CUFFORG_1024	Olfr694	7	106686180	106691781	-	3802	212.833	0.137286	0.119807	1.14589	0.25184	0.698461
CUFFORG_1041	Olfr478	7	108030055	108033956	-	2354	52.25	-0.191006	0.167186	-1.14248	0.253256	0.698461
CUFFORG_1125	Olfr911-ps1	9	38523722	38527133	+	3412	70.0833	-0.158294	0.138514	-1.1428	0.253122	0.698461
CUFFORG_0066	Olfr768	10	129090222	129093972	-	3751	29.5	0.182948	0.161574	1.13229	0.257514	0.699674
CUFFORG_0085	Olfr816	10	129909163	129915597	-	3281	106.917	-0.184864	0.163461	-1.13094	0.258082	0.699674
CUFFORG_0792	Olfr448	6	42890437	42899085	+	3315	105.167	0.185728	0.163311	1.13726	0.255428	0.699674
CUFFORG_0908	Olfr17	7	107093220	107098750	+	2608	635.25	-0.102442	0.0900511	-1.1376	0.255286	0.699674
CUFFORG_1212	Olfr1324	X	50421045	50428451	-	5714	189.083	0.139982	0.123328	1.13504	0.25636	0.699674
CUFFORG_1222	Olfr1191-ps1	2	88640542	88648438	+	5933	479.083	0.090378	0.0799016	1.13112	0.258006	0.699674
CUFFORG_1242	Olfr826	10	130179602	130184186	-	1545	45.4167	-0.173554	0.153812	-1.12835	0.259173	0.700646
CUFFORG_0590	Olfr1057	2	86372908	86378388	-	2897	68.1667	-0.154553	0.138005	-1.11991	0.262754	0.703011
CUFFORG_0927	Olfr508	7	108629989	108631657	+	1669	38	-0.175403	0.156699	-1.11936	0.262986	0.703011
CUFFORG_1025	Olfr695	7	106711707	106716396	-	3277	319.167	0.14939	0.133169	1.12181	0.261945	0.703011
CUFFORG_1149	Olfr150	9	39732513	39738380	+	1675	91.3333	0.141066	0.125467	1.12432	0.260875	0.703011
CUFFORG_0839	Olfr561	7	102771264	102776430	+	2028	64	0.174318	0.155998	1.11744	0.263806	0.703239
CUFFORG_0711	Olfr1252	2	89719575	89725012	-	4625	731.583	0.119103	0.107427	1.10869	0.267566	0.71128
CUFFORG_0541	Olfr1301	2	111751006	111758945	+	1207	1366	-0.0954054	0.086639	-1.10118	0.270817	0.715944
CUFFORG_0962	Olfr78	7	102740602	102759471	-	4410	123.5	0.151846	0.137808	1.10186	0.27052	0.715944
CUFFORG_1031	Olfr705	7	106872239	106876891	-	2716	829.333	0.106568	0.0973629	1.09455	0.273715	0.721611
CUFFORG_0124	Olfr316	11	58752734	58759671	+	2725	87.3333	0.14441	0.133176	1.08435	0.278209	0.731445
CUFFORG_0145	Olfr406-ps	11	74259865	74271624	+	2869	136.167	0.12952	0.119796	1.08118	0.279619	0.733138
CUFFORG_0678	Olfr1215	2	89000059	89006937	-	2607	107.167	-0.127404	0.118236	-1.07754	0.281241	0.735375
CUFFORG_0428	Olfr348	2	36784213	36789852	+	3554	37.3333	-0.160217	0.149287	-1.07321	0.283175	0.736409
CUFFORG_0527	Olfr1276	2	111254516	111261028	+	4054	278.75	-0.121983	0.113548	-1.07429	0.282694	0.736409
CUFFORG_0638	Olfr1138	2	87737387	87738322	-	936	13.5833	-0.181072	0.169253	-1.06983	0.284696	0.736808
CUFFORG_0931	Olfr523	7	140173217	140178758	+	5279	599.583	-0.101188	0.0946168	-1.06945	0.284868	0.736808
CUFFORG_1230	Olfr1447	19	12899450	12903743	-	2639	59.0833	0.153724	0.144003	1.0675	0.285744	0.737081
CUFFORG_0231	Olfr732	14	50278210	50284206	-	4136	174.333	-0.108871	0.102515	-1.062	0.288236	0.739521
CUFFORG_1168	Olfr853	9	19535712	19537928	-	2217	28.1667	-0.176303	0.165972	-1.06225	0.288124	0.739521
CUFFORG_0974	Olfr601	7	103357094	103362644	-	2255	119.25	-0.171126	0.16236	-1.05399	0.291886	0.746885
CUFFORG_0257	Olfr183	16	58995357	59001441	+	2411	605.667	-0.177474	0.16926	-1.04853	0.294396	0.747313
CUFFORG_0566	Olfr1012	2	85757353	85762747	-	3164	261.417	-0.102637	0.0977782	-1.04969	0.293861	0.747313
CUFFORG_0993	Olfr68	7	103774358	103779663	-	4058	87.3333	-0.172187	0.163956	-1.0502	0.293626	0.747313
CUFFORG_0643	Olfr1156	2	87947053	87952994	-	3272	148.667	0.122842	0.117363	1.04668	0.295245	0.747486
CUFFORG_0074	Olfr798	10	129622615	129627934	-	3590	104.333	-0.143386	0.138219	-1.03738	0.299558	0.747596
CUFFORG_0077	Olfr803	10	129690621	129694286	-	2385	38.3333	-0.161538	0.156068	-1.03504	0.300648	0.747596
CUFFORG_0092	Olfr825	10	130159732	130166735	-	3475	75.75	-0.155661	0.149536	-1.04096	0.297895	0.747596
CUFFORG_0251	Olfr285	15	98309074	98317353	-	5459	615.667	0.0792921	0.0764795	1.03678	0.299841	0.747596
CUFFORG_0438	Olfr365	2	37188165	37206010	+	5839	399.917	-0.0973868	0.0934997	-1.04157	0.297609	0.747596
CUFFORG_0663	Olfr1180	2	88411158	88419137	-	1642	74.3333	0.175134	0.167979	1.04259	0.297136	0.747596
CUFFORG_1173	Olfr867	9	20050963	20057543	-	4590	127.833	-0.12299	0.118852	-1.03481	0.300757	0.747596
CUFFORG_0158	Olfr328	11	58550854	58555630	-	2926	907.833	-0.100769	0.0988931	-1.01897	0.308217	0.764074
CUFFORG_0803	Olfr211	6	116489012	116498221	+	4959	1370.5	0.0802118	0.0788432	1.01736	0.308983	0.764074
CUFFORG_0512	Olfr1201	2	88793036	88796827	+	2602	103	0.155127	0.152779	1.01536	0.309933	0.764155
CUFFORG_0959	Olfr553	7	102611281	102618198	-	3987	149.417	-0.14524	0.143243	-1.01394	0.310612	0.764155
CUFFORG_0481	Olfr1124	2	87430277	87436622	+	2976	147.5	-0.143746	0.142193	-1.01092	0.312053	0.76573
CUFFORG_1188	Olfr144	9	39234412	39249994	-	4114	115	0.124465	0.123978	1.00393	0.315415	0.771999
CUFFORG_0981	Olfr611	7	103516928	103520811	-	1803	22.8333	0.164929	0.16522	0.998236	0.318165	0.772801
CUFFORG_1066	Olfr536	7	140500849	140507396	-	4289	6477.83	-0.076249	0.0761631	-1.00113	0.316765	0.772801
CUFFORG_1120	Olfr904	9	38463353	38465243	+	1236	36.9167	0.158331	0.158573	0.998474	0.31805	0.772801
CUFFORG_0754	Olfr266	3	106821104	106824903	-	1535	29.5833	-0.157773	0.158706	-0.994121	0.320164	0.775688
CUFFORG_0039	Olfr775	10	129248412	129253924	+	5513	216.917	0.11794	0.120666	0.977405	0.328369	0.787093
CUFFORG_0193	Olfr263	13	21129639	21136296	+	4022	427.083	0.091887	0.0943068	0.974341	0.329887	0.787093
CUFFORG_0243	Olfr1508	14	52456154	52467532	-	8503	1610.75	0.10146	0.106236	0.955043	0.339556	0.787093
CUFFORG_0247	Olfr281	15	98452059	98460395	+	5065	992.667	0.112333	0.116255	0.96626	0.333914	0.787093
CUFFORG_0286	Olfr202	16	59283516	59286708	-	1232	18.0833	0.16495	0.169249	0.9746	0.329759	0.787093
CUFFORG_0310	Olfr122	17	37768378	37773749	+	2573	157.167	-0.0985077	0.103001	-0.956379	0.338881	0.787093
CUFFORG_0313	Olfr125	17	37832949	37838490	+	3892	117.667	-0.1186	0.123611	-0.959461	0.337327	0.787093
CUFFORG_0470	Olfr1102	2	86998398	87004206	+	2394	45.75	0.140739	0.147259	0.955724	0.339212	0.787093
CUFFORG_0528	Olfr1278	2	111290136	111298886	+	6917	440.583	-0.13585	0.142163	-0.955589	0.33928	0.787093
CUFFORG_0583	Olfr1049	2	86254357	86257323	-	1438	23.3333	-0.157062	0.163372	-0.961376	0.336363	0.787093
CUFFORG_0662	Olfr1179	2	88401886	88406453	-	1282	79.1667	-0.146973	0.152181	-0.965777	0.334156	0.787093
CUFFORG_0675	Olfr1211	2	88926876	88938111	-	4244	481.667	-0.103153	0.105683	-0.976056	0.329037	0.787093
CUFFORG_0695	Olfr1233	2	89335944	89342398	-	3845	70.9167	0.124694	0.130597	0.954806	0.339676	0.787093
CUFFORG_0771	Olfr157	4	43830572	43840087	-	6311	54.5833	-0.140316	0.14636	-0.958706	0.337707	0.787093
CUFFORG_0810	Olfr457	6	42467998	42476278	-	4364	116.167	-0.123619	0.126158	-0.979868	0.327151	0.787093
CUFFORG_0816	Olfr1350	7	6564893	6571402	+	1756	60.3333	0.129632	0.132105	0.981283	0.326453	0.787093
CUFFORG_0818	Olfr290	7	84913075	84919351	+	4109	446.75	-0.0976652	0.100566	-0.971155	0.331471	0.787093
CUFFORG_1107	Olfr890	9	38143137	38144081	+	945	12.1667	-0.161812	0.169237	-0.956127	0.339008	0.787093
CUFFORG_1030	Olfr702	7	106823489	106826743	-	1348	31.5	0.147833	0.156491	0.944676	0.344825	0.797094
CUFFORG_1128	Olfr913	9	38592773	38596217	+	2421	120	-0.105543	0.112562	-0.93764	0.34843	0.803487
CUFFORG_0809	Olfr458	6	42460076	42461017	-	942	12.5833	-0.152998	0.165111	-0.92664	0.354114	0.814631
CUFFORG_0304	Olfr110	17	37492468	37500164	+	1624	335.833	-0.0890892	0.0967398	-0.920916	0.357094	0.816402
CUFFORG_0311	Olfr123	17	37793529	37798373	+	2957	135.667	-0.09265	0.100679	-0.920249	0.357443	0.816402
CUFFORG_0674	Olfr1209	2	88904942	88915157	-	5611	294.833	0.0985418	0.106705	0.923496	0.355749	0.816402
CUFFORG_0081	Olfr811	10	129800615	129804396	-	2542	147.167	-0.119336	0.130168	-0.916779	0.359258	0.816651
CUFFORG_0813	Olfr215	6	116580084	116584195	-	4112	173.917	-0.0942534	0.102641	-0.918284	0.35847	0.816651
CUFFORG_0083	Olfr814	10	129871967	129879861	-	3315	51.5	0.146056	0.159975	0.912991	0.361247	0.817289
CUFFORG_0920	Olfr494	7	108367463	108369814	+	2352	40.0833	0.147035	0.160906	0.913792	0.360826	0.817289
CUFFORG_0084	Olfr815	10	129901329	129905310	-	1565	12	-0.149689	0.164295	-0.911103	0.362241	0.817606
CUFFORG_1102	Olfr884	9	38046559	38050178	+	3222	213.75	-0.133981	0.147382	-0.909074	0.363311	0.818091
CUFFORG_1052	Olfr502	7	108520890	108525064	-	3216	125.25	-0.122772	0.135489	-0.906137	0.364863	0.819657
CUFFORG_0101	Olfr1390	11	49335253	49346635	+	5013	17.4167	-0.150431	0.16707	-0.90041	0.367902	0.824549
CUFFORG_0009	Olfr1404	1	173212392	173218583	+	4231	117	0.115201	0.131071	0.878924	0.379443	0.825297
CUFFORG_0057	Olfr809	10	129774638	129778937	+	3320	60.75	-0.140039	0.157833	-0.88726	0.374939	0.825297
CUFFORG_0120	Olfr324	11	58595099	58600778	+	3802	201.917	-0.117989	0.131409	-0.897875	0.369252	0.825297
CUFFORG_0132	Olfr376	11	73371246	73377836	+	3342	115	-0.131521	0.149481	-0.879851	0.37894	0.825297
CUFFORG_0264	Olfr168	16	19529278	19535556	-	2317	1233.92	0.0891852	0.101949	0.8748	0.381683	0.825297
CUFFORG_0280	Olfr194	16	59116771	59121058	-	3457	59.1667	0.129147	0.147228	0.877192	0.380382	0.825297
CUFFORG_0713	Olfr1254	2	89787325	89793619	-	2650	376.417	0.086107	0.0981202	0.877567	0.380179	0.825297
CUFFORG_0746	Olfr1309	2	111979876	111985309	-	4274	173	-0.125727	0.14201	-0.885342	0.375972	0.825297
CUFFORG_0790	Olfr450	6	42817382	42819058	+	1677	39.3333	-0.136663	0.154421	-0.885	0.376157	0.825297
CUFFORG_0915	Olfr477	7	107986684	107992658	+	2874	262.75	-0.0909328	0.101848	-0.892829	0.371949	0.825297
CUFFORG_0986	Olfr623	7	103659465	103663682	-	2196	37.0833	0.134184	0.152784	0.878262	0.379802	0.825297
CUFFORG_0994	Olfr67	7	103784510	103791830	-	3944	135.75	-0.134033	0.150885	-0.888309	0.374375	0.825297
CUFFORG_1039	Olfr469	7	107820566	107825541	-	3171	161.25	0.111391	0.126563	0.880119	0.378795	0.825297
CUFFORG_1056	Olfr516	7	108844880	108850500	-	1372	30.5833	0.142665	0.161703	0.882262	0.377635	0.825297
CUFFORG_1082	Olfr851	9	19496449	19500954	+	4506	194.25	0.119251	0.136313	0.874829	0.381667	0.825297
CUFFORG_1126	Olfr910	9	38537825	38540830	+	2030	178.667	-0.0902391	0.10323	-0.874155	0.382034	0.825297
CUFFORG_0452	Olfr1018	2	85818486	85824221	+	3198	392.083	0.102279	0.117958	0.867074	0.385902	0.831774
CUFFORG_0067	Olfr769	10	129108952	129117861	-	4325	116.583	-0.124473	0.14418	-0.863313	0.387965	0.834343
CUFFORG_0413	Olfr1501	19	13835033	13850790	-	4624	196.333	-0.0862125	0.100308	-0.859479	0.390076	0.835348
CUFFORG_0800	Olfr13	6	43172140	43177460	+	3709	132.583	-0.116536	0.135618	-0.859295	0.390178	0.835348
CUFFORG_0760	Olfr1340	4	118720195	118728362	+	2480	159	0.108075	0.126211	0.856304	0.391829	0.837011
CUFFORG_0698	Olfr1238	2	89401968	89409676	-	5784	359.917	0.0925175	0.10863	0.851677	0.394393	0.840611
CUFFORG_0887	Olfr657	7	104624909	104637419	+	1771	44.5	-0.143172	0.169253	-0.845905	0.397606	0.845575
CUFFORG_0080	Olfr810	10	129787289	129794917	-	4935	295.167	-0.127229	0.150691	-0.844302	0.398501	0.845599
CUFFORG_0107	Olfr1383	11	49519747	49526636	+	3506	344.5	-0.096189	0.114287	-0.841647	0.399986	0.84563
CUFFORG_0536	Olfr1291-ps1	2	111497263	111504240	+	5007	128.917	-0.122403	0.145798	-0.83954	0.401166	0.84563
CUFFORG_1109	Olfr893	9	38208418	38211566	+	2839	165.917	-0.0929845	0.11075	-0.839591	0.401138	0.84563
CUFFORG_0729	Olfr1275	2	111230388	111235286	-	2402	247.167	-0.105229	0.126674	-0.830708	0.406139	0.850157
CUFFORG_0834	Olfr554	7	102638432	102642308	+	2268	43.3333	0.135162	0.16296	0.82942	0.406867	0.850157
CUFFORG_1083	Olfr855	9	19582617	19586030	+	1812	70.0833	0.118544	0.142843	0.829891	0.4066	0.850157
CUFFORG_1143	Olfr954	9	39456708	39462999	+	1666	33.5	-0.12944	0.155293	-0.833519	0.404552	0.850157
CUFFORG_0005	Olfr12	1	92617808	92623412	+	4138	499.083	-0.074366	0.0917819	-0.810247	0.417798	0.852684
CUFFORG_0012	Olfr432	1	174049219	174053227	+	2994	53.3333	-0.121836	0.15041	-0.810026	0.417925	0.852684
CUFFORG_0246	Olfr282	15	98431678	98438638	+	1375	15.5	0.136001	0.168624	0.806534	0.419935	0.852684
CUFFORG_0259	Olfr203	16	59298881	59304783	+	1891	58.1667	-0.115941	0.143209	-0.809596	0.418173	0.852684
CUFFORG_0283	Olfr198	16	59200352	59203533	-	2277	71.5	0.104862	0.130557	0.803187	0.421867	0.852684
CUFFORG_0390	Olfr1424	19	12058651	12062642	-	1647	61.8333	-0.129604	0.161879	-0.800623	0.42335	0.852684
CUFFORG_0531	Olfr1283	2	111366790	111370063	+	1672	90.1667	0.104788	0.130971	0.800084	0.423662	0.852684
CUFFORG_0588	Olfr1055	2	86346724	86347764	-	1041	11.75	-0.136636	0.168541	-0.8107	0.417538	0.852684
CUFFORG_0599	Olfr228	2	86481856	86487414	-	1947	48.5	-0.117884	0.146941	-0.802249	0.422409	0.852684
CUFFORG_0669	Olfr1197	2	88725972	88732459	-	4091	571	0.0612934	0.074589	0.82175	0.411219	0.852684
CUFFORG_0730	Olfr1277	2	111264946	111274064	-	5753	195.75	-0.104738	0.127235	-0.82318	0.410406	0.852684
CUFFORG_0748	Olfr1311	2	112019610	112024412	-	3883	195.833	-0.0863224	0.105253	-0.820138	0.412137	0.852684
CUFFORG_0882	Olfr651	7	104550133	104554422	+	1605	110.75	0.125734	0.157047	0.800613	0.423356	0.852684
CUFFORG_0982	Olfr616	7	103563944	103569106	-	1393	23.6667	-0.135611	0.168254	-0.805994	0.420247	0.852684
CUFFORG_1147	Olfr963	9	39667223	39670668	+	2070	56.0833	-0.113919	0.141236	-0.80658	0.419908	0.852684
CUFFORG_1153	Olfr971	9	39839436	39840359	+	924	24.25	0.131024	0.163923	0.799304	0.424114	0.852684
CUFFORG_1186	Olfr937	9	39058921	39064926	-	2189	34.1667	0.134449	0.167627	0.802068	0.422513	0.852684
CUFFORG_1239	Olfr380	11	73452886	73457508	-	1719	120.667	0.107476	0.131545	0.817028	0.413913	0.852684
CUFFORG_0119	Olfr325	11	58577730	58582365	+	1651	236.833	0.0869646	0.109499	0.794206	0.427075	0.856837
CUFFORG_0426	Olfr346	2	36685789	36691301	+	4111	133.167	0.105603	0.133464	0.791251	0.428797	0.857395
CUFFORG_0573	Olfr1039	2	86129970	86135916	-	1987	37	0.130673	0.165272	0.790654	0.429146	0.857395
CUFFORG_1095	Olfr875	9	37771857	37774459	+	2045	19.9167	0.133135	0.16889	0.788295	0.430524	0.858358
CUFFORG_0011	Olfr433	1	174041933	174042936	+	1004	44.1667	-0.120586	0.153681	-0.784649	0.43266	0.859036
CUFFORG_0956	Olfr544	7	102482302	102488355	-	3041	137.083	0.108274	0.137754	0.785998	0.431869	0.859036
CUFFORG_0696	Olfr1234	2	89360013	89364865	-	3860	221.833	0.0934221	0.119436	0.782191	0.434102	0.860116
CUFFORG_0871	Olfr65	7	103903467	103908645	+	3177	267.5	-0.112316	0.144732	-0.776027	0.437733	0.865518
CUFFORG_0757	Olfr270	4	52964547	52972474	+	2607	40.75	-0.129161	0.16899	-0.764311	0.444682	0.877445
CUFFORG_0619	Olfr1099	2	86955168	86960693	-	4836	647.5	-0.0672032	0.0882588	-0.761434	0.446398	0.878361
CUFFORG_0830	Olfr548-ps1	7	102540995	102544602	+	2760	63.75	0.109575	0.144091	0.760456	0.446982	0.878361
CUFFORG_0168	Olfr378	11	73424609	73428477	-	1522	73.5833	-0.12371	0.165306	-0.748371	0.454236	0.87844
CUFFORG_0236	Olfr749	14	50736171	50745094	-	1580	68.5833	0.100191	0.134854	0.742961	0.457505	0.87844
CUFFORG_0340	Olfr112	17	37561682	37567094	-	4660	112.833	-0.0956487	0.12813	-0.746495	0.455369	0.87844
CUFFORG_0386	Olfr1417	19	11826803	11839219	-	3582	526.833	0.0836581	0.111298	0.751659	0.452256	0.87844
CUFFORG_0463	Olfr1034	2	86045861	86049911	+	4051	155.417	-0.108602	0.146819	-0.739699	0.459482	0.87844
CUFFORG_0533	Olfr1285	2	111406562	111409298	+	1302	36.3333	0.112633	0.152047	0.740776	0.458829	0.87844
CUFFORG_0543	Olfr1317	2	112136628	112144054	+	2596	92.0833	-0.0954284	0.128541	-0.742395	0.457848	0.87844
CUFFORG_0701	Olfr1241	2	89481314	89487126	-	2446	515.417	0.0823444	0.11053	0.744997	0.456273	0.87844
CUFFORG_0716	Olfr1259	2	89940532	89948664	-	4557	698	0.0588035	0.0794528	0.740106	0.459235	0.87844
CUFFORG_0745	Olfr1308	2	111959285	111964944	-	2363	177.833	0.0862802	0.11496	0.750524	0.452939	0.87844
CUFFORG_0763	Olfr1331	4	118864649	118871707	+	3230	71.1667	-0.110166	0.148772	-0.740502	0.458995	0.87844
CUFFORG_1176	Olfr151	9	37708964	37716223	-	1667	160.917	0.105648	0.141406	0.747122	0.45499	0.87844
CUFFORG_1206	Olfr985	9	40126505	40130156	-	1654	73	0.105011	0.14238	0.737545	0.460791	0.87844
CUFFORG_1227	Olfr1031	2	85990325	85993739	+	1960	77.8333	0.108112	0.146361	0.738666	0.46011	0.87844
CUFFORG_1232	Olfr116	17	37620577	37627109	-	4413	260.917	-0.114302	0.154119	-0.741646	0.458302	0.87844
CUFFORG_0010	Olfr418-ps1	1	173266018	173271169	+	1546	39.0833	-0.111648	0.15337	-0.727968	0.466633	0.878612
CUFFORG_0147	Olfr412	11	74362069	74366218	+	1786	56.5	0.110895	0.151116	0.73384	0.463046	0.878612
CUFFORG_0159	Olfr224	11	58565856	58569255	-	2148	609.667	0.0909127	0.124913	0.727809	0.466731	0.878612
CUFFORG_0226	Olfr726	14	50083570	50090953	-	1774	1412.5	-0.0540648	0.0741636	-0.728994	0.466005	0.878612
CUFFORG_0258	Olfr195	16	59147058	59150777	+	2069	1451.42	-0.0669243	0.0927435	-0.721606	0.470537	0.878612
CUFFORG_0336	Olfr102	17	37313411	37314437	-	1027	47.4167	-0.0995258	0.137419	-0.724251	0.468912	0.878612
CUFFORG_0342	Olfr114	17	37589382	37592694	-	1062	21.3333	-0.122327	0.169089	-0.72345	0.469404	0.878612
CUFFORG_0464	Olfr1036	2	86073992	86077194	+	3203	91	-0.103589	0.143911	-0.719813	0.47164	0.878612
CUFFORG_0518	Olfr1257	2	89878437	89883026	+	2761	1470.25	0.0700637	0.0972133	0.720721	0.471081	0.878612
CUFFORG_0547	Olfr353	2	36889274	36892927	-	2212	37.5833	0.111797	0.15605	0.716416	0.473734	0.878612
CUFFORG_0567	Olfr1016	2	85797618	85802533	-	2994	256.917	-0.0777335	0.108389	-0.717173	0.473267	0.878612
CUFFORG_0874	Olfr633	7	103944420	103948963	+	3932	139.417	-0.115305	0.156942	-0.734697	0.462524	0.878612
CUFFORG_0883	Olfr652	7	104560901	104568191	+	4380	152.917	-0.107563	0.148557	-0.724051	0.469035	0.878612
CUFFORG_0890	Olfr661	7	104686910	104690583	+	3008	95.6667	-0.108625	0.15111	-0.718844	0.472237	0.878612
CUFFORG_0016	Olfr424	1	174131518	174138257	+	1642	98.3333	0.101162	0.144372	0.700704	0.483488	0.879618
CUFFORG_0030	Olfr1355	10	78875549	78880106	+	1148	32.4167	-0.111994	0.160059	-0.699704	0.484112	0.879618
CUFFORG_0227	Olfr728	14	50133758	50142680	-	7087	1852.08	-0.0715321	0.102296	-0.699264	0.484387	0.879618
CUFFORG_0272	Olfr180	16	58913895	58918615	-	2815	419.667	-0.0812391	0.11464	-0.708648	0.478543	0.879618
CUFFORG_0522	Olfr1262	2	90000145	90008468	+	6504	890.75	0.0503658	0.0717351	0.702108	0.482612	0.879618
CUFFORG_0953	Olfr298	7	86486712	86492478	-	3159	37	-0.114185	0.162081	-0.704495	0.481124	0.879618
CUFFORG_0992	Olfr69	7	103766663	103771594	-	1971	33.75	0.120047	0.168898	0.710764	0.47723	0.879618
CUFFORG_1215	Olfr709-ps1	7	106923916	106932219	-	4036	91.5	0.0910785	0.129731	0.702057	0.482644	0.879618
CUFFORG_1234	Olfr170	16	19605696	19611882	-	1437	239.25	0.0904678	0.129003	0.701286	0.483124	0.879618
CUFFORG_1237	Olfr643	7	104058209	104061394	-	1473	76.3333	0.112927	0.160322	0.704375	0.481199	0.879618
CUFFORG_1246	Olfr8	10	78950627	78958378	+	3451	245.083	0.0788413	0.11153	0.70691	0.479623	0.879618
CUFFORG_0735	Olfr1294	2	111532725	111540226	-	5723	876.25	-0.0575412	0.0826776	-0.695971	0.486447	0.881686
CUFFORG_0167	Olfr75-ps1	11	73404076	73409887	-	2684	135.75	-0.0851029	0.124482	-0.683657	0.494192	0.883785
CUFFORG_0221	Olfr720	14	14171738	14186838	-	4874	267.417	-0.0777117	0.11434	-0.679655	0.496723	0.883785
CUFFORG_0305	Olfr111	17	37525960	37532449	+	2548	28	-0.110632	0.162773	-0.67967	0.496714	0.883785
CUFFORG_0329	Olfr94	17	37196708	37198011	-	1304	15.8333	0.114756	0.168891	0.67947	0.49684	0.883785
CUFFORG_0462	Olfr1033	2	86021722	86044987	+	4629	177.417	0.0929334	0.135197	0.687394	0.491834	0.883785
CUFFORG_0546	Olfr351	2	36858622	36862647	-	2332	38.4167	-0.109649	0.161014	-0.680991	0.495878	0.883785
CUFFORG_0837	Olfr557	7	102695914	102700623	+	2602	62.4167	0.0972037	0.142009	0.684488	0.493667	0.883785
CUFFORG_0843	Olfr572	7	102924409	102928608	+	1333	32.8333	0.115271	0.168001	0.686132	0.49263	0.883785
CUFFORG_1092	Olfr39	9	20277605	20287060	+	1772	17.1667	0.11545	0.167523	0.689164	0.49072	0.883785
CUFFORG_1216	Olfr1316	2	112127653	112134972	-	3848	132.5	0.0770918	0.111517	0.691299	0.489378	0.883785
CUFFORG_1100	Olfr881	9	37991872	37996236	+	4018	150.583	-0.0972974	0.143719	-0.676999	0.498407	0.884926
CUFFORG_0224	Olfr724	14	49959929	49963274	-	1246	40.1667	-0.105322	0.156216	-0.674207	0.50018	0.88643
CUFFORG_0200	Olfr1535	13	21553894	21559893	-	3965	53.75	-0.0982582	0.146322	-0.671518	0.501891	0.887818
CUFFORG_0317	Olfr130	17	38063908	38074252	+	6359	428.167	-0.058875	0.0879025	-0.669777	0.503	0.888138
CUFFORG_0198	Olfr1368	13	21141882	21145863	-	1629	210.917	0.0791986	0.124682	0.635206	0.525294	0.888174
CUFFORG_0210	Olfr738	14	50407568	50415438	+	2114	64.5833	0.0867498	0.136364	0.636162	0.524671	0.888174
CUFFORG_0309	Olfr120	17	37721947	37727220	+	1510	79.5833	0.0811552	0.125025	0.64911	0.516267	0.888174
CUFFORG_0392	Olfr1426	19	12086752	12092013	-	3195	1109.33	-0.0658622	0.102007	-0.645661	0.518499	0.888174
CUFFORG_0439	Olfr366	2	37211578	37222286	+	3109	79.5	-0.0878884	0.137186	-0.640651	0.521749	0.888174
CUFFORG_0457	Olfr1025-ps1	2	85916029	85922406	+	4622	206.25	-0.0912672	0.138854	-0.657291	0.510994	0.888174
CUFFORG_0548	Olfr355	2	36927180	36928886	-	1609	13.0833	-0.107647	0.16871	-0.638061	0.523434	0.888174
CUFFORG_0554	Olfr987	2	85330675	85339375	-	1863	111.75	0.0870102	0.133392	0.652287	0.514216	0.888174
CUFFORG_0610	Olfr1086	2	86676399	86680086	-	966	32.5833	0.104889	0.16269	0.644717	0.519111	0.888174
CUFFORG_0655	Olfr1170	2	88222277	88228343	-	3186	98.5	0.088122	0.136038	0.647773	0.517132	0.888174
CUFFORG_0700	Olfr1240	2	89436294	89442998	-	4603	1010.92	0.0558949	0.0850808	0.656963	0.511205	0.888174
CUFFORG_0722	Olfr32	2	90136073	90142293	-	3348	547.5	-0.0663891	0.103552	-0.641115	0.521448	0.888174
CUFFORG_0732	Olfr1286	2	111418115	111423115	-	3470	77.5	0.0996281	0.150552	0.661752	0.50813	0.888174
CUFFORG_0791	Olfr449	6	42834336	42839668	+	2127	914.917	-0.0471631	0.0741017	-0.636465	0.524474	0.888174
CUFFORG_0806	Olfr214	6	116554235	116560611	+	2807	355.333	-0.0525458	0.0817068	-0.643102	0.520158	0.888174
CUFFORG_0861	Olfr606	7	103449057	103452911	+	2029	25.5	0.10789	0.165715	0.651061	0.515007	0.888174
CUFFORG_0879	Olfr641	7	104039798	104040736	+	939	11.25	-0.110141	0.168683	-0.652947	0.513791	0.888174
CUFFORG_0914	Olfr476	7	107964803	107969341	+	2366	105	-0.074174	0.114684	-0.646769	0.517781	0.888174
CUFFORG_0972	Olfr591	7	103167087	103178340	-	5118	114.25	-0.0878689	0.13688	-0.64194	0.520912	0.888174
CUFFORG_0991	Olfr630	7	103753493	103757350	-	2294	23.8333	-0.109281	0.166302	-0.657127	0.5111	0.888174
CUFFORG_1022	Olfr691	7	105335617	105342397	-	2346	71.25	-0.103173	0.155922	-0.661694	0.508168	0.888174
CUFFORG_1165	Olfr846	9	19360028	19363998	-	1372	12.5833	-0.108259	0.166567	-0.649944	0.515728	0.888174
CUFFORG_1181	Olfr919	9	38696874	38703408	-	1663	26.25	-0.110075	0.164815	-0.667871	0.504216	0.888174
CUFFORG_1221	Olfr1204	2	88849302	88858010	+	7016	350.333	0.0926924	0.140931	0.657716	0.51072	0.888174
CUFFORG_0529	Olfr1279	2	111300635	111308963	+	3305	30.6667	0.105853	0.167741	0.63105	0.528008	0.890042
CUFFORG_0538	Olfr1293-ps	2	111525218	111528977	+	1803	36	-0.0961636	0.15248	-0.630665	0.528259	0.890042
CUFFORG_0240	Olfr1512	14	52371207	52379168	-	2381	69	-0.0993933	0.158285	-0.627939	0.530044	0.89148
CUFFORG_0006	Olfr16	1	172950381	172958357	+	2718	112.833	0.0874506	0.139877	0.625198	0.531841	0.892251
CUFFORG_0356	Olfr1441	19	12417435	12423352	+	1912	17.5833	-0.104136	0.166779	-0.624397	0.532367	0.892251
CUFFORG_0688	Olfr1225	2	89168388	89174669	-	5544	90.3333	-0.0791929	0.127166	-0.62275	0.533449	0.892501
CUFFORG_0330	Olfr95	17	37207950	37213085	-	5136	261.167	-0.0558662	0.0902544	-0.618985	0.535926	0.892666
CUFFORG_0797	Olfr237-ps1	6	43146592	43157169	+	4200	167.5	-0.0925279	0.149637	-0.618348	0.536346	0.892666
CUFFORG_1106	Olfr889	9	38115264	38119887	+	4258	66.1667	-0.0878761	0.141499	-0.621037	0.534575	0.892666
CUFFORG_0936	Olfr46	7	140601269	140612913	+	3050	465.583	0.0461406	0.0747915	0.616924	0.537285	0.892677
CUFFORG_0153	Olfr333-ps1	11	58476608	58481400	-	1994	16.5	0.101444	0.16656	0.609053	0.542489	0.896543
CUFFORG_0686	Olfr1223	2	89144086	89151336	-	1531	31.4167	0.102133	0.167531	0.609635	0.542104	0.896543
CUFFORG_0812	Olfr455	6	42535659	42547641	-	4401	1458.67	-0.0533642	0.087623	-0.60902	0.542511	0.896543
CUFFORG_0938	Olfr61	7	140628864	140638925	+	1591	172.5	0.0617364	0.10182	0.606329	0.544296	0.896543
CUFFORG_1250	Olfr681	7	105116836	105125523	+	4729	178.083	0.0905857	0.149156	0.607322	0.543637	0.896543
CUFFORG_0761	Olfr1339	4	118732183	118736906	+	2551	91	-0.0707787	0.117566	-0.602036	0.54715	0.899695
CUFFORG_0079	Olfr807	10	129754135	129757808	-	2020	35.9167	-0.0974164	0.168588	-0.577839	0.563373	0.902791
CUFFORG_0086	Olfr818	10	129944240	129949196	-	2233	131.417	0.0704237	0.119341	0.590105	0.55512	0.902791
CUFFORG_0103	Olfr1388	11	49436713	49452651	+	4485	72.0833	0.0837742	0.143321	0.584523	0.558869	0.902791
CUFFORG_0273	Olfr181	16	58924707	58928755	-	2359	503.5	-0.0529279	0.0919535	-0.575594	0.56489	0.902791
CUFFORG_0341	Olfr113	17	37573758	37577663	-	1791	20.9167	-0.0973559	0.165413	-0.588564	0.556154	0.902791
CUFFORG_0436	Olfr360	2	37065706	37069260	+	1503	443.25	-0.0618964	0.107466	-0.575964	0.56464	0.902791
CUFFORG_0460	Olfr1029	2	85973895	85979620	+	4454	76.1667	0.0830446	0.139874	0.593711	0.552706	0.902791
CUFFORG_0648	Olfr73	2	88034196	88035137	-	942	65.4167	-0.0922954	0.154438	-0.597619	0.550094	0.902791
CUFFORG_0721	Olfr1269	2	90117759	90121355	-	1906	46.5833	-0.0868485	0.14574	-0.595915	0.551232	0.902791
CUFFORG_0799	Olfr437	6	43163264	43169861	+	2971	125.917	-0.0794354	0.137695	-0.576896	0.56401	0.902791
CUFFORG_0863	Olfr613	7	103548074	103555504	+	5217	26.25	0.0998916	0.169094	0.590746	0.55469	0.902791
CUFFORG_0864	Olfr615	7	103556079	103563798	+	4387	145.667	-0.0834579	0.143725	-0.580676	0.561459	0.902791
CUFFORG_0918	Olfr483	7	108100860	108105010	+	1749	26.3333	-0.098462	0.168955	-0.582769	0.560049	0.902791
CUFFORG_1047	Olfr487	7	108210170	108214615	-	2462	34.5	-0.0969107	0.167437	-0.578789	0.562731	0.902791
CUFFORG_1152	Olfr970	9	39808860	39820979	+	1739	76.0833	-0.0784658	0.135201	-0.580366	0.561668	0.902791
CUFFORG_1213	Olfr1326-ps1	X	74569375	74574888	-	3415	496.833	-0.0531029	0.0923003	-0.575328	0.56507	0.902791
CUFFORG_1218	Olfr988	2	85352855	85363146	-	1578	86.5833	0.07408	0.126503	0.585599	0.558145	0.902791
CUFFORG_0346	Olfr129	17	38050845	38059983	-	5369	325.583	-0.0580941	0.102034	-0.56936	0.569112	0.904883
CUFFORG_0477	Olfr1120	2	87354815	87361736	+	4374	113.917	-0.0704401	0.123213	-0.571696	0.567528	0.904883
CUFFORG_1113	Olfr25	9	38329492	38336103	+	6612	93.5	-0.0733618	0.128884	-0.569206	0.569216	0.904883
CUFFORG_0977	Olfr605	7	103440410	103443150	-	2741	55.75	-0.0952995	0.168484	-0.565628	0.571647	0.907241
CUFFORG_0196	Olfr466	13	65150240	65156152	+	4457	256.917	0.0571127	0.101993	0.559968	0.575501	0.907817
CUFFORG_0245	Olfr49	14	54278118	54284939	-	5852	262.917	-0.0716554	0.12803	-0.559677	0.5757	0.907817
CUFFORG_0846	Olfr582	7	103038024	103042894	+	2109	46.5	-0.0905644	0.160716	-0.563505	0.573091	0.907817
CUFFORG_0973	Olfr600	7	103344942	103349659	-	2057	55.5	0.0881334	0.157996	0.557821	0.576967	0.907817
CUFFORG_1115	Olfr250	9	38367526	38370244	+	2719	64.5833	0.0937908	0.168201	0.557612	0.577109	0.907817
CUFFORG_1170	Olfr860	9	19845623	19849747	-	1219	23.5833	0.0936535	0.168216	0.556745	0.577702	0.907817
CUFFORG_0121	Olfr179	11	58658647	58669528	+	5096	109.417	-0.0656216	0.119444	-0.549392	0.582737	0.912693
CUFFORG_0684	Olfr1221	2	89109086	89117283	-	3841	37	0.0819528	0.149538	0.548039	0.583665	0.912693
CUFFORG_1006	Olfr658	7	104642880	104647305	-	2912	48.8333	-0.0916486	0.166883	-0.549177	0.582884	0.912693
CUFFORG_0225	Olfr725	14	50034314	50040375	-	1590	181.833	-0.0764901	0.140285	-0.545248	0.585583	0.91271
CUFFORG_0320	Olfr135	17	38204387	38210899	+	2908	44	-0.085645	0.157076	-0.545247	0.585584	0.91271
CUFFORG_0354	Olfr1433	19	12279854	12285626	+	2714	19.0833	0.088853	0.165991	0.535287	0.592451	0.913747
CUFFORG_0394	Olfr1428	19	12107355	12116021	-	2659	689.917	0.0386058	0.0724102	0.533155	0.593927	0.913747
CUFFORG_0691	Olfr1229	2	89280476	89288014	-	3742	699	0.0474927	0.0879084	0.540253	0.589023	0.913747
CUFFORG_0826	Olfr292	7	86688330	86697507	+	3211	62.5833	0.0698186	0.131311	0.531704	0.594931	0.913747
CUFFORG_1011	Olfr670	7	104957042	104962612	-	3793	46.5833	-0.0810257	0.14973	-0.541147	0.588406	0.913747
CUFFORG_1043	Olfr482	7	108093190	108097586	-	2421	40.6667	-0.0808359	0.150432	-0.537359	0.59102	0.913747
CUFFORG_1150	Olfr967	9	39746266	39751377	+	1077	19	0.0889408	0.167669	0.530454	0.595797	0.913747
CUFFORG_1155	Olfr229	9	39907358	39911310	+	1681	38.25	0.08739	0.162602	0.537448	0.590958	0.913747
CUFFORG_1200	Olfr975	9	39949047	39951189	-	2143	26	0.0890242	0.16691	0.533366	0.59378	0.913747
CUFFORG_1219	Olfr1318	2	112154198	112159157	+	3940	251.75	-0.051352	0.0964226	-0.532572	0.59433	0.913747
CUFFORG_0188	Olfr411	11	74345129	74352650	-	2629	85.5833	0.0868039	0.164724	0.526967	0.598217	0.91599
CUFFORG_0034	Olfr57	10	79028741	79036274	+	1836	77.4167	0.0677048	0.13131	0.51561	0.606127	0.916453
CUFFORG_0068	Olfr770	10	129132685	129138998	-	1660	61.25	-0.0730674	0.142259	-0.513624	0.607515	0.916453
CUFFORG_0100	Olfr1391	11	49322742	49329810	+	3248	292.667	0.0512729	0.101812	0.503604	0.61454	0.916453
CUFFORG_0166	Olfr1	11	73393494	73399495	-	2862	407.5	0.0636766	0.125157	0.508774	0.610911	0.916453
CUFFORG_0293	Olfr96	17	37220098	37226673	+	2209	125.083	-0.0632588	0.121423	-0.520977	0.602383	0.916453
CUFFORG_0331	Olfr97	17	37230963	37237330	-	2216	166	0.0561466	0.109498	0.512763	0.608117	0.916453
CUFFORG_0478	Olfr1121	2	87369895	87373469	+	1996	51.1667	0.0779684	0.152471	0.511367	0.609094	0.916453
CUFFORG_0502	Olfr1176	2	88336721	88342000	+	2776	138.333	-0.0828241	0.165592	-0.500171	0.616955	0.916453
CUFFORG_0594	Olfr1062	2	86421180	86426764	-	2960	76.6667	-0.0684411	0.13741	-0.498078	0.618429	0.916453
CUFFORG_0764	Olfr1330	4	118888597	118898115	+	4674	223.167	0.0481426	0.0963282	0.499777	0.617232	0.916453
CUFFORG_0777	Olfr1342	4	118687486	118692756	-	3269	234	0.056507	0.112358	0.50292	0.61502	0.916453
CUFFORG_0901	Olfr692	7	105367306	105370376	+	3071	32.25	-0.0811723	0.162952	-0.498136	0.618388	0.916453
CUFFORG_0967	Olfr575	7	102953924	102958775	-	1865	41.75	0.0839953	0.160121	0.524575	0.599879	0.916453
CUFFORG_1004	Olfr649	7	104188992	104195960	-	1359	44.3333	-0.0815733	0.163308	-0.499506	0.617423	0.916453
CUFFORG_1008	Olfr666	7	104891535	104895939	-	2223	72.1667	-0.0812674	0.155414	-0.52291	0.601037	0.916453
CUFFORG_1036	Olfr711	7	106970681	106975451	-	3735	640	0.0506819	0.100775	0.502924	0.615018	0.916453
CUFFORG_1088	Olfr868	9	20098626	20104754	+	4253	604.917	-0.0617116	0.122505	-0.503749	0.614438	0.916453
CUFFORG_1132	Olfr922	9	38814614	38816754	+	1668	32.5	-0.0830632	0.165102	-0.503102	0.614892	0.916453
CUFFORG_1210	Olfr1322	X	49884999	49891455	-	1850	114.417	-0.0860757	0.168572	-0.510616	0.60962	0.916453
CUFFORG_1220	Olfr1281	2	111328421	111329338	+	918	539.5	0.0635928	0.12325	0.515966	0.605878	0.916453
CUFFORG_1226	Olfr640	7	104021372	104022316	-	945	162.083	-0.0758444	0.152361	-0.497793	0.61863	0.916453
CUFFORG_1251	Olfr1346	7	6467101	6478112	+	4549	519	0.0523263	0.105669	0.495192	0.620464	0.91775
CUFFORG_0137	Olfr23	11	73936677	73942658	+	2527	42	-0.0818721	0.16593	-0.493413	0.621721	0.918058
CUFFORG_1202	Olfr979	9	40000206	40001250	-	1045	17.25	0.0826492	0.167924	0.492181	0.622591	0.918058
CUFFORG_0965	Olfr571	7	102905223	102917518	-	5007	218.667	0.0510675	0.104433	0.488996	0.624845	0.919964
CUFFORG_0043	Olfr781	10	129328854	129333844	+	1304	32.75	0.0775138	0.159846	0.484927	0.627728	0.921374
CUFFORG_0773	Olfr272	4	52910216	52919180	-	1935	99.4167	0.068183	0.140567	0.485056	0.627637	0.921374
CUFFORG_1067	Olfr372	8	72043485	72058962	+	1781	17.5	0.0801802	0.167129	0.47975	0.631405	0.925352
CUFFORG_0152	Olfr30	11	58454105	58462270	-	2481	226.417	-0.0510974	0.106822	-0.478339	0.632409	0.925405
CUFFORG_0001	Olfr1413	1	92571567	92574374	+	1343	16.25	0.0787255	0.166202	0.473675	0.635732	0.926211
CUFFORG_1012	Olfr671	7	104974614	104979110	-	1424	24.1667	-0.0785435	0.165882	-0.473491	0.635863	0.926211
CUFFORG_1058	Olfr518	7	108880603	108881604	-	1002	39.5	0.0707033	0.149044	0.47438	0.635229	0.926211
CUFFORG_0517	Olfr1255	2	89812042	89818057	+	2488	146.667	-0.0518231	0.110234	-0.47012	0.638269	0.928304
CUFFORG_0626	Olfr1107	2	87068687	87075882	-	4437	148.25	0.0570052	0.121616	0.46873	0.639262	0.928337
CUFFORG_0361	Olfr1449	19	12931007	12935749	+	1131	12.5	0.0764924	0.163925	0.466632	0.640764	0.928363
CUFFORG_1160	Olfr986	9	40180921	40189700	+	3052	66.5833	-0.0678445	0.145591	-0.465993	0.64122	0.928363
CUFFORG_1017	Olfr683	7	105142286	105147012	-	2394	87.1667	0.0728755	0.157039	0.464059	0.642606	0.928963
CUFFORG_0995	Olfr66	7	103879919	103882411	-	2493	31.6667	-0.07691	0.167099	-0.460266	0.645325	0.931487
CUFFORG_0183	Olfr43	11	74205664	74211369	-	2194	507.083	-0.0447727	0.098176	-0.456046	0.648357	0.933049
CUFFORG_0860	Olfr599	7	103335840	103339564	+	2240	95.0833	-0.0709833	0.155301	-0.457069	0.647621	0.933049
CUFFORG_0102	Olfr1389	11	49423067	49432968	+	3770	177.75	0.0518178	0.11489	0.451022	0.651973	0.934048
CUFFORG_0248	Olfr279	15	98492315	98502637	+	5692	290.417	0.0463505	0.104012	0.445628	0.655866	0.934048
CUFFORG_0369	Olfr1466	19	13338866	13343568	+	1973	140	-0.0543745	0.121874	-0.446155	0.655486	0.934048
CUFFORG_0480	Olfr1123	2	87416639	87423514	+	5566	447	-0.0463881	0.104217	-0.445109	0.656241	0.934048
CUFFORG_0673	Olfr1208	2	88895572	88902282	-	2868	141.5	-0.0573912	0.127776	-0.449156	0.653319	0.934048
CUFFORG_1048	Olfr488	7	108252032	108258347	-	4341	118	0.0725766	0.160806	0.45133	0.651752	0.934048
CUFFORG_1240	Olfr59	11	74283736	74291608	+	3364	310.917	-0.0402088	0.0905087	-0.444254	0.656859	0.934048
CUFFORG_1252	Olfr47	6	43231529	43236959	+	1631	88.75	0.0555812	0.124353	0.446962	0.654902	0.934048
CUFFORG_1000	Olfr644	7	104066498	104071837	-	2612	122.5	-0.0650141	0.147775	-0.439953	0.659971	0.937081
CUFFORG_0389	Olfr1423	19	12031787	12041317	-	5571	397.833	-0.0467199	0.106711	-0.437818	0.661518	0.937084
CUFFORG_0408	Olfr1472	19	13453571	13454515	-	945	15.5833	-0.0735338	0.168695	-0.435897	0.662911	0.937084
CUFFORG_1019	Olfr685	7	105178416	105186075	-	3583	187.333	-0.0604455	0.138647	-0.435965	0.662862	0.937084
CUFFORG_0265	Olfr169	16	19564889	19571809	-	2485	1116.75	0.038454	0.0910958	0.422127	0.672932	0.937603
CUFFORG_0307	Olfr119	17	37696664	37702647	+	2146	137.5	-0.0468648	0.110345	-0.424711	0.671048	0.937603
CUFFORG_0368	Olfr1463	19	13231339	13235812	+	1716	1123.33	-0.0433954	0.100091	-0.433558	0.66461	0.937603
CUFFORG_0410	Olfr1497	19	13794324	13798202	-	1672	31.0833	0.0673996	0.157822	0.42706	0.669335	0.937603
CUFFORG_0487	Olfr152	2	87779483	87784572	+	2456	109.667	-0.0588433	0.138055	-0.42623	0.66994	0.937603
CUFFORG_0551	Olfr361	2	37083736	37089225	-	2684	138.333	-0.0617997	0.144883	-0.42655	0.669707	0.937603
CUFFORG_0596	Olfr1065	2	86444022	86450578	-	2340	70.9167	-0.0679312	0.160878	-0.422253	0.67284	0.937603
CUFFORG_0862	Olfr608	7	103468294	103471358	+	1530	25.1667	-0.0719924	0.169264	-0.425325	0.6706	0.937603
CUFFORG_0948	Olfr307	7	86333366	86337586	-	3329	34.75	-0.0680734	0.161338	-0.421931	0.673075	0.937603
CUFFORG_1063	Olfr530	7	140371872	140376526	-	2806	109.833	0.0489422	0.114287	0.42824	0.668476	0.937603
CUFFORG_0051	Olfr792	10	129539162	129542534	+	2113	26.75	0.0709633	0.169227	0.419338	0.674969	0.938875
CUFFORG_0549	Olfr358	2	37002163	37009335	-	4978	196.083	0.0576485	0.137985	0.417789	0.676101	0.939084
CUFFORG_0238	Olfr221	14	52034093	52039901	-	2852	76.4167	0.0508916	0.122284	0.416175	0.677282	0.93936
CUFFORG_0366	Olfr1461	19	13163008	13168168	+	3522	184.833	-0.0454117	0.110044	-0.412668	0.67985	0.940901
CUFFORG_0488	Olfr1143	2	87801408	87804681	+	3030	148.917	-0.0488754	0.119159	-0.41017	0.681681	0.940901
CUFFORG_0682	Olfr1219	2	89072241	89083632	-	6006	222.167	-0.043229	0.105619	-0.409292	0.682325	0.940901
CUFFORG_1116	Olfr251	9	38377096	38381522	+	3968	33.75	0.0655189	0.159543	0.410666	0.681317	0.940901
CUFFORG_0604	Olfr1080	2	86553181	86558138	-	979	148.167	-0.0425067	0.104969	-0.404944	0.685519	0.942729
CUFFORG_0668	Olfr1196	2	88697303	88704470	-	4270	350.083	0.0403427	0.0996597	0.404804	0.685621	0.942729
CUFFORG_0150	Olfr1372-ps1	11	52154722	52168159	-	9813	1135.33	0.0504249	0.126861	0.397482	0.691012	0.94598
CUFFORG_0308	Olfr121	17	37748866	37753009	+	1242	266	-0.0452775	0.114272	-0.396224	0.69194	0.94598
CUFFORG_0617	Olfr1097	2	86886773	86892216	-	4723	824	-0.0423567	0.106219	-0.398768	0.690064	0.94598
CUFFORG_0836	Olfr556	7	102665017	102673270	+	3707	77.25	-0.0502984	0.126734	-0.396882	0.691455	0.94598
CUFFORG_0076	Olfr802	10	129677683	129688169	-	5545	186.083	-0.0376852	0.0963748	-0.391028	0.695777	0.947167
CUFFORG_0335	Olfr101	17	37297556	37304313	-	3081	171.75	-0.0489048	0.124714	-0.392137	0.694957	0.947167
CUFFORG_0723	Olfr1270	2	90145255	90153078	-	5179	259.583	-0.0493366	0.12593	-0.391778	0.695222	0.947167
CUFFORG_0053	Olfr799	10	129637484	129648326	+	1694	113.25	-0.051006	0.131056	-0.389194	0.697133	0.947665
CUFFORG_0798	Olfr441	6	43115744	43116676	+	933	12.25	0.0650082	0.167853	0.387293	0.698539	0.94823
CUFFORG_0002	Olfr1412	1	92585779	92591375	+	3663	551.083	0.0349013	0.0928516	0.375882	0.707004	0.950907
CUFFORG_0266	Olfr171	16	19624150	19629941	-	1211	203.833	-0.0462809	0.123771	-0.373924	0.708461	0.950907
CUFFORG_0319	Olfr134	17	38171390	38176410	+	1500	81.1667	-0.0515501	0.137594	-0.374653	0.707918	0.950907
CUFFORG_0380	Olfr1494	19	13739728	13750475	+	2181	214.333	-0.0391719	0.102531	-0.382051	0.702424	0.950907
CUFFORG_0699	Olfr1239	2	89417044	89420407	-	1660	138.917	-0.0468364	0.125028	-0.374607	0.707953	0.950907
CUFFORG_1104	Olfr887	9	38084134	38088047	+	3529	107.583	-0.050138	0.132323	-0.378905	0.704758	0.950907
CUFFORG_1129	Olfr914	9	38605144	38607726	+	1654	127.25	0.0474689	0.125321	0.37878	0.704852	0.950907
CUFFORG_1247	Olfr612	7	103537696	103542717	-	2191	34.0833	0.0608231	0.161933	0.375607	0.707209	0.950907
CUFFORG_0029	Olfr419	1	174248514	174252061	-	2685	201.25	-0.0447124	0.121845	-0.366962	0.713648	0.951248
CUFFORG_0859	Olfr598	7	103323281	103329888	+	2313	258	0.0554009	0.150533	0.368031	0.71285	0.951248
CUFFORG_0886	Olfr656	7	104613974	104621338	+	3807	62.6667	0.0579291	0.156236	0.370779	0.710802	0.951248
CUFFORG_1139	Olfr27	9	39128167	39145072	+	1041	19.5833	-0.0614931	0.167596	-0.366913	0.713684	0.951248
CUFFORG_1184	Olfr146	9	39018073	39023362	-	1716	80.8333	0.0541545	0.146551	0.369527	0.711735	0.951248
CUFFORG_0866	Olfr618	7	103590199	103600431	+	3191	85.5833	-0.0569676	0.155924	-0.365355	0.714846	0.951399
CUFFORG_0895	Olfr677	7	105051372	105058872	+	3093	69.3333	0.0574407	0.158061	0.363408	0.7163	0.951399
CUFFORG_1027	Olfr698	7	106749889	106755397	-	4027	162.833	0.0372767	0.102757	0.362765	0.71678	0.951399
CUFFORG_0059	Olfr820	10	130012634	130021066	+	4875	702.75	-0.0363527	0.102995	-0.352956	0.724122	0.952524
CUFFORG_0179	Olfr394	11	73883337	73890773	-	5631	199.583	-0.039074	0.120382	-0.324583	0.745497	0.952524
CUFFORG_0217	Olfr745	14	50639388	50643885	+	2836	103.333	0.0417036	0.119536	0.34888	0.72718	0.952524
CUFFORG_0219	Olfr748	14	50707373	50713797	+	3632	69.8333	0.046371	0.138574	0.33463	0.737904	0.952524
CUFFORG_0288	Olfr205	16	59328005	59331138	-	1650	109.75	-0.0390258	0.109322	-0.356982	0.721105	0.952524
CUFFORG_0296	Olfr104-ps	17	37359531	37363993	+	3674	71.4167	0.0481177	0.139288	0.345455	0.729753	0.952524
CUFFORG_0301	Olfr107	17	37399406	37407477	+	4322	186.083	-0.041522	0.123159	-0.337141	0.736011	0.952524
CUFFORG_0377	Olfr1489	19	13631621	13639665	+	6882	57.3333	-0.0518626	0.149458	-0.347005	0.728587	0.952524
CUFFORG_0382	Olfr1496	19	13777878	13782920	+	2454	64.75	0.0453504	0.132848	0.341372	0.732824	0.952524
CUFFORG_0401	Olfr1448	19	12916798	12924419	-	4199	276.333	-0.0381971	0.115345	-0.331155	0.740527	0.952524
CUFFORG_0456	Olfr1023	2	85885640	85890795	+	4322	43.75	-0.0463234	0.141792	-0.326701	0.743894	0.952524
CUFFORG_0509	Olfr1189	2	88586478	88592762	+	1959	62.6667	-0.0490727	0.137886	-0.355893	0.721921	0.952524
CUFFORG_0516	Olfr1212	2	88953891	88961313	+	5712	784.083	0.0333163	0.100348	0.332008	0.739883	0.952524
CUFFORG_0575	Olfr1042	2	86156743	86161838	-	5096	79.1667	0.0552666	0.165104	0.334737	0.737823	0.952524
CUFFORG_0613	Olfr1090	2	86752724	86758984	-	2131	112.917	-0.0420765	0.125302	-0.3358	0.737022	0.952524
CUFFORG_0853	Olfr592	7	103184803	103192967	+	6058	250.583	0.0385581	0.116527	0.330895	0.740724	0.952524
CUFFORG_0855	Olfr594	7	103216996	103222313	+	2848	100.333	-0.0492125	0.151117	-0.325658	0.744683	0.952524
CUFFORG_0964	Olfr569	7	102883709	102890872	-	4731	95.5833	0.0441409	0.133971	0.32948	0.741793	0.952524
CUFFORG_1014	Olfr675	7	105021370	105028435	-	3802	60.5833	-0.0564606	0.168159	-0.335756	0.737055	0.952524
CUFFORG_1021	Olfr690	7	105329057	105334079	-	1245	108.25	-0.0474966	0.144039	-0.329747	0.741591	0.952524
CUFFORG_1060	Olfr522	7	140159999	140164764	-	4766	336.667	0.036606	0.104828	0.349199	0.72694	0.952524
CUFFORG_1064	Olfr531	7	140399045	140402918	-	3874	666.083	0.0365502	0.109481	0.333849	0.738493	0.952524
CUFFORG_1068	Olfr373	8	72099266	72101639	+	2374	23.8333	0.0540622	0.16468	0.328286	0.742695	0.952524
CUFFORG_1077	Olfr836	9	19120945	19125122	+	3470	48.5833	0.0501206	0.1498	0.334584	0.737939	0.952524
CUFFORG_1094	Olfr874	9	37745136	37748594	+	2602	99.4167	-0.055709	0.16175	-0.344415	0.730534	0.952524
CUFFORG_1236	Olfr463	11	87892618	87897387	-	2416	143.5	-0.0425236	0.11996	-0.354481	0.722978	0.952524
CUFFORG_1243	Olfr806	10	129735943	129741937	-	3368	231.25	0.029854	0.0858818	0.347617	0.728128	0.952524
CUFFORG_1244	Olfr767	10	129074825	129082910	-	5499	91.3333	-0.0419177	0.128261	-0.326815	0.743808	0.952524
CUFFORG_0047	Olfr787	10	129461862	129467485	+	5528	361.5	0.0281076	0.0879703	0.319512	0.749338	0.952881
CUFFORG_0507	Olfr1186	2	88518551	88526590	+	1691	20.0833	0.0525644	0.163876	0.320757	0.748394	0.952881
CUFFORG_0775	Olfr267	4	58782704	58787716	-	4050	218.167	-0.0415111	0.130147	-0.318957	0.749759	0.952881
CUFFORG_0894	Olfr676	7	105032698	105037750	+	2747	69.9167	0.0489783	0.152656	0.32084	0.748332	0.952881
CUFFORG_0980	Olfr610	7	103505375	103512122	-	1643	131.083	0.0486629	0.153724	0.31656	0.751578	0.953926
CUFFORG_0351	Olfr1420	19	11886559	11898079	+	3134	582.5	0.0260957	0.0858064	0.304123	0.761034	0.955787
CUFFORG_0471	Olfr1112	2	87187849	87192855	+	1481	360.833	-0.0354139	0.114047	-0.310521	0.756165	0.955787
CUFFORG_0647	Olfr1160	2	88000941	88008268	-	6034	76.4167	0.0405655	0.132395	0.306397	0.759302	0.955787
CUFFORG_0683	Olfr1220	2	89094188	89107855	-	4288	97.4167	-0.036066	0.116994	-0.308273	0.757875	0.955787
CUFFORG_0815	Olfr1336	7	6456031	6466817	+	7019	442.5	-0.0300129	0.0983251	-0.305241	0.760182	0.955787
CUFFORG_0842	Olfr570	7	102894577	102901710	+	1423	86.5833	0.0467328	0.150789	0.309921	0.756621	0.955787
CUFFORG_0880	Olfr646	7	104104889	104108168	+	2164	52.6667	-0.0507373	0.166164	-0.305345	0.760103	0.955787
CUFFORG_1196	Olfr959	9	39569403	39575514	-	4288	104.25	-0.0406433	0.13104	-0.310159	0.75644	0.955787
CUFFORG_0606	Olfr1082	2	86593885	86598809	-	990	12.3333	0.0501719	0.168134	0.298403	0.765395	0.958425
CUFFORG_0654	Olfr1167	2	88147780	88155201	-	2654	51.3333	-0.044297	0.150258	-0.294806	0.768142	0.958425
CUFFORG_0817	Olfr291	7	84853573	84859612	+	3451	720	0.0353532	0.119444	0.295982	0.767244	0.958425
CUFFORG_1127	Olfr912	9	38580190	38584767	+	3605	249.833	0.0312526	0.104713	0.29846	0.765352	0.958425
CUFFORG_1174	Olfr870	9	20170032	20174057	-	2592	110.667	-0.0380355	0.128422	-0.296177	0.767095	0.958425
CUFFORG_0013	Olfr430	1	174066605	174072273	+	4102	65.25	-0.0309321	0.144141	-0.214597	0.830082	0.958503
CUFFORG_0018	Olfr420	1	174155633	174160433	+	2044	18.9167	0.0334636	0.161917	0.206672	0.836266	0.958503
CUFFORG_0026	Olfr1408	1	173128049	173137374	-	3453	144.833	0.0286363	0.126006	0.227261	0.820221	0.958503
CUFFORG_0027	Olfr1406	1	173181853	173190640	-	3265	156.083	0.0315462	0.155018	0.2035	0.838744	0.958503
CUFFORG_0033	Olfr1352	10	78981050	78987903	+	4356	604.75	0.0225031	0.0911028	0.247008	0.804902	0.958503
CUFFORG_0036	Olfr9	10	128989431	128992102	+	2672	31.25	-0.0347967	0.158091	-0.220105	0.825789	0.958503
CUFFORG_0037	Olfr763	10	129010791	129013313	+	2523	30.0833	0.0378776	0.158399	0.239128	0.811007	0.958503
CUFFORG_0038	Olfr774	10	129236204	129239403	+	1429	29.8333	-0.0337004	0.159335	-0.211507	0.832492	0.958503
CUFFORG_0058	Olfr813	10	129855367	129858722	+	2425	96.5	0.0355525	0.154374	0.230302	0.817857	0.958503
CUFFORG_0062	Olfr1357	10	78611003	78618074	-	2306	164.917	-0.0377562	0.144525	-0.261243	0.793905	0.958503
CUFFORG_0065	Olfr765	10	129044817	129049998	-	2665	30.3333	0.0419661	0.15629	0.268515	0.788303	0.958503
CUFFORG_0087	Olfr819	10	129963011	129967266	-	3930	53.3333	0.030613	0.151496	0.202072	0.839861	0.958503
CUFFORG_0128	Olfr312	11	58829237	58834780	+	3210	40.25	0.0348493	0.157993	0.220574	0.825424	0.958503
CUFFORG_0213	Olfr741	14	50472738	50488338	+	3406	1722.42	-0.0221923	0.0896405	-0.24757	0.804467	0.958503
CUFFORG_0214	Olfr742	14	50503600	50517145	+	2318	583.917	0.0241626	0.0906811	0.266456	0.789888	0.958503
CUFFORG_0216	Olfr744	14	50614879	50619839	+	2635	66.6667	0.0300505	0.137318	0.218838	0.826776	0.958503
CUFFORG_0239	Olfr1513	14	52345930	52356408	-	4438	137.75	0.0375346	0.152237	0.246555	0.805253	0.958503
CUFFORG_0241	Olfr1511	14	52389794	52397379	-	1472	197.5	0.0336553	0.118407	0.284234	0.776231	0.958503
CUFFORG_0275	Olfr187	16	59035780	59039749	-	1087	446.417	-0.0220094	0.08122	-0.270985	0.786403	0.958503
CUFFORG_0324	Olfr90	17	37083871	37088499	-	3188	156.25	0.0304811	0.1104	0.276096	0.782474	0.958503
CUFFORG_0327	Olfr93	17	37149706	37161715	-	3210	270.667	0.0239918	0.0949807	0.252596	0.80058	0.958503
CUFFORG_0347	Olfr131	17	38081624	38088721	-	1840	413.667	0.0289403	0.116497	0.24842	0.803809	0.958503
CUFFORG_0365	Olfr1454	19	13060610	13067025	+	3938	71.5833	-0.0352104	0.141943	-0.24806	0.804088	0.958503
CUFFORG_0393	Olfr1427	19	12098006	12103334	-	4683	817.917	-0.0218879	0.0909931	-0.240545	0.809908	0.958503
CUFFORG_0412	Olfr1500	19	13826987	13830470	-	2223	77.5	-0.0378848	0.137714	-0.275098	0.783241	0.958503
CUFFORG_0422	Olfr342	2	36524998	36530790	+	3829	426	0.0212536	0.0836294	0.25414	0.799387	0.958503
CUFFORG_0437	Olfr364-ps1	2	37139322	37147780	+	2106	115.417	0.0281071	0.117443	0.239326	0.810853	0.958503
CUFFORG_0469	Olfr1094	2	86824675	86829930	+	1329	56.1667	-0.0305277	0.140375	-0.217473	0.82784	0.958503
CUFFORG_0472	Olfr1113	2	87208995	87213894	+	1168	15.9167	-0.0428579	0.167155	-0.256396	0.797645	0.958503
CUFFORG_0496	Olfr1152	2	87866493	87869476	+	1520	29.3333	-0.0437352	0.160722	-0.272117	0.785532	0.958503
CUFFORG_0513	Olfr1202	2	88814510	88820739	+	4051	193	0.0268905	0.131736	0.204123	0.838257	0.958503
CUFFORG_0535	Olfr1288	2	111474101	111479994	+	1326	74.25	-0.0311233	0.136714	-0.227653	0.819916	0.958503
CUFFORG_0545	Olfr3	2	36811295	36816951	-	2134	63.75	-0.0383397	0.141283	-0.271367	0.786108	0.958503
CUFFORG_0561	Olfr1000	2	85607165	85611868	-	2253	53.75	0.0388717	0.153622	0.253035	0.800241	0.958503
CUFFORG_0578	Olfr52	2	86181150	86182109	-	960	81.9167	0.0405565	0.15358	0.264074	0.791723	0.958503
CUFFORG_0624	Olfr1105	2	87031260	87034246	-	2987	46	-0.0307103	0.141705	-0.21672	0.828427	0.958503
CUFFORG_0625	Olfr1106	2	87046811	87052273	-	2573	72.1667	0.0327342	0.1595	0.20523	0.837393	0.958503
CUFFORG_0629	Olfr1110	2	87134149	87140300	-	2683	541.833	-0.0268728	0.107404	-0.250203	0.802431	0.958503
CUFFORG_0637	Olfr1137	2	87708873	87713179	-	3073	66.25	-0.0316101	0.137944	-0.229151	0.818751	0.958503
CUFFORG_0644	Olfr1157	2	87960481	87968297	-	2623	143.167	-0.0344324	0.135181	-0.254714	0.798944	0.958503
CUFFORG_0690	Olfr1228	2	89247964	89254062	-	3260	2648	-0.0206422	0.0953908	-0.216396	0.828679	0.958503
CUFFORG_0693	Olfr1231	2	89299267	89307114	-	4520	206.75	-0.0261628	0.117885	-0.221935	0.824364	0.958503
CUFFORG_0714	Olfr1256	2	89825311	89841507	-	5329	263.583	0.023016	0.0962866	0.239036	0.811077	0.958503
CUFFORG_0738	Olfr1297	2	111615233	111626471	-	6972	435.583	-0.0296442	0.108619	-0.272919	0.784915	0.958503
CUFFORG_0755	Olfr155	4	43851564	43857595	+	3556	160	-0.033826	0.130238	-0.259724	0.795077	0.958503
CUFFORG_0789	Olfr452	6	42785093	42791619	+	2813	150.5	-0.025458	0.117192	-0.217234	0.828026	0.958503
CUFFORG_0794	Olfr446	6	42921377	42931141	+	4399	211.333	-0.0350928	0.146608	-0.239365	0.810823	0.958503
CUFFORG_0801	Olfr435	6	43201409	43203502	+	1915	27.25	0.0390496	0.168963	0.231113	0.817227	0.958503
CUFFORG_0838	Olfr558	7	102702213	102712054	+	3033	65.9167	0.0364575	0.153784	0.23707	0.812603	0.958503
CUFFORG_0857	Olfr596	7	103305667	103312782	+	3373	112.083	-0.0416931	0.157692	-0.264396	0.791474	0.958503
CUFFORG_0858	Olfr597	7	103319077	103322183	+	1904	48.75	-0.0369704	0.165902	-0.222845	0.823656	0.958503
CUFFORG_0884	Olfr653	7	104577314	104584117	+	4798	343.333	-0.0384033	0.149837	-0.2563	0.797719	0.958503
CUFFORG_0892	Olfr665	7	104878007	104883117	+	3603	391.583	-0.0386887	0.148098	-0.261237	0.79391	0.958503
CUFFORG_0896	Olfr678	7	105064492	105071639	+	2352	25.4167	-0.042469	0.161381	-0.26316	0.792427	0.958503
CUFFORG_0902	Olfr701	7	106814144	106823460	+	6067	725	-0.0168888	0.0805072	-0.20978	0.83384	0.958503
CUFFORG_0905	Olfr1532-ps1	7	106908001	106915405	+	1579	129.75	-0.0276833	0.126751	-0.218407	0.827112	0.958503
CUFFORG_0906	Olfr713	7	107031179	107040994	+	6324	183.417	0.02293	0.105042	0.218293	0.827201	0.958503
CUFFORG_0912	Olfr473	7	107930487	107935661	+	2278	18	0.0470719	0.167446	0.281116	0.778621	0.958503
CUFFORG_0944	Olfr1349	7	6513269	6522888	-	5069	879	0.0179011	0.0849609	0.210698	0.833123	0.958503
CUFFORG_0983	Olfr620	7	103608573	103612534	-	1906	38.6667	-0.0396626	0.166112	-0.23877	0.811284	0.958503
CUFFORG_0985	Olfr622	7	103638451	103642675	-	2219	105.583	-0.0470452	0.160346	-0.293399	0.769217	0.958503
CUFFORG_1003	Olfr648	7	104177181	104183358	-	3312	56.4167	-0.039059	0.162177	-0.240842	0.809677	0.958503
CUFFORG_1013	Olfr672	7	104995760	105002211	-	1680	254.75	-0.0344616	0.156858	-0.219699	0.826105	0.958503
CUFFORG_1044	Olfr484	7	108122961	108125296	-	2336	23.1667	-0.0357586	0.168521	-0.212191	0.831958	0.958503
CUFFORG_1057	Olfr517	7	108868121	108869175	-	1055	14	-0.0390392	0.169246	-0.230666	0.817574	0.958503
CUFFORG_1065	Olfr532	7	140415710	140421639	-	4232	710.833	-0.0195626	0.0738775	-0.264798	0.791165	0.958503
CUFFORG_1069	Olfr374	8	72106920	72118200	+	8054	522.917	-0.0225427	0.0861122	-0.261783	0.793488	0.958503
CUFFORG_1112	Olfr895	9	38267851	38269838	+	1661	83.5	0.0315754	0.146862	0.215001	0.829766	0.958503
CUFFORG_1138	Olfr933	9	38975651	38978348	+	2698	80.6667	-0.0309939	0.143003	-0.216737	0.828414	0.958503
CUFFORG_1159	Olfr982	9	40073984	40078223	+	4240	70.8333	0.031009	0.148409	0.208942	0.834493	0.958503
CUFFORG_1182	Olfr934	9	38981386	38988214	-	2012	28.1667	-0.037788	0.165733	-0.228006	0.819642	0.958503
CUFFORG_1194	Olfr957	9	39510234	39515809	-	1726	70.25	0.032507	0.161336	0.201487	0.840318	0.958503
CUFFORG_0267	Olfr172	16	58759544	58763176	-	1834	20.5833	0.0334601	0.167608	0.199633	0.841767	0.959013
CUFFORG_0139	Olfr397	11	73960817	73967812	+	4168	44.75	0.0325611	0.167044	0.194926	0.845451	0.959936
CUFFORG_0205	Olfr1360	13	21674001	21674980	-	980	19.3333	0.0326086	0.166078	0.196344	0.844341	0.959936
CUFFORG_0306	Olfr118	17	37666988	37673375	+	1641	22.5	-0.0320448	0.164541	-0.194753	0.845587	0.959936
CUFFORG_0014	Olfr429	1	174084371	174091343	+	2534	127.667	0.0202398	0.108765	0.186087	0.852376	0.960702
CUFFORG_0028	Olfr231	1	174113254	174121162	-	5161	135.083	0.0257771	0.14826	0.173864	0.861972	0.960702
CUFFORG_0234	Olfr735	14	50342360	50348872	-	4261	102.917	0.0204508	0.118542	0.17252	0.863029	0.960702
CUFFORG_0290	Olfr209	16	59361160	59363993	-	1444	171.25	0.0202742	0.11282	0.179704	0.857385	0.960702
CUFFORG_0298	Olfr105-ps	17	37379033	37386208	+	3829	41.75	-0.0286646	0.166068	-0.172608	0.86296	0.960702
CUFFORG_0348	Olfr132	17	38129866	38134526	-	1910	239.5	0.0166433	0.094334	0.176429	0.859957	0.960702
CUFFORG_0461	Olfr1032	2	86005540	86009125	+	1454	128.083	-0.028047	0.161209	-0.173979	0.861882	0.960702
CUFFORG_0589	Olfr1056	2	86354386	86362452	-	2212	85.4167	-0.0238017	0.127707	-0.186377	0.85215	0.960702
CUFFORG_0649	Olfr1162	2	88045968	88051096	-	4719	257.583	-0.027047	0.147976	-0.182779	0.854971	0.960702
CUFFORG_0873	Olfr632	7	103934346	103940571	+	3275	146.167	-0.0271474	0.142057	-0.191102	0.848445	0.960702
CUFFORG_0910	Olfr467	7	107812203	107816336	+	1915	52.5833	0.0271323	0.155674	0.174289	0.861638	0.960702
CUFFORG_0963	Olfr566	7	102855231	102858755	-	2146	171.667	0.0276239	0.154762	0.178493	0.858336	0.960702
CUFFORG_0998	Olfr639	7	104011416	104017303	-	1385	41	-0.0281477	0.163515	-0.172141	0.863326	0.960702
CUFFORG_1010	Olfr668	7	104922291	104928057	-	3613	67.5833	-0.0282098	0.160647	-0.175601	0.860607	0.960702
CUFFORG_1049	Olfr490	7	108286180	108287124	-	945	12.75	-0.0292599	0.169027	-0.173107	0.862567	0.960702
CUFFORG_1123	Olfr907	9	38495983	38499882	+	1428	19.3333	0.0290025	0.166151	0.174555	0.86143	0.960702
CUFFORG_1195	Olfr958	9	39548344	39552920	-	4066	94.5833	0.0255331	0.139392	0.183175	0.854661	0.960702
CUFFORG_0582	Olfr1048	2	86233951	86240290	-	2994	56.3333	0.0264463	0.160092	0.165195	0.868791	0.96243
CUFFORG_0740	Olfr1303	2	111812256	111820332	-	3155	103.083	-0.0202561	0.121039	-0.167352	0.867093	0.96243
CUFFORG_0807	Olfr461	6	40542252	40555050	-	4231	39.75	0.0258825	0.154769	0.167233	0.867187	0.96243
CUFFORG_0876	Olfr635	7	103971285	103980876	+	1768	39.3333	-0.0265161	0.160652	-0.165053	0.868903	0.96243
CUFFORG_0466	Olfr1052	2	86292475	86299233	+	1769	95.6667	-0.0232357	0.143503	-0.161918	0.871371	0.962935
CUFFORG_0524	Olfr1265	2	90035246	90042347	+	5925	196.083	-0.0176878	0.109037	-0.162219	0.871133	0.962935
CUFFORG_0212	Olfr740	14	50445545	50456933	+	4103	1024.5	0.0150531	0.0965029	0.155986	0.876044	0.965869
CUFFORG_0459	Olfr1028	2	85950437	85954091	+	3655	57.4167	0.0224567	0.142895	0.157156	0.875122	0.965869
CUFFORG_0090	Olfr823	10	130111566	130115360	-	1369	13.0833	0.0261354	0.169179	0.154484	0.877229	0.966062
CUFFORG_0400	Olfr1446	19	12888266	12893508	-	2575	33.75	0.0242381	0.159555	0.151911	0.879257	0.967183
CUFFORG_0968	Olfr577	7	102971125	102974034	-	2910	47.3333	-0.0244574	0.166961	-0.146486	0.883538	0.970776
CUFFORG_0285	Olfr201	16	59266113	59272632	-	3706	91.1667	-0.0190959	0.132799	-0.143795	0.885662	0.971994
CUFFORG_0395	Olfr76	19	12118128	12123196	-	3036	187.417	-0.0162587	0.121983	-0.133286	0.893967	0.974912
CUFFORG_0558	Olfr994	2	85429380	85436451	-	1832	92.75	-0.0182068	0.138235	-0.131709	0.895214	0.974912
CUFFORG_0559	Olfr995	2	85437772	85443639	-	1530	12.6667	-0.0232488	0.16922	-0.137389	0.890724	0.974912
CUFFORG_0694	Olfr1232	2	89325037	89329650	-	2316	722	-0.0120977	0.0906532	-0.13345	0.893837	0.974912
CUFFORG_0770	Olfr156	4	43820182	43823898	-	1707	80.6667	-0.0186042	0.145863	-0.127546	0.898509	0.974912
CUFFORG_0793	Olfr447	6	42909003	42914112	+	2899	36.25	-0.0211406	0.164848	-0.128243	0.897956	0.974912
CUFFORG_0831	Olfr549	7	102549870	102555842	+	1891	203.75	0.0201616	0.148286	0.135964	0.89185	0.974912
CUFFORG_0932	Olfr525	7	140320858	140327283	+	4795	280.75	-0.0120169	0.091524	-0.131298	0.89554	0.974912
CUFFORG_0979	Olfr609	7	103489918	103498002	-	3478	130.5	-0.0190821	0.147345	-0.129506	0.896957	0.974912
CUFFORG_1134	Olfr924	9	38848091	38851495	+	3405	141.5	0.0201726	0.147705	0.136573	0.891368	0.974912
CUFFORG_0672	Olfr1200	2	88763468	88770647	-	5198	474.083	-0.0123987	0.102774	-0.120641	0.903976	0.978625
CUFFORG_0676	Olfr1213	2	88972144	88980257	-	2499	770.583	-0.0115	0.0952568	-0.120726	0.903908	0.978625
CUFFORG_0706	Olfr1247	2	89605248	89614136	-	5798	489.583	-0.00939348	0.0801044	-0.117265	0.90665	0.980411
CUFFORG_0182	Olfr139	11	74043991	74047539	-	1598	40.6667	0.0181553	0.166845	0.108815	0.913349	0.983665
CUFFORG_0232	Olfr733	14	50295512	50301522	-	4073	625.167	-0.0100627	0.0909368	-0.110656	0.91189	0.983665
CUFFORG_0233	Olfr734	14	50316696	50326761	-	4236	90.9167	-0.0146444	0.133637	-0.109583	0.91274	0.983665
CUFFORG_0260	Olfr19	16	16672249	16676393	-	1959	52.6667	0.0182535	0.16857	0.108284	0.91377	0.983665
CUFFORG_0050	Olfr791	10	129521820	129528161	+	2289	219.5	0.0109996	0.14762	0.0745132	0.940602	0.986575
CUFFORG_0063	Olfr1356	10	78846637	78852151	-	1423	61.8333	0.0120307	0.13772	0.0873564	0.930388	0.986575
CUFFORG_0064	Olfr764	10	129032697	129039896	-	2854	28.1667	-0.0151038	0.162466	-0.0929659	0.925931	0.986575
CUFFORG_0171	Olfr382	11	73512326	73520467	-	1606	22.1667	-0.0157027	0.161605	-0.0971673	0.922594	0.986575
CUFFORG_0187	Olfr410	11	74330293	74338031	-	5185	93	0.0105002	0.13658	0.0768794	0.938719	0.986575
CUFFORG_0192	Olfr1369-ps1	13	21111483	21119095	+	4002	418.5	-0.00753263	0.10705	-0.0703659	0.943902	0.986575
CUFFORG_0208	Olfr727	14	50123107	50131883	+	2918	4873.33	-0.00848408	0.107284	-0.0790805	0.936969	0.986575
CUFFORG_0235	Olfr747	14	50679913	50693201	-	2237	22.0833	0.0113251	0.162119	0.0698566	0.944308	0.986575
CUFFORG_0249	Olfr288	15	98186013	98195542	-	2569	212.917	-0.011162	0.123472	-0.0904015	0.927968	0.986575
CUFFORG_0262	Olfr165	16	19406244	19423132	-	1910	91.25	0.009157	0.119163	0.0768444	0.938747	0.986575
CUFFORG_0270	Olfr177	16	58870955	58874693	-	2326	499.167	-0.00723309	0.0882871	-0.081927	0.934705	0.986575
CUFFORG_0326	Olfr92	17	37110507	37120091	-	2123	84	0.0110645	0.134361	0.0823493	0.934369	0.986575
CUFFORG_0370	Olfr1467	19	13362236	13367840	+	3457	45.0833	-0.0143482	0.143184	-0.100208	0.920179	0.986575
CUFFORG_0371	Olfr1469	19	13410571	13414540	+	3970	44.3333	-0.0144959	0.144836	-0.100085	0.920277	0.986575
CUFFORG_0483	Olfr153	2	87531796	87533053	+	1258	11.3333	0.0135228	0.166857	0.0810442	0.935407	0.986575
CUFFORG_0500	Olfr1168	2	88181880	88186919	+	2635	102.333	0.0117	0.12505	0.0935623	0.925457	0.986575
CUFFORG_0556	Olfr992	2	85398824	85409469	-	2250	39.25	0.0144067	0.152993	0.0941655	0.924978	0.986575
CUFFORG_0585	Olfr1051	2	86273801	86279095	-	2850	54.5	-0.0126834	0.138155	-0.0918058	0.926852	0.986575
CUFFORG_0766	Olfr71	4	43704562	43710255	-	2731	172.25	-0.011051	0.137774	-0.0802111	0.936069	0.986575
CUFFORG_0786	Olfr460	6	40569387	40574374	+	3503	163.167	-0.0107521	0.119495	-0.0899797	0.928303	0.986575
CUFFORG_0802	Olfr434	6	43212942	43218113	+	1425	24.75	0.0120304	0.164311	0.0732174	0.941633	0.986575
CUFFORG_0808	Olfr459	6	41768770	41775167	-	3775	124.5	-0.0107772	0.128019	-0.0841843	0.93291	0.986575
CUFFORG_0885	Olfr654	7	104587025	104590718	+	3130	101.417	-0.0125217	0.13942	-0.0898128	0.928436	0.986575
CUFFORG_0969	Olfr578	7	102982269	102989324	-	3004	166.25	0.0112062	0.156775	0.0714797	0.943016	0.986575
CUFFORG_0978	Olfr607	7	103457198	103464147	-	4034	54	-0.0116277	0.155644	-0.0747071	0.940448	0.986575
CUFFORG_1089	Olfr869	9	20129101	20138089	+	1017	57.9167	-0.0103441	0.142383	-0.0726501	0.942085	0.986575
CUFFORG_1201	Olfr976	9	39954139	39959705	-	3075	81.8333	0.0119665	0.143697	0.0832761	0.933632	0.986575
CUFFORG_0228	Olfr729	14	50144731	50152910	-	4285	766.5	-0.00581719	0.0924147	-0.0629466	0.949809	0.988412
CUFFORG_0349	Olfr137	17	38303527	38307570	-	2514	35.5833	-0.0101957	0.15908	-0.0640919	0.948897	0.988412
CUFFORG_0381	Olfr1495	19	13764606	13770248	+	2095	74.8333	-0.00924944	0.139809	-0.0661576	0.947252	0.988412
CUFFORG_0391	Olfr1425	19	12073226	12077767	-	2222	215.583	-0.0066368	0.108513	-0.0611616	0.951231	0.988412
CUFFORG_0833	Olfr552	7	102597656	102608125	+	4320	206.583	0.00895797	0.144011	0.0622035	0.950401	0.988412
CUFFORG_0242	Olfr1510	14	52409124	52414389	-	2006	114.25	0.00823724	0.145525	0.0566035	0.954861	0.99024
CUFFORG_0893	Olfr669	7	104934220	104940477	+	2356	108.583	0.00926752	0.16445	0.0563545	0.955059	0.99024
CUFFORG_0431	Olfr350	2	36846265	36851543	+	1975	49.25	0.00796448	0.149991	0.0530995	0.957653	0.991564
CUFFORG_0705	Olfr1246	2	89586164	89593177	-	5439	337	-0.00463915	0.0901089	-0.0514838	0.95894	0.991564
CUFFORG_0865	Olfr617	7	103583997	103586456	+	2460	32.0833	0.00837082	0.164617	0.0508503	0.959445	0.991564
CUFFORG_0359	Olfr1444	19	12857283	12863440	+	1895	73.9167	0.00760723	0.163798	0.0464426	0.962957	0.991981
CUFFORG_0587	Olfr1054	2	86332132	86335400	-	1380	55.75	0.00716134	0.152737	0.0468868	0.962603	0.991981
CUFFORG_1156	Olfr974	9	39937516	39943295	+	1718	156.333	-0.00570795	0.121965	-0.0467999	0.962673	0.991981
CUFFORG_0540	Olfr1300-ps1	2	111688882	111692616	+	1250	13.1667	-0.00697858	0.169193	-0.0412462	0.9671	0.99445
CUFFORG_1085	Olfr58	9	19780283	19785333	+	2454	36.4167	0.00617227	0.151176	0.0408284	0.967433	0.99445
CUFFORG_0276	Olfr190	16	59067102	59077951	-	8224	552.75	-0.00372546	0.106031	-0.0351356	0.971972	0.994842
CUFFORG_0303	Olfr109	17	37458973	37471590	+	5998	324.583	0.00317693	0.0896874	0.0354222	0.971743	0.994842
CUFFORG_0928	Olfr510	7	108667418	108668362	+	945	39.75	0.0056789	0.160899	0.0352949	0.971845	0.994842
CUFFORG_1141	Olfr944	9	39217359	39218294	+	936	14.9167	-0.00634089	0.169101	-0.0374978	0.970088	0.994842
CUFFORG_0230	Olfr731	14	50233347	50241866	-	8192	211.083	0.00339234	0.10662	0.0318171	0.974618	0.996484
CUFFORG_0082	Olfr812	10	129841402	129846095	-	1736	60.25	0.00475539	0.16661	0.0285421	0.97723	0.997338
CUFFORG_1005	Olfr655	7	104595301	104602377	-	2643	92.5833	0.00400497	0.156793	0.0255431	0.979622	0.997338
CUFFORG_1208	Olfr1325	X	74592699	74597578	+	4398	323.25	-0.00268217	0.0991625	-0.0270483	0.978421	0.997338
CUFFORG_1209	Olfr1321	X	49726018	49735059	-	2105	288	0.00357978	0.133741	0.0267666	0.978646	0.997338
CUFFORG_0008	Olfr218	1	173197808	173206336	+	3623	60.1667	-0.00251881	0.137169	-0.0183628	0.985349	0.999665
CUFFORG_0042	Olfr780	10	129318149	129323652	+	2392	25.1667	0.0002235	0.162702	0.00137367	0.998904	0.999665
CUFFORG_0069	Olfr771	10	129160003	129164751	-	2098	180.75	0.00133446	0.117072	0.0113987	0.990905	0.999665
CUFFORG_0202	Olfr1362	13	21610978	21614022	-	2291	106.25	-0.00157799	0.12964	-0.0121721	0.990288	0.999665
CUFFORG_0271	Olfr178	16	58888308	58892174	-	2214	51.9167	0.000256297	0.151394	0.00169292	0.998649	0.999665
CUFFORG_0321	Olfr138	17	38261035	38276410	+	1985	56.75	6.09e-05	0.144927	0.000420086	0.999665	0.999665
CUFFORG_0504	Olfr1183	2	88452873	88465788	+	5191	524.167	-0.000847143	0.129839	-0.00652459	0.994794	0.999665
CUFFORG_0542	Olfr1302	2	111777436	111782761	+	2812	90.3333	-0.00297574	0.144411	-0.0206061	0.98356	0.999665
CUFFORG_0661	Olfr1177-ps	2	88342132	88346492	-	2826	106.917	-0.00238672	0.151014	-0.0158046	0.98739	0.999665
CUFFORG_0708	Olfr1250	2	89656079	89663062	-	2298	250.667	0.000887062	0.121061	0.00732738	0.994154	0.999665
CUFFORG_0805	Olfr213	6	116538382	116544354	+	4249	1309.5	-0.00029799	0.0797519	-0.00373646	0.997019	0.999665
CUFFORG_0848	Olfr584	7	103081885	103088315	+	3152	81.6667	-0.000332796	0.144744	-0.00229921	0.998165	0.999665
CUFFORG_0941	Olfr45	7	140681952	140693119	+	2430	289	-0.000551353	0.07966	-0.00692133	0.994478	0.999665
CUFFORG_0957	Olfr545	7	102491466	102499591	-	3514	50.4167	0.00173999	0.143646	0.0121131	0.990335	0.999665
CUFFORG_1023	Olfr693	7	106675005	106680584	-	4015	524	4.71e-05	0.0850845	0.0005541	0.999558	0.999665
CUFFORG_1225	Olfr1030	2	85979312	85988443	+	4688	185.333	-0.00206895	0.121392	-0.0170435	0.986402	0.999665
CUFFORG_1238	Olfr399	11	74053127	74056615	-	1796	17.3333	0.00145417	0.169263	0.00859116	0.993145	0.999665
CUFFORG_0007	Olfr1407-ps1	1	173150131	173150372	+	242	0	NA	NA	NA	NA	NA
CUFFORG_0015	Olfr427	1	174099460	174100407	+	948	1.41667	-0.0487106	0.1001	-0.486618	0.626529	NA
CUFFORG_0017	Olfr421-ps1	1	174151481	174152530	+	1050	0.916667	0.0174374	0.0850911	0.204927	0.83763	NA
CUFFORG_0020	Olfr248	1	174391046	174392055	+	1010	1.08333	0.0556554	0.0934857	0.595336	0.551619	NA
CUFFORG_0035	Olfr1351	10	79012711	79018539	+	1334	7.66667	0.0541391	0.157548	0.343636	0.73112	NA
CUFFORG_0041	Olfr779	10	129311509	129311898	+	390	0.333333	0.0733846	0.0529494	1.38594	0.165766	NA
CUFFORG_0044	Olfr782	10	129348850	129352144	+	2202	9	0.0810136	0.164246	0.493245	0.62184	NA
CUFFORG_0071	Olfr773	10	129186484	129187419	-	936	0.25	-0.0433669	0.0410003	-1.05772	0.290183	NA
CUFFORG_0088	Olfr247	10	129974605	129975567	-	963	0	NA	NA	NA	NA	NA
CUFFORG_0089	Olfr247	10	129983480	129984442	-	963	0	NA	NA	NA	NA	NA
CUFFORG_0099	Olfr10	11	49317548	49318489	+	942	5.25	-0.15341	0.155287	-0.987911	0.323196	NA
CUFFORG_0111	Olfr1379-ps1	11	50959086	50959909	+	824	0.166667	1.66e-17	0.0327274	5.07e-16	1	NA
CUFFORG_0114	Olfr1376-ps1	11	50991798	50992695	+	898	0	NA	NA	NA	NA	NA
CUFFORG_0117	Olfr1375-ps1	11	51048109	51049050	+	942	2.75	0.0352181	0.126558	0.278276	0.780801	NA
CUFFORG_0118	Olfr1374-ps1	11	51142532	51143467	+	936	0.0833333	0.0179192	0.0291152	0.615457	0.538253	NA
CUFFORG_0122	Olfr320	11	58683875	58684802	+	928	2.83333	0.0289153	0.127242	0.227246	0.820233	NA
CUFFORG_0127	Olfr313	11	58816928	58818001	+	1074	4	0.161439	0.141515	1.14079	0.253958	NA
CUFFORG_0130	Olfr225	11	59612966	59614225	+	1260	2.58333	-0.0508292	0.129057	-0.393851	0.693691	NA
CUFFORG_0131	Olfr20	11	73350828	73355913	+	2307	7	0.024107	0.161559	0.149215	0.881384	NA
CUFFORG_0133	Olfr384	11	73598594	73604935	+	2419	6	-0.0576173	0.145555	-0.395845	0.692219	NA
CUFFORG_0134	Olfr387-ps1	11	73660049	73665867	+	1513	8.58333	-0.141696	0.165709	-0.855092	0.3925	NA
CUFFORG_0136	Olfr396-ps1	11	73928007	73929568	+	1562	6.16667	-0.196218	0.158089	-1.24119	0.214537	NA
CUFFORG_0138	Olfr22-ps1	11	73952143	73955628	+	1213	3.25	0.071432	0.134823	0.52982	0.596237	NA
CUFFORG_0140	Olfr400-ps1	11	74104862	74110785	+	911	0	NA	NA	NA	NA	NA
CUFFORG_0141	Olfr401	11	74121291	74122238	+	948	0.833333	-7.55e-19	0.0855245	-8.83e-18	1	NA
CUFFORG_0144	Olfr404-ps1	11	74239531	74240540	+	1010	1.58333	-0.0580261	0.112488	-0.515842	0.605965	NA
CUFFORG_0146	Olfr409-ps1	11	74317027	74318000	+	974	0	NA	NA	NA	NA	NA
CUFFORG_0149	Olfr1373	11	52144593	52145528	-	936	0.166667	5.85e-18	0.0327274	1.79e-16	1	NA
CUFFORG_0151	Olfr1371	11	52213052	52213987	-	936	0.666667	-0.037295	0.0747801	-0.498729	0.61797	NA
CUFFORG_0155	Olfr331	11	58501598	58502572	-	975	0.166667	0.0297139	0.0340693	0.872158	0.383122	NA
CUFFORG_0160	Olfr323	11	58625073	58626044	-	972	2.83333	-0.0683502	0.13566	-0.503836	0.614377	NA
CUFFORG_0164	Olfr223	11	59589067	59590168	-	1102	2.33333	0.13718	0.125848	1.09005	0.275691	NA
CUFFORG_0165	Olfr377-ps1	11	73388081	73392214	-	1102	5.58333	0.0139293	0.15756	0.088406	0.929554	NA
CUFFORG_0169	Olfr379-ps1	11	73433291	73434224	-	934	1.66667	-0.0363489	0.111107	-0.327152	0.743553	NA
CUFFORG_0172	Olfr383-ps1	11	73540419	73541353	-	935	0.666667	0.000444761	0.0697009	0.006381	0.994909	NA
CUFFORG_0173	Olfr385	11	73588798	73589736	-	939	2.16667	-0.0291735	0.115985	-0.251528	0.801406	NA
CUFFORG_0174	Olfr388-ps1	11	73724082	73725022	-	941	3.33333	-0.062081	0.139935	-0.443643	0.657301	NA
CUFFORG_0180	Olfr395	11	73906552	73907490	-	939	1.33333	0.0321678	0.0963862	0.333738	0.738577	NA
CUFFORG_0184	Olfr405-ps1	11	74255221	74266236	-	1571	0.166667	-0.0274669	0.0327715	-0.838135	0.401955	NA
CUFFORG_0185	Olfr407-ps1	11	74280715	74281732	-	846	0	NA	NA	NA	NA	NA
CUFFORG_0186	Olfr408-ps1	11	74298151	74299073	-	923	0.0833333	-0.0179192	0.0291152	-0.615457	0.538253	NA
CUFFORG_0191	Olfr1397-ps1	11	108687074	108688035	-	962	0	NA	NA	NA	NA	NA
CUFFORG_0194	Olfr1367	13	21346910	21347964	+	1055	0	NA	NA	NA	NA	NA
CUFFORG_0218	Olfr746	14	50653239	50654183	+	945	2.75	0.259057	0.134198	1.93041	0.053556	NA
CUFFORG_0252	Olfr284	15	98340022	98340939	-	918	2.25	0.0195566	0.119249	0.163997	0.869733	NA
CUFFORG_0253	Olfr283	15	98377699	98380946	-	2396	8.91667	0.242204	0.159751	1.51613	0.129487	NA
CUFFORG_0254	Olfr161	16	3591042	3594186	+	1996	3.91667	0.192368	0.146222	1.31558	0.188314	NA
CUFFORG_0282	Olfr197	16	59185556	59186481	-	926	3.41667	-0.072559	0.137412	-0.528041	0.597471	NA
CUFFORG_0294	Olfr754-ps1	17	37249475	37250867	+	785	0.0833333	-0.0179192	0.0291152	-0.615457	0.538253	NA
CUFFORG_0295	Olfr755-ps1	17	37276648	37278105	+	908	0.333333	-0.0347092	0.0516049	-0.672595	0.501205	NA
CUFFORG_0297	Olfr757-ps1	17	37376856	37377224	+	369	0	NA	NA	NA	NA	NA
CUFFORG_0299	Olfr758-ps1	17	37387380	37388218	+	839	1.83333	-0.0388146	0.106265	-0.365261	0.714917	NA
CUFFORG_0302	Olfr108	17	37445480	37446517	+	1038	0	NA	NA	NA	NA	NA
CUFFORG_0332	Olfr98	17	37262711	37263749	-	1039	3.33333	0.0774712	0.136234	0.568662	0.569586	NA
CUFFORG_0334	Olfr756-ps1	17	37285142	37286069	-	928	0	NA	NA	NA	NA	NA
CUFFORG_0338	Olfr759-ps1	17	37407761	37408481	-	721	0	NA	NA	NA	NA	NA
CUFFORG_0339	Olfr760-ps1	17	37451441	37451997	-	557	0	NA	NA	NA	NA	NA
CUFFORG_0345	Olfr761	17	37952051	37953022	-	972	0.166667	1.71e-17	0.0321348	5.33e-16	1	NA
CUFFORG_0350	Olfr762-ps1	17	38313309	38315021	-	890	0	NA	NA	NA	NA	NA
CUFFORG_0360	Olfr1445	19	12883855	12884855	+	1001	1	0.0306881	0.0827014	0.371071	0.710584	NA
CUFFORG_0362	Olfr1450	19	12953591	12954568	+	978	7.75	-0.0421771	0.153973	-0.273925	0.784143	NA
CUFFORG_0363	Olfr1451	19	12995014	13000348	+	1629	11.0833	-0.0604087	0.158213	-0.381818	0.702596	NA
CUFFORG_0364	Olfr1452-ps1	19	13016225	13017149	+	925	0.333333	0.0335723	0.0509531	0.658886	0.509969	NA
CUFFORG_0367	Olfr1462	19	13190669	13191592	+	924	1.75	0.0522294	0.112717	0.463366	0.643102	NA
CUFFORG_0383	Olfr1502	19	13861795	13862745	+	951	2.16667	0.0543709	0.113488	0.479091	0.631874	NA
CUFFORG_0384	Olfr1503-ps1	19	13877457	13878253	+	797	0	NA	NA	NA	NA	NA
CUFFORG_0396	Olfr1432	19	12227944	12232533	-	1816	4.75	-0.0157755	0.14641	-0.107749	0.914195	NA
CUFFORG_0397	Olfr262	19	12240721	12241659	-	939	0.583333	0.0180293	0.0692528	0.26034	0.794601	NA
CUFFORG_0398	Olfr1436	19	12298183	12299130	-	948	0.916667	-0.045776	0.0795205	-0.575651	0.564851	NA
CUFFORG_0402	Olfr1453	19	13027404	13028327	-	924	0.333333	-0.0335723	0.0509531	-0.658886	0.509969	NA
CUFFORG_0403	Olfr1456-ps1	19	13078821	13079335	-	473	0	NA	NA	NA	NA	NA
CUFFORG_0407	Olfr1465	19	13313360	13314283	-	924	1.75	-0.0949172	0.11403	-0.832389	0.405189	NA
CUFFORG_0409	Olfr1475	19	13479252	13480196	-	945	0.25	0.0153361	0.0421835	0.363558	0.716188	NA
CUFFORG_0411	Olfr1499	19	13814275	13819408	-	1795	7.08333	-0.0960718	0.156089	-0.615495	0.538228	NA
CUFFORG_0414	Olfr1504	19	13887221	13888305	-	1085	2.75	-0.104402	0.127019	-0.82194	0.411111	NA
CUFFORG_0415	Olfr334-ps1	2	36285028	36285933	+	906	0.0833333	0.0179192	0.0291152	0.615457	0.538253	NA
CUFFORG_0416	Olfr335-ps	2	36301541	36302479	+	939	0	NA	NA	NA	NA	NA
CUFFORG_0417	Olfr336-ps1	2	36323325	36324263	+	939	0.25	-0.0127957	0.0387692	-0.330048	0.741364	NA
CUFFORG_0418	Olfr337-ps1	2	36336628	36337080	+	453	0.333333	0.0347092	0.0516049	0.672595	0.501205	NA
CUFFORG_0419	Olfr338	2	36373578	36377698	+	989	7.16667	-0.0159764	0.157914	-0.101172	0.919414	NA
CUFFORG_0421	Olfr340	2	36452587	36453525	+	939	1.83333	-0.0628671	0.110348	-0.569714	0.568872	NA
CUFFORG_0423	Olfr343-ps1	2	36539197	36539499	+	303	0	NA	NA	NA	NA	NA
CUFFORG_0424	Olfr344	2	36566662	36569891	+	1388	1.58333	-0.0893632	0.108826	-0.821154	0.411559	NA
CUFFORG_0425	Olfr345	2	36640041	36640976	+	936	1.75	0.0507267	0.110352	0.459683	0.645744	NA
CUFFORG_0429	Olfr50	2	36790538	36794364	+	1502	9.66667	0.0267153	0.163959	0.162939	0.870567	NA
CUFFORG_0430	Olfr349-ps1	2	36844518	36845099	+	582	0	NA	NA	NA	NA	NA
CUFFORG_0432	Olfr352	2	36869568	36870515	+	948	6.83333	0.000348015	0.162166	0.00214604	0.998288	NA
CUFFORG_0434	Olfr356	2	36937121	36938068	+	948	2.16667	0.0930619	0.104584	0.889828	0.373558	NA
CUFFORG_0440	Olfr367-ps	2	37266951	37271387	+	1106	1.91667	0.118381	0.102926	1.15016	0.25008	NA
CUFFORG_0442	Olfr996	2	85579215	85580282	+	1068	10.5	-0.0376659	0.167681	-0.224628	0.822269	NA
CUFFORG_0443	Olfr997-ps1	2	85585104	85586025	+	922	3.83333	0.095841	0.146225	0.655434	0.512188	NA
CUFFORG_0444	Olfr998	2	85589107	85591893	+	1428	9.66667	0.185188	0.166985	1.10901	0.267427	NA
CUFFORG_0445	Olfr1001-ps1	2	85633431	85634375	+	945	1.33333	0.00181031	0.10137	0.0178584	0.985752	NA
CUFFORG_0446	Olfr1003-ps1	2	85653329	85654053	+	725	0	NA	NA	NA	NA	NA
CUFFORG_0447	Olfr1008	2	85689431	85690372	+	942	0.416667	0.0470989	0.0550679	0.855288	0.392392	NA
CUFFORG_0449	Olfr1010	2	85753363	85754306	+	944	1.66667	0.0347172	0.110053	0.315459	0.752413	NA
CUFFORG_0454	Olfr1021-ps1	2	85863413	85864361	+	949	2.08333	-0.0792987	0.11666	-0.679741	0.496668	NA
CUFFORG_0455	Olfr1022	2	85868594	85869541	+	948	1.66667	0.0338467	0.111113	0.304616	0.760659	NA
CUFFORG_0458	Olfr1027-ps1	2	85932145	85933486	+	1342	0	NA	NA	NA	NA	NA
CUFFORG_0465	Olfr1038-ps	2	86120223	86124063	+	2237	6.75	0.0336195	0.140159	0.239867	0.810433	NA
CUFFORG_0467	Olfr1076	2	86508461	86509402	+	942	2.5	0.0332433	0.1017	0.326876	0.743762	NA
CUFFORG_0475	Olfr1117-ps1	2	87284352	87285272	+	921	3.91667	0.200819	0.146358	1.37211	0.17003	NA
CUFFORG_0485	Olfr1131	2	87628465	87629394	+	930	10.25	-0.00845295	0.16779	-0.0503782	0.959821	NA
CUFFORG_0489	Olfr1145	2	87809822	87810799	+	978	0.916667	-0.0480199	0.0809992	-0.592844	0.553286	NA
CUFFORG_0490	Olfr1146-ps1	2	87816531	87817452	+	922	0.833333	0.0411685	0.0866713	0.474995	0.63479	NA
CUFFORG_0491	Olfr1147-ps1	2	87822610	87823546	+	937	1.16667	-0.00123001	0.0809517	-0.0151944	0.987877	NA
CUFFORG_0493	Olfr1149-ps1	2	87839979	87840423	+	445	0	NA	NA	NA	NA	NA
CUFFORG_0494	Olfr1150-ps1	2	87843993	87847382	+	1152	3.25	0.0162668	0.138975	0.117049	0.906821	NA
CUFFORG_0497	Olfr1153	2	87894962	87898228	+	2068	9.58333	-0.0478127	0.160861	-0.297231	0.766291	NA
CUFFORG_0498	Olfr1158	2	87990113	87991054	+	942	1.66667	-0.10584	0.109253	-0.968756	0.332667	NA
CUFFORG_0501	Olfr1169-ps1	2	88197464	88197679	+	216	0.333333	0.000492013	0.0509113	0.00966412	0.992289	NA
CUFFORG_0508	Olfr1188	2	88559451	88560418	+	968	2.08333	-0.127118	0.121623	-1.04518	0.295941	NA
CUFFORG_0510	Olfr475-ps1	2	88623305	88624236	+	932	1.25	0.0184513	0.0970429	0.190135	0.849203	NA
CUFFORG_0534	Olfr1287	2	111449142	111450059	+	918	3.33333	-0.0336599	0.141251	-0.238299	0.811649	NA
CUFFORG_0544	Olfr341	2	36479187	36480128	-	942	8.91667	0.152423	0.167821	0.90825	0.363746	NA
CUFFORG_0550	Olfr359-ps1	2	37019259	37020202	-	944	0.416667	-0.0179498	0.0580926	-0.308986	0.757332	NA
CUFFORG_0553	Olfr363-ps	2	37106257	37106510	-	254	0.166667	-1.52e-17	0.0321348	-4.72e-16	1	NA
CUFFORG_0555	Olfr990-ps1	2	85388140	85389035	-	896	0.166667	7.49e-18	0.0327274	2.29e-16	1	NA
CUFFORG_0557	Olfr993	2	85413933	85414877	-	945	0.916667	0.112753	0.0803891	1.40259	0.160738	NA
CUFFORG_0560	Olfr999-ps1	2	85601788	85602718	-	931	0.25	-0.0388274	0.0388328	-0.999861	0.317378	NA
CUFFORG_0562	Olfr1002	2	85646490	85648334	-	1845	10	0.0250021	0.16141	0.154898	0.876902	NA
CUFFORG_0563	Olfr1004-ps1	2	85656263	85656716	-	454	0	NA	NA	NA	NA	NA
CUFFORG_0564	Olfr154	2	85663377	85664455	-	1079	2.33333	-0.0338385	0.126332	-0.267854	0.788812	NA
CUFFORG_0568	Olfr1017-ps1	2	85808298	85808984	-	687	0	NA	NA	NA	NA	NA
CUFFORG_0570	Olfr1024	2	85904069	85905052	-	984	5.5	0.0632518	0.14506	0.436038	0.662809	NA
CUFFORG_0571	Olfr1035-ps1	2	86056040	86056964	-	925	0.75	-0.0199405	0.0807228	-0.247025	0.804889	NA
CUFFORG_0574	Olfr1040	2	86145791	86146732	-	942	0.916667	0.0742037	0.078076	0.950404	0.341907	NA
CUFFORG_0584	Olfr1050-ps1	2	86267879	86268825	-	947	1.58333	-0.0478539	0.103427	-0.462683	0.643592	NA
CUFFORG_0586	Olfr1053	2	86314343	86315285	-	943	0.333333	-0.0285846	0.0469445	-0.608902	0.542589	NA
CUFFORG_0591	Olfr1058	2	86385466	86386416	-	951	4.66667	0.0396695	0.137035	0.289485	0.77221	NA
CUFFORG_0593	Olfr1061	2	86413109	86414050	-	942	0	NA	NA	NA	NA	NA
CUFFORG_0595	Olfr1063-ps1	2	86434311	86435252	-	942	0.75	0.0489509	0.073333	0.667516	0.504443	NA
CUFFORG_0597	Olfr1066	2	86455328	86456269	-	942	1.83333	-0.051728	0.102768	-0.503346	0.614721	NA
CUFFORG_0598	Olfr1069-ps1	2	86463797	86465075	-	930	0	NA	NA	NA	NA	NA
CUFFORG_0600	Olfr1073-ps1	2	86487918	86488805	-	595	0	NA	NA	NA	NA	NA
CUFFORG_0601	Olfr1077-ps1	2	86525234	86526175	-	942	1.91667	0.0102457	0.103731	0.0987718	0.921319	NA
CUFFORG_0602	Olfr1078-ps1	2	86528891	86530427	-	632	0	NA	NA	NA	NA	NA
CUFFORG_0605	Olfr1081-ps1	2	86567120	86568064	-	945	0.25	0.0162421	0.0435992	0.372532	0.709497	NA
CUFFORG_0607	Olfr1083-ps	2	86606627	86607569	-	943	1.91667	-0.0857358	0.115954	-0.739392	0.459669	NA
CUFFORG_0608	Olfr1084	2	86638765	86639718	-	954	3.33333	0.0456016	0.135406	0.336778	0.736285	NA
CUFFORG_0612	Olfr1089	2	86732675	86733610	-	936	2.66667	-0.0324263	0.133033	-0.243747	0.807427	NA
CUFFORG_0615	Olfr1095	2	86850770	86851696	-	927	7.16667	-0.038495	0.154601	-0.248996	0.803364	NA
CUFFORG_0622	Olfr1103-ps1	2	87009938	87010875	-	938	0.0833333	-0.0179192	0.0291152	-0.615457	0.538253	NA
CUFFORG_0631	Olfr1127-ps1	2	87523512	87524367	-	856	0.25	-0.0153361	0.0421835	-0.363558	0.716188	NA
CUFFORG_0632	Olfr1128	2	87544607	87545542	-	936	0.5	-0.0329296	0.06178	-0.533014	0.594024	NA
CUFFORG_0634	Olfr1133	2	87645180	87646121	-	942	4.08333	0.0101696	0.148	0.0687136	0.945218	NA
CUFFORG_0636	Olfr1136	2	87692881	87693947	-	1067	1.25	-0.0565427	0.0964448	-0.58627	0.557694	NA
CUFFORG_0639	Olfr1141	2	87753056	87753991	-	936	0.833333	0.0357029	0.0821775	0.434461	0.663953	NA
CUFFORG_0640	Olfr1144-ps1	2	87808358	87808676	-	319	0	NA	NA	NA	NA	NA
CUFFORG_0645	Olfr74	2	87973707	87974663	-	957	0.333333	-1.73e-17	0.0483645	-3.57e-16	1	NA
CUFFORG_0646	Olfr1159-ps1	2	87998297	87999188	-	892	0.0833333	0.0179192	0.0291152	0.615457	0.538253	NA
CUFFORG_0650	Olfr1163	2	88070365	88071407	-	1043	5.75	0.0965559	0.158779	0.608116	0.543111	NA
CUFFORG_0651	Olfr1164	2	88092855	88093966	-	1112	1.33333	-0.00139442	0.103322	-0.0134959	0.989232	NA
CUFFORG_0652	Olfr1165-ps	2	88101036	88101985	-	950	1.41667	-0.0174172	0.101735	-0.171201	0.864066	NA
CUFFORG_0653	Olfr1166	2	88123366	88128272	-	1998	9.08333	0.0427713	0.160871	0.265874	0.790336	NA
CUFFORG_0656	Olfr1171-ps1	2	88252231	88260177	-	3297	9.66667	-0.143555	0.166514	-0.862119	0.388622	NA
CUFFORG_0657	Olfr1172-ps1	2	88264161	88264364	-	204	0	NA	NA	NA	NA	NA
CUFFORG_0666	Olfr1187-ps1	2	88540124	88540510	-	325	0	NA	NA	NA	NA	NA
CUFFORG_0692	Olfr1230	2	89296351	89297268	-	918	1	-0.0776263	0.0916662	-0.846837	0.397086	NA
CUFFORG_0697	Olfr1235-ps1	2	89384897	89390234	-	292	0	NA	NA	NA	NA	NA
CUFFORG_0704	Olfr1245	2	89574712	89575773	-	1062	1.5	-0.0704257	0.106226	-0.66298	0.507343	NA
CUFFORG_0707	Olfr1248	2	89617168	89618245	-	1078	0.333333	2.49e-17	0.0483645	5.14e-16	1	NA
CUFFORG_0709	Olfr1249	2	89629940	89630896	-	957	8.58333	-0.217111	0.165552	-1.31144	0.189709	NA
CUFFORG_0719	Olfr1267-ps1	2	90085530	90086459	-	930	0.0833333	-0.0179192	0.0291152	-0.615457	0.538253	NA
CUFFORG_0720	Olfr1268-ps1	2	90110468	90111391	-	924	2.41667	-0.0167404	0.124703	-0.134242	0.893211	NA
CUFFORG_0724	Olfr1506	2	90221567	90224471	-	1084	0.5	0.040158	0.0670361	0.59905	0.549139	NA
CUFFORG_0727	Olfr1272	2	90281647	90282573	-	927	11	0.168449	0.167265	1.00708	0.313898	NA
CUFFORG_0731	Olfr1282	2	111335159	111336076	-	918	0.583333	0.055745	0.0695586	0.801411	0.422894	NA
CUFFORG_0734	Olfr1292-ps1	2	111508573	111509511	-	939	0.166667	-0.0297139	0.0340693	-0.872158	0.383122	NA
CUFFORG_0737	Olfr1296-ps1	2	111593073	111594011	-	939	0	NA	NA	NA	NA	NA
CUFFORG_0741	Olfr268-ps1	2	111844262	111851838	-	945	0	NA	NA	NA	NA	NA
CUFFORG_0751	Olfr1314	2	112091761	112092699	-	939	4.58333	-0.198889	0.153696	-1.29404	0.19565	NA
CUFFORG_0753	Olfr1402	3	97409356	97422020	-	2145	6.25	0.0404534	0.158709	0.254891	0.798807	NA
CUFFORG_0756	Olfr275	4	52825399	52826358	+	960	8.25	0.201089	0.165592	1.21436	0.22461	NA
CUFFORG_0762	Olfr1332-ps1	4	118854092	118855045	+	954	0.0833333	-0.0179192	0.0291152	-0.615457	0.538253	NA
CUFFORG_0767	Olfr269-ps1	4	43767476	43767777	-	302	0.0833333	0.0179192	0.0291152	0.615457	0.538253	NA
CUFFORG_0768	Olfr159	4	43770050	43771009	-	960	1.41667	-0.0662875	0.0915939	-0.723711	0.469243	NA
CUFFORG_0769	Olfr29-ps1	4	43781381	43782328	-	948	0.25	-0.0148356	0.042094	-0.352439	0.724509	NA
CUFFORG_0774	Olfr271-ps1	4	52935430	52936381	-	952	0.5	0.0276103	0.0564637	0.488992	0.624848	NA
CUFFORG_0776	Olfr1343-ps1	4	118672609	118682213	-	941	0.0833333	-0.0179192	0.0291152	-0.615457	0.538253	NA
CUFFORG_0778	Olfr1338	4	118753595	118754536	-	942	10.4167	0.036224	0.164039	0.220826	0.825228	NA
CUFFORG_0779	Olfr1337	4	118781636	118782583	-	948	1.08333	-0.044303	0.0841805	-0.526285	0.59869	NA
CUFFORG_0780	Olfr1335	4	118808797	118809944	-	1148	0.5	0.0010104	0.0629779	0.0160437	0.9872	NA
CUFFORG_0782	Olfr1329	4	118916524	118917465	-	942	1.5	0.0458395	0.0888465	0.515941	0.605896	NA
CUFFORG_0784	Olfr719-ps	5	106906738	106906980	+	243	0	NA	NA	NA	NA	NA
CUFFORG_0795	Olfr444	6	42955459	42956508	+	1050	2.83333	0.0838584	0.12874	0.65138	0.514801	NA
CUFFORG_0796	Olfr443-ps1	6	43094435	43095349	+	915	0.0833333	-0.0179192	0.0291152	-0.615457	0.538253	NA
CUFFORG_0811	Olfr456	6	42486163	42487214	-	1052	0.166667	-6.81e-19	0.0321348	-2.12e-17	1	NA
CUFFORG_0814	Olfr1344	7	6438874	6441691	+	1999	0.75	-0.0190058	0.0801603	-0.237098	0.812581	NA
CUFFORG_0820	Olfr300-ps1	7	86443021	86443926	+	906	5.25	0.0980737	0.155929	0.628963	0.529373	NA
CUFFORG_0823	Olfr296-ps1	7	86561734	86562659	+	926	5	-0.118904	0.155851	-0.762931	0.445505	NA
CUFFORG_0827	Olfr520	7	99735145	99736095	+	951	9	0.0362705	0.165946	0.218568	0.826987	NA
CUFFORG_0829	Olfr547	7	102534749	102535688	+	940	0.75	-0.0150251	0.0717424	-0.209431	0.834112	NA
CUFFORG_0835	Olfr555	7	102658823	102659770	+	948	1.33333	-0.0394633	0.10444	-0.377858	0.705536	NA
CUFFORG_0840	Olfr564	7	102803480	102804430	+	951	0	NA	NA	NA	NA	NA
CUFFORG_0841	Olfr568	7	102877122	102878063	+	942	1	0.0359528	0.0899918	0.399512	0.689516	NA
CUFFORG_0844	Olfr574	7	102948467	102949507	+	1041	0.166667	-0.0274669	0.0327715	-0.838135	0.401955	NA
CUFFORG_0847	Olfr583	7	103051300	103052259	+	960	0.25	0.0153361	0.0421835	0.363558	0.716188	NA
CUFFORG_0849	Olfr585	7	103097720	103098749	+	1030	1.58333	0.0179939	0.107632	0.167179	0.867229	NA
CUFFORG_0850	Olfr587-ps1	7	103134376	103135323	+	948	2.25	0.0720246	0.11685	0.616386	0.53764	NA
CUFFORG_0852	Olfr590-ps1	7	103165898	103166750	+	853	0.416667	0.05741	0.0602749	0.95247	0.340859	NA
CUFFORG_0854	Olfr593	7	103211862	103212845	+	984	9.41667	0.287754	0.158686	1.81336	0.0697767	NA
CUFFORG_0856	Olfr595-ps1	7	103235632	103236558	+	927	0.0833333	0.0179192	0.0291152	0.615457	0.538253	NA
CUFFORG_0867	Olfr619	7	103603589	103604712	+	1124	4.33333	0.0919596	0.151488	0.607044	0.543822	NA
CUFFORG_0868	Olfr625-ps1	7	103682720	103683685	+	966	0	NA	NA	NA	NA	NA
CUFFORG_0869	Olfr243	7	103716596	103717546	+	951	6.75	0.0125208	0.161227	0.0776593	0.938099	NA
CUFFORG_0870	Olfr628	7	103731928	103732878	+	951	5.41667	0.0832235	0.149547	0.556505	0.577866	NA
CUFFORG_0872	Olfr631	7	103915062	103929911	+	1519	0.666667	-0.0761789	0.0751213	-1.01408	0.310545	NA
CUFFORG_0875	Olfr634-ps1	7	103956412	103957366	+	955	1.33333	0.0256663	0.0921987	0.27838	0.780721	NA
CUFFORG_0877	Olfr637-ps1	7	103996000	103996461	+	462	0	NA	NA	NA	NA	NA
CUFFORG_0878	Olfr638	7	104003259	104004224	+	966	7.91667	0.147789	0.162398	0.910038	0.362802	NA
CUFFORG_0881	Olfr650-ps1	7	104206014	104207009	+	996	2	-0.0348982	0.120775	-0.288953	0.772618	NA
CUFFORG_0889	Olfr660-ps1	7	104678718	104679092	+	375	0	NA	NA	NA	NA	NA
CUFFORG_0891	Olfr663	7	104703569	104704527	+	959	0	NA	NA	NA	NA	NA
CUFFORG_0898	Olfr687	7	105275517	105276431	+	915	0.666667	0.0675186	0.0714029	0.9456	0.344352	NA
CUFFORG_0899	Olfr688	7	105288095	105289060	+	966	0.0833333	0.0179192	0.0291152	0.615457	0.538253	NA
CUFFORG_0913	Olfr474	7	107954643	107955575	+	933	0.25	0.0148356	0.042094	0.352439	0.724509	NA
CUFFORG_0922	Olfr497	7	108420433	108423866	+	1339	9.83333	0.152872	0.165434	0.924064	0.355453	NA
CUFFORG_0923	Olfr498	7	108465326	108466318	+	993	5.58333	0.186376	0.153271	1.21599	0.22399	NA
CUFFORG_0924	Olfr503	7	108544527	108545498	+	972	0.25	-0.0153361	0.0421835	-0.363558	0.716188	NA
CUFFORG_0926	Olfr507	7	108621814	108622764	+	951	2	0.0948498	0.115849	0.818736	0.412937	NA
CUFFORG_0929	Olfr512	7	108713320	108714375	+	1056	3.16667	0.0225108	0.127957	0.175925	0.860353	NA
CUFFORG_0930	Olfr513	7	108750973	108756800	+	2029	3.83333	-0.127088	0.145534	-0.873257	0.382523	NA
CUFFORG_0945	Olfr310	7	86268730	86269811	-	1082	1.41667	0.08138	0.0990304	0.821768	0.411209	NA
CUFFORG_0949	Olfr306-ps1	7	86353092	86353719	-	628	0	NA	NA	NA	NA	NA
CUFFORG_0951	Olfr304	7	86385657	86386658	-	1002	1.83333	8.05e-18	0.116529	6.91e-17	1	NA
CUFFORG_0954	Olfr294	7	86615636	86616643	-	1008	1.5	0.0313563	0.105292	0.297802	0.765854	NA
CUFFORG_0955	Olfr543	7	102476700	102481667	-	1323	6.83333	-0.0262921	0.163759	-0.160553	0.872445	NA
CUFFORG_0958	Olfr551	7	102587528	102591992	-	1528	9.41667	0.116731	0.167513	0.696849	0.485897	NA
CUFFORG_0966	Olfr573-ps1	7	102941688	102942575	-	888	0	NA	NA	NA	NA	NA
CUFFORG_0971	Olfr589	7	103154792	103155745	-	954	0.666667	-0.121734	0.0774579	-1.57162	0.116039	NA
CUFFORG_0975	Olfr602-ps1	7	103367520	103368479	-	960	2.16667	0.0289154	0.116663	0.247853	0.804248	NA
CUFFORG_0976	Olfr603	7	103383062	103384000	-	939	0.583333	0.0535245	0.0687958	0.77802	0.436557	NA
CUFFORG_0984	Olfr621-ps1	7	103629024	103629958	-	935	0.416667	-0.0151954	0.0536006	-0.283493	0.776799	NA
CUFFORG_0987	Olfr624	7	103670103	103671029	-	927	5.5	0.0538434	0.155151	0.34704	0.728561	NA
CUFFORG_0988	Olfr626-ps1	7	103691818	103692102	-	285	0	NA	NA	NA	NA	NA
CUFFORG_0989	Olfr260-ps1	7	103699576	103700754	-	822	0	NA	NA	NA	NA	NA
CUFFORG_0997	Olfr636-ps1	7	103988991	103990007	-	922	0	NA	NA	NA	NA	NA
CUFFORG_1001	Olfr645	7	104084043	104085175	-	1133	2.75	0.104663	0.127671	0.819786	0.412338	NA
CUFFORG_1002	Olfr647-ps1	7	104167409	104168285	-	877	0	NA	NA	NA	NA	NA
CUFFORG_1007	Olfr664	7	104733385	104734362	-	978	2.41667	0.0489483	0.122168	0.400663	0.688669	NA
CUFFORG_1015	Olfr680-ps1	7	105090708	105092787	-	900	0.0833333	-0.0179192	0.0291152	-0.615457	0.538253	NA
CUFFORG_1016	Olfr682-ps1	7	105126372	105128405	-	898	0.833333	-1.32e-18	0.0849989	-1.55e-17	1	NA
CUFFORG_1026	Olfr697	7	106740910	106741956	-	1047	6.08333	0.0580484	0.153595	0.377931	0.705482	NA
CUFFORG_1029	Olfr700	7	106805510	106806460	-	951	2.75	0.108861	0.130367	0.835034	0.403699	NA
CUFFORG_1040	Olfr470	7	107844731	107846414	-	1244	9.25	0.0836301	0.161685	0.517241	0.604988	NA
CUFFORG_1042	Olfr480	7	108065768	108066796	-	1029	5.91667	0.42919	0.153788	2.79078	0.00525804	NA
CUFFORG_1045	Olfr485	7	108158918	108159861	-	944	3.41667	0.00996307	0.141606	0.0703576	0.943909	NA
CUFFORG_1046	Olfr486	7	108171798	108172742	-	945	2.33333	-0.0297836	0.122272	-0.243586	0.807552	NA
CUFFORG_1050	Olfr492	7	108322720	108323665	-	930	0.833333	0.0326409	0.079576	0.410185	0.68167	NA
CUFFORG_1051	Olfr493	7	108346035	108346979	-	945	3.08333	-0.0150717	0.136243	-0.110624	0.911915	NA
CUFFORG_1053	Olfr504	7	108564837	108565793	-	957	0	NA	NA	NA	NA	NA
CUFFORG_1055	Olfr514	7	108825065	108825997	-	933	0.0833333	-0.0179192	0.0291152	-0.615457	0.538253	NA
CUFFORG_1059	Olfr519	7	108893461	108894420	-	960	4.41667	0.0727732	0.1501	0.484832	0.627795	NA
CUFFORG_1071	Olfr371	8	85230497	85231435	+	939	3	-0.0536035	0.132364	-0.40497	0.685499	NA
CUFFORG_1073	Olfr830	9	18875329	18876276	+	948	2.25	0.16996	0.11819	1.43802	0.150428	NA
CUFFORG_1074	Olfr832	9	18937122	18946584	+	2079	8.83333	-0.186719	0.167798	-1.11276	0.265813	NA
CUFFORG_1075	Olfr834	9	18987990	18988928	+	939	0.0833333	-0.0179192	0.0291152	-0.615457	0.538253	NA
CUFFORG_1078	Olfr837	9	19136992	19137940	+	949	5.08333	-0.0129646	0.155632	-0.0833031	0.933611	NA
CUFFORG_1079	Olfr844	9	19318536	19319465	+	930	2.75	-0.0149466	0.129807	-0.115145	0.908331	NA
CUFFORG_1090	Olfr871	9	20212207	20213353	+	1147	4.58333	0.134277	0.153187	0.876555	0.380728	NA
CUFFORG_1101	Olfr883	9	38025808	38026737	+	930	0.5	0.0338586	0.0635351	0.532912	0.594095	NA
CUFFORG_1103	Olfr885	9	38061322	38062251	+	930	2.16667	-0.0697246	0.119127	-0.585298	0.558348	NA
CUFFORG_1105	Olfr888	9	38108688	38109632	+	945	5.41667	0.372271	0.145342	2.56135	0.0104266	NA
CUFFORG_1108	Olfr892-ps1	9	38189727	38190652	+	926	1.25	0.0738416	0.0934362	0.790289	0.429359	NA
CUFFORG_1114	Olfr898	9	38348411	38350401	+	1651	10.3333	-0.267758	0.168885	-1.58545	0.112865	NA
CUFFORG_1121	Olfr905	9	38472745	38473681	+	937	8.58333	-0.138267	0.154631	-0.894175	0.371228	NA
CUFFORG_1122	Olfr906	9	38487241	38488986	+	1045	9.33333	-0.197127	0.165341	-1.19225	0.233163	NA
CUFFORG_1124	Olfr908	9	38516034	38516965	+	932	0.25	-0.0153361	0.0421835	-0.363558	0.716188	NA
CUFFORG_1135	Olfr26	9	38855060	38855990	+	931	0.833333	-0.000950411	0.0802413	-0.0118444	0.99055	NA
CUFFORG_1136	Olfr926	9	38877126	38878176	+	1051	0	NA	NA	NA	NA	NA
CUFFORG_1137	Olfr930	9	38930173	38931099	+	927	2	-0.0338981	0.118736	-0.285491	0.775268	NA
CUFFORG_1142	Olfr951	9	39387455	39395633	+	1902	9.25	0.0287456	0.167833	0.171275	0.864008	NA
CUFFORG_1144	Olfr148	9	39610766	39614842	+	1579	7.5	0.0724818	0.162447	0.446186	0.655463	NA
CUFFORG_1157	Olfr978	9	39993812	39994747	+	936	5.16667	-0.0839411	0.156471	-0.536465	0.591637	NA
CUFFORG_1163	Olfr833-ps1	9	18970289	18970557	-	269	0	NA	NA	NA	NA	NA
CUFFORG_1167	Olfr850	9	19477301	19478248	-	948	0.916667	-0.0528234	0.0851982	-0.620006	0.535254	NA
CUFFORG_1169	Olfr854	9	19566435	19567382	-	948	1.16667	-0.0283913	0.0861348	-0.329615	0.741691	NA
CUFFORG_1171	Olfr862	9	19883309	19884343	-	1035	1.91667	-0.0932657	0.120346	-0.774982	0.43835	NA
CUFFORG_1172	Olfr866	9	20026959	20028035	-	1077	2.5	-0.0533988	0.119979	-0.445068	0.656271	NA
CUFFORG_1177	Olfr891	9	38179871	38180821	-	951	0	NA	NA	NA	NA	NA
CUFFORG_1179	Olfr917	9	38664913	38665842	-	930	1.41667	-0.0167288	0.0999204	-0.167422	0.867038	NA
CUFFORG_1187	Olfr938	9	39077698	39078816	-	1119	4.16667	0.0278165	0.143686	0.193593	0.846495	NA
CUFFORG_1189	Olfr945	9	39257720	39258682	-	963	2.58333	0.0466895	0.125608	0.371707	0.710111	NA
CUFFORG_1191	Olfr952	9	39426093	39427148	-	1056	0.166667	2.55e-18	0.0327274	7.78e-17	1	NA
CUFFORG_1192	Olfr955	9	39469780	39470724	-	945	8.66667	-0.0990333	0.165092	-0.599869	0.548594	NA
CUFFORG_1197	Olfr964-ps1	9	39686044	39686942	-	899	0.416667	-0.0151954	0.0536006	-0.283493	0.776799	NA
CUFFORG_1198	Olfr149	9	39701793	39702822	-	1030	1.75	-0.0883723	0.110532	-0.799516	0.423991	NA
CUFFORG_1203	Olfr980	9	40006015	40006947	-	933	10	-0.0871412	0.16855	-0.517006	0.605152	NA
CUFFORG_1214	Olfr1327-ps1	X	74762013	74762879	-	867	0	NA	NA	NA	NA	NA
CUFFORG_1231	Olfr1474	19	13470972	13471916	+	945	7.5	0.0981369	0.163278	0.601041	0.547813	NA
ENSMUSG00000066914	Olfr831-ps1	9	18932467	18945092	-	444	0	NA	NA	NA	NA	NA
