# Supplementary material for: Variation in olfactory neuron repertoires is genetically controlled and environmentally modulated
Source: eLife. 2017 Apr 25;6:e21476. doi: 10.7554/eLife.21476 (PMC5404925; doi:10.7554/eLife.21476)
Supplement: Figure 6—source data 1. — Excel workbook containing the normalized expression data for all OR genes in control and mice exposed to (R)-carvone alone, heptanal alone or the combination of both; along with the results of the differential expression analysis. DOI: http://dx.doi.org/10.7554/eLife.21476.019 [file elife-21476-fig6-data1.xlsx]

## Sheet: OR expr odor-exposed mice
OR gene normalized expression estimates for odor-exposed mice and controls
B6 animals were exposed to (R)-carvone, heptanal or the combination of both for 10 weeks.
RNAseq counts for the OR repertoire have been normalized to account for depth of sequencing.
Further normalization was performed to account for OSN abundance in WOM samples.
Data is not normalized to account for gene length.
	gene	chr	start	end	strand	length	control1	control2	control3	control4	control5	control6	carvone1	carvone2	carvone3	carvone4	carvone5	carvone6	heptanal1	heptanal2	heptanal3	heptanal4	heptanal5	heptanal6	both1	both2	both3	both4	both5	both6	control_mean	carvone_mean	heptanal_mean	both_mean
CUFFORG_0244	Olfr1507	14	52486908	52495754	-	4710	11656.8	12216	9668.73	6043.48	11019.2	9227.92	5705.57	11860.5	8343.1	4789.57	7892.22	8179.48	10374.7	10310.6	11632.3	8392.96	5780.1	7741.73	10078.5	12275.7	10561.7	10892.1	6739.86	10643.2	9972.04	7795.07	9038.74	10198.5
CUFFORG_1066	Olfr536	7	140500849	140507396	-	4289	8485.16	7041.46	7052.37	5968.12	7084.49	7779.58	6655.15	7697.62	6374.21	5176	7024.87	6553.44	8556.81	7518.69	7492.13	6773.42	4504.16	6818.21	7619.94	7515.79	6176.98	7567.13	5681.13	7136.21	7235.2	6580.22	6943.9	6949.53
CUFFORG_0934	Olfr533	7	140463370	140468126	+	2886	4225.95	4490.14	4266.12	4801.08	4143.91	4367.3	4262.75	3966.99	3683.81	3179.42	3594.14	3588.51	3603.03	3640.16	3455.81	3766.52	3285.56	3264.33	3538.21	3149.9	2936.32	3412.58	4046.08	3441.21	4382.42	3712.6	3502.57	3420.72
CUFFORG_0208	Olfr727	14	50123107	50131883	+	2918	4862.28	4658.44	4078.34	3382.84	4267.43	3882.17	2627.49	4169.28	3358.15	2941.61	4079.55	3743.12	4337.36	4439.78	4221.3	4096.74	2442.06	4068.98	4620.31	4604.23	3711.26	4814.15	2569.67	4586.9	4188.58	3486.53	3934.37	4151.09
CUFFORG_0256	Olfr166	16	19483694	19490302	+	4801	3478.76	3358.38	4107.85	3771.15	3522.32	4238.4	4280.04	4198.03	3480.65	3019.64	4119.19	4023.48	4286.62	4332.95	3628.58	4101.24	3891.94	3883.06	3735.55	3647	3623.9	3712.06	4375.25	4073.14	3746.14	3853.5	4020.73	3861.15
CUFFORG_0255	Olfr15	16	3830878	3844747	+	12865	2074.18	2248.51	2281.94	2375.94	2167.58	2222.9	2422.36	2180.46	2414.05	2205.9	2350.65	2212.23	2200.02	2226.67	2009.83	2238.27	2289.49	2362.14	2231.63	1941.69	2031.75	2312.74	2173.59	2153.71	2228.51	2297.61	2221.07	2140.85
CUFFORG_0312	Olfr124	17	37799886	37808617	+	6214	2550.87	2354.87	1916.22	1748.99	2221.38	2014.32	1651.4	2329.52	1864.31	1707.99	2167.89	2045.72	1879.13	1911.76	1532.65	1595.87	1242.9	1877.52	1592.73	1791.88	1966.94	1656.13	1123.49	1677.96	2134.44	1961.14	1673.3	1634.86
CUFFORG_0690	Olfr1228	2	89247964	89254062	-	3260	2333.59	2477.49	2004.74	1636.99	2297.08	1509.28	1491.21	2266.7	1820.99	1124.63	2067.33	1670.22	1907.48	2010.62	2243.14	2064.71	1102.96	1755.61	1931.5	2150.84	2031.75	2404.08	1442.95	2094.11	2043.2	1740.18	1847.42	2009.21
CUFFORG_0946	Olfr309	7	86304474	86313708	-	4382	1721.64	1905.04	1901.02	2167.65	2113.79	1523.34	2100.84	1956.88	2098.84	1610.15	2058.63	2161.26	1779.12	1863.93	1820.95	1937.36	2376.95	1813.52	1637.95	1585.65	1769.68	1937.64	2203.81	2091.03	1888.75	1997.77	1931.97	1870.96
CUFFORG_0689	Olfr1226	2	89188839	89200055	-	8087	1982.16	1779.29	1771.36	1846.33	2028.13	1825.66	1539.62	1811.02	1759.74	1362.43	2161.13	1797.65	2095.55	2012.21	1892.06	1621.79	1491.67	1743.41	1863.25	1799.67	1755.59	1918.92	1899.47	1907.1	1872.16	1738.6	1809.45	1857.33
CUFFORG_0213	Olfr741	14	50472738	50488338	+	3406	1893.47	1738	1641.71	1511.39	1767.14	1856.13	1380.58	1756.72	1417.65	1092.42	1779.18	1819.74	1714.94	1892.63	1845.95	1841.56	1352.71	1734.27	2052.38	1774.37	1437.16	2291.03	1574.61	2064.31	1734.64	1541.05	1730.34	1865.64
CUFFORG_0812	Olfr455	6	42535659	42547641	-	4401	1624.09	1666.68	1612.2	1809.69	1733.27	1761.21	1997.12	1861.06	1604.38	1320.32	1911.65	1583.56	2011.96	1872.7	1764.29	1609.39	1369.23	1566.63	1457.06	1395.96	1375.17	1558.05	1558.42	1652.27	1701.19	1713.02	1699.03	1499.49
CUFFORG_0227	Olfr728	14	50133758	50142680	-	7087	1740.49	1515.9	1748.12	1565.82	1653.58	1779.96	1796.6	1915.36	1410.18	1463.99	1899.08	1668.52	2038.83	2146.15	1675.41	1695.05	1377	1737.32	1684.82	1600.24	1916.22	1746.72	1871.4	1623.5	1667.31	1692.29	1778.29	1740.49
CUFFORG_1035	Olfr6	7	106953261	106963937	-	5288	1516.55	1867.5	1578.22	1730.15	1534.04	1613.57	1794.3	1833.38	1460.98	1387.2	1509.4	1592.06	1217.92	1500.39	1359.33	1434.7	1080.61	1301.46	1430.74	1331.75	1394.89	1315.47	1686.85	1246.4	1640.01	1596.22	1315.74	1401.02
CUFFORG_0717	Olfr1264	2	90019102	90025490	-	3648	1649.58	1383.27	1524.57	1452.78	1689.44	1662.78	1417.46	1724.78	1440.06	1189.03	1833.33	1627.74	1761.21	1714.84	1534.87	1711.95	1255.53	1828.76	1348.52	1593.43	1256.81	1708.54	1520.65	1696.46	1560.4	1538.73	1634.53	1520.73
CUFFORG_1249	Olfr1348	7	6500610	6508779	-	1956	1540.94	1563.45	1577.33	1361.72	1512.13	1509.28	1543.07	1701.36	1371.34	1030.49	1274.44	1094.22	1638.82	1500.39	1521.54	1136.04	969.828	1411.19	1565.59	1517.56	1831.68	1438.26	1382.51	1314.21	1510.81	1335.82	1362.97	1508.3
CUFFORG_0226	Olfr726	14	50083570	50090953	-	1774	1832.5	1698.58	1267.94	1178.55	1673.5	1286.64	1000.29	1582.11	1102.45	743.144	1379.83	1408.56	1546.29	1418.27	1524.31	1335.52	879.453	1386.81	1546.68	1501.02	1417.44	1757.2	940.019	1497.11	1489.62	1202.73	1348.44	1443.25
CUFFORG_0264	Olfr168	16	19529278	19535556	-	2317	1634.06	1483.37	1329.64	1511.39	1328.84	1339.37	1676.75	1650.25	1289.18	985.905	1373.06	1211.46	1588.08	1695.71	1410.43	1300.59	1254.56	1417.29	1432.39	1254.9	1070.83	1191.93	1339.34	1247.42	1437.78	1364.44	1444.44	1256.14
CUFFORG_0518	Olfr1257	2	89878437	89883026	+	2761	1880.17	1574.08	1271.52	1283.22	1175.44	1163.6	1532.7	1556.56	1317.57	1244.77	1684.42	1578.47	1379.12	1586.49	1397.1	1334.4	972.743	1289.27	1347.69	1265.6	1239.91	1417.29	1580.01	1335.79	1391.34	1485.75	1326.52	1364.38
CUFFORG_0520	Olfr1260	2	89974459	89979934	+	2704	1340.29	1092.98	1297.45	1260.19	1324.86	1359.29	958.803	1187.12	1008.34	890.535	1231.89	1043.25	1110.46	1155.19	1143.79	1296.08	824.062	1258.79	990.831	1180	955.291	1290.76	1002.62	1295.72	1279.17	1053.32	1131.4	1119.2
CUFFORG_0243	Olfr1508	14	52456154	52467532	-	8503	1322.55	1371.38	1330.54	944.097	1510.14	1121.41	904.639	1707.74	1160.71	849.662	1460.09	1315.11	1491.06	1411.1	1587.09	1476.4	760.897	1542.25	1153.64	1127.47	1192	1757.95	1162.34	1684.13	1266.69	1232.99	1378.13	1346.25
CUFFORG_0803	Olfr211	6	116489012	116498221	+	4959	870.244	1012.27	938.886	1764.69	1360.72	1573.73	1284.93	1180.73	908.255	1006.96	1492	1491.81	1325.39	1201.43	1167.68	1522.61	1646.18	1408.14	974.385	856.057	769.305	1349.16	1719.23	1366.62	1253.42	1227.45	1378.57	1172.46
CUFFORG_0247	Olfr281	15	98452059	98460395	+	5065	1722.75	1076.71	1286.72	902.23	1348.76	1129.61	970.327	1507.58	1335.49	1058.98	1316.01	1010.97	1580.61	1548.22	1344.88	1200.28	701.619	1194.79	1378.12	1372.61	1307.54	1500.4	766.262	1337.85	1244.46	1199.89	1261.74	1277.13
CUFFORG_0258	Olfr195	16	59147058	59150777	+	2069	1279.31	1208.09	1028.3	1104.24	1292.98	1242.11	1021.03	1120.04	993.403	1078.8	1417.54	1281.12	1120.91	1344.93	1063.8	1383.99	1038.82	1252.7	966.985	974.738	915.839	1507.14	1341.5	1176.52	1192.51	1151.99	1200.86	1147.12
CUFFORG_1223	Olfr1192-ps1	2	88648509	88659772	+	6657	1363.57	1163.67	1016.68	908.51	1384.62	1312.42	699.511	1279.74	835.056	720.85	1287.01	944.701	1100.01	1390.37	1346	1516.98	852.244	1429.48	1206.26	1215.99	1079.28	1525.85	1018.8	1257.7	1191.58	961.145	1272.51	1217.32
CUFFORG_0791	Olfr449	6	42834336	42839668	+	2127	1123	1012.89	1213.4	1275.89	1223.25	1027.67	1254.97	1171.15	1160.71	813.743	1194.18	1182.58	1314.94	1156.78	1281	1173.23	1313.84	1127.73	1103.48	999.058	834.118	1039.95	1224.94	1284.42	1146.02	1129.55	1227.92	1080.99
CUFFORG_0265	Olfr169	16	19564889	19571809	-	2485	1166.24	1134.27	1163.32	1106.33	1075.82	1180	1061.37	1362.79	1057.64	933.885	1199.98	997.373	1171.65	1373.63	1052.13	1190.14	871.679	1158.21	1140.48	1212.1	1189.18	1290.76	1170.98	1317.3	1137.66	1102.17	1136.24	1220.13
CUFFORG_0393	Olfr1427	19	12098006	12103334	-	4683	952.28	1024.16	1051.55	1307.29	1271.07	1127.27	1190.44	1016.77	1020.29	1018.11	1015.29	1218.26	1150.76	1073.87	900.478	1024.47	942.618	853.419	965.34	1058.4	873.57	852.771	1096.51	893.953	1122.27	1079.86	990.935	956.757
CUFFORG_0250	Olfr286	15	98224225	98234599	-	4495	1272.66	1158.04	996.113	911.65	1285.01	1099.15	938.059	1318.07	957.551	741.906	1191.28	975.285	1282.1	1086.63	1217.12	1174.36	765.756	1146.02	1171.73	1159.57	1197.64	1265.31	836.412	1150.84	1120.44	1020.36	1112	1130.25
CUFFORG_0108	Olfr1382	11	49528247	49538691	+	4633	1025.45	944.701	1013.1	1292.64	1047.93	1190.55	1051	1103.01	1024.77	907.875	1131.33	1102.72	1279.12	1308.26	1156.57	1393	1195.28	1274.03	1274.51	1045.75	1203.27	1264.56	1384.67	1191.94	1085.73	1053.45	1267.71	1227.45
CUFFORG_0263	Olfr167	16	19509558	19522266	-	7435	1174	1213.1	912.955	1070.74	1004.1	1032.36	1049.84	1289.33	860.452	750.576	1189.34	1211.46	904.488	1004.51	774.378	938.812	841.554	978.384	874.891	868.704	904.567	929.139	1040.39	873.402	1067.88	1058.5	907.021	915.182
CUFFORG_0368	Olfr1463	19	13231339	13235812	+	1716	799.295	993.5	1054.23	1444.41	1133.6	895.255	901.182	885.812	1132.33	1107.29	995.955	1153.69	1005.98	968.636	1093.79	1108.99	1198.19	1072.87	846.934	767.533	808.756	971.066	1060.89	1037.81	1053.38	1029.38	1074.74	915.499
CUFFORG_0541	Olfr1301	2	111751006	111758945	+	1207	958.932	1042.92	943.357	1195.3	1002.11	1170.63	1093.63	991.215	999.379	1011.91	1165.17	1116.31	1101.5	1134.46	915.477	1278.05	1064.09	1085.06	902.848	858.976	887.659	1024.22	1383.59	1200.16	1052.21	1062.94	1096.44	1042.91
CUFFORG_0805	Olfr213	6	116538382	116544354	+	4249	1065.36	977.859	1008.63	1159.71	928.396	1162.43	1231.92	1070	1083.03	865.763	889.591	927.71	1056.73	1199.83	1006.58	980.512	840.582	889.994	935.739	932.908	980.652	905.929	990.744	839.494	1050.4	1011.34	995.705	930.911
CUFFORG_0215	Olfr743	14	50521839	50535038	+	2286	1186.19	1004.14	1087.32	768.256	1155.51	1092.12	705.273	1055.1	820.118	642.82	1083.95	944.701	1085.09	1044.37	1229.89	1071.8	650.115	1051.53	1207.09	1062.29	1039.83	1328.2	775.975	1093.29	1048.92	875.326	1022.13	1084.45
CUFFORG_0150	Olfr1372-ps1	11	52154722	52168159	-	9813	1374.65	927.809	1015.78	927.35	950.31	1013.61	1044.08	1667.29	994.897	979.712	990.153	1094.22	1377.63	1277.16	1127.68	960.226	842.526	1219.17	1105.95	1017.54	994.742	959.835	948.653	1014.17	1034.92	1128.39	1134.07	1006.82
CUFFORG_0522	Olfr1262	2	90000145	90008468	+	6504	983.321	1046.05	914.743	1057.14	912.457	1250.31	1115.53	997.603	1093.49	864.525	1177.74	1065.34	920.906	1148.81	850.482	1016.58	1010.64	889.994	888.047	1001.98	1107.46	1126.8	1195.8	1081.99	1027.34	1052.37	972.902	1067.01
CUFFORG_0157	Olfr329-ps	11	58539801	58546441	-	4582	1004.38	1009.14	934.415	934.677	1300.95	936.268	805.532	1171.15	953.07	704.749	1136.16	992.276	1097.03	1025.24	1148.23	1175.49	735.631	1185.64	1050.03	952.364	825.664	1354.4	868.789	1398.47	1019.97	960.489	1061.21	1074.95
CUFFORG_0667	Olfr1195	2	88680751	88689222	-	4085	997.733	853.359	906.695	865.597	1181.41	981.968	773.265	1016.77	887.341	821.175	1150.67	1061.94	831.353	774.909	833.261	997.417	739.518	1091.16	1022.9	797.69	738.307	1288.52	1052.26	1319.35	964.461	951.859	877.936	1036.5
CUFFORG_0212	Olfr740	14	50445545	50456933	+	4103	859.159	897.779	903.119	988.057	902.496	1150.71	1165.08	1061.48	888.835	689.886	1080.08	953.197	1200.01	1074.67	999.358	989.528	989.263	896.09	1043.46	947.5	1014.47	1105.08	1190.4	1074.8	950.219	973.094	1024.82	1062.62
CUFFORG_0022	Olfr220	1	174442075	174454825	+	6421	900.176	977.234	929.944	1048.76	950.31	868.304	1147.8	1096.62	985.934	728.281	1052.04	937.905	1038.82	1026.04	827.706	872.318	1028.13	905.234	995.764	879.404	921.475	877.478	1110.54	1020.34	945.789	991.429	949.708	967.5
CUFFORG_1062	Olfr60	7	140343833	140362323	-	3999	788.209	847.728	758.262	1197.39	966.249	1037.04	903.487	1006.12	788.747	840.992	1159.37	1016.06	971.653	954.286	817.152	1003.05	895.002	966.193	827.2	773.37	769.305	1057.92	1304.8	1028.56	932.48	952.463	934.556	960.192
CUFFORG_0106	Olfr1384	11	49506724	49517345	+	4437	703.956	1025.41	1002.37	987.01	928.396	923.378	1055.6	761.245	1036.72	1139.49	1230.92	954.896	864.189	1314.63	787.71	1097.72	863.905	713.215	842.823	1041.86	698.856	660.355	1243.29	880.595	928.42	1029.81	940.229	894.629
CUFFORG_0392	Olfr1426	19	12086752	12092013	-	3195	799.295	965.347	919.214	1063.42	788.937	1001.89	1158.17	967.792	978.465	959.895	952.442	1009.27	1029.86	1044.37	1118.24	1004.18	1007.73	1033.25	897.092	895.942	924.293	841.54	1108.38	870.32	923.016	1004.34	1039.6	922.928
CUFFORG_0700	Olfr1240	2	89436294	89442998	-	4603	868.027	838.344	870.034	1159.71	868.628	860.101	1008.36	985.892	885.847	873.195	987.253	1034.75	882.099	884.13	882.702	1066.17	1018.42	1011.91	851.045	758.778	727.035	884.965	1104.06	950.467	910.807	962.549	957.571	879.393
CUFFORG_0676	Olfr1213	2	88972144	88980257	-	2499	919.023	1010.39	879.87	727.436	942.341	899.942	775.57	916.688	766.34	816.22	980.484	815.569	991.056	1078.65	809.93	897.112	751.179	871.707	874.069	838.547	800.302	992.778	675.605	987.458	896.501	845.145	899.94	861.46
CUFFORG_1061	Olfr524	7	140198499	140205964	-	5059	1055.38	885.266	720.707	877.11	868.628	925.722	924.23	1048.71	857.464	613.094	1005.62	801.977	529.857	584.371	529.399	373.045	349.838	548.627	481.848	477.641	470.6	411.786	482.421	375.049	888.802	875.183	485.856	449.891
CUFFORG_0944	Olfr1349	7	6513269	6522888	-	5069	752.734	838.344	763.627	1127.26	824.798	991.343	1023.34	937.981	849.995	869.479	1017.23	1026.26	995.534	912.033	827.706	1001.93	888.199	853.419	873.247	833.683	729.853	824.32	944.336	835.384	883.018	954.046	913.136	840.137
CUFFORG_0206	Olfr31	14	14322828	14331791	+	4194	839.204	845.226	783.299	855.13	956.287	880.022	708.73	774.021	648.326	833.56	937.938	835.959	794.039	925.586	761.045	906.128	765.756	1002.77	712.082	758.778	707.31	1179.95	992.902	1003.9	859.861	789.756	859.22	892.487
CUFFORG_0521	Olfr1261	2	89991238	89996189	+	3252	858.05	667.547	693.881	981.777	818.821	1081.57	803.228	845.354	718.537	605.663	874.12	997.373	780.606	839.485	678.83	948.955	851.272	819.892	716.194	715.975	667.858	1259.32	1151.55	981.293	850.275	807.379	819.84	915.364
CUFFORG_0228	Olfr729	14	50144731	50152910	-	4285	944.52	853.985	718.024	810.123	900.504	841.352	626.909	882.618	663.265	568.505	950.509	883.534	714.933	901.669	699.384	932.05	595.696	947.905	711.26	796.717	667.858	980.799	627.039	774.759	844.751	762.557	798.606	759.739
CUFFORG_0523	Olfr1263	2	90012153	90018526	+	4480	976.669	798.304	733.225	823.73	749.092	902.286	798.618	965.663	814.143	755.53	900.227	876.737	964.19	951.097	741.603	917.399	594.724	899.138	711.26	770.452	867.934	962.081	836.412	1012.12	830.551	851.82	844.692	860.043
CUFFORG_0718	Olfr140	2	90049380	90063838	-	3818	798.186	881.512	785.981	1006.9	725.185	749.952	847.019	778.28	755.883	689.886	733.912	796.879	652.246	770.923	561.063	720.169	664.692	765.029	714.549	790.88	904.567	810.844	854.759	862.099	824.619	766.977	689.02	822.95
CUFFORG_1036	Olfr711	7	106970681	106975451	-	3735	945.629	813.944	746.638	725.343	739.13	906.973	709.883	834.708	818.624	468.181	789.028	666.048	849.263	828.323	860.481	632.261	617.075	609.585	975.208	940.69	927.111	898.442	869.869	789.145	812.943	714.412	732.832	900.077
CUFFORG_0516	Olfr1212	2	88953891	88961313	+	5712	906.828	803.934	797.606	644.749	824.798	865.96	645.348	844.29	669.24	577.175	917.632	773.092	970.16	823.54	823.262	765.25	589.865	819.892	778.686	807.418	865.116	849.027	639.99	763.456	807.312	737.796	798.662	783.949
CUFFORG_0511	Olfr1193	2	88675628	88681143	+	3690	719.476	694.449	802.077	697.083	816.829	1067.51	649.958	822.996	705.092	787.733	1053.97	980.382	888.07	801.218	636.056	1012.07	749.236	929.618	794.309	657.608	628.407	1144.76	878.503	974.1	799.57	833.356	836.044	846.282
CUFFORG_0158	Olfr328	11	58550854	58555630	-	2926	836.987	990.998	856.621	572.529	908.473	617.538	776.722	844.29	808.167	528.871	783.227	572.598	932.846	921.6	1044.35	829.491	604.442	832.084	860.09	850.221	791.849	821.326	807.273	806.613	797.191	718.979	860.803	822.895
CUFFORG_0691	Olfr1229	2	89280476	89288014	-	3742	766.037	785.791	728.754	768.256	790.929	882.365	790.551	718.658	670.734	564.79	835.442	717.021	834.338	922.397	839.928	768.631	580.148	667.496	739.217	690.683	786.213	894.698	877.423	730.575	787.022	716.199	768.823	786.468
CUFFORG_0154	Olfr332	11	58487940	58492646	-	3527	609.725	715.095	785.087	867.69	852.689	779.247	880.439	701.623	763.352	788.972	829.64	764.596	807.472	762.95	784.932	706.645	909.578	771.125	715.371	645.934	811.574	680.57	814.827	752.154	768.256	788.104	790.45	736.738
CUFFORG_0935	Olfr535	7	140484216	140497104	+	5215	640.766	730.11	726.072	838.383	860.659	807.37	820.514	964.598	787.254	671.307	903.128	751.004	728.366	933.558	684.385	767.504	774.502	960.097	786.086	690.683	848.208	973.312	1067.37	856.962	767.227	816.301	808.069	870.437
CUFFORG_0355	Olfr1440	19	12387286	12401584	+	7616	646.309	650.029	864.669	913.743	834.759	691.362	1051	760.18	896.304	859.57	1063.64	1004.17	771.65	813.176	882.146	864.428	885.284	896.09	695.637	653.717	634.042	678.324	777.054	685.364	766.812	939.143	852.129	687.356
CUFFORG_0201	Olfr1364	13	21571813	21581759	-	3119	656.286	828.959	802.077	922.117	637.525	714.798	948.431	811.285	693.142	777.824	725.21	754.402	1174.64	1447.77	1216.01	1143.93	893.058	929.618	1013.03	1111.9	1130	1145.51	1152.63	997.734	760.294	785.049	1134.17	1091.8
CUFFORG_0687	Olfr1224-ps1	2	89155336	89160428	-	2386	665.155	838.97	799.394	789.19	669.401	719.485	940.364	812.349	733.475	656.444	707.805	621.872	792.546	840.282	758.268	723.55	670.522	640.065	653.702	707.22	741.125	642.386	733.884	618.574	746.932	745.385	737.539	682.815
CUFFORG_1064	Olfr531	7	140399045	140402918	-	3874	638.549	740.12	771.675	844.663	669.401	756.983	923.078	869.842	909.748	753.053	826.739	825.764	958.22	863.402	866.592	729.185	826.978	743.694	844.467	733.486	758.033	679.821	799.718	726.465	736.898	851.371	831.345	756.998
CUFFORG_1251	Olfr1346	7	6467101	6478112	+	4549	856.941	774.53	642.913	608.116	860.659	658.551	421.781	840.031	696.129	541.257	768.723	649.057	737.322	768.531	686.052	706.645	480.055	889.994	777.864	788.935	617.135	810.095	420.904	751.126	733.618	652.83	711.433	694.343
CUFFORG_0220	Olfr1509	14	52442990	52453332	+	3300	764.928	753.884	735.013	631.142	784.952	703.08	625.757	737.822	619.944	533.825	759.053	676.243	807.472	704.753	713.827	637.896	549.051	737.598	742.506	743.213	588.955	1149.26	628.119	903.201	728.833	658.774	691.766	792.542
CUFFORG_0902	Olfr701	7	106814144	106823460	+	6067	659.612	691.321	743.955	831.056	695.301	726.516	863.153	792.121	820.118	842.23	882.822	759.499	726.874	809.19	753.824	826.11	939.703	768.077	755.663	580.757	642.496	750.948	840.729	770.649	724.627	826.657	803.963	723.54
CUFFORG_1032	Olfr706	7	106882589	106888162	-	4931	625.246	825.831	811.018	749.416	657.448	671.441	895.42	739.951	800.698	769.154	767.756	813.87	700.008	774.909	765.49	719.042	910.55	752.838	735.928	699.438	614.317	630.407	704.745	723.383	723.4	797.808	770.473	684.703
CUFFORG_0817	Olfr291	7	84853573	84859612	+	3451	627.463	705.71	660.797	858.27	735.146	713.626	666.091	696.3	631.894	808.789	647.854	725.517	707.471	850.646	762.157	744.964	675.381	774.173	739.217	672.2	501.598	682.067	746.835	683.309	716.835	696.074	752.465	670.871
CUFFORG_0126	Olfr314	11	58782952	58788768	+	2724	635.223	803.309	774.357	678.243	713.231	670.269	787.094	807.026	648.326	546.211	898.293	720.42	855.233	794.84	682.719	652.548	516.011	676.64	673.436	644.961	557.957	795.87	743.597	809.695	712.439	734.562	696.332	704.253
CUFFORG_1031	Olfr705	7	106872239	106876891	-	2716	593.097	705.71	678.68	879.203	611.625	745.265	868.915	690.976	749.908	933.885	789.028	817.269	707.471	752.586	700.495	741.583	782.276	816.844	777.041	630.37	721.399	626.663	802.956	698.722	702.263	808.33	750.209	709.525
CUFFORG_0617	Olfr1097	2	86886773	86892216	-	4723	701.739	675.68	635.76	739.996	721.2	737.062	765.198	703.752	572.141	589.561	755.185	773.092	735.829	791.651	743.269	782.156	664.692	768.077	555.03	584.648	588.955	745.707	714.458	614.464	701.906	693.155	747.612	633.877
CUFFORG_0804	Olfr212	6	116506516	116517967	+	2806	595.314	720.725	747.532	768.256	573.772	773.388	784.789	788.927	670.734	547.45	696.202	689.836	608.962	652.933	586.616	605.213	591.809	652.256	669.325	674.145	650.95	667.093	711.22	693.584	696.498	696.323	616.298	677.72
CUFFORG_0251	Olfr285	15	98309074	98317353	-	5459	729.453	651.906	664.373	682.429	703.27	746.436	633.824	771.892	651.314	575.937	884.756	672.845	617.917	791.651	741.603	681.85	629.708	713.215	726.883	622.587	676.312	768.916	773.816	749.071	696.311	698.428	695.991	719.598
CUFFORG_0291	Olfr55	17	33168447	33180753	+	4781	646.309	703.208	721.601	786.05	645.494	657.38	902.335	703.752	867.921	666.353	792.896	700.03	765.68	813.973	750.491	703.264	790.05	731.502	610.944	651.771	636.86	533.824	663.734	595.969	693.34	772.215	759.16	615.517
CUFFORG_0735	Olfr1294	2	111532725	111540226	-	5723	563.165	611.866	683.151	825.823	709.246	723	727.169	785.733	682.685	725.804	851.88	835.959	616.425	695.983	624.946	733.693	696.76	755.886	523.783	579.784	526.96	710.518	946.495	730.575	686.042	768.205	687.282	669.686
CUFFORG_0394	Olfr1428	19	12107355	12116021	-	2659	620.811	625.004	650.067	836.29	639.517	730.031	746.76	629.225	622.931	703.51	734.879	701.73	759.71	629.813	667.72	814.839	671.494	627.873	633.145	650.798	557.957	604.202	750.073	636.042	683.62	689.839	695.242	638.703
CUFFORG_1088	Olfr868	9	20098626	20104754	+	4253	650.743	748.879	679.574	655.216	701.277	665.582	749.064	645.195	726.006	719.611	805.467	864.843	629.858	861.01	588.838	903.874	831.836	835.132	601.899	635.233	580.501	743.461	971.317	886.76	683.545	751.698	775.091	736.529
CUFFORG_0048	Olfr788	10	129470998	129476618	+	4747	613.051	704.459	682.257	760.93	629.556	708.939	775.57	648.389	624.425	599.47	721.342	691.535	679.112	707.942	652.722	710.026	870.707	822.94	675.903	717.921	727.035	622.92	715.537	652.483	683.199	676.788	740.575	685.3
CUFFORG_1065	Olfr532	7	140415710	140421639	-	4232	528.798	720.1	690.305	718.016	771.007	662.067	870.067	733.563	711.068	580.891	668.16	643.96	689.56	742.222	701.606	786.664	723.97	743.694	726.883	628.424	650.95	648.375	843.967	766.539	681.715	701.285	731.286	710.856
CUFFORG_0515	Olfr1206	2	88863231	88867753	+	3303	799.295	597.476	583.003	541.129	888.55	669.098	452.896	802.767	699.117	551.165	616.912	689.836	726.874	713.522	714.383	802.442	486.858	682.735	726.883	677.064	667.858	817.582	488.896	831.273	679.758	635.449	687.802	701.593
CUFFORG_0519	Olfr1258	2	89927307	89933646	+	4412	577.576	666.921	763.627	706.503	737.138	611.679	810.142	637.742	779.784	682.454	716.507	803.676	644.783	654.527	680.497	742.71	760.897	655.304	587.098	708.193	524.142	584.736	689.635	650.428	677.241	738.384	689.786	624.039
CUFFORG_0669	Olfr1197	2	88725972	88732459	-	4091	627.463	685.065	599.098	774.536	613.618	701.908	749.064	673.941	542.264	523.917	687.499	671.146	686.575	732.656	657.166	694.248	576.26	710.167	631.5	577.839	586.137	659.606	715.537	630.905	666.948	641.305	676.179	633.587
CUFFORG_0059	Olfr820	10	130012634	130021066	+	4875	545.427	709.464	643.807	682.429	619.594	776.903	769.808	671.812	619.944	547.45	709.739	745.906	729.859	731.858	629.39	728.058	742.433	749.79	656.991	643.016	608.681	627.412	801.877	613.437	662.938	677.443	718.565	658.569
CUFFORG_0214	Olfr742	14	50503600	50517145	+	2318	737.213	609.989	670.633	440.648	735.146	730.031	477.096	706.946	485.498	491.714	726.177	645.659	631.35	652.933	667.165	608.594	405.229	679.688	666.858	643.989	741.125	888.709	485.659	690.502	653.943	588.848	607.493	686.14
CUFFORG_0933	Olfr527	7	140334017	140338551	+	3362	601.965	660.665	653.643	801.75	645.494	557.777	800.923	747.404	672.228	501.622	718.441	642.261	843.293	658.513	737.714	703.264	715.224	731.502	623.278	576.866	476.236	608.694	720.933	587.748	653.549	680.48	731.585	598.959
CUFFORG_0931	Olfr523	7	140173217	140178758	+	5279	709.499	714.469	781.511	587.182	587.718	498.015	837.8	586.638	737.957	583.368	734.879	659.252	841.801	730.264	903.811	626.626	789.078	505.956	687.414	715.002	529.778	519.599	621.643	583.638	646.399	689.982	732.923	609.512
CUFFORG_0232	Olfr733	14	50295512	50301522	-	4073	480.02	621.876	608.934	801.75	607.641	686.675	767.503	632.419	607.993	704.749	764.855	798.578	783.591	699.969	707.717	856.539	862.933	749.79	577.231	619.669	552.321	629.658	824.541	684.336	634.483	712.683	776.757	647.959
CUFFORG_0195	Olfr1359	13	21698111	21706833	+	4440	629.68	633.137	650.067	561.015	607.641	625.741	563.527	774.021	551.227	463.227	589.837	611.677	446.274	482.325	413.853	540.972	298.334	426.71	379.887	431.92	442.421	450.718	401.478	443.894	617.88	592.253	434.745	425.053
CUFFORG_0908	Olfr17	7	107093220	107098750	+	2608	557.622	556.185	703.717	555.782	647.486	588.243	654.567	503.593	631.894	650.251	658.491	749.304	610.455	557.265	581.617	599.577	738.546	566.914	601.899	657.608	577.683	611.689	593.583	672.006	601.506	641.35	609.062	619.078
CUFFORG_0098	Olfr1392	11	49285282	49295891	+	3691	515.495	583.087	592.839	744.183	529.943	624.569	673.006	564.279	570.647	556.12	610.143	531.819	480.602	670.472	525.51	622.118	499.491	512.052	551.741	614.805	546.685	531.578	582.79	506.573	598.353	584.336	551.707	555.695
CUFFORG_1213	Olfr1326-ps1	X	74569375	74574888	-	3415	550.97	601.23	585.686	592.416	651.471	603.477	739.845	727.175	607.993	506.577	672.028	618.473	764.188	609.882	613.836	613.102	536.418	573.01	606.832	529.199	684.766	542.809	668.051	639.125	597.542	645.349	618.406	611.797
CUFFORG_0095	Olfr1395	11	49142274	49150453	+	2984	508.844	493.622	591.051	791.283	643.502	546.059	614.233	544.051	590.067	656.444	699.102	745.906	407.467	490.297	555.508	611.975	738.546	603.489	504.871	415.382	400.151	614.684	672.368	611.382	595.727	641.634	567.88	536.473
CUFFORG_0619	Olfr1099	2	86955168	86960693	-	4836	529.907	673.803	473.02	610.209	581.741	660.895	570.441	577.056	500.436	502.861	676.863	604.881	591.051	664.891	476.626	731.439	639.426	618.729	555.03	476.668	583.319	605.699	620.564	575.418	588.263	572.09	620.36	569.45
CUFFORG_0135	Olfr390	11	73782964	73790446	+	3772	593.097	661.291	498.951	652.076	597.68	524.966	920.773	826.19	684.179	800.119	736.813	616.774	685.082	758.964	684.941	734.82	657.889	765.029	641.368	507.798	712.946	680.57	921.672	681.254	588.01	764.141	714.454	690.934
CUFFORG_0277	Olfr191	16	59082908	59089807	-	3763	553.187	493.622	540.977	670.916	585.726	670.269	553.155	612.19	495.955	461.988	652.689	586.191	607.47	655.324	629.39	679.596	539.333	569.962	598.61	589.512	487.508	664.847	712.299	676.116	585.783	560.361	613.513	621.482
CUFFORG_0694	Olfr1232	2	89325037	89329650	-	2316	518.821	568.072	610.723	644.749	583.734	580.041	625.757	623.901	539.276	593.277	588.87	599.783	586.574	675.255	588.283	553.369	569.458	594.346	518.028	481.532	450.875	545.803	627.039	587.748	584.357	595.144	594.547	535.171
CUFFORG_0222	Olfr722	14	49894085	49901999	-	1813	570.925	611.24	477.49	620.676	605.649	614.023	500.145	608.996	479.523	403.775	617.879	564.102	479.11	530.956	377.745	383.189	479.083	393.182	500.76	472.777	487.508	434.247	455.44	457.252	583.334	529.07	440.544	467.997
CUFFORG_0177	Olfr392	11	73811740	73817049	-	3904	431.242	569.323	710.871	679.289	541.896	508.561	658.024	646.26	799.204	523.917	615.945	562.403	497.021	553.279	518.289	528.575	634.567	423.662	454.713	529.199	512.87	500.881	742.518	722.355	573.53	634.292	525.899	577.089
CUFFORG_0942	Olfr541	7	140697274	140705606	+	1639	508.844	484.237	551.707	668.823	553.85	605.82	593.49	600.479	497.449	461.988	654.623	662.65	597.022	538.928	484.958	596.196	597.639	582.154	538.584	488.342	467.782	670.088	711.22	648.373	562.213	578.446	566.15	587.398
CUFFORG_0021	Olfr414	1	174424064	174434747	+	4526	523.255	558.062	536.506	539.035	533.927	655.036	654.567	541.921	546.745	463.227	596.606	502.934	601.499	630.61	568.84	466.588	513.095	505.956	528.717	492.233	476.236	456.708	515.877	450.059	557.637	551	547.765	486.638
CUFFORG_0257	Olfr183	16	58995357	59001441	+	2411	741.648	826.457	625.924	261.668	470.175	418.333	414.866	684.588	605.005	443.409	540.523	506.333	873.144	710.333	655.499	501.526	378.019	539.483	628.211	764.615	673.494	766.67	336.723	629.877	557.367	532.454	609.667	633.265
CUFFORG_0276	Olfr190	16	59067102	59077951	-	8224	544.319	478.607	467.654	500.309	727.177	599.961	388.361	518.498	386.905	449.602	734.879	589.589	404.482	421.735	361.635	537.591	449.93	694.927	421	468.886	476.236	586.982	458.678	580.556	553.004	511.306	478.384	498.723
CUFFORG_0358	Olfr1443	19	12678112	12683843	+	4389	682.892	481.109	673.315	356.915	555.842	561.292	490.925	681.394	549.733	557.358	533.755	533.518	673.142	787.665	544.953	666.072	398.426	691.879	684.948	563.247	543.868	749.45	511.561	637.07	551.894	557.781	627.023	615.024
CUFFORG_1233	Olfr239	17	33191302	33204011	+	5278	499.975	526.155	562.437	567.295	635.533	490.984	621.147	470.588	594.548	547.45	587.904	559.005	540.305	539.726	451.072	521.813	633.595	597.394	504.871	547.682	439.603	378.843	480.263	470.61	547.063	563.44	547.317	470.312
CUFFORG_0197	Olfr1370	13	21069334	21074947	-	4322	532.124	599.979	554.39	556.829	506.035	493.328	419.476	435.453	443.67	426.069	503.779	514.828	452.244	416.155	426.63	415.872	655.946	374.895	536.94	578.812	614.317	445.477	464.074	441.839	540.447	457.213	456.957	513.576
CUFFORG_1023	Olfr693	7	106675005	106680584	-	4015	509.952	535.539	644.701	531.709	514.004	488.64	564.679	553.633	525.832	480.567	576.3	625.27	495.528	618.652	633.279	517.305	704.534	460.237	529.539	530.172	518.506	512.86	480.263	627.822	537.424	554.38	571.589	533.194
CUFFORG_0685	Olfr1222	2	89122885	89133052	-	3948	496.649	564.944	486.432	558.922	579.749	495.671	585.423	451.424	506.412	499.145	471.87	542.014	453.736	500.661	439.962	486.875	560.712	438.901	522.961	611.886	586.137	432.001	498.61	471.637	530.395	509.381	480.141	520.539
CUFFORG_0159	Olfr224	11	58565856	58569255	-	2148	570.925	444.197	506.998	555.782	547.873	547.23	540.479	488.687	439.189	411.207	468.969	462.156	526.872	581.979	562.174	651.421	340.12	493.764	513.916	434.838	433.967	551.793	586.028	607.271	528.834	468.448	526.055	521.302
CUFFORG_0002	Olfr1412	1	92585779	92591375	+	3663	475.586	554.934	480.173	604.976	571.78	462.861	641.891	513.175	439.189	449.602	483.473	443.466	485.08	455.219	472.737	407.983	456.733	548.627	573.119	532.117	484.69	513.609	594.662	418.206	525.052	495.133	471.063	519.401
CUFFORG_1069	Olfr374	8	72106920	72118200	+	8054	498.866	548.677	581.215	604.976	438.298	438.253	731.778	607.931	596.042	624.241	577.267	581.093	601.499	595.532	512.178	611.975	666.635	594.346	506.516	419.274	436.785	451.467	650.783	561.033	518.381	619.726	597.027	504.309
CUFFORG_0163	Olfr222	11	59570258	59576050	-	2347	501.083	453.582	601.781	559.969	535.919	449.971	617.69	449.294	537.782	528.871	544.391	557.306	583.589	517.403	551.619	499.272	653.03	515.1	554.207	512.662	431.149	494.892	458.678	535.344	517.051	539.222	553.336	497.822
CUFFORG_0675	Olfr1211	2	88926876	88938111	-	4244	596.422	525.529	455.136	481.468	533.927	489.812	397.58	550.439	478.029	370.334	569.532	538.616	619.41	483.919	566.618	617.61	398.426	588.25	538.584	515.58	518.506	655.114	423.063	543.564	513.716	484.088	545.706	532.402
CUFFORG_0710	Olfr1251	2	89665873	89671932	-	3126	392.441	443.572	389.861	661.496	689.324	488.64	498.992	406.707	445.164	577.175	674.929	701.73	432.841	406.588	393.855	657.056	710.365	682.735	345.352	387.171	380.425	533.075	642.149	560.005	510.889	550.783	547.24	474.696
CUFFORG_0528	Olfr1278	2	111290136	111298886	+	6917	636.332	437.941	444.406	348.541	657.448	539.028	275.425	415.224	298.768	324.506	432.225	440.068	456.722	455.219	606.614	581.545	293.475	469.381	481.848	572.002	507.234	481.415	234.195	502.463	510.616	364.369	477.159	463.193
CUFFORG_0514	Olfr1205	2	88829737	88837104	+	6150	679.567	618.122	423.84	296.208	629.556	413.645	251.225	545.115	433.214	291.065	438.027	487.643	458.214	394.63	419.408	431.651	163.258	384.039	364.264	362.852	312.794	366.115	191.026	329.838	510.156	407.715	375.2	321.148
CUFFORG_0148	Olfr1396	11	49109982	49114874	-	4247	466.717	578.708	579.427	588.229	434.314	408.958	636.129	571.732	594.548	478.09	570.499	467.253	535.827	558.062	551.619	486.875	610.272	432.806	513.916	461.104	448.057	471.682	536.383	500.408	509.392	553.042	529.243	488.592
CUFFORG_0672	Olfr1200	2	88763468	88770647	-	5198	407.962	476.73	558.861	662.543	450.252	467.548	699.511	554.697	519.856	577.175	661.391	521.625	576.126	602.707	451.628	454.191	456.733	600.441	504.871	519.471	524.142	548.798	630.277	511.711	503.982	589.043	523.638	539.878
CUFFORG_0716	Olfr1259	2	89940532	89948664	-	4557	467.826	566.195	450.665	575.669	533.927	428.879	508.211	542.986	445.164	428.547	539.556	525.023	461.199	460.8	493.846	431.651	623.877	387.087	673.436	630.37	529.778	480.666	540.7	528.152	503.86	498.248	476.41	563.85
CUFFORG_0005	Olfr12	1	92617808	92623412	+	4138	534.341	460.464	551.707	512.869	480.136	480.438	572.746	623.901	501.93	323.268	498.944	509.731	529.857	509.431	458.849	358.394	453.817	542.531	416.889	438.729	484.69	541.311	586.028	476.775	503.326	505.087	475.48	490.737
CUFFORG_0701	Olfr1241	2	89481314	89487126	-	2446	457.848	479.858	421.157	535.895	589.71	531.997	507.059	558.956	400.349	427.308	627.548	608.279	447.766	550.887	498.846	474.478	341.092	487.668	370.02	540.873	417.059	485.159	511.561	500.408	502.744	521.583	466.789	470.846
CUFFORG_0161	Olfr318	11	58718320	58724007	-	3422	492.215	461.715	482.855	555.782	494.082	524.966	598.099	550.439	388.398	447.125	512.482	485.943	546.275	486.311	454.405	474.478	471.309	432.806	550.096	472.777	459.329	509.117	505.085	486.023	501.936	497.081	477.597	497.071
CUFFORG_0192	Olfr1369-ps1	13	21111483	21119095	+	4002	619.703	544.298	501.633	317.141	565.803	460.517	253.53	556.827	330.139	300.973	382.911	378.9	494.035	563.643	428.296	395.586	262.378	432.806	561.608	596.322	467.782	483.661	250.384	375.049	501.516	367.213	429.457	455.801
CUFFORG_0504	Olfr1183	2	88452873	88465788	+	5191	623.029	533.037	472.125	363.195	480.136	520.279	309.997	654.777	534.795	366.618	482.506	530.12	359.706	596.329	511.623	622.118	206.016	396.23	417.711	387.171	442.421	688.057	304.346	607.271	498.633	479.802	448.67	474.496
CUFFORG_0715	Olfr48	2	89842598	89848198	-	3098	537.667	533.662	599.993	309.815	442.283	565.979	405.647	504.657	277.854	433.501	393.547	438.369	591.051	588.357	546.064	395.586	291.531	408.422	436.623	518.498	464.964	584.736	460.836	529.179	498.233	408.929	470.169	499.14
CUFFORG_0193	Olfr263	13	21129639	21136296	+	4022	573.142	552.431	498.951	349.588	541.896	458.174	271.968	536.598	403.337	281.156	497.978	419.678	494.035	524.578	454.961	483.494	293.475	478.524	521.317	449.43	521.324	548.049	261.176	526.096	495.697	401.786	454.845	471.232
CUFFORG_0351	Olfr1420	19	11886559	11898079	+	3134	435.677	516.77	448.877	581.949	498.066	481.61	573.899	566.409	521.35	421.115	553.093	640.562	519.409	586.762	452.739	524.067	607.357	606.537	505.694	500.988	484.69	473.928	579.553	500.408	493.825	546.071	549.479	507.543
CUFFORG_0706	Olfr1247	2	89605248	89614136	-	5798	424.591	508.637	514.152	532.755	434.314	542.543	556.613	453.553	564.671	530.11	517.316	489.342	489.558	482.325	527.177	451.937	501.434	518.147	600.254	543.791	521.324	372.853	466.232	457.252	492.832	518.601	495.096	493.618
CUFFORG_0175	Olfr389	11	73774849	73780713	-	3490	391.333	485.489	460.501	545.315	418.376	642.146	632.671	383.284	346.571	634.15	567.598	535.217	392.542	508.634	466.071	602.959	491.716	591.298	436.623	426.083	428.331	587.731	515.877	484.995	490.527	516.582	508.87	479.94
CUFFORG_0344	Olfr117	17	37657600	37663782	-	3533	401.31	476.104	550.813	494.029	512.012	486.297	609.623	527.016	525.832	551.165	526.019	623.571	656.724	772.517	582.172	725.804	665.663	524.243	651.235	642.043	648.132	591.474	671.288	529.179	486.761	560.538	654.521	622.225
CUFFORG_0386	Olfr1417	19	11826803	11839219	-	3582	485.563	543.672	574.956	457.395	322.747	527.31	532.412	538.727	397.361	434.739	437.06	465.554	580.604	584.371	442.184	447.429	484.914	417.566	518.028	500.988	453.693	397.56	561.206	462.389	485.274	467.642	492.845	482.311
CUFFORG_0033	Olfr1352	10	78981050	78987903	+	4356	444.545	557.436	361.247	616.489	436.306	490.984	585.423	544.051	476.535	507.815	528.92	509.731	465.677	525.376	467.737	489.129	550.994	563.866	494.182	479.587	422.695	510.614	631.356	565.143	484.501	525.412	510.463	517.263
CUFFORG_0939	Olfr53	7	140646452	140653103	+	1358	447.871	467.345	460.501	503.449	478.144	529.653	512.821	434.389	488.486	465.704	492.176	502.934	586.574	587.56	548.286	590.561	625.821	655.304	506.516	494.179	439.603	524.84	611.93	547.675	481.161	482.752	599.018	520.79
CUFFORG_0451	Olfr1015	2	85782005	85787814	+	2497	536.558	538.667	497.162	388.315	444.275	425.363	488.621	464.2	476.535	458.272	549.226	502.934	468.662	469.569	422.741	478.986	687.042	448.045	451.424	434.838	448.057	458.205	510.481	493.215	471.724	489.965	495.841	466.037
CUFFORG_0629	Olfr1110	2	87134149	87140300	-	2683	456.74	468.597	439.935	600.789	366.577	496.843	539.326	505.722	519.856	552.404	430.291	521.625	450.751	496.675	467.182	427.143	484.914	582.154	453.069	432.893	374.79	420.77	600.058	414.095	471.58	511.537	484.803	449.279
CUFFORG_0229	Olfr730	14	50183296	50188198	-	4903	451.197	539.293	491.797	414.482	515.997	412.474	578.508	558.956	481.016	412.445	538.589	508.032	476.125	506.242	598.837	501.526	497.547	429.758	534.473	428.029	405.787	446.226	457.598	467.527	470.873	512.924	501.672	456.607
CUFFORG_1222	Olfr1191-ps1	2	88640542	88648438	+	5933	432.351	402.906	468.549	514.962	480.136	498.015	533.564	540.857	401.843	361.664	553.093	477.448	583.589	569.223	498.29	569.148	565.571	563.866	447.313	352.151	422.695	551.793	575.236	476.775	466.153	478.078	558.281	470.994
CUFFORG_0156	Olfr330	11	58527186	58534834	-	2834	340.338	459.838	465.866	580.902	474.159	466.376	552.003	511.046	627.413	458.272	651.722	508.032	461.199	467.178	474.959	516.178	427.579	466.333	408.666	381.335	309.976	576.5	657.258	595.969	464.58	551.415	468.904	488.284
CUFFORG_0815	Olfr1336	7	6456031	6466817	+	7019	391.333	412.916	548.13	464.722	450.252	519.107	471.334	570.668	455.621	359.186	518.283	402.687	486.573	520.592	409.965	427.143	379.963	396.23	478.559	420.246	490.326	576.5	535.304	530.207	464.41	462.963	436.744	505.19
CUFFORG_1151	Olfr969	9	39791053	39796609	+	1463	514.387	419.172	612.511	437.508	462.206	332.791	418.324	320.468	639.363	746.86	371.308	431.572	365.676	372.307	418.297	361.775	487.829	487.668	309.172	407.6	673.494	366.115	267.652	301.067	463.096	487.983	415.592	387.517
CUFFORG_0166	Olfr1	11	73393494	73399495	-	2862	443.437	472.35	488.221	418.668	434.314	509.733	517.431	555.762	482.51	635.388	554.06	468.952	401.497	554.873	507.734	447.429	395.511	493.764	410.311	409.546	448.057	391.571	481.342	302.094	461.12	535.684	466.801	407.153
CUFFORG_1161	Olfr24	9	18751507	18763986	-	4383	462.283	407.285	632.183	399.828	514.004	343.337	477.096	381.155	567.659	744.383	433.192	564.102	391.049	334.837	414.409	489.129	547.107	490.716	349.463	386.199	473.418	396.812	330.248	391.49	459.82	527.931	444.541	387.938
CUFFORG_1220	Olfr1281	2	111328421	111329338	+	918	560.947	578.708	448.877	265.854	537.912	344.509	341.112	655.842	398.855	253.908	462.2	465.554	419.408	526.97	584.394	495.891	252.661	472.429	464.58	483.478	391.697	565.27	332.406	529.179	456.134	429.579	458.625	461.102
CUFFORG_0668	Olfr1196	2	88697303	88704470	-	4270	401.31	415.418	464.078	419.715	504.043	519.107	358.399	512.11	400.349	403.775	517.316	496.138	358.213	502.256	362.191	460.953	332.346	408.422	444.024	424.138	453.693	540.562	462.995	572.335	453.945	448.015	404.064	482.958
CUFFORG_0078	Olfr805	10	129721221	129729415	-	3339	401.31	451.079	424.734	445.882	380.523	618.71	414.866	428.001	318.188	339.369	453.498	423.077	571.648	471.164	404.41	524.067	526.7	393.182	467.869	448.457	360.7	435.744	466.232	469.582	453.706	396.166	481.862	441.431
CUFFORG_0722	Olfr32	2	90136073	90142293	-	3348	405.745	470.474	598.204	458.442	456.229	323.417	576.203	433.324	561.684	567.267	537.622	555.607	505.976	492.689	473.293	477.859	587.922	484.62	361.797	395.927	315.612	442.483	481.342	507.601	452.085	538.618	503.726	417.46
CUFFORG_0711	Olfr1252	2	89719575	89725012	-	4625	323.709	409.788	522.199	573.575	450.252	427.707	660.329	620.707	582.598	585.845	557.928	742.508	467.169	453.625	453.85	549.988	593.752	524.243	417.711	462.076	400.151	572.757	718.775	641.18	451.205	624.986	507.105	535.442
CUFFORG_0436	Olfr360	2	37065706	37069260	+	1503	404.636	499.878	467.654	452.162	462.206	403.099	477.096	393.931	345.077	437.217	457.366	496.138	501.498	487.906	443.295	429.397	603.47	502.908	335.485	387.171	332.52	345.9	485.659	382.242	448.272	434.471	494.746	378.163
CUFFORG_0183	Olfr43	11	74205664	74211369	-	2194	415.722	420.423	464.972	496.122	430.329	461.689	540.479	409.901	443.67	421.115	475.738	494.439	525.379	469.569	483.292	465.461	550.994	472.429	431.69	456.24	425.513	399.807	540.7	458.279	448.21	464.224	494.521	452.038
CUFFORG_0503	Olfr1178	2	88387062	88394010	+	3000	543.21	411.664	357.671	456.348	432.322	479.266	439.067	428.001	395.868	297.258	496.044	516.527	444.781	499.864	471.626	498.145	373.16	466.333	407.022	496.124	414.241	580.244	389.606	497.326	446.747	428.794	458.985	464.094
CUFFORG_0347	Olfr131	17	38081624	38088721	-	1840	453.414	427.931	473.02	447.975	476.151	398.412	414.866	349.214	443.67	413.684	417.721	434.97	407.467	424.127	411.631	380.935	490.745	396.23	487.604	446.512	459.329	406.545	383.131	440.811	446.15	412.354	418.523	437.322
CUFFORG_1209	Olfr1321	X	49726018	49735059	-	2105	444.545	451.079	546.342	317.141	456.229	454.658	217.805	687.782	316.694	314.598	565.664	540.315	508.961	517.403	339.415	436.159	240.028	527.291	449.78	431.92	428.331	563.772	232.037	635.015	444.999	440.476	428.209	456.809
CUFFORG_0936	Olfr46	7	140601269	140612913	+	3050	444.545	425.428	359.459	483.562	442.283	505.046	444.829	487.623	412.3	376.526	515.383	414.581	471.647	453.625	417.186	460.953	495.603	435.853	442.379	423.165	371.972	449.97	592.504	525.069	443.387	441.874	455.811	467.51
CUFFORG_1025	Olfr695	7	106711707	106716396	-	3277	383.573	412.29	424.734	549.502	436.306	441.768	428.695	438.647	440.683	474.374	465.101	443.466	413.437	530.159	513.289	500.399	509.208	475.476	496.649	490.287	428.331	482.164	689.635	418.206	441.362	448.494	490.328	500.879
CUFFORG_0738	Olfr1297	2	111615233	111626471	-	6972	397.984	387.89	611.617	451.115	418.376	371.461	540.479	433.324	525.832	546.211	492.176	491.041	429.856	484.717	508.845	415.872	586.95	505.956	391.399	361.879	405.787	443.231	582.79	442.866	439.741	504.844	488.699	437.992
CUFFORG_0616	Olfr1096-ps1	2	86868743	86874802	-	5304	382.464	426.054	442.618	530.662	448.26	405.443	556.613	587.702	518.362	442.171	547.292	560.704	441.796	477.542	375.523	539.845	472.281	484.62	441.557	378.416	422.695	416.278	533.145	480.885	439.25	535.474	465.268	445.496
CUFFORG_0052	Olfr794	10	129567655	129573110	+	3044	498.866	437.315	418.475	364.241	480.136	394.897	333.046	437.583	418.275	437.217	351.002	395.891	349.258	385.063	271.088	401.221	430.495	365.751	309.172	344.369	312.794	490.399	438.172	391.49	432.322	395.502	367.146	381.066
CUFFORG_0713	Olfr1254	2	89787325	89793619	-	2650	323.709	500.504	398.803	545.315	396.461	397.24	503.602	497.205	334.62	366.618	342.299	370.404	341.795	412.966	322.194	331.345	357.612	396.23	461.291	354.096	304.34	306.219	491.055	367.856	427.005	402.458	360.357	380.81
CUFFORG_0207	Olfr721-ps1	14	14401298	14410095	+	3105	411.288	417.295	429.205	445.882	392.476	442.94	334.198	383.284	304.743	303.451	380.977	343.219	376.124	372.307	426.63	360.648	352.753	384.039	374.131	343.396	450.875	433.498	395.002	401.765	423.181	341.645	378.75	399.778
CUFFORG_0884	Olfr653	7	104577314	104584117	+	4798	407.962	360.988	587.474	342.261	436.306	372.632	263.901	313.015	543.758	781.54	343.266	411.183	340.302	351.579	493.291	373.045	412.031	438.901	321.506	404.682	617.135	324.936	324.852	425.398	417.937	442.777	401.525	403.085
CUFFORG_0317	Olfr130	17	38063908	38074252	+	6359	392.441	442.946	388.967	407.155	420.368	433.566	532.412	434.389	428.732	409.968	437.06	440.068	443.289	446.45	398.855	383.189	458.676	420.614	403.733	357.988	293.069	332.423	451.123	397.655	414.24	447.105	425.179	372.665
CUFFORG_0438	Olfr365	2	37188165	37206010	+	5839	359.184	407.285	429.205	459.488	446.267	377.32	464.42	387.543	406.324	409.968	479.606	565.801	494.035	448.841	451.628	444.048	559.74	438.901	444.846	413.437	383.243	371.356	451.123	418.206	413.125	452.277	472.866	413.702
CUFFORG_1070	Olfr370	8	83535780	83544105	+	3478	366.944	475.479	353.2	433.322	384.507	455.83	439.067	469.523	346.571	336.892	468.969	428.174	477.617	421.735	413.853	410.237	417.862	429.758	437.446	392.035	411.423	381.089	352.912	401.765	411.547	414.866	428.51	396.112
CUFFORG_0452	Olfr1018	2	85818486	85824221	+	3198	489.998	501.129	380.919	343.308	310.793	435.909	327.284	350.279	355.534	274.963	374.208	336.422	323.884	306.137	338.86	349.378	428.551	304.793	512.272	582.703	600.227	410.288	370.18	426.426	410.343	336.448	341.934	483.683
CUFFORG_0389	Olfr1423	19	12031787	12041317	-	5571	414.613	447.325	482.855	380.988	296.848	439.425	507.059	445.035	485.498	459.511	498.944	457.059	519.409	504.648	479.959	536.464	543.22	490.716	564.075	476.668	535.414	488.902	600.058	504.518	410.342	475.518	512.403	528.273
CUFFORG_0892	Olfr665	7	104878007	104883117	+	3603	424.591	320.322	631.289	321.328	392.476	370.289	360.703	285.334	593.054	748.099	297.82	428.174	320.899	311.717	444.406	371.918	530.587	316.984	240.102	323.94	425.513	346.649	309.742	390.462	410.049	452.197	382.752	339.401
CUFFORG_0046	Olfr786	10	129427306	129439080	+	10088	366.944	391.644	443.512	428.088	472.167	343.337	411.409	348.15	485.498	346.801	451.564	460.457	382.094	411.371	388.3	506.034	422.721	420.614	339.596	351.178	391.697	357.879	344.278	452.114	407.615	417.313	421.856	372.79
CUFFORG_0040	Olfr776	10	129259116	129264298	+	4837	351.424	439.192	342.47	446.928	408.414	442.94	455.201	497.205	364.497	417.399	474.771	406.086	486.573	392.238	401.632	519.559	475.196	524.243	451.424	401.763	352.246	339.162	487.817	415.123	405.228	435.86	466.573	407.923
CUFFORG_0273	Olfr181	16	58924707	58928755	-	2359	331.469	389.767	402.38	446.928	480.136	364.43	389.514	415.224	497.449	443.409	457.366	429.873	397.019	392.238	396.077	450.81	491.716	460.237	347.819	354.096	383.243	381.838	507.244	378.132	402.518	438.806	431.35	392.062
CUFFORG_0749	Olfr1312	2	112040308	112050236	-	4348	327.035	297.8	303.126	445.882	464.198	555.433	345.722	363.055	279.348	336.892	489.275	485.943	362.691	346.796	311.084	489.129	455.761	499.86	376.598	346.314	335.338	534.573	522.353	546.647	398.912	383.373	410.887	443.637
CUFFORG_1076	Olfr835	9	19032748	19037695	+	2702	371.378	315.943	363.93	444.835	563.811	332.791	308.845	349.214	340.595	365.379	453.498	484.244	261.197	354.768	287.197	359.521	537.39	384.039	272.17	364.797	304.34	407.294	471.629	380.187	398.781	383.629	364.019	366.736
CUFFORG_0947	Olfr308	7	86318969	86325630	-	4240	304.863	389.767	464.972	466.815	426.345	339.822	440.219	371.573	476.535	453.318	534.721	528.421	332.84	377.09	383.3	475.605	555.853	396.23	295.194	338.532	324.066	357.879	434.934	431.563	398.764	467.465	420.153	363.695
CUFFORG_0248	Olfr279	15	98492315	98502637	+	5692	456.74	347.85	367.507	412.388	382.515	424.192	455.201	393.931	345.077	359.186	426.423	395.891	555.23	538.928	403.299	435.032	388.709	505.956	414.422	325.885	346.61	385.581	361.546	436.701	398.532	395.952	471.192	378.458
CUFFORG_0075	Olfr801	10	129666989	129673804	-	4059	396.876	357.235	371.083	396.688	386.499	430.05	397.58	310.886	351.052	344.324	434.159	409.484	337.317	380.279	355.525	411.364	416.89	451.093	370.842	313.239	309.976	353.387	345.357	350.388	389.739	374.581	392.078	340.532
CUFFORG_0100	Olfr1391	11	49322742	49329810	+	3248	368.052	394.147	354.094	393.548	454.236	357.399	377.989	344.956	310.719	268.771	352.936	353.413	334.332	354.768	342.193	407.983	364.414	374.895	360.975	367.716	433.967	321.193	328.089	383.269	386.913	334.797	363.098	365.868
CUFFORG_0105	Olfr1386	11	49464986	49471715	+	2746	327.035	379.132	510.575	428.088	344.662	331.619	463.268	319.403	427.238	406.252	384.845	468.952	444.781	463.191	441.629	602.959	525.728	487.668	500.76	432.893	563.593	429.006	467.312	499.381	386.852	411.66	494.326	482.157
CUFFORG_0471	Olfr1112	2	87187849	87192855	+	1481	364.727	336.589	441.723	391.455	360.6	417.161	436.762	396.06	380.929	314.598	403.217	351.714	414.93	429.708	385.522	431.651	420.777	432.806	371.664	310.321	346.61	312.957	375.576	386.352	385.376	380.547	419.232	350.58
CUFFORG_0275	Olfr187	16	59035780	59039749	-	1087	366.944	397.275	364.824	458.442	354.623	365.602	433.305	416.289	386.905	348.039	411.919	383.997	410.452	420.141	374.412	420.38	417.862	411.47	375.776	337.559	259.253	381.089	445.727	358.609	384.618	396.742	409.12	359.669
CUFFORG_0480	Olfr1123	2	87416639	87423514	+	5566	365.835	439.818	358.565	440.648	384.507	309.355	462.115	380.09	373.46	387.674	331.663	392.493	485.08	453.625	438.851	433.905	505.321	393.182	363.442	351.178	321.248	335.418	382.052	348.333	383.121	387.916	451.661	350.279
CUFFORG_0073	Olfr796	10	129605492	129612184	-	3168	338.12	387.89	380.025	449.022	332.708	398.412	419.476	431.195	401.843	324.506	332.63	373.803	420.9	466.38	423.297	361.775	488.801	390.135	442.379	379.389	473.418	357.879	431.697	345.251	381.03	380.575	425.215	405.002
CUFFORG_0420	Olfr339	2	36418964	36426221	+	4948	308.188	340.968	320.115	478.328	410.407	427.707	307.693	291.722	358.522	349.278	459.3	383.997	311.944	349.187	283.864	433.905	402.313	411.47	328.906	309.348	276.161	385.581	466.232	297.984	380.952	358.418	365.447	344.036
CUFFORG_1208	Olfr1325	X	74592699	74597578	+	4398	397.984	364.117	454.242	346.448	354.623	367.945	517.431	421.613	469.066	385.197	386.779	412.882	447.766	397.021	481.625	451.937	553.91	387.087	305.061	395.927	338.156	340.659	424.142	358.609	380.893	432.161	453.224	360.426
CUFFORG_1248	Olfr1347	7	6487913	6499650	-	1173	412.396	394.772	460.501	268.994	360.6	386.694	292.711	324.727	319.682	213.035	348.101	241.273	380.601	371.51	346.637	271.613	227.395	268.218	443.201	466.94	371.972	442.483	350.754	407.93	380.66	289.921	310.996	413.88
CUFFORG_0822	Olfr297	7	86519968	86528322	+	1753	338.12	346.599	383.602	490.889	356.615	360.914	383.752	373.702	331.632	495.43	390.646	365.307	361.198	299.759	433.296	308.805	480.055	384.039	412.778	270.436	366.336	361.623	501.847	458.279	379.457	390.078	377.859	395.216
CUFFORG_1131	Olfr921	9	38773088	38778846	+	4012	327.035	344.096	264.676	376.801	440.291	514.42	369.923	429.065	303.249	476.851	518.283	451.961	379.109	368.321	342.748	526.321	446.043	530.339	329.729	366.743	267.707	567.516	439.251	401.765	377.887	424.889	432.147	395.452
CUFFORG_0303	Olfr109	17	37458973	37471590	+	5998	352.532	417.921	322.798	396.688	410.407	360.914	371.075	355.603	386.905	334.415	369.374	399.289	289.555	312.515	331.638	382.062	474.224	420.614	408.666	380.362	377.608	327.183	370.18	364.774	376.877	369.443	368.435	371.462
CUFFORG_0181	Olfr398	11	73979967	73990407	-	5407	359.184	390.393	447.983	398.782	386.499	273.029	469.03	452.488	364.497	313.359	470.903	417.979	437.318	420.141	397.743	407.983	453.817	487.668	335.485	301.566	284.615	409.54	509.402	433.619	375.978	414.709	434.112	379.038
CUFFORG_0818	Olfr290	7	84913075	84919351	+	4109	344.772	379.757	399.697	416.575	372.554	314.042	465.572	406.707	406.324	391.389	341.332	363.608	332.84	416.952	433.296	327.964	328.459	304.793	321.506	285.028	273.343	309.962	400.399	332.92	371.233	395.822	357.384	320.526
CUFFORG_0353	Olfr235	19	12261032	12270387	+	3578	325.926	367.87	406.85	477.282	344.662	290.606	414.866	419.483	498.943	346.801	361.638	400.988	392.542	343.607	333.305	380.935	475.196	332.224	325.617	324.913	312.794	326.434	382.052	387.38	368.866	407.12	376.301	343.198
CUFFORG_0726	Olfr1271	2	90260546	90271032	-	6613	369.161	326.579	481.067	377.848	336.693	312.871	428.695	360.926	373.46	424.831	381.944	350.015	395.527	393.832	391.077	401.221	380.934	390.135	266.414	256.817	247.981	337.664	369.101	374.022	367.37	386.645	392.121	308.667
CUFFORG_0279	Olfr193	16	59107706	59112007	-	3216	319.274	377.88	373.766	377.848	364.585	364.43	416.019	430.13	304.743	343.085	353.902	312.635	326.869	408.183	377.745	376.426	325.543	377.943	356.863	294.756	374.79	399.807	424.142	366.829	362.964	360.086	365.452	369.531
CUFFORG_0093	Olfr827	10	130203049	130214403	-	8466	247.216	246.498	400.591	481.468	352.631	445.284	487.468	414.16	379.435	382.719	380.977	390.794	289.555	475.15	408.298	395.586	510.18	417.566	379.065	386.199	309.976	321.193	453.281	360.664	362.281	405.926	416.056	368.396
CUFFORG_0705	Olfr1246	2	89586164	89593177	-	5439	351.424	424.177	367.507	418.668	308.801	281.232	405.647	381.155	430.226	412.445	326.828	356.812	285.078	322.879	265.533	333.599	394.539	365.751	336.307	393.008	388.879	353.387	434.934	372.994	358.635	385.519	327.897	379.918
CUFFORG_1098	Olfr145	9	37896724	37903519	+	6760	419.048	325.327	515.046	270.041	290.871	315.214	360.703	262.976	463.09	672.546	283.315	397.59	301.496	247.939	382.745	313.313	450.902	240.786	251.613	341.45	518.506	345.151	262.256	308.26	355.924	406.703	322.863	337.873
CUFFORG_1205	Olfr984	9	40096583	40114168	-	5169	279.365	378.506	371.978	370.521	376.538	349.196	482.858	348.15	339.102	335.654	409.985	404.387	379.109	359.551	343.304	343.743	371.217	301.745	338.774	317.13	301.522	299.481	371.259	349.361	354.351	386.689	349.778	329.588
CUFFORG_0698	Olfr1238	2	89401968	89409676	-	5784	278.257	332.835	358.565	420.762	364.585	364.43	443.677	348.15	358.522	375.288	419.655	402.687	340.302	320.487	343.859	440.667	448.958	350.512	385.643	329.777	304.34	345.151	452.202	397.655	353.239	391.33	374.131	369.128
CUFFORG_0422	Olfr342	2	36524998	36530790	+	3829	279.365	312.815	439.935	365.288	372.554	330.448	471.334	452.488	403.337	387.674	489.275	423.077	371.646	355.565	403.299	483.494	408.144	426.71	370.842	352.151	357.882	372.853	504.006	384.297	350.067	437.864	408.143	390.338
CUFFORG_0272	Olfr180	16	58913895	58918615	-	2815	279.365	317.82	340.681	399.828	372.554	377.32	396.428	314.08	377.941	367.856	367.44	365.307	282.093	292.584	311.64	379.808	371.217	362.703	333.018	275.3	329.702	309.962	403.636	401.765	347.928	364.842	333.341	342.231
CUFFORG_0072	Olfr777	10	129264407	129271485	-	5407	266.062	332.209	328.163	418.668	354.623	370.289	497.84	390.737	373.46	322.029	435.126	370.404	361.198	446.45	408.298	433.905	444.1	332.224	401.266	396.899	363.518	352.638	493.213	408.958	345.002	398.266	404.362	402.749
CUFFORG_0047	Olfr787	10	129461862	129467485	+	5528	286.017	285.287	294.184	420.762	390.484	379.663	364.161	324.727	274.867	305.928	410.952	400.988	364.183	345.998	307.751	456.445	405.229	414.518	294.371	292.811	256.435	283.009	391.765	367.856	342.733	346.937	382.354	314.375
CUFFORG_0270	Olfr177	16	58870955	58874693	-	2326	269.388	332.835	397.015	344.355	336.693	366.773	384.904	350.279	300.262	313.359	338.431	433.271	308.959	274.248	325.527	357.267	447.015	426.71	305.061	360.906	335.338	342.905	373.418	414.095	341.176	353.418	356.621	355.287
CUFFORG_0274	Olfr186	16	59025797	59030274	-	2320	268.279	370.998	312.068	443.788	308.801	318.73	366.465	292.787	315.2	279.918	327.795	346.617	282.093	296.57	316.639	356.14	418.834	307.841	325.617	328.804	349.428	312.957	409.033	313.397	337.111	321.464	329.686	339.873
CUFFORG_0712	Olfr1253	2	89749486	89757090	-	6565	319.274	337.84	331.74	392.501	398.453	240.219	464.42	341.762	349.559	393.867	383.878	334.723	291.048	365.132	311.64	340.362	416.89	280.409	294.371	357.988	301.522	241.082	261.176	287.709	336.671	378.035	334.247	290.641
CUFFORG_1240	Olfr59	11	74283736	74291608	+	3364	315.949	344.722	261.1	370.521	308.801	390.209	390.666	336.438	364.497	270.009	357.77	406.086	419.408	358.754	353.303	387.697	411.059	432.806	393.865	385.226	335.338	295.737	366.942	313.397	331.884	354.244	393.838	348.418
CUFFORG_0399	Olfr1437	19	12319207	12325101	-	3908	353.641	341.594	475.702	302.488	227.118	281.232	487.468	439.712	470.56	271.248	264.943	299.042	444.781	466.38	524.399	309.932	433.41	350.512	412.778	384.253	405.787	241.082	255.78	243.525	330.296	372.162	421.569	323.868
CUFFORG_0671	Olfr1199	2	88754195	88760469	-	3122	281.582	237.739	329.057	298.301	368.569	462.861	172.861	259.781	204.656	232.852	376.142	392.493	264.182	232.792	231.091	430.524	306.108	347.464	247.502	267.518	194.44	469.436	312.98	449.032	329.685	273.131	302.027	323.485
CUFFORG_1081	Olfr849	9	19440266	19446923	+	6140	243.89	315.943	384.496	370.521	364.585	284.747	309.997	233.165	291.299	304.689	295.886	258.264	291.048	283.814	257.2	351.632	387.737	188.971	259.014	258.763	276.161	324.188	375.576	364.774	327.364	282.217	293.4	309.746
CUFFORG_0304	Olfr110	17	37492468	37500164	+	1624	287.125	324.076	321.009	375.755	330.716	318.73	403.342	318.339	413.794	405.014	431.258	390.794	270.152	275.842	296.086	383.189	398.426	307.841	293.549	260.708	233.891	291.245	399.319	290.792	326.235	393.757	321.923	294.917
CUFFORG_1246	Olfr8	10	78950627	78958378	+	3451	253.867	364.117	298.655	436.462	243.056	355.055	404.495	323.662	182.248	272.486	359.704	273.556	271.645	339.621	304.418	332.472	342.064	332.224	259.014	260.708	225.437	344.403	431.697	282.571	325.202	302.692	320.407	300.638
CUFFORG_0221	Olfr720	14	14171738	14186838	-	4874	381.356	330.333	277.195	258.528	414.391	282.404	198.214	361.991	312.213	245.238	279.448	316.033	310.451	334.837	304.974	313.313	210.874	420.614	333.84	325.885	276.161	368.361	209.373	352.444	324.034	285.523	315.844	311.011
CUFFORG_0714	Olfr1256	2	89825311	89841507	-	5329	412.396	332.209	311.174	308.768	306.809	270.686	202.824	288.528	270.385	231.613	335.53	282.051	356.72	244.75	359.969	341.489	215.733	301.745	289.438	287.947	259.253	413.283	333.486	454.169	323.674	268.489	303.401	339.596
CUFFORG_0107	Olfr1383	11	49519747	49526636	+	3506	267.171	352.855	337.999	367.381	344.662	262.483	436.762	336.438	331.632	364.141	321.993	336.422	489.558	420.141	373.301	371.918	390.652	329.176	218.723	244.171	273.343	305.47	398.24	349.361	322.092	354.565	395.791	298.218
CUFFORG_0785	Olfr718-ps1	5	143134974	143147581	-	4030	303.754	310.938	392.544	318.188	336.693	264.827	342.265	327.921	345.077	366.618	293.952	263.361	325.377	330.054	299.419	256.962	376.076	292.601	341.24	351.178	295.886	294.24	269.81	297.984	321.157	323.199	313.415	308.39
CUFFORG_0346	Olfr129	17	38050845	38059983	-	5369	325.926	317.194	436.358	305.628	308.801	223.814	342.265	322.597	409.312	313.359	344.233	355.113	334.332	377.09	344.415	313.313	414.946	252.978	286.971	328.804	369.154	292.742	330.248	306.205	319.62	347.813	339.512	319.021
CUFFORG_0733	Olfr1290	2	111487528	111493829	-	2729	240.564	345.348	269.147	384.128	362.592	314.042	373.38	267.234	321.176	312.121	314.258	302.44	301.496	284.612	243.868	267.105	293.475	265.17	286.149	248.062	205.712	322.69	369.101	288.737	319.304	315.101	275.954	286.742
CUFFORG_0023	Olfr1416	1	92475997	92485103	-	4757	372.487	309.061	353.2	266.901	268.956	344.509	261.596	366.249	303.249	164.73	290.084	239.574	364.183	330.054	344.415	235.548	182.693	219.451	335.485	350.205	295.886	361.623	297.871	327.783	319.186	270.914	279.391	328.142
CUFFORG_0024	Olfr1415	1	92489101	92496125	-	3220	305.971	315.943	284.348	364.241	278.917	343.337	366.465	397.125	268.891	217.989	277.514	225.981	494.035	392.238	377.19	252.454	316.798	243.834	312.461	285.028	284.615	288.999	347.516	252.773	315.46	292.327	346.091	295.232
CUFFORG_0702	Olfr1242	2	89492380	89498335	-	2691	322.6	291.543	296.867	325.515	306.809	322.245	335.35	321.533	268.891	203.126	294.919	288.848	328.362	336.432	307.196	317.821	296.39	377.943	342.885	378.416	400.151	383.335	335.644	345.251	310.93	285.444	327.357	364.28
CUFFORG_0435	Olfr357	2	36993805	37001689	+	5316	247.216	324.076	321.009	387.268	280.909	289.435	337.655	293.851	285.323	271.248	342.299	334.723	319.407	307.731	286.642	323.456	384.822	320.032	329.729	326.858	315.612	274.773	356.15	279.489	308.319	310.85	323.682	313.769
CUFFORG_0941	Olfr45	7	140681952	140693119	+	2430	267.171	310.938	359.459	328.655	211.18	348.025	345.722	309.821	273.373	268.771	380.01	316.033	273.137	362.74	302.196	329.091	333.318	301.745	280.393	320.049	231.073	316.701	341.04	314.425	304.238	315.622	317.038	300.613
CUFFORG_1235	Olfr287	15	98206971	98221056	-	2457	422.373	312.815	293.29	241.781	308.801	244.906	192.452	315.145	233.039	195.695	247.538	248.069	304.481	275.842	324.416	226.532	120.5	173.732	261.481	280.164	225.437	255.307	144.618	212.699	303.994	238.656	237.584	229.951
CUFFORG_0080	Olfr810	10	129787289	129794917	-	4935	300.428	210.212	508.787	270.041	290.871	241.391	256.987	189.513	392.88	578.414	254.307	324.529	234.331	230.4	284.42	309.932	358.584	225.547	185.01	251.953	400.151	256.056	195.343	263.048	303.622	332.772	273.869	258.594
CUFFORG_0268	Olfr173	16	58795207	58800268	-	2867	283.799	302.179	375.554	348.541	268.956	233.188	319.217	285.334	346.571	380.242	331.663	302.44	328.362	274.248	251.645	291.9	345.951	283.457	264.77	315.185	321.248	306.219	291.395	338.058	302.036	327.578	295.927	306.146
CUFFORG_1102	Olfr884	9	38046559	38050178	+	3222	349.206	320.948	343.364	276.321	272.94	248.422	235.091	190.577	354.04	411.207	235.935	299.042	225.376	167.419	193.317	277.248	346.922	353.559	197.344	233.47	270.525	221.616	247.146	166.46	301.867	287.649	260.64	222.76
CUFFORG_1060	Olfr522	7	140159999	140164764	-	4766	329.252	299.677	375.554	299.348	302.824	194.519	395.276	315.145	434.707	364.141	321.026	290.547	305.974	326.865	326.639	265.978	443.128	195.067	185.01	282.11	278.979	318.198	325.931	326.755	300.196	353.474	310.608	286.164
CUFFORG_0806	Olfr214	6	116554235	116560611	+	2807	242.782	315.317	316.539	288.881	366.577	269.514	354.941	295.981	276.36	220.466	306.522	242.972	329.854	429.708	316.639	360.648	299.306	249.93	318.217	298.647	250.799	294.24	305.425	279.489	299.935	282.874	331.014	291.136
CUFFORG_0777	Olfr1342	4	118687486	118692756	-	3269	268.279	329.081	312.068	300.394	274.933	305.84	374.532	311.951	340.595	279.918	315.225	346.617	359.706	377.888	363.858	321.202	376.076	259.074	327.262	321.994	293.069	253.81	353.991	286.681	298.432	328.14	342.967	306.135
CUFFORG_0759	Olfr1341	4	118703428	118712781	+	4712	310.406	310.312	305.808	318.188	282.902	216.783	267.358	257.652	318.188	230.375	262.043	268.458	283.585	262.289	280.531	276.121	288.616	240.786	312.461	320.049	321.248	276.271	268.731	284.626	290.733	267.346	271.988	297.231
CUFFORG_0736	Olfr1295	2	111563785	111569659	-	1841	197.329	230.857	162.74	392.501	400.445	348.025	165.947	183.125	153.866	234.09	372.274	331.325	205.972	205.686	146.654	342.616	334.289	362.703	217.901	200.395	205.712	309.214	304.346	293.874	288.65	240.104	266.32	255.24
CUFFORG_0198	Olfr1368	13	21141882	21145863	-	1629	283.799	317.82	268.253	281.554	274.933	270.686	290.407	308.757	249.471	235.329	281.381	310.936	346.273	308.529	282.198	298.662	258.491	277.361	307.528	271.409	222.619	241.082	291.395	291.819	282.841	279.38	295.252	270.975
CUFFORG_0772	Olfr273	4	52852154	52859194	-	4518	203.981	249.001	250.37	461.582	306.809	215.611	431	308.757	219.594	304.689	280.415	290.547	228.361	300.556	345.526	306.551	387.737	252.978	243.391	281.137	253.617	229.851	301.108	233.25	281.225	305.834	303.618	257.059
CUFFORG_1234	Olfr170	16	19605696	19611882	-	1437	284.908	358.486	261.994	182.121	268.956	324.589	324.979	320.468	267.397	245.238	270.745	251.467	322.392	404.994	353.303	299.789	218.649	280.409	346.174	284.055	301.522	284.507	319.456	282.571	280.175	280.049	313.256	303.048
CUFFORG_0322	Olfr136	17	38329733	38336643	+	2773	280.474	298.425	314.75	293.068	251.025	242.563	309.997	259.781	282.336	282.395	277.514	348.316	237.316	236.778	268.31	240.056	306.108	243.834	286.971	267.518	270.525	268.035	295.712	287.709	280.051	293.39	255.4	279.412
CUFFORG_0524	Olfr1265	2	90035246	90042347	+	5925	325.926	289.041	306.703	255.388	245.049	256.624	321.522	306.627	298.768	193.218	304.588	249.768	313.436	326.068	248.312	231.04	210.874	249.93	319.862	306.43	304.34	383.335	261.176	269.213	279.788	279.082	263.277	307.393
CUFFORG_0190	Olfr464	11	87913268	87920967	-	2320	264.953	240.867	304.02	311.908	296.848	256.624	319.217	236.359	291.299	293.542	287.183	278.653	288.063	275.045	278.309	286.264	295.419	274.313	280.393	260.708	222.619	235.092	292.474	295.929	279.203	284.375	282.902	264.536
CUFFORG_0119	Olfr325	11	58577730	58582365	+	1651	226.153	247.124	269.147	275.274	312.786	332.791	284.645	276.816	255.447	214.273	280.415	288.848	282.093	261.492	322.194	228.786	186.58	304.793	262.303	214.014	163.442	286.004	315.139	283.599	277.212	266.74	264.323	254.083
CUFFORG_0031	Olfr1354	10	78913306	78920399	+	3779	219.501	222.724	246.793	365.288	286.886	316.386	334.198	221.453	247.977	258.862	223.365	234.476	332.84	243.953	203.316	297.535	229.338	182.876	212.145	256.817	191.622	189.421	298.95	243.525	276.263	253.389	248.309	232.08
CUFFORG_0245	Olfr49	14	54278118	54284939	-	5852	249.433	249.001	327.269	340.168	237.08	243.734	490.925	376.896	312.213	243.999	351.969	305.839	265.675	341.215	364.413	270.486	250.717	225.547	301.772	338.532	309.976	214.129	322.693	260.993	274.447	346.973	286.342	291.349
CUFFORG_0457	Olfr1025-ps1	2	85916029	85922406	+	4622	295.994	192.694	431.887	187.354	264.971	229.673	229.329	194.836	398.855	544.973	226.266	292.246	189.554	196.119	217.759	238.929	336.233	246.882	127.451	212.069	301.522	246.323	207.214	193.176	267.096	314.417	237.579	214.626
CUFFORG_0539	Olfr1299	2	111661419	111665814	+	1783	248.325	258.385	383.602	265.854	225.126	210.924	299.626	286.398	267.397	262.578	299.753	312.635	276.123	310.123	262.2	263.724	305.136	274.313	276.281	284.055	276.161	346.649	320.535	343.196	265.369	288.065	281.936	307.813
CUFFORG_0729	Olfr1275	2	111230388	111235286	-	2402	243.89	287.79	222.65	241.781	326.731	257.796	145.203	270.428	156.853	139.959	279.448	283.75	311.944	226.414	339.971	295.281	148.681	332.224	181.721	189.695	239.527	316.701	187.788	296.957	263.44	212.607	275.752	235.398
CUFFORG_0327	Olfr93	17	37149706	37161715	-	3210	235.021	285.287	226.227	338.075	235.087	255.452	298.473	229.97	233.039	276.202	285.249	285.449	223.883	269.464	248.867	280.629	326.515	274.313	228.59	231.525	177.532	212.631	283.841	265.103	262.525	268.064	270.612	233.204
CUFFORG_0911	Olfr472	7	107897902	107907762	+	5417	246.107	240.242	287.925	276.321	268.956	250.765	216.653	201.224	216.607	279.918	270.745	292.246	197.017	268.667	253.867	320.075	332.346	316.984	231.057	172.184	163.442	247.82	241.75	225.03	261.719	246.232	281.493	213.547
CUFFORG_0019	Olfr417	1	174365140	174374472	+	6062	182.918	280.282	281.666	322.375	253.018	248.422	367.618	325.792	297.274	383.958	268.811	231.078	232.838	280.625	322.194	253.581	299.306	277.361	306.705	252.926	290.251	266.538	359.387	252.773	261.447	312.422	277.651	288.097
CUFFORG_0566	Olfr1012	2	85757353	85762747	-	3164	282.691	300.928	251.264	217.707	255.01	254.281	255.834	237.423	273.373	239.045	225.299	241.273	249.257	206.483	281.087	226.532	289.588	219.451	314.106	219.851	304.34	236.59	260.097	265.103	260.313	245.374	245.4	266.681
CUFFORG_1093	Olfr873	9	20298532	20303455	+	4924	207.307	281.533	284.348	293.068	294.855	194.519	233.939	208.677	274.867	256.385	288.15	319.431	228.361	240.764	258.311	249.073	286.673	271.265	164.453	197.477	154.988	249.318	270.89	238.387	259.272	263.575	255.741	212.585
CUFFORG_0932	Olfr525	7	140320858	140327283	+	4795	237.239	235.862	296.867	257.481	296.848	224.986	275.425	273.622	288.311	235.329	249.472	295.644	291.048	255.911	263.866	265.978	297.362	201.163	217.901	216.933	236.709	301.727	264.414	279.489	258.214	269.634	262.555	252.862
CUFFORG_0330	Olfr95	17	37207950	37213085	-	5136	247.216	274.651	317.433	237.594	257.002	203.893	319.217	248.07	291.299	235.329	281.381	249.768	280.6	225.617	241.09	229.913	333.318	170.684	238.457	242.225	231.073	222.364	233.116	245.58	256.298	270.844	246.87	235.469
CUFFORG_0833	Olfr552	7	102597656	102608125	+	4320	292.668	192.694	377.343	221.894	217.157	234.36	210.89	163.96	377.941	616.81	191.455	254.865	179.106	186.552	228.314	265.978	336.233	256.026	156.231	206.232	307.158	241.831	167.282	265.103	256.019	302.654	242.035	223.973
CUFFORG_0401	Olfr1448	19	12916798	12924419	-	4199	256.085	250.252	306.703	221.894	290.871	203.893	227.024	216.13	330.139	370.334	260.109	241.273	182.092	245.547	249.978	211.881	353.725	222.499	205.567	223.742	278.979	217.872	223.403	202.424	254.95	274.168	244.287	225.331
CUFFORG_0104	Olfr1387	11	49455343	49464001	+	4910	253.867	319.071	237.851	258.528	211.18	234.36	185.538	174.607	216.607	211.796	232.067	222.582	194.032	184.16	209.982	185.959	243.915	195.067	316.572	263.627	264.889	213.38	296.791	226.057	252.476	207.2	202.186	263.553
CUFFORG_1210	Olfr1322	X	49884999	49891455	-	1850	202.872	173.925	220.862	289.928	376.538	248.422	167.099	174.607	168.804	190.74	279.448	283.75	237.316	214.455	211.093	238.929	150.625	265.17	173.498	264.6	287.433	213.38	224.482	265.103	252.091	210.741	219.598	238.083
CUFFORG_0871	Olfr65	7	103903467	103908645	+	3177	264.953	177.053	428.311	196.774	211.18	232.016	253.53	159.702	407.818	566.028	178.885	259.963	185.077	180.174	269.977	198.356	354.697	201.163	152.119	197.477	321.248	231.349	200.739	215.782	251.715	304.321	231.574	219.786
CUFFORG_0387	Olfr1418	19	11852587	11861066	-	4046	213.958	246.498	274.512	257.481	268.956	248.422	271.968	239.553	285.323	199.41	242.704	193.698	244.779	266.275	209.426	233.294	230.31	295.649	239.279	236.389	200.076	214.877	291.395	229.14	251.638	238.776	246.622	235.193
CUFFORG_0915	Olfr477	7	107986684	107992658	+	2874	209.524	233.986	267.359	296.208	258.994	239.047	293.864	226.776	250.965	214.273	281.381	237.874	255.227	273.45	282.198	279.502	343.035	234.69	257.369	206.232	185.986	214.129	256.86	220.919	250.853	250.856	278.017	223.582
CUFFORG_0373	Olfr1477	19	13500546	13506192	+	4040	196.221	292.795	254.84	264.808	276.925	219.127	201.671	186.319	213.619	235.329	227.232	185.202	223.883	216.847	252.2	220.897	261.407	271.265	216.256	238.334	233.891	167.709	214.769	212.699	250.786	208.229	241.083	213.943
CUFFORG_0623	Olfr1104	2	87020745	87027078	-	3090	251.65	257.759	288.819	261.668	223.134	210.924	265.054	226.776	264.41	248.953	212.728	248.069	213.435	256.709	267.199	203.992	341.092	213.355	184.188	234.443	231.073	208.888	237.433	230.167	248.992	244.332	249.297	221.032
CUFFORG_1221	Olfr1204	2	88849302	88858010	+	7016	267.171	274.651	292.396	123.507	266.964	267.17	49.5535	328.986	267.397	180.832	162.447	263.361	322.392	373.902	317.75	244.564	118.556	316.984	286.149	316.158	276.161	318.198	131.667	296.957	248.643	208.763	282.358	270.882
CUFFORG_0203	Olfr11	13	21636623	21642582	-	3330	242.782	287.164	215.497	302.488	217.157	223.814	339.96	284.269	325.657	258.862	292.018	321.13	268.66	302.948	263.866	311.059	269.181	240.786	314.928	252.926	262.071	267.286	351.833	292.847	248.15	303.649	276.083	290.315
CUFFORG_0269	Olfr175-ps1	16	58823662	58826774	-	1201	188.461	235.862	315.644	271.088	179.304	289.435	271.968	226.776	198.681	252.669	317.158	271.856	216.42	305.34	278.865	224.278	244.886	201.163	314.106	295.729	256.435	273.276	400.399	336.003	246.632	256.518	245.159	312.658
CUFFORG_1232	Olfr116	17	37620577	37627109	-	4413	201.764	215.842	268.253	274.228	290.871	214.439	215.5	216.13	258.434	333.176	306.522	326.228	297.018	247.939	281.087	307.678	324.572	277.361	210.5	219.851	191.622	274.773	280.603	246.608	244.233	275.998	289.276	237.326
CUFFORG_0952	Olfr303	7	86391810	86397789	-	4513	174.049	246.498	335.316	270.041	241.064	194.519	222.415	184.189	243.496	190.74	231.1	290.547	222.391	199.308	159.431	273.867	303.193	265.17	224.479	227.633	205.712	225.359	242.829	232.222	243.581	227.081	237.226	226.372
CUFFORG_0649	Olfr1162	2	88045968	88051096	-	4719	258.302	191.443	388.073	215.614	203.211	201.55	206.281	126.697	349.559	523.917	184.687	222.582	156.718	192.133	239.979	246.819	291.531	185.924	174.32	227.633	453.693	217.123	170.52	178.791	243.032	268.954	218.851	237.013
CUFFORG_0468	Olfr1093	2	86782543	86787582	+	2218	213.958	267.77	233.38	241.781	227.118	268.342	283.492	266.17	259.928	283.633	262.043	258.264	252.242	223.225	268.866	289.645	224.479	210.307	285.326	233.47	200.076	248.569	282.761	293.874	242.058	268.922	244.794	257.346
CUFFORG_0152	Olfr30	11	58454105	58462270	-	2481	215.067	227.729	304.02	227.128	241.064	233.188	262.749	187.383	301.756	343.085	277.514	231.078	231.346	192.133	262.2	246.819	323.6	146.3	223.656	190.667	233.891	243.328	227.72	233.25	241.366	267.261	233.733	225.419
CUFFORG_1013	Olfr672	7	104995760	105002211	-	1680	216.175	172.048	383.602	194.681	286.886	188.66	222.415	149.055	409.312	594.516	165.348	256.565	222.391	161.838	258.867	203.992	277.927	170.684	175.143	177.048	278.979	288.999	168.362	236.332	240.342	299.535	215.95	220.81
CUFFORG_0375	Olfr1484	19	13583511	13589028	+	4038	194.004	224.601	237.851	286.788	268.956	223.814	274.273	168.219	221.088	239.045	205.96	287.148	210.45	239.967	241.09	237.802	284.729	274.313	218.723	254.872	194.44	225.359	246.067	256.883	239.335	232.622	248.059	232.724
CUFFORG_0196	Olfr466	13	65150240	65156152	+	4457	243.89	217.719	238.745	229.221	229.11	273.029	307.693	244.876	265.903	204.365	241.737	276.954	292.541	220.833	223.314	265.978	270.152	298.697	259.014	237.361	253.617	226.108	281.682	260.993	238.619	256.921	261.919	253.129
CUFFORG_0230	Olfr731	14	50233347	50241866	-	8192	283.799	230.232	169.894	229.221	272.94	239.047	222.415	268.299	242.002	177.116	252.373	212.388	220.898	248.736	194.983	214.135	164.229	204.211	202.277	215.96	211.347	253.061	263.335	200.369	237.522	229.099	207.865	224.392
CUFFORG_1241	Olfr1385	11	49489070	49497496	+	3466	237.239	203.33	236.957	243.874	280.909	222.642	260.444	245.941	161.335	195.695	279.448	246.37	282.093	243.953	223.87	203.992	217.677	170.684	264.77	205.259	247.981	204.395	236.354	231.195	237.492	231.539	223.711	231.659
CUFFORG_0348	Olfr132	17	38129866	38134526	-	1910	223.936	225.852	226.227	258.528	249.033	230.845	217.805	176.737	236.027	230.375	212.728	287.148	231.346	194.524	200.538	227.659	255.576	225.547	211.322	253.899	185.986	232.097	278.444	232.222	235.737	226.803	222.532	232.329
CUFFORG_0308	Olfr121	17	37748866	37753009	+	1242	219.501	252.754	243.216	217.707	237.08	240.219	250.072	206.548	246.484	190.74	204.993	249.768	255.227	212.861	247.756	171.308	308.052	207.259	307.528	245.144	242.345	201.401	251.463	217.837	235.08	224.767	233.744	244.286
CUFFORG_0679	Olfr1216	2	89011571	89018306	-	4298	231.696	238.365	258.417	248.061	201.219	226.157	251.225	221.453	198.681	260.101	231.1	242.972	201.495	241.561	187.762	244.564	277.927	277.361	278.748	299.62	332.52	263.543	338.882	286.681	233.986	234.255	238.445	299.999
CUFFORG_0567	Olfr1016	2	85797618	85802533	-	2994	239.456	280.282	229.803	220.848	199.227	224.986	253.53	207.612	280.842	222.943	226.266	205.591	195.525	223.225	189.428	201.738	264.322	204.211	235.99	238.334	281.797	254.558	235.275	264.076	232.433	232.797	213.075	251.672
CUFFORG_0526	Olfr1274-ps	2	90398646	90403898	+	3435	238.347	267.144	296.867	260.621	161.373	159.365	392.971	333.244	351.052	283.633	272.679	287.148	273.137	348.39	259.422	191.594	260.435	237.738	222.834	247.089	242.345	221.616	315.139	234.277	230.62	320.121	261.786	247.217
CUFFORG_0003	Olfr1411	1	92594411	92597753	+	1901	221.718	210.837	251.264	240.734	217.157	241.391	237.396	228.906	239.014	204.365	221.431	210.689	237.316	263.884	233.869	233.294	216.705	265.17	225.301	214.014	194.44	225.359	285.999	242.498	230.517	223.633	241.706	231.268
CUFFORG_0249	Olfr288	15	98186013	98195542	-	2569	276.039	243.996	235.169	183.167	227.118	212.096	146.356	278.946	222.582	164.73	259.142	181.804	310.451	263.086	292.197	226.532	140.907	222.499	272.992	224.715	183.168	280.014	133.826	239.415	229.597	208.927	242.612	222.355
CUFFORG_0674	Olfr1209	2	88904942	88915157	-	5611	140.791	176.428	230.698	331.795	260.987	234.36	247.767	218.259	194.199	247.715	287.183	288.848	182.092	197.713	162.208	303.17	320.685	316.984	196.522	166.348	149.352	293.491	415.508	384.297	229.176	247.329	247.142	267.586
CUFFORG_0730	Olfr1277	2	111264946	111274064	-	5753	258.302	223.35	184.2	218.754	231.103	250.765	140.594	236.359	165.816	148.629	180.819	161.415	192.539	256.709	225.536	268.232	97.1771	198.115	155.408	179.967	208.53	265.04	164.045	254.828	227.746	172.272	206.385	204.636
CUFFORG_0050	Olfr791	10	129521820	129528161	+	2289	232.804	208.335	242.322	161.187	296.848	223.814	178.623	206.548	246.484	375.288	221.431	244.671	197.017	162.635	216.648	219.77	280.842	280.409	171.031	210.123	295.886	205.144	240.671	257.911	227.552	245.507	226.22	230.128
CUFFORG_0764	Olfr1330	4	118888597	118898115	+	4674	222.827	210.837	305.808	221.894	239.072	164.052	265.054	204.418	247.977	237.806	266.877	253.166	264.182	275.045	241.09	247.946	310.967	170.684	229.412	244.171	163.442	189.421	274.127	226.057	227.415	245.883	251.652	221.105
CUFFORG_0292	Olfr63	17	33264628	33273114	+	4541	178.483	255.257	266.465	242.828	189.265	228.501	236.243	216.13	221.088	196.933	204.993	183.503	256.719	221.63	234.98	203.992	256.548	210.307	276.281	298.647	276.161	209.636	315.139	224.002	226.8	209.815	230.696	266.644
CUFFORG_0530	Olfr1280	2	111315438	111316440	+	1003	264.953	293.42	234.274	81.6403	274.933	191.003	138.289	241.682	222.582	102.802	164.381	200.494	210.45	277.437	244.423	245.692	126.33	207.259	231.057	297.674	293.069	256.056	116.558	251.745	223.371	178.372	218.598	241.027
CUFFORG_1243	Olfr806	10	129735943	129741937	-	3368	236.13	221.473	230.698	227.128	211.18	207.409	212.043	219.324	224.076	193.218	247.538	234.476	198.51	217.644	236.646	232.167	261.407	237.738	208.856	230.552	169.078	221.616	238.512	224.002	222.336	221.779	230.685	215.436
CUFFORG_0266	Olfr171	16	19624150	19629941	-	1211	271.605	223.975	203.872	190.494	241.064	202.721	168.251	259.781	210.631	159.776	262.043	316.033	246.271	252.722	248.312	254.708	181.721	249.93	248.324	246.116	177.532	319.696	187.788	277.434	222.289	229.419	238.944	242.815
CUFFORG_0357	Olfr1442	19	12670439	12676931	+	3283	235.021	230.857	229.803	170.607	231.103	229.673	271.968	330.05	207.644	255.146	323.927	302.44	456.722	456.016	422.741	364.029	291.531	359.655	415.244	427.056	340.974	344.403	429.538	329.838	221.178	281.863	391.783	381.175
CUFFORG_0527	Olfr1276	2	111254516	111261028	+	4054	266.062	214.591	238.745	157.001	221.141	222.642	157.88	266.17	168.804	144.913	211.761	147.822	247.764	262.289	249.978	255.835	107.867	243.834	208.033	229.579	208.53	239.584	164.045	269.213	220.03	182.892	227.928	219.831
CUFFORG_0029	Olfr419	1	174248514	174252061	-	2685	222.827	178.304	295.973	230.268	219.149	173.426	201.671	186.319	283.83	367.856	220.464	229.379	208.958	205.686	196.65	179.197	244.886	201.163	155.408	212.069	202.894	200.652	167.282	170.57	219.991	248.253	206.09	184.813
CUFFORG_0794	Olfr446	6	42921377	42931141	+	4399	220.61	182.684	360.353	153.861	231.103	167.567	201.671	113.921	318.188	450.841	165.348	225.981	162.688	141.11	190.539	160.038	254.604	188.971	127.451	190.667	264.889	175.196	126.271	190.093	219.363	245.992	182.992	179.095
CUFFORG_0797	Olfr237-ps1	6	43146592	43157169	+	4200	210.632	135.136	311.174	196.774	239.072	210.924	212.043	143.732	255.447	371.572	181.786	224.282	131.345	168.216	158.875	153.275	206.987	201.163	106.895	173.157	278.979	125.033	150.015	164.405	217.285	231.477	169.977	166.414
CUFFORG_0853	Olfr592	7	103184803	103192967	+	6058	231.696	160.787	363.93	200.961	163.366	173.426	269.663	171.413	374.954	530.11	202.092	261.662	182.092	172.999	195.539	196.102	342.064	185.924	158.697	225.688	259.253	226.857	216.928	262.021	215.694	301.649	212.453	224.907
CUFFORG_0677	Olfr1214	2	88986442	88992754	-	2269	216.175	252.129	218.179	192.587	177.312	236.704	274.273	253.393	216.607	173.4	206.927	231.078	194.032	242.358	220.537	170.181	183.665	158.492	232.701	212.069	264.889	172.95	191.026	187.011	215.514	225.946	194.877	210.108
CUFFORG_0938	Olfr61	7	140628864	140638925	+	1591	175.157	195.822	185.095	277.368	247.041	203.893	184.385	191.642	182.248	183.309	242.704	212.388	168.659	196.119	166.652	196.102	207.959	228.594	202.277	155.647	154.988	236.59	262.256	252.773	214.063	199.446	194.014	210.755
CUFFORG_1019	Olfr685	7	105178416	105186075	-	3583	220.61	165.792	263.782	187.354	205.203	235.532	137.136	147.99	253.953	480.567	176.951	171.609	146.27	154.663	193.317	210.754	318.741	228.594	121.695	184.831	236.709	199.903	147.856	194.204	213.045	228.034	208.723	180.866
CUFFORG_0120	Olfr324	11	58595099	58600778	+	3802	179.592	226.478	202.084	280.508	161.373	227.329	388.361	239.553	173.285	220.466	254.307	270.157	162.688	257.506	288.864	217.516	274.04	140.205	200.633	275.3	214.165	172.201	215.848	148.992	212.894	257.688	223.47	204.523
CUFFORG_0859	Olfr598	7	103323281	103329888	+	2313	238.347	153.905	319.221	190.494	179.304	194.519	142.898	123.503	336.114	522.678	178.885	185.202	143.285	121.179	174.985	164.546	298.334	143.253	177.609	234.443	374.79	173.699	129.509	163.378	212.632	248.213	174.264	208.905
CUFFORG_1212	Olfr1324	X	50421045	50428451	-	5714	178.483	240.242	158.269	256.434	276.925	165.224	237.396	223.582	180.755	206.842	279.448	200.494	183.584	157.852	212.759	233.294	250.717	256.026	217.901	200.395	177.532	165.463	276.286	218.864	212.596	221.419	215.705	209.407
CUFFORG_0039	Olfr775	10	129248412	129253924	+	5513	194.004	206.458	219.967	222.941	189.265	239.047	351.484	304.498	240.508	224.182	240.77	256.565	264.182	272.653	246.09	298.662	213.79	256.026	203.1	199.422	163.442	214.129	288.158	214.754	211.947	269.668	258.567	213.834
CUFFORG_1024	Olfr694	7	106686180	106691781	-	3802	212.85	212.714	245.899	170.607	187.273	236.704	213.195	223.582	191.211	146.152	185.654	212.388	189.554	224.022	206.649	214.135	270.152	140.205	194.055	219.851	219.801	196.16	239.592	253.8	211.008	195.364	207.453	220.543
CUFFORG_0125	Olfr315	11	58773188	58780251	+	2504	184.026	165.792	209.237	193.634	264.971	247.25	149.813	210.806	228.557	179.593	278.481	225.981	208.958	216.05	153.32	210.754	163.258	240.786	181.721	131.327	126.808	358.628	257.939	313.397	210.818	212.205	198.854	228.303
CUFFORG_0723	Olfr1270	2	90145255	90153078	-	5179	216.175	233.986	258.417	200.961	195.242	157.021	267.358	231.035	198.681	235.329	244.637	214.087	174.629	237.575	232.758	169.054	254.604	173.732	132.385	127.436	140.898	159.473	182.392	198.314	210.3	231.855	207.059	156.816
CUFFORG_0109	Olfr1381	11	49543588	49556109	+	4797	194.004	190.191	211.92	254.341	167.35	239.047	240.853	252.329	219.594	173.4	215.629	207.291	267.167	271.059	226.092	236.675	205.044	210.307	287.793	215.96	369.154	224.61	276.286	196.259	209.476	218.183	236.057	261.677
CUFFORG_0916	Olfr479	7	108050693	108056600	+	3065	212.85	203.33	282.56	183.167	219.149	154.678	250.072	177.801	233.039	180.832	246.571	232.777	220.898	216.847	218.315	197.229	229.338	176.78	181.721	192.613	211.347	209.636	201.818	185.983	209.289	220.182	209.901	197.187
CUFFORG_0025	Olfr1414	1	92506366	92518661	-	6083	235.021	245.873	219.073	171.654	139.459	241.391	187.842	244.876	186.73	137.482	219.497	130.831	216.42	241.561	186.095	152.148	166.173	164.588	342.885	351.178	298.704	343.654	277.365	316.48	208.745	184.543	187.831	321.711
CUFFORG_0904	Olfr704	7	106863104	106870921	+	5052	288.234	228.98	283.454	114.087	109.575	219.127	254.682	166.09	249.471	168.446	101.529	135.928	253.734	283.814	204.427	200.61	248.773	280.409	162.809	194.558	149.352	146.745	229.878	108.918	207.243	179.358	245.295	165.377
CUFFORG_0380	Olfr1494	19	13739728	13750475	+	2181	194.004	183.31	234.274	209.334	177.312	237.875	293.864	200.16	212.125	241.522	246.571	253.166	204.48	226.414	196.094	193.848	262.378	259.074	193.233	213.042	146.534	199.155	237.433	244.553	206.018	241.235	223.715	205.658
CUFFORG_0682	Olfr1219	2	89072241	89083632	-	6006	181.809	220.847	264.676	189.447	191.257	185.144	236.243	226.776	213.619	258.862	260.109	232.777	220.898	200.902	201.649	209.627	242.943	182.876	245.858	278.219	225.437	195.411	260.097	239.415	205.53	238.064	209.816	240.739
CUFFORG_1207	Olfr1320	X	49672333	49684825	+	1995	176.266	160.787	242.322	226.081	247.041	179.285	179.775	163.96	188.224	208.08	205.96	198.795	150.748	211.266	227.758	222.024	251.689	219.451	173.498	164.402	149.352	173.699	203.977	185.983	205.297	190.799	213.823	175.152
CUFFORG_0703	Olfr1243	2	89525998	89531483	-	3035	170.723	237.739	217.285	188.401	193.25	223.814	231.634	228.906	236.027	208.08	239.803	224.282	279.108	254.317	196.65	265.978	270.152	286.505	220.367	260.708	202.894	311.46	352.912	315.452	205.202	228.122	258.785	277.299
CUFFORG_0482	Olfr1126	2	87453936	87458911	+	1854	175.157	198.325	221.756	191.541	231.103	191.003	323.826	336.438	279.348	287.349	268.811	244.671	182.092	166.621	199.427	181.451	241.971	173.732	257.369	214.987	171.896	215.626	265.493	213.727	201.481	290.074	190.882	223.183
CUFFORG_0965	Olfr571	7	102905223	102917518	-	5007	164.072	170.797	204.766	231.314	233.095	199.206	271.968	264.04	244.99	193.218	205.96	222.582	226.868	212.064	227.203	250.2	269.181	231.642	217.901	222.769	180.35	240.333	251.463	232.222	200.542	233.793	236.193	224.173
CUFFORG_0696	Olfr1234	2	89360013	89364865	-	3860	145.226	204.581	229.803	199.914	231.103	186.316	225.872	195.901	271.879	222.943	255.274	207.291	174.629	204.888	205.538	215.262	275.983	170.684	169.387	175.103	202.894	189.421	198.58	225.03	199.49	229.86	207.831	193.402
CUFFORG_0708	Olfr1250	2	89656079	89663062	-	2298	182.918	182.058	213.708	215.614	181.296	217.955	267.358	210.806	222.582	214.273	190.488	229.379	195.525	170.608	224.981	210.754	250.717	292.601	166.098	188.722	169.078	189.421	253.622	252.773	198.925	222.481	224.197	203.286
CUFFORG_0176	Olfr391-ps	11	73797861	73803044	-	2072	155.203	161.412	163.634	195.727	183.288	329.276	269.663	244.876	191.211	350.516	247.538	193.698	201.495	196.916	217.203	223.151	219.62	164.588	171.031	158.565	169.078	250.066	228.799	257.911	198.09	249.584	203.829	205.908
CUFFORG_0178	Olfr393	11	73844413	73851454	-	4087	130.814	217.719	182.412	233.408	207.196	208.58	259.292	174.607	219.594	174.639	194.356	220.883	122.389	130.746	119.434	171.308	251.689	192.019	202.277	227.633	202.894	205.144	244.988	239.415	196.688	207.229	164.598	220.392
CUFFORG_1127	Olfr912	9	38580190	38584767	+	3605	127.488	151.402	160.952	262.714	262.979	214.439	122.155	146.926	168.804	312.121	227.232	258.264	180.599	145.096	132.211	231.04	252.661	228.594	173.498	157.592	143.716	228.354	244.988	254.828	196.662	205.917	195.034	200.496
CUFFORG_0580	Olfr1046	2	86215191	86219308	-	2561	199.547	181.433	287.031	190.494	195.242	125.383	199.366	158.637	324.163	417.399	176.951	251.467	125.375	150.677	168.319	145.386	189.495	179.828	106.895	145.919	208.53	190.919	169.441	170.57	196.521	254.664	159.847	165.379
CUFFORG_0413	Olfr1501	19	13835033	13850790	-	4624	197.329	207.709	202.084	237.594	157.389	161.708	271.968	220.388	194.199	194.456	212.728	176.707	161.196	209.672	210.537	199.483	272.096	207.259	155.408	183.858	171.896	180.437	189.947	200.369	193.969	211.741	210.041	180.319
CUFFORG_1219	Olfr1318	2	112154198	112159157	+	3940	179.592	202.078	194.931	206.194	193.25	179.285	208.586	218.259	203.162	189.502	245.604	239.574	192.539	192.133	198.316	189.34	257.519	256.026	189.943	206.232	185.986	174.447	249.305	235.305	192.555	217.448	214.312	206.87
CUFFORG_0060	Olfr821	10	130030348	130035071	+	1994	169.615	145.146	219.967	229.221	223.134	167.567	267.358	184.189	179.261	272.486	226.266	224.282	156.718	188.147	187.206	173.562	339.148	204.211	116.762	148.837	135.262	199.903	182.392	219.892	192.442	225.64	208.165	167.175
CUFFORG_0301	Olfr107	17	37399406	37407477	+	4322	189.569	185.812	189.565	220.848	258.994	108.977	243.158	251.264	213.619	227.898	239.803	251.467	258.212	241.561	195.539	181.451	347.894	134.109	148.008	197.477	194.44	213.38	310.822	198.314	192.294	237.868	226.461	210.407
CUFFORG_0366	Olfr1461	19	13163008	13168168	+	3522	161.854	192.068	185.989	195.727	225.126	186.316	215.5	208.677	197.187	224.182	184.687	215.786	205.972	183.363	175.54	262.597	239.056	188.971	131.563	143.973	135.262	175.945	203.977	180.846	191.18	207.67	209.25	161.928
CUFFORG_0261	Olfr164	16	19284033	19314064	-	3019	135.248	183.935	194.931	217.707	237.08	174.598	282.34	208.677	200.175	250.192	234.968	285.449	120.897	145.893	147.765	146.513	202.128	161.54	175.965	178.021	183.168	201.401	233.116	171.598	190.583	243.633	154.123	190.545
CUFFORG_0693	Olfr1231	2	89299267	89307114	-	4520	184.026	190.817	267.359	186.307	175.319	139.444	311.15	227.841	182.248	234.09	248.505	222.582	208.958	239.967	232.202	169.054	257.519	134.109	152.941	191.64	157.806	215.626	236.354	195.231	190.546	237.736	206.968	191.6
CUFFORG_0179	Olfr394	11	73883337	73890773	-	5631	180.7	178.304	193.142	186.307	253.018	146.475	187.842	180.995	149.384	169.685	229.166	200.494	176.121	176.188	212.759	228.786	252.661	195.067	139.785	176.075	140.898	189.421	201.818	209.617	189.658	186.261	206.93	176.269
CUFFORG_1082	Olfr851	9	19496449	19500954	+	4506	177.375	214.591	173.47	207.241	209.188	154.678	212.043	205.483	156.853	240.283	238.836	261.662	150.748	225.617	178.873	167.927	234.197	246.882	169.387	234.443	154.988	235.092	227.72	248.663	189.424	219.193	200.707	211.715
CUFFORG_0760	Olfr1340	4	118720195	118728362	+	2480	241.673	233.36	182.412	203.054	141.451	130.07	171.709	152.249	280.842	341.846	196.29	210.689	197.017	150.677	176.651	194.975	265.294	219.451	169.387	203.314	247.981	187.175	147.856	142.827	188.67	225.604	200.677	183.09
CUFFORG_0479	Olfr1122	2	87385849	87391986	+	5092	225.044	171.423	185.989	168.514	203.211	172.255	229.329	165.025	213.619	234.09	189.522	200.494	183.584	199.308	161.097	153.275	227.395	179.828	146.363	172.184	233.891	154.233	171.599	165.433	187.739	205.347	184.081	173.951
CUFFORG_0900	Olfr689	7	105311040	105319662	+	5848	188.461	153.279	287.031	183.167	183.288	125.383	172.861	137.343	256.94	418.638	204.993	181.804	140.3	163.432	146.654	181.451	185.608	182.876	109.361	112.844	197.258	223.862	139.222	208.589	186.768	228.763	166.72	165.189
CUFFORG_0680	Olfr1217	2	89021411	89032066	-	4189	195.112	189.566	217.285	194.681	165.358	152.334	162.489	169.284	192.705	191.979	207.894	205.591	144.778	159.446	195.539	148.767	204.072	182.876	230.235	216.933	233.891	168.458	206.135	188.038	185.723	188.324	172.58	207.282
CUFFORG_0045	Olfr784	10	129384077	129390829	+	3808	187.352	172.048	170.788	223.988	193.25	165.224	190.147	132.02	150.878	198.172	181.786	225.981	164.181	157.852	162.764	167.927	208.931	158.492	161.164	170.239	171.896	160.222	168.362	180.846	185.441	179.831	170.024	168.788
CUFFORG_0994	Olfr67	7	103784510	103791830	-	3944	235.021	147.649	284.348	114.087	155.397	175.77	106.021	96.8857	237.521	416.161	121.835	161.415	105.971	107.626	134.433	155.529	235.169	198.115	112.65	178.994	329.702	107.064	113.32	109.946	185.379	189.973	156.141	158.613
CUFFORG_0062	Olfr1357	10	78611003	78618074	-	2306	195.112	142.018	322.798	161.187	169.343	119.524	176.318	126.697	236.027	355.471	147.943	191.999	156.718	148.285	173.874	116.084	238.084	94.4857	103.606	152.728	197.258	169.207	151.094	164.405	184.997	205.742	154.588	156.383
CUFFORG_1225	Olfr1030	2	85979312	85988443	+	4688	209.524	145.146	299.549	163.281	155.397	135.929	218.957	141.602	256.94	326.984	195.323	168.211	149.255	145.893	186.651	167.927	227.395	182.876	97.0274	140.082	188.804	170.704	150.015	140.772	184.804	218.003	176.666	147.901
CUFFORG_0813	Olfr215	6	116580084	116584195	-	4112	170.723	183.935	181.518	195.727	229.11	144.131	213.195	206.548	203.162	164.73	203.059	214.087	204.48	189.741	163.319	169.054	227.395	155.444	166.098	170.239	115.537	150.489	173.758	169.543	184.191	200.797	184.905	157.61
CUFFORG_0748	Olfr1311	2	112019610	112024412	-	3883	150.768	148.274	178.835	199.914	187.273	235.532	237.396	239.553	183.742	161.015	256.241	183.503	219.405	183.363	191.65	180.324	233.225	225.547	178.432	181.912	152.17	215.626	249.305	214.754	183.433	210.242	205.586	198.7
CUFFORG_1250	Olfr681	7	105116836	105125523	+	4729	192.895	157.659	277.195	161.187	177.312	128.898	157.88	105.403	265.903	438.455	159.546	224.282	135.822	164.23	144.432	170.181	294.447	170.684	113.473	122.572	242.345	158.725	115.479	130.497	182.524	225.245	179.966	147.182
CUFFORG_0766	Olfr71	4	43704562	43710255	-	2731	134.14	185.812	167.211	265.854	179.304	158.193	273.12	261.911	204.656	195.695	192.422	142.725	153.733	179.377	261.089	181.451	174.919	167.636	196.522	162.456	169.078	161.72	279.524	175.708	181.752	211.755	186.367	190.835
CUFFORG_0450	Olfr1013	2	85767118	85774496	+	4752	182.918	195.822	153.798	180.027	195.242	175.77	152.118	159.702	161.335	182.07	144.075	175.008	152.241	152.271	155.542	158.911	216.705	167.636	148.008	164.402	160.624	175.196	165.124	172.625	180.596	162.385	167.218	164.33
CUFFORG_0167	Olfr75-ps1	11	73404076	73409887	-	2684	162.963	187.063	177.047	208.287	141.451	203.893	254.682	170.349	173.285	133.766	235.935	208.99	183.584	178.58	177.207	180.324	173.947	195.067	192.41	197.477	202.894	209.636	229.878	199.341	180.117	196.168	181.452	205.273
CUFFORG_0786	Olfr460	6	40569387	40574374	+	3503	168.506	163.915	159.163	227.128	173.327	185.144	276.578	235.294	131.458	191.979	164.381	166.512	114.927	209.672	231.647	176.943	216.705	124.965	207.211	203.314	194.44	153.484	215.848	147.965	179.531	194.367	179.143	187.044
CUFFORG_0324	Olfr90	17	37083871	37088499	-	3188	194.004	189.566	207.449	151.767	167.35	159.365	195.909	160.766	194.199	195.695	178.885	171.609	191.047	177.783	171.652	188.213	211.846	173.732	161.164	153.701	194.44	175.945	174.837	185.983	178.25	182.844	185.712	174.345
CUFFORG_0745	Olfr1308	2	111959285	111964944	-	2363	169.615	186.438	163.634	196.774	139.459	213.268	182.08	174.607	146.396	130.05	207.894	197.096	170.151	208.077	166.097	206.246	211.846	195.067	190.766	154.674	185.986	197.657	181.313	155.157	178.198	173.021	192.914	177.592
CUFFORG_0492	Olfr1148	2	87830776	87835886	+	2936	165.18	157.033	204.766	165.374	199.227	176.942	167.099	183.125	146.396	164.73	197.257	169.91	143.285	167.419	175.54	169.054	206.016	185.924	138.141	100.198	107.083	167.709	154.332	162.35	178.087	171.42	174.54	138.302
CUFFORG_1020	Olfr686	7	105201858	105207434	-	2834	146.334	179.556	192.248	182.121	183.288	181.629	191.3	163.96	194.199	211.796	181.786	251.467	202.987	245.547	174.985	182.578	251.689	185.924	134.852	175.103	129.626	150.489	160.807	187.011	177.529	199.085	207.285	156.315
CUFFORG_0969	Olfr578	7	102982269	102989324	-	3004	202.872	144.52	261.1	139.207	153.404	159.365	124.46	99.0151	230.051	345.562	124.736	168.211	123.882	112.41	142.765	142.005	175.891	158.492	104.428	183.858	298.704	131.023	103.607	126.386	176.745	182.006	142.574	158.001
CUFFORG_0484	Olfr1129	2	87573903	87577251	+	2403	190.678	219.596	162.74	159.094	147.428	174.598	216.653	225.712	204.656	179.593	217.563	217.485	180.599	202.497	157.209	202.865	218.649	246.882	171.854	192.613	169.078	178.94	202.897	195.231	175.689	210.277	201.45	185.102
CUFFORG_0395	Olfr76	19	12118128	12123196	-	3036	128.597	177.679	214.602	168.514	191.257	171.083	202.824	161.831	188.224	141.197	158.579	212.388	156.718	181.769	197.205	166.8	214.761	192.019	175.143	163.429	180.35	156.479	205.056	192.149	175.289	177.507	184.879	178.767
CUFFORG_0943	Olfr5	7	6478975	6486941	-	2329	185.135	173.299	192.248	161.187	161.373	173.426	159.032	167.154	143.409	120.142	185.654	154.618	135.822	161.838	119.99	132.989	124.387	152.396	181.721	160.511	160.624	193.914	210.452	170.57	174.445	155.002	137.904	179.632
CUFFORG_0832	Olfr550	7	102571243	102583011	+	5105	179.592	158.91	207.449	167.467	161.373	171.083	176.318	153.314	126.976	123.857	158.579	188.6	141.793	155.46	183.873	175.816	243.915	182.876	178.432	186.776	143.716	204.395	173.758	222.974	174.312	154.608	180.622	185.009
CUFFORG_0824	Olfr295	7	86583862	86591128	+	6013	145.226	168.92	168.999	183.167	199.227	179.285	202.824	221.453	140.421	256.385	215.629	176.707	155.226	247.142	213.87	258.089	229.338	240.786	228.59	166.348	191.622	195.411	315.139	176.736	174.137	202.236	224.075	212.307
CUFFORG_0831	Olfr549	7	102549870	102555842	+	1891	184.026	107.608	276.301	119.32	169.343	185.144	130.222	96.8857	250.965	445.887	161.48	232.777	105.971	114.801	134.433	146.513	215.733	167.636	98.6719	178.021	239.527	130.274	118.717	148.992	173.624	219.703	147.515	152.367
CUFFORG_0775	Olfr267	4	58782704	58787716	-	4050	115.294	148.9	156.481	281.554	175.319	158.193	281.187	214	161.335	277.441	214.662	171.609	125.375	170.608	215.537	192.721	283.757	167.636	134.029	176.075	185.986	169.955	222.324	169.543	172.624	220.039	192.606	176.319
CUFFORG_0287	Olfr204	16	59307197	59318248	-	4211	155.203	179.556	152.01	188.401	183.288	173.426	104.869	125.632	122.495	154.822	190.488	203.892	108.956	127.557	142.21	185.959	248.773	161.54	180.076	218.878	180.35	145.997	184.55	163.378	171.981	150.366	162.499	178.872
CUFFORG_0076	Olfr802	10	129677683	129688169	-	5545	129.705	144.52	168.105	203.054	227.118	159.365	161.337	138.408	162.829	215.512	204.026	198.795	156.718	153.068	156.653	218.643	272.096	231.642	148.008	150.783	143.716	190.919	251.463	204.479	171.978	180.151	198.137	181.561
CUFFORG_0231	Olfr732	14	50278210	50284206	-	4136	178.483	188.94	143.962	181.074	173.327	164.052	192.452	188.448	209.138	182.07	181.786	234.476	179.106	154.663	168.319	196.102	185.608	185.924	159.52	132.3	188.804	163.217	192.105	183.928	171.64	198.062	178.287	169.979
CUFFORG_0536	Olfr1291-ps1	2	111497263	111504240	+	5007	157.42	152.028	135.021	227.128	175.319	180.457	209.738	159.702	197.187	132.527	171.15	141.026	158.211	138.718	184.429	181.451	126.33	176.78	134.852	113.817	157.806	144.499	222.324	156.185	171.229	168.555	160.986	154.914
CUFFORG_1226	Olfr640	7	104021372	104022316	-	945	207.307	108.86	304.02	138.161	147.428	120.695	135.984	91.5623	288.311	387.674	127.637	202.193	116.419	99.6539	150.543	123.973	204.072	106.677	111.828	168.293	259.253	144.499	116.558	142.827	171.078	205.56	133.556	157.21
CUFFORG_1156	Olfr974	9	39937516	39943295	+	1718	177.375	181.433	181.518	199.914	145.435	140.616	184.385	130.955	135.939	184.548	178.885	159.716	191.047	188.944	196.094	193.848	231.282	140.205	129.096	142.028	132.444	177.442	173.758	185.983	171.048	162.405	190.237	156.792
CUFFORG_0513	Olfr1202	2	88814510	88820739	+	4051	182.918	156.407	202.978	100.48	223.134	159.365	138.289	192.707	107.556	117.665	173.083	173.309	250.749	233.589	231.091	205.119	125.359	152.396	245.035	191.64	208.53	220.118	116.558	224.002	170.88	150.435	199.717	200.981
CUFFORG_0909	Olfr716	7	107138327	107149509	+	3110	165.18	158.91	201.19	167.467	211.18	119.524	134.832	151.184	173.285	187.025	152.778	161.415	146.27	161.838	141.099	182.578	210.874	146.3	159.52	203.314	149.352	163.966	157.569	191.121	170.575	160.086	164.827	170.807
CUFFORG_0565	Olfr1006	2	85673695	85678757	-	1527	133.031	116.367	162.74	228.174	179.304	201.55	107.174	103.274	113.532	191.979	179.852	176.707	59.7022	79.7231	88.3257	137.497	213.79	152.396	228.59	184.831	245.163	189.421	162.965	145.91	170.194	145.42	121.906	192.813
CUFFORG_0094	Olfr56	11	49130159	49135387	+	1603	107.533	111.362	170.788	228.174	205.203	198.034	159.032	154.378	147.89	163.492	238.836	202.193	101.494	107.626	114.99	185.959	232.253	222.499	116.762	129.381	70.4492	227.605	233.116	243.525	170.182	177.637	160.804	170.14
CUFFORG_0433	Olfr354	2	36905643	36916038	+	9807	206.198	186.438	176.153	180.027	137.466	133.585	261.596	218.259	131.458	183.309	218.53	222.582	170.151	188.147	185.54	184.832	235.169	185.924	133.207	131.327	154.988	178.94	207.214	164.405	169.978	205.956	191.627	161.68
CUFFORG_0310	Olfr122	17	37768378	37773749	+	2573	175.157	178.304	194.036	181.074	143.443	147.647	142.898	135.214	164.322	141.197	174.05	139.326	173.136	143.502	185.54	122.846	216.705	179.828	209.678	185.803	245.163	181.934	175.916	134.607	169.944	149.502	170.259	188.85
CUFFORG_0290	Olfr209	16	59361160	59363993	-	1444	158.529	182.684	185.095	182.121	155.397	151.162	156.727	127.761	159.841	168.446	148.91	193.698	140.3	172.202	168.319	142.005	205.044	188.971	152.941	141.055	160.624	169.207	162.965	160.295	169.164	159.231	169.474	157.848
CUFFORG_0919	Olfr491	7	108313451	108318827	+	2267	121.945	182.684	200.296	217.707	143.443	145.303	147.508	153.314	182.248	163.492	146.009	132.53	155.226	168.216	153.32	176.943	164.229	146.3	151.297	123.545	143.716	148.992	183.471	141.799	168.563	154.183	160.706	148.803
CUFFORG_0102	Olfr1389	11	49423067	49432968	+	3770	190.678	187.689	225.333	129.787	127.505	148.819	225.872	188.448	267.397	338.131	144.075	215.786	153.733	169.81	162.208	170.181	238.084	143.253	151.297	253.899	287.433	163.966	170.52	167.488	168.302	229.951	172.878	199.1
CUFFORG_0505	Olfr1184	2	88483575	88489752	+	3655	150.768	133.885	145.751	204.101	205.203	162.88	270.816	135.214	113.532	165.969	243.671	191.999	598.514	399.413	496.624	468.843	318.741	441.949	269.703	341.45	490.326	388.576	321.614	346.278	167.098	186.867	454.014	359.658
CUFFORG_0241	Olfr1511	14	52389794	52397379	-	1472	158.529	134.51	286.137	136.067	139.459	142.96	159.032	128.826	267.397	339.369	122.802	151.22	135.822	117.193	156.098	142.005	197.27	137.157	139.785	157.592	171.896	155.73	131.667	136.662	166.277	194.775	147.591	148.889
CUFFORG_0032	Olfr1353	10	78963309	78971338	+	1993	156.311	187.063	164.529	166.421	105.59	215.611	191.3	159.702	198.681	178.355	184.687	186.901	180.599	187.349	157.764	175.816	202.128	185.924	207.211	163.429	163.442	183.432	198.58	187.011	165.921	183.271	181.597	183.851
CUFFORG_0225	Olfr725	14	50034314	50040375	-	1590	221.718	148.9	152.01	75.3603	207.196	188.66	123.308	186.319	146.396	96.6088	125.703	144.424	156.718	132.34	158.32	181.451	92.3183	173.732	159.52	153.701	169.078	211.883	97.1317	204.479	165.641	137.126	149.147	165.965
CUFFORG_0925	Olfr506	7	108610939	108615308	+	3044	151.877	153.279	229.803	117.227	181.296	155.849	138.289	108.597	253.953	326.984	124.736	158.017	149.255	108.423	153.876	137.497	232.253	100.582	107.717	114.79	188.804	117.546	112.241	155.157	164.889	185.096	146.981	132.709
CUFFORG_1080	Olfr845	9	19336489	19341718	+	3540	152.986	163.915	188.671	197.821	139.459	146.475	192.452	191.642	167.31	183.309	185.654	205.591	179.106	216.05	198.316	170.181	212.818	185.924	165.275	167.32	154.988	179.688	207.214	218.864	164.888	187.66	193.732	182.225
CUFFORG_0426	Olfr346	2	36685789	36691301	+	4111	191.786	125.126	153.798	137.114	167.35	213.268	202.824	203.354	140.421	252.669	210.794	110.442	194.032	177.783	149.432	203.992	135.076	124.965	263.947	208.178	197.258	179.688	247.146	276.406	164.74	186.751	164.213	228.771
CUFFORG_0789	Olfr452	6	42785093	42791619	+	2813	148.551	152.028	223.544	158.047	149.42	154.678	170.556	133.085	144.902	165.969	211.761	282.051	231.346	192.133	186.651	203.992	237.112	158.492	129.918	141.055	177.532	187.924	167.282	197.286	164.378	184.721	201.621	166.833
CUFFORG_0055	Olfr804	10	129703210	129710018	+	6491	168.506	173.925	185.095	174.794	137.466	146.475	184.385	140.538	192.705	172.162	188.555	190.3	208.958	194.524	196.094	179.197	221.564	158.492	163.631	173.157	160.624	175.196	186.709	176.736	164.377	178.107	193.138	172.675
CUFFORG_1104	Olfr887	9	38084134	38088047	+	3529	150.768	167.669	151.116	152.814	193.25	169.911	160.185	117.115	144.902	146.152	127.637	168.211	177.614	143.502	154.987	164.546	162.286	158.492	143.074	137.164	132.444	117.546	139.222	98.6431	164.255	144.034	160.238	128.016
CUFFORG_0746	Olfr1309	2	111979876	111985309	-	4274	199.547	172.048	216.391	98.387	163.366	134.757	115.241	173.543	123.989	120.142	122.802	115.539	174.629	165.027	152.765	182.578	143.822	161.54	179.254	156.62	214.165	163.217	159.728	196.259	164.083	128.542	163.393	178.207
CUFFORG_0237	Olfr750	14	51063189	51074586	-	9289	148.551	190.191	168.105	192.587	165.358	117.18	191.3	170.349	186.73	157.299	196.29	154.618	198.51	198.511	189.428	165.673	190.467	143.253	138.963	165.375	185.986	158.725	191.026	159.267	163.662	176.098	180.973	166.557
CUFFORG_0956	Olfr544	7	102482302	102488355	-	3041	160.746	116.367	294.184	131.88	161.373	116.008	157.88	127.761	227.064	412.445	125.703	180.105	104.479	143.502	192.761	109.321	216.705	134.109	106.072	138.137	231.073	171.453	134.905	134.607	163.427	205.16	150.146	152.708
CUFFORG_0069	Olfr771	10	129160003	129164751	-	2098	145.226	170.171	145.751	171.654	173.327	166.396	162.489	134.149	170.298	161.015	189.522	171.609	135.822	176.188	147.21	194.975	157.427	164.588	153.764	178.021	112.719	176.694	182.392	201.396	162.087	164.847	162.702	167.498
CUFFORG_0604	Olfr1080	2	86553181	86558138	-	979	136.357	148.274	160.058	196.774	171.335	159.365	146.356	160.766	132.952	131.289	158.579	188.6	146.27	149.082	154.987	151.021	211.846	131.061	138.963	144.946	152.17	134.766	170.52	154.13	162.027	153.09	157.378	149.249
CUFFORG_1126	Olfr910	9	38537825	38540830	+	2030	118.619	165.166	120.714	218.754	189.265	159.365	93.345	104.338	113.532	213.035	205.96	225.981	132.837	112.41	108.88	207.373	244.886	179.828	128.274	123.545	112.719	204.395	179.154	197.286	161.981	159.365	164.369	157.562
CUFFORG_1109	Olfr893	9	38208418	38211566	+	2839	159.637	168.92	182.412	160.141	177.312	121.867	186.69	145.861	161.335	167.207	172.116	135.928	174.629	163.432	151.654	152.148	195.326	167.636	133.207	134.245	171.896	144.499	146.777	145.91	161.715	161.523	167.471	146.089
CUFFORG_0641	Olfr1154	2	87901415	87905153	-	2745	119.728	88.2138	288.819	151.767	191.257	127.726	154.423	124.567	213.619	350.516	146.009	186.901	97.016	120.382	102.769	102.559	189.495	124.965	78.9375	121.599	171.896	162.468	200.739	170.57	161.252	196.006	122.864	151.035
CUFFORG_0670	Olfr1198	2	88745243	88751361	-	2371	149.66	120.747	170.788	148.627	163.366	209.752	174.013	143.732	195.693	194.456	163.414	197.096	258.212	232.792	278.309	278.375	206.987	222.499	248.324	195.531	191.622	272.527	305.425	196.259	160.49	178.067	246.196	234.948
CUFFORG_0755	Olfr155	4	43851564	43857595	+	3556	108.642	146.397	114.455	234.454	183.288	173.426	250.072	190.577	186.73	187.025	140.207	183.503	95.5235	151.474	192.761	149.894	169.088	124.965	159.52	173.157	138.08	114.551	233.116	116.111	160.11	189.686	147.284	155.756
CUFFORG_0204	Olfr1361	13	21656880	21663386	-	2843	144.117	137.639	249.475	146.534	153.404	127.726	170.556	122.438	240.508	331.938	174.05	166.512	162.688	137.921	161.097	151.021	227.395	118.869	84.6934	137.164	191.622	144.499	123.034	122.276	159.816	201	159.832	133.881
CUFFORG_1099	Olfr878	9	37917954	37922441	+	4096	198.438	136.387	245.004	120.367	125.513	130.07	154.423	118.179	218.101	344.324	122.802	168.211	111.942	111.612	147.21	136.37	216.705	85.3419	134.852	178.021	267.707	168.458	107.924	109.946	159.297	187.673	134.863	161.151
CUFFORG_1027	Olfr698	7	106749889	106755397	-	4027	167.397	145.146	163.634	152.814	163.366	159.365	206.281	184.189	131.458	139.959	158.579	158.017	152.241	167.419	184.429	122.846	199.213	100.582	138.963	192.613	107.083	175.196	160.807	182.901	158.62	163.08	154.455	159.594
CUFFORG_0963	Olfr566	7	102855231	102858755	-	2146	170.723	142.018	220.862	119.32	177.312	117.18	125.612	77.7215	225.57	381.481	115.067	158.017	131.345	114.801	140.543	140.878	202.128	112.773	84.6934	137.164	205.712	172.95	98.211	172.625	157.902	180.578	140.412	145.226
CUFFORG_0883	Olfr652	7	104560901	104568191	+	4380	158.529	110.736	290.607	121.414	147.428	118.352	125.612	76.6568	276.36	381.481	124.736	181.804	92.5384	111.612	109.435	117.211	208.931	118.869	84.6934	113.817	202.894	148.992	125.192	128.442	157.844	194.442	126.433	134.005
CUFFORG_1129	Olfr914	9	38605144	38607726	+	1654	143.008	159.536	153.798	164.327	167.35	158.193	152.118	144.796	128.47	126.335	156.645	125.734	113.434	121.976	132.766	187.086	161.314	152.396	124.984	137.164	152.17	134.766	191.026	154.13	157.702	139.016	144.829	149.04
CUFFORG_0959	Olfr553	7	102611281	102618198	-	3987	169.615	108.86	254.84	111.994	143.443	157.021	145.203	90.4976	242.002	374.049	138.273	195.397	131.345	117.193	163.319	146.513	196.298	128.013	79.7598	119.653	200.076	133.269	93.894	161.323	157.629	197.57	147.114	131.329
CUFFORG_0620	Olfr1100	2	86976063	86979899	-	2848	141.9	152.028	131.444	190.494	159.381	168.739	176.318	193.771	164.322	137.482	164.381	178.406	171.644	141.11	143.876	163.419	191.439	201.163	132.385	151.756	160.624	185.678	223.403	168.515	157.331	169.113	168.775	170.393
CUFFORG_0549	Olfr358	2	37002163	37009335	-	4978	145.226	156.407	197.613	160.141	171.335	111.321	200.519	170.349	215.113	248.953	225.299	205.591	149.255	189.741	140.543	184.832	283.757	106.677	96.2051	145.919	126.808	214.877	210.452	201.396	157.007	210.971	175.801	165.943
CUFFORG_0004	Olfr1410	1	92605823	92612778	+	5858	215.067	194.571	169.894	127.694	131.49	99.603	252.377	172.478	213.619	106.517	176.951	112.141	222.391	153.866	198.872	109.321	107.867	149.348	171.031	129.381	121.173	125.782	175.916	137.689	156.386	172.347	156.944	143.495
CUFFORG_0293	Olfr96	17	37220098	37226673	+	2209	131.922	128.254	197.613	168.514	165.358	145.303	184.385	196.965	182.248	177.116	192.422	188.6	156.718	182.566	158.32	185.959	214.761	143.253	177.609	129.381	118.355	185.678	135.984	144.882	156.161	186.956	173.596	148.648
CUFFORG_0391	Olfr1425	19	12073226	12077767	-	2222	130.814	181.433	132.338	180.027	151.412	159.365	164.794	162.896	174.779	128.812	128.604	186.901	141.793	143.502	150.543	147.64	201.157	173.732	180.076	137.164	180.35	174.447	219.086	173.653	155.898	157.798	159.728	177.463
CUFFORG_0388	Olfr1419	19	11868632	11875089	-	3137	156.311	143.269	172.576	152.814	173.327	135.929	171.709	223.582	107.556	226.659	190.488	166.512	167.166	187.349	174.429	184.832	160.342	176.78	203.1	177.048	143.716	147.494	216.928	147.965	155.704	181.085	175.15	172.708
CUFFORG_0874	Olfr633	7	103944420	103948963	+	3932	187.352	113.865	252.158	114.087	127.505	138.272	170.556	101.144	242.002	396.344	117.967	115.539	116.419	105.235	138.321	119.465	157.427	91.4378	70.7149	126.463	222.619	119.044	98.211	120.221	155.54	190.592	121.384	126.212
CUFFORG_1176	Olfr151	9	37708964	37716223	-	1667	154.094	116.367	227.121	122.46	171.335	137.101	101.412	117.115	134.446	304.689	109.265	125.734	140.3	114.004	141.654	143.132	179.778	121.917	88.8047	125.49	183.168	144.499	111.162	130.497	154.746	148.777	140.131	130.603
CUFFORG_0577	Olfr1044	2	86168599	86177820	-	3256	159.637	122.623	226.227	117.227	181.296	118.352	150.965	99.0151	243.496	428.547	136.339	180.105	116.419	114.004	145.543	161.165	200.185	131.061	101.139	137.164	177.532	172.201	139.222	183.928	154.227	206.411	144.729	151.864
CUFFORG_1236	Olfr463	11	87892618	87897387	-	2416	141.9	158.91	161.846	172.701	133.482	152.334	165.947	136.279	137.433	152.345	173.083	169.91	171.644	139.516	157.209	158.911	182.693	176.78	171.031	139.109	166.26	182.683	165.124	163.378	153.529	155.833	164.459	164.598
CUFFORG_0665	Olfr1182	2	88442939	88449121	-	4325	147.443	133.259	155.587	151.767	131.49	192.175	195.909	151.184	132.952	130.05	262.043	261.662	567.171	849.051	511.067	675.088	347.894	716.263	568.186	636.206	557.957	758.435	983.189	781.952	151.953	188.967	611.089	714.321
CUFFORG_0331	Olfr97	17	37230963	37237330	-	2216	184.026	137.013	143.068	131.88	199.227	111.321	176.318	122.438	185.236	122.619	142.141	176.707	137.315	177.783	140.543	153.275	154.512	103.629	134.852	157.592	118.355	146.745	173.758	118.166	151.089	154.243	144.51	141.578
CUFFORG_0906	Olfr713	7	107031179	107040994	+	6324	143.008	152.654	177.047	133.974	161.373	138.272	180.928	121.373	162.829	147.39	198.224	181.804	134.33	163.432	148.876	157.784	189.495	131.061	180.899	169.266	154.988	160.222	164.045	195.231	151.055	165.425	154.163	170.775
CUFFORG_0145	Olfr406-ps	11	74259865	74271624	+	2869	121.945	135.762	155.587	165.374	133.482	192.175	201.671	161.831	180.755	128.812	158.579	164.813	204.48	201.7	176.651	158.911	159.371	170.684	185.01	129.381	146.534	144.499	147.856	138.717	150.721	166.077	178.633	148.666
CUFFORG_0742	Olfr1305	2	111868075	111877149	-	1928	87.5787	133.885	131.444	191.541	179.304	176.942	142.898	150.12	89.6304	99.0859	163.414	169.91	128.36	138.718	107.768	171.308	145.766	207.259	125.807	113.817	123.991	150.489	188.867	147.965	150.116	135.843	149.863	141.822
CUFFORG_0453	Olfr1020	2	85847030	85851794	+	2674	195.112	158.91	207.449	100.48	135.474	103.118	193.604	134.149	234.533	265.055	142.141	152.919	110.449	128.354	116.657	107.067	205.044	103.629	120.873	155.647	202.894	147.494	154.332	119.194	150.091	187.067	128.533	150.072
CUFFORG_0335	Olfr101	17	37297556	37304313	-	3081	159.637	152.654	188.671	145.487	131.49	121.867	192.452	187.383	188.224	189.502	184.687	169.91	167.166	150.677	183.873	130.735	230.31	128.013	147.186	173.157	138.08	155.73	210.452	166.46	149.968	185.36	165.129	165.178
CUFFORG_1154	Olfr972	9	39866288	39874651	+	1775	118.619	121.998	160.952	169.561	165.358	154.678	175.166	160.766	201.668	191.979	190.488	193.698	119.404	133.935	135.544	157.784	201.157	124.965	124.162	130.354	112.719	179.688	186.709	150.02	148.528	185.628	145.465	147.275
CUFFORG_1052	Olfr502	7	108520890	108525064	-	3216	145.226	120.121	170.788	141.301	151.412	160.537	183.233	156.508	198.681	211.796	219.497	239.574	176.121	149.88	173.318	171.308	230.31	143.253	149.652	156.62	169.078	166.96	194.263	164.405	148.231	201.548	174.032	166.83
CUFFORG_0699	Olfr1239	2	89417044	89420407	-	1660	133.031	169.546	112.666	185.261	149.42	139.444	161.337	154.378	131.458	148.629	175.984	149.521	156.718	137.124	142.765	155.529	150.625	143.253	129.918	113.817	126.808	118.295	147.856	114.056	148.228	153.551	147.669	125.125
CUFFORG_1086	Olfr859	9	19804906	19813577	+	5549	159.637	160.787	175.259	172.701	97.621	121.867	205.128	150.12	162.829	187.025	163.414	149.521	161.196	187.349	122.212	181.451	235.169	140.205	133.207	134.245	129.626	160.222	171.599	143.854	147.979	169.673	171.264	145.459
CUFFORG_1039	Olfr469	7	107820566	107825541	-	3171	139.683	158.284	149.328	178.981	109.575	151.162	184.385	156.508	164.322	112.71	133.439	127.433	164.181	172.999	134.433	174.689	149.653	170.684	203.1	184.831	152.17	141.505	140.301	143.854	147.835	146.466	161.106	160.96
CUFFORG_0569	Olfr1019	2	85839632	85845445	-	2982	181.809	122.623	209.237	125.6	119.536	125.383	135.984	119.244	282.336	333.176	134.406	186.901	105.971	117.193	139.988	125.1	186.58	155.444	87.1602	124.517	169.078	148.992	161.886	154.13	147.365	198.675	138.379	140.961
CUFFORG_0643	Olfr1156	2	87947053	87952994	-	3272	149.66	127.003	177.047	150.721	155.397	124.211	145.203	114.985	212.125	296.019	148.91	149.521	104.479	120.382	127.767	118.338	207.959	100.582	97.0274	122.572	202.894	139.258	107.924	151.047	147.34	177.794	129.918	136.787
CUFFORG_0223	Olfr723	14	49928348	49931803	-	1309	143.008	164.541	109.984	162.234	131.49	172.255	127.917	140.538	153.866	100.324	128.604	129.132	156.718	137.921	144.432	127.354	137.02	134.109	181.721	129.381	166.26	122.038	152.173	131.524	147.252	130.063	139.592	147.183
CUFFORG_1211	Olfr1323	X	50007458	50019362	-	3425	134.14	130.757	119.82	170.607	157.389	169.911	133.679	145.861	122.495	123.857	190.488	161.415	132.837	202.497	148.321	167.927	165.201	167.636	109.361	179.967	121.173	161.72	130.588	155.157	147.104	146.299	164.07	142.994
CUFFORG_1193	Olfr44	9	39484024	39493988	-	1337	140.791	148.274	152.01	144.441	153.404	130.07	121.003	111.791	138.927	102.802	126.67	130.831	108.956	137.921	123.878	109.321	133.133	109.725	132.385	98.252	92.9929	87.5981	138.143	112.001	144.832	122.004	120.489	110.229
CUFFORG_0091	Olfr824	10	130123502	130129989	-	3819	138.574	131.382	169.894	162.234	125.513	140.616	205.128	138.408	158.347	126.335	146.976	163.114	128.36	149.082	121.101	152.148	226.423	128.013	130.74	185.803	129.626	123.536	180.233	159.267	144.702	156.385	150.854	151.534
CUFFORG_0481	Olfr1124	2	87430277	87436622	+	2976	131.922	96.9726	175.259	128.74	137.466	192.175	114.088	122.438	143.409	194.456	124.736	124.035	159.703	102.046	112.213	158.911	177.834	192.019	152.941	148.837	152.17	113.803	160.807	176.736	143.756	137.194	150.454	150.882
CUFFORG_0311	Olfr123	17	37793529	37798373	+	2957	138.574	151.402	126.079	138.161	157.389	146.475	155.575	135.214	146.396	125.096	135.373	180.105	152.241	138.718	134.433	146.513	138.963	161.54	115.94	110.898	101.447	154.233	169.441	122.276	143.013	146.293	145.401	129.039
CUFFORG_0603	Olfr1079	2	86536961	86542480	-	2141	139.683	147.649	168.999	114.087	163.366	123.039	154.423	114.985	150.878	182.07	114.1	151.22	94.0309	125.963	118.879	93.5431	143.822	128.013	111.828	167.32	135.262	100.326	143.539	120.221	142.804	144.613	117.375	129.75
CUFFORG_0313	Olfr125	17	37832949	37838490	+	3892	126.379	117.618	134.127	127.694	167.35	181.629	190.147	204.418	158.347	174.639	184.687	181.804	191.047	177.783	145.543	152.148	165.201	140.205	171.031	154.674	160.624	154.981	170.52	127.414	142.466	182.34	161.988	156.541
CUFFORG_0974	Olfr601	7	103357094	103362644	-	2255	144.117	95.7214	241.428	103.62	137.466	132.413	109.479	68.1394	212.125	325.745	103.463	147.822	113.434	109.221	134.988	128.481	140.907	131.061	60.0254	102.143	115.537	139.258	94.9733	107.891	142.461	161.129	126.349	103.305
CUFFORG_0864	Olfr615	7	103556079	103563798	+	4387	172.94	112.613	226.227	101.527	123.52	117.18	108.326	71.3334	224.076	366.618	87.0252	117.238	65.6724	77.3315	117.212	93.5431	151.596	79.2461	87.9825	122.572	239.527	122.038	83.1016	130.497	142.335	162.436	97.4336	130.953
CUFFORG_0463	Olfr1034	2	86045861	86049911	+	4051	156.311	98.8495	216.391	114.087	145.435	119.524	117.546	73.4628	227.064	292.303	103.463	166.512	71.6426	114.004	133.877	114.957	186.58	143.253	87.9825	126.463	166.26	116.049	86.3393	108.918	141.766	163.392	127.386	115.335
CUFFORG_0462	Olfr1033	2	86021722	86044987	+	4629	160.746	106.357	186.883	105.714	139.459	149.99	104.869	66.01	203.162	221.705	77.3557	110.442	152.241	88.4927	119.434	96.9242	141.879	124.965	96.2051	162.456	202.894	125.782	86.3393	97.6156	141.525	130.591	120.656	128.549
CUFFORG_0486	Olfr1140	2	87743752	87747581	+	1443	98.6647	137.639	132.338	173.747	191.257	113.665	121.003	117.115	135.939	162.253	173.083	164.813	100.001	115.599	148.321	147.64	191.439	124.965	79.7598	89.4969	129.626	135.515	131.667	100.698	141.218	145.701	137.994	111.127
CUFFORG_0027	Olfr1406	1	173181853	173190640	-	3265	95.3389	110.736	269.147	106.76	131.49	131.242	149.813	120.309	268.891	417.399	124.736	186.901	102.986	102.843	139.988	123.973	209.903	124.965	59.2032	78.7962	163.442	145.248	134.905	135.634	140.786	211.342	134.11	119.538
CUFFORG_0307	Olfr119	17	37696664	37702647	+	2146	143.008	155.782	143.962	118.274	141.451	140.616	152.118	138.408	118.013	127.573	147.943	158.017	126.867	157.852	139.432	144.259	174.919	106.677	124.162	155.647	183.168	135.515	115.479	132.552	140.516	140.345	141.668	141.087
CUFFORG_0379	Olfr1491	19	13697088	13706127	+	1851	97.5561	148.274	159.163	163.281	171.335	103.118	153.27	117.115	174.779	191.979	163.414	149.521	113.434	129.949	139.432	165.673	189.495	103.629	103.606	105.062	90.1749	116.049	142.46	106.863	140.455	158.346	140.269	110.702
CUFFORG_1174	Olfr870	9	20170032	20174057	-	2592	85.3616	85.0856	146.645	208.287	187.273	130.07	141.746	111.791	98.5934	151.106	118.934	103.645	120.897	112.41	67.7719	104.813	154.512	140.205	68.2481	91.4425	70.4492	118.295	156.49	120.221	140.454	120.969	116.768	104.191
CUFFORG_0239	Olfr1513	14	52345930	52356408	-	4438	151.877	117.618	224.438	93.1537	123.52	131.242	107.174	105.403	218.101	307.166	97.6616	159.716	135.822	119.585	116.657	131.862	176.862	124.965	92.0938	133.273	185.986	122.787	104.686	131.524	140.308	165.87	134.292	128.392
CUFFORG_0808	Olfr459	6	41768770	41775167	-	3775	125.271	147.649	118.031	152.814	147.428	142.96	206.281	193.771	162.829	154.822	146.009	135.928	159.703	172.202	184.984	129.608	142.85	118.869	130.74	168.293	154.988	105.567	182.392	119.194	139.025	166.607	151.369	143.529
CUFFORG_0979	Olfr609	7	103489918	103498002	-	3478	175.157	125.126	228.909	108.854	91.6442	100.775	118.698	72.3981	276.36	357.948	90.893	151.22	101.494	111.612	129.989	107.067	170.06	146.3	75.6485	110.898	188.804	122.787	101.449	129.469	138.411	177.92	127.754	121.509
CUFFORG_0477	Olfr1120	2	87354815	87361736	+	4374	131.922	125.126	121.608	157.001	149.42	130.07	112.936	116.05	113.532	123.857	96.6947	120.636	102.986	105.235	122.767	121.719	154.512	124.965	109.361	94.3609	107.083	95.0851	103.607	122.276	135.858	113.951	122.031	105.296
CUFFORG_0552	Olfr362	2	37101660	37118031	-	4385	70.9499	185.812	191.354	123.507	143.443	98.4312	186.69	161.831	155.359	127.573	171.15	158.017	153.733	174.594	171.096	181.451	101.064	152.396	93.7383	74.905	95.8109	202.149	172.679	133.579	135.583	160.103	155.722	128.81
CUFFORG_0288	Olfr205	16	59328005	59331138	-	1650	125.271	122.623	136.809	136.067	143.443	138.272	89.8877	101.144	104.569	110.233	146.976	142.725	101.494	94.0733	92.2143	119.465	167.145	164.588	122.518	122.572	109.901	121.29	127.351	119.194	133.748	115.922	123.163	120.471
CUFFORG_0914	Olfr476	7	107964803	107969341	+	2366	114.185	119.495	141.28	152.814	135.474	135.929	103.717	124.567	116.52	91.6545	155.678	147.822	126.867	114.004	121.656	116.084	171.032	128.013	124.984	107.98	126.808	148.243	123.034	142.827	133.196	123.326	129.609	128.979
CUFFORG_0758	Olfr62	4	118658952	118668042	+	2690	109.751	105.106	195.825	148.627	123.52	116.008	125.612	97.9504	161.335	203.126	111.199	137.627	95.5235	106.032	134.988	145.386	157.427	121.917	86.3379	104.089	112.719	136.264	106.845	121.249	133.139	139.475	126.879	111.25
CUFFORG_0026	Olfr1408	1	173128049	173137374	-	3453	119.728	124.5	245.004	115.134	111.567	82.026	147.508	125.632	168.804	245.238	126.67	158.017	114.927	107.626	99.9914	126.227	209.903	155.444	81.4043	142.028	143.716	166.212	126.271	125.359	132.993	161.978	135.686	130.832
CUFFORG_0673	Olfr1208	2	88895572	88902282	-	2868	127.488	108.86	149.328	149.674	115.551	145.303	178.623	113.921	141.915	126.335	158.579	135.928	141.793	172.202	124.989	172.435	137.992	192.019	165.275	136.191	143.716	158.725	176.996	174.68	132.701	142.55	156.905	159.264
CUFFORG_0406	Olfr1459	19	13138021	13149549	-	8951	135.248	141.392	168.105	137.114	117.544	96.0876	146.356	119.244	137.433	101.563	143.108	117.238	92.5384	150.677	161.097	123.973	152.568	118.869	106.072	146.892	78.9031	124.284	142.46	131.524	132.582	127.49	133.287	121.689
CUFFORG_0086	Olfr818	10	129944240	129949196	-	2233	101.99	113.865	175.259	118.274	133.482	151.162	130.222	122.438	121.001	149.867	138.273	178.406	137.315	140.313	177.762	123.973	135.076	109.725	83.0489	107.007	73.2671	116.797	123.034	129.469	132.339	140.035	137.361	105.437
CUFFORG_1173	Olfr867	9	20050963	20057543	-	4590	126.379	100.726	127.867	196.774	147.428	93.744	160.185	139.473	116.52	152.345	143.108	137.627	89.5532	153.866	119.434	161.165	156.455	88.3899	105.25	146.892	98.6288	161.72	146.777	152.075	132.153	141.543	128.144	135.224
CUFFORG_1158	Olfr981	9	40021389	40029749	+	4162	166.289	113.239	221.756	100.48	107.582	82.026	168.251	123.503	200.175	263.816	105.397	171.609	122.389	117.193	127.767	102.559	146.737	97.5336	87.1602	80.7418	219.801	113.803	141.381	119.194	131.895	172.125	119.03	127.013
CUFFORG_0058	Olfr813	10	129855367	129858722	+	2425	111.968	108.234	253.946	92.107	105.59	119.524	96.8022	63.8807	170.298	236.568	87.9921	134.229	85.0756	67.7647	102.213	111.576	127.302	118.869	59.2032	80.7418	138.08	101.823	84.1808	113.029	131.895	131.628	102.133	96.1763
CUFFORG_0199	Olfr1366	13	21535523	21542808	-	2795	150.768	107.608	168.999	121.414	129.497	110.149	142.898	112.856	180.755	219.228	106.364	118.937	104.479	123.571	100.547	126.227	137.992	109.725	109.361	144.946	169.078	112.305	103.607	108.918	131.406	146.84	117.09	124.703
CUFFORG_0067	Olfr769	10	129108952	129117861	-	4325	133.031	138.264	151.116	120.367	139.459	104.29	171.709	119.244	140.421	159.776	130.538	185.202	162.688	141.907	155.542	171.308	145.766	91.4378	105.25	127.436	101.447	153.484	131.667	147.965	131.088	151.148	144.775	127.875
CUFFORG_0642	Olfr1155	2	87941637	87945101	-	2094	125.271	106.983	176.153	129.787	133.482	112.493	109.479	81.9802	173.285	232.852	104.43	156.317	85.0756	106.829	128.878	146.513	179.778	143.253	76.4707	91.4425	200.076	146.745	111.162	97.6156	130.695	143.057	131.721	120.585
CUFFORG_1134	Olfr924	9	38848091	38851495	+	3405	172.94	116.367	161.846	77.4536	105.59	148.819	59.9252	75.5922	134.446	261.339	82.1905	118.937	64.1798	86.101	98.3249	73.2566	159.371	51.8147	87.1602	140.082	225.437	86.1007	36.6942	70.8997	130.503	122.072	88.8413	107.729
CUFFORG_0333	Olfr99	17	37279047	37283396	-	1710	121.945	122.623	150.222	157.001	111.567	117.18	152.118	143.732	168.804	139.959	156.645	161.415	125.375	126.76	118.879	139.751	211.846	161.54	119.229	134.245	112.719	164.714	146.777	195.231	130.09	153.779	147.358	145.486
CUFFORG_0502	Olfr1176	2	88336721	88342000	+	2776	155.203	149.526	279.877	55.4735	73.7138	63.2772	137.136	105.403	273.373	257.623	54.149	120.636	114.927	73.3453	135.544	58.6053	62.1934	82.294	74.8262	117.708	247.981	62.8909	62.596	56.5143	129.512	158.053	87.8181	103.753
CUFFORG_0626	Olfr1107	2	87068687	87075882	-	4437	146.334	148.9	146.645	113.04	99.6133	120.695	160.185	175.672	135.939	116.426	141.174	134.229	122.389	105.235	116.657	101.432	131.189	100.582	142.252	122.572	129.626	127.279	214.769	134.607	129.205	143.938	112.914	145.184
CUFFORG_0123	Olfr319	11	58699162	58703472	+	2500	123.054	125.126	140.386	150.721	131.49	104.29	155.575	137.343	179.261	149.867	134.406	73.0614	143.285	97.2622	121.101	145.386	134.104	170.684	171.854	144.946	160.624	98.8286	112.241	135.634	129.178	138.252	135.304	137.355
CUFFORG_0340	Olfr112	17	37561682	37567094	-	4660	140.791	121.998	127.867	121.414	135.474	124.211	108.326	88.3683	85.1489	133.766	131.505	161.415	119.404	114.801	117.768	148.767	149.653	109.725	94.5606	98.252	115.537	120.541	134.905	118.166	128.626	118.088	126.686	113.66
CUFFORG_1063	Olfr530	7	140371872	140376526	-	2806	146.334	112.613	145.751	139.207	121.528	105.462	139.441	103.274	126.976	117.665	109.265	122.335	105.971	117.193	146.099	118.338	138.963	128.013	109.361	116.735	98.6288	129.525	120.875	160.295	128.483	119.826	125.763	122.57
CUFFORG_0056	Olfr808	10	129765481	129771186	+	3997	98.6647	111.988	152.904	144.441	149.42	112.493	116.393	80.9155	180.755	227.898	120.868	124.035	86.5681	110.815	108.324	140.878	151.596	106.677	60.8477	55.4492	107.083	112.305	93.894	94.533	128.318	141.811	117.477	87.352
CUFFORG_0234	Olfr735	14	50342360	50348872	-	4261	101.99	137.013	110.878	172.701	129.497	117.18	135.984	136.279	107.556	82.9845	147.943	129.132	146.27	117.99	123.878	125.1	188.524	103.629	150.475	78.7962	146.534	98.8286	154.332	116.111	128.21	123.313	134.232	124.179
CUFFORG_0437	Olfr364-ps1	2	37139322	37147780	+	2106	117.511	122.623	173.47	122.46	123.52	107.806	162.489	116.05	146.396	187.025	153.745	144.424	122.389	117.99	146.654	120.592	170.06	118.869	103.606	153.701	138.08	144.499	141.381	137.689	127.898	151.688	132.759	136.493
CUFFORG_0744	Olfr1307	2	111943862	111949344	-	1843	147.443	100.101	131.444	105.714	123.52	154.678	89.8877	120.309	82.1612	91.6545	126.67	151.22	126.867	132.34	106.657	123.973	96.2054	128.013	124.162	114.79	90.1749	133.269	128.43	143.854	127.15	110.317	119.009	122.447
CUFFORG_1164	Olfr843	9	19245328	19249845	-	4518	121.945	115.742	129.656	116.18	153.404	125.383	141.746	157.572	126.976	154.822	155.678	158.017	162.688	137.921	116.101	131.862	144.794	143.253	101.961	148.837	146.534	141.505	130.588	122.276	127.052	149.135	139.436	131.95
CUFFORG_0081	Olfr811	10	129800615	129804396	-	2542	111.968	97.5982	138.597	159.094	141.451	110.149	107.174	66.01	188.224	288.588	126.67	173.309	94.0309	77.3315	91.1033	160.038	201.157	103.629	56.7364	105.062	169.078	119.044	100.369	121.249	126.476	158.329	121.215	111.923
CUFFORG_1188	Olfr144	9	39234412	39249994	-	4114	157.42	168.92	143.962	114.087	77.6983	94.9158	121.003	103.274	109.05	108.995	125.703	156.317	116.419	137.124	121.656	148.767	156.455	170.684	118.406	124.517	149.352	112.305	142.46	171.598	126.167	120.724	141.851	136.44
CUFFORG_0890	Olfr661	7	104686910	104690583	+	3008	149.66	109.485	158.269	108.854	145.435	83.1978	95.6498	68.1394	150.878	317.075	90.893	144.424	59.7022	84.5065	124.434	94.6701	169.088	106.677	45.2246	77.8234	169.078	106.316	140.301	77.0649	125.817	144.51	106.513	102.635
CUFFORG_0143	Olfr403	11	74186249	74198612	+	3444	108.642	135.136	118.926	162.234	135.474	93.744	139.441	126.697	141.915	152.345	129.571	178.406	138.808	136.327	138.321	163.419	125.359	106.677	107.717	110.898	95.8109	137.012	146.777	158.24	125.693	144.729	134.818	126.076
CUFFORG_0873	Olfr632	7	103934346	103940571	+	3275	138.574	94.4701	207.449	95.247	119.536	94.9158	103.717	76.6568	198.681	243.999	63.8185	107.043	88.0607	83.7093	121.656	87.908	130.217	124.965	80.5821	88.5241	194.44	130.274	88.4978	83.2301	125.032	132.319	106.086	110.925
CUFFORG_0799	Olfr437	6	43163264	43169861	+	2971	101.99	112.613	168.999	140.254	141.451	84.3696	117.546	77.7215	176.273	206.842	91.8599	118.937	100.001	87.6955	109.991	110.448	135.076	85.3419	74.8262	104.089	118.355	90.5929	85.2601	119.194	124.946	131.53	104.759	98.7194
CUFFORG_0376	Olfr1487	19	13617375	13621176	+	2261	105.316	124.5	152.01	104.667	165.358	91.4004	114.088	125.632	129.964	107.756	106.364	113.84	98.5086	110.815	106.657	92.4161	116.613	91.4378	114.295	128.409	81.721	106.316	93.894	127.414	123.875	116.274	102.741	108.675
CUFFORG_0369	Olfr1466	19	13338866	13343568	+	1973	70.9499	131.382	148.433	153.861	157.389	80.8542	132.527	145.861	159.841	175.878	158.579	154.618	125.375	98.0595	145.543	127.354	190.467	106.677	104.428	97.2792	107.083	163.217	161.886	173.653	123.812	154.551	132.246	134.591
CUFFORG_0289	Olfr206	16	59344675	59349246	-	1128	121.945	102.603	110.878	136.067	121.528	146.475	102.564	84.1096	112.038	136.243	109.265	134.229	94.0309	89.2899	101.658	126.227	151.596	82.294	139.785	128.409	90.1749	128.777	117.637	133.579	123.249	113.075	107.516	123.06
CUFFORG_0985	Olfr622	7	103638451	103642675	-	2219	123.054	56.9323	232.486	100.48	113.559	111.321	78.3637	76.6568	194.199	381.481	102.496	125.734	91.0458	94.0733	184.984	98.0512	161.314	88.3899	87.1602	100.198	183.168	148.243	102.528	144.882	122.972	159.822	119.643	127.696
CUFFORG_0579	Olfr1045	2	86195904	86202914	-	2951	160.746	105.106	176.153	96.2937	105.59	92.5722	97.9546	93.6917	197.187	257.623	87.9921	144.424	88.0607	94.0733	111.102	100.305	163.258	79.2461	78.1153	97.2792	177.532	107.064	86.3393	80.1475	122.743	146.479	106.007	104.413
CUFFORG_0905	Olfr1532-ps1	7	106908001	106915405	+	1579	93.1217	105.731	168.999	108.854	123.52	132.413	140.594	111.791	94.1119	107.756	141.174	137.627	122.389	137.124	128.322	118.338	118.556	149.348	109.361	100.198	129.626	92.839	106.845	105.836	122.107	122.176	129.013	107.451
CUFFORG_0476	Olfr1118	2	87307597	87310438	+	1777	109.751	150.777	118.031	141.301	117.544	93.744	134.832	137.343	121.001	123.857	130.538	137.627	110.449	122.774	123.323	176.943	142.85	158.492	106.895	85.6057	64.8132	110.808	144.618	113.029	121.858	130.866	139.138	104.295
CUFFORG_0980	Olfr610	7	103505375	103512122	-	1643	150.768	84.46	205.661	90.0137	95.6287	103.118	102.564	92.627	244.99	307.166	101.529	118.937	92.5384	106.829	125.545	111.576	154.512	79.2461	78.1153	112.844	180.35	119.044	96.0525	116.111	121.608	161.302	111.708	117.086
CUFFORG_0613	Olfr1090	2	86752724	86758984	-	2131	134.14	112.613	100.148	122.46	157.389	101.947	141.746	103.274	138.927	136.243	114.1	139.326	107.464	132.34	141.654	103.686	147.709	100.582	101.139	110.898	98.6288	98.8286	128.43	112.001	121.449	128.936	122.239	108.321
CUFFORG_0810	Olfr457	6	42467998	42476278	-	4364	110.859	114.49	88.5235	184.214	93.6365	134.757	201.671	125.632	91.1242	142.436	139.24	122.335	92.5384	129.151	148.876	144.259	202.128	109.725	111.006	115.762	157.806	104.818	103.607	98.6431	121.08	137.073	137.78	115.274
CUFFORG_0644	Olfr1157	2	87960481	87968297	-	2623	138.574	97.5982	170.788	115.134	119.536	84.3696	117.546	81.9802	207.644	230.375	110.232	166.512	100.001	82.1148	109.991	102.559	165.201	100.582	79.7598	119.653	152.17	113.803	83.1016	104.808	121	152.381	110.075	108.883
CUFFORG_0488	Olfr1143	2	87801408	87804681	+	3030	133.031	133.259	129.656	122.46	103.598	103.118	155.575	127.761	143.409	130.05	120.868	120.636	126.867	117.193	136.655	105.94	133.133	121.917	108.539	137.164	95.8109	122.787	138.143	122.276	120.854	133.05	123.618	120.787
CUFFORG_0372	Olfr1471	19	13443409	13451527	+	3859	113.076	119.495	177.047	126.647	95.6287	91.4004	133.679	124.567	165.816	115.187	130.538	139.326	150.748	145.096	134.433	122.846	195.326	131.061	113.473	122.572	101.447	130.274	135.984	132.552	120.549	134.852	146.585	122.717
CUFFORG_0517	Olfr1255	2	89812042	89818057	+	2488	103.099	113.239	128.761	145.487	113.559	118.352	129.07	158.637	162.829	144.913	171.15	152.919	120.897	122.774	137.21	116.084	172.004	149.348	115.117	117.708	129.626	137.761	133.826	153.102	120.416	153.253	136.386	131.19
CUFFORG_1037	Olfr2	7	106995988	107006072	-	2006	120.836	141.392	133.232	130.834	87.6597	107.806	140.594	142.667	113.532	123.857	159.546	101.946	156.718	121.179	102.213	102.559	70.9393	82.294	100.316	111.871	129.626	88.3468	109.003	65.7621	120.293	130.357	105.984	100.821
CUFFORG_0725	Olfr142	2	90250105	90257593	-	3664	110.859	164.541	111.772	159.094	77.6983	97.2594	152.118	130.955	156.853	251.431	191.455	166.512	111.942	86.8982	99.9914	103.686	175.891	149.348	116.762	111.871	84.539	160.222	196.422	168.515	120.204	174.887	121.293	139.722
CUFFORG_0121	Olfr179	11	58658647	58669528	+	5096	119.728	132.008	157.375	111.994	103.598	96.0876	125.612	118.179	146.396	195.695	137.306	152.919	105.971	125.165	142.765	119.465	184.637	97.5336	102.783	123.545	123.991	95.0851	111.162	153.102	120.132	146.018	129.256	118.278
CUFFORG_0551	Olfr361	2	37083736	37089225	-	2684	120.836	145.146	129.656	105.714	113.559	103.118	135.984	145.861	131.458	106.517	122.802	113.84	225.376	208.875	179.429	179.197	180.749	146.3	163.631	161.484	205.712	145.248	172.679	145.91	119.672	126.077	186.654	165.777
CUFFORG_1100	Olfr881	9	37991872	37996236	+	4018	106.425	112.613	199.401	115.134	103.598	80.8542	134.832	76.6568	210.631	289.826	113.133	137.627	82.0905	94.8705	105.546	120.592	144.794	106.677	74.8262	129.381	239.527	143.751	91.7355	116.111	119.671	160.451	109.095	132.555
CUFFORG_0683	Olfr1220	2	89094188	89107855	-	4288	119.728	120.747	71.5341	136.067	137.466	130.07	85.2781	117.115	126.976	99.0859	148.91	115.539	102.986	103.64	97.7693	145.386	89.403	155.444	84.6934	92.4153	70.4492	140.007	111.162	121.249	119.269	115.484	115.772	103.329
CUFFORG_0972	Olfr591	7	103167087	103178340	-	5118	123.054	78.2037	137.703	109.9	133.482	130.07	111.783	64.9454	204.656	422.354	118.934	175.008	88.0607	88.4927	89.9922	108.194	159.371	115.821	57.5586	88.5241	140.898	150.489	133.826	174.68	118.735	182.947	108.322	124.329
CUFFORG_0950	Olfr305	7	86360901	86366837	-	3702	94.2303	118.87	141.28	141.301	91.6442	123.039	130.222	93.6917	147.89	143.675	151.811	141.026	135.822	162.635	139.988	158.911	138.963	207.259	134.029	104.089	140.898	125.782	159.728	147.965	118.394	134.719	157.263	135.415
CUFFORG_0285	Olfr201	16	59266113	59272632	-	3706	99.7733	94.4701	159.163	104.667	137.466	111.321	125.612	95.821	150.878	162.253	142.141	117.238	104.479	168.216	105.546	144.259	177.834	64.0065	101.139	80.7418	81.721	117.546	109.003	135.634	117.81	132.324	127.39	104.298
CUFFORG_0092	Olfr825	10	130159732	130166735	-	3475	97.5561	89.4651	106.407	147.581	167.35	98.4312	123.308	89.433	97.0996	110.233	105.397	130.831	138.808	110.018	126.656	109.321	148.681	152.396	62.4922	72.9594	67.6312	90.5929	96.0525	89.3953	117.798	109.384	130.98	79.8539
CUFFORG_0885	Olfr654	7	104587025	104590718	+	3130	106.425	90.7163	155.587	98.387	149.42	98.4312	112.936	60.6867	188.224	235.329	69.6202	108.743	82.0905	74.9398	109.991	90.162	148.681	109.725	55.9141	68.0955	129.626	86.1007	77.7054	100.698	116.494	129.256	102.598	86.3567
CUFFORG_1054	Olfr509	7	108645074	108651948	-	2851	104.208	95.0957	131.444	143.394	141.451	83.1978	199.366	147.99	207.644	214.273	174.05	156.317	122.389	153.068	150.543	170.181	203.1	143.253	147.186	158.565	138.08	155.73	168.362	210.644	116.465	183.274	157.089	163.094
CUFFORG_0962	Olfr78	7	102740602	102759471	-	4410	113.076	80.7062	210.132	86.8737	91.6442	112.493	84.1257	41.5224	212.125	318.314	87.0252	135.928	102.986	73.3453	87.2147	93.5431	151.596	85.3419	78.1153	96.3065	163.442	113.054	73.3884	86.3127	115.821	146.507	99.0046	101.77
CUFFORG_0661	Olfr1177-ps	2	88342132	88346492	-	2826	121.945	106.357	215.497	88.967	85.6674	74.9952	141.746	88.3683	165.816	255.146	109.265	146.123	104.479	90.0872	82.2151	107.067	172.975	64.0065	78.1153	112.844	163.442	102.572	73.3884	101.726	115.571	151.077	103.472	105.348
CUFFORG_0028	Olfr231	1	174113254	174121162	-	5161	129.705	106.983	176.153	86.8737	85.6674	101.947	110.631	63.8807	198.681	276.202	58.9837	125.734	102.986	86.101	92.2143	102.559	143.822	82.294	83.8711	93.3881	163.442	137.012	77.7054	86.3127	114.555	139.019	101.663	106.955
CUFFORG_0124	Olfr316	11	58752734	58759671	+	2725	123.054	124.5	110.878	84.7803	145.435	97.2594	152.118	92.627	94.1119	164.73	91.8599	127.433	108.956	87.6955	110.546	103.686	116.613	91.4378	86.3379	131.327	121.173	113.803	123.034	163.378	114.318	120.48	103.156	123.175
CUFFORG_0732	Olfr1286	2	111418115	111423115	-	3470	130.814	143.269	118.926	85.827	113.559	89.0568	89.8877	133.085	79.1735	106.517	97.6616	86.6543	76.1203	104.437	84.9927	120.592	60.2498	100.582	90.4493	77.8234	98.6288	126.531	107.924	77.0649	113.575	98.8299	91.1622	96.4035
CUFFORG_0800	Olfr13	6	43172140	43177460	+	3709	101.99	111.988	135.021	123.507	131.49	77.3388	159.032	118.179	159.841	139.959	117.967	144.424	126.867	120.382	134.433	152.148	135.076	115.821	136.496	133.273	121.173	98.0799	106.845	116.111	113.556	139.9	130.788	118.663
CUFFORG_0242	Olfr1510	14	52409124	52414389	-	2006	128.597	99.4751	142.174	102.574	129.497	78.5106	101.412	76.6568	143.409	190.74	85.0913	93.4507	73.1352	90.8844	97.2138	89.035	118.556	70.1023	71.5371	133.273	121.173	110.059	105.766	118.166	113.471	115.127	89.8211	109.996
CUFFORG_0006	Olfr16	1	172950381	172958357	+	2718	88.6873	94.4701	189.565	127.694	95.6287	84.3696	157.88	113.921	159.841	199.41	116.034	141.026	85.0756	100.451	110.546	111.576	118.556	39.623	88.8047	107.98	138.08	118.295	97.1317	83.2301	113.403	148.018	94.3046	105.587
CUFFORG_0765	Olfr70	4	43695000	43700807	-	2352	94.2303	113.239	124.291	140.254	89.6519	116.008	221.262	140.538	121.001	135.005	142.141	113.84	102.986	143.502	169.985	85.6539	129.246	115.821	118.406	118.681	101.447	89.8442	158.649	112.001	112.946	145.631	124.532	116.505
CUFFORG_0053	Olfr799	10	129637484	129648326	+	1694	83.1444	97.5982	109.984	108.854	155.397	120.695	82.9733	77.7215	95.6057	102.802	164.381	147.822	114.927	88.4927	88.8812	113.83	107.867	137.157	66.6036	96.3065	47.9054	101.075	66.913	131.524	112.612	111.884	108.526	85.0545
CUFFORG_0318	Olfr133	17	38145281	38151225	+	3086	130.814	113.865	124.291	109.9	109.575	84.3696	88.7353	105.403	104.569	135.005	101.529	100.247	74.6277	79.7231	108.88	75.5107	151.596	143.253	111.828	115.762	140.898	114.551	78.7846	104.808	112.136	105.915	105.598	111.106
CUFFORG_0352	Olfr1431	19	12199968	12212191	+	3252	124.162	120.747	114.455	109.9	81.6829	120.695	147.508	100.08	168.804	136.243	95.7277	181.804	143.285	122.774	121.101	161.165	171.032	137.157	101.961	124.517	123.991	128.028	124.113	122.276	111.94	138.361	142.752	120.814
CUFFORG_0132	Olfr376	11	73371246	73377836	+	3342	120.836	108.234	156.481	103.62	89.6519	92.5722	123.308	86.2389	189.718	240.283	87.9921	142.725	111.942	102.843	142.765	105.94	175.891	106.677	96.2051	106.034	143.716	112.305	105.766	89.3953	111.899	145.044	124.343	108.904
CUFFORG_0855	Olfr594	7	103216996	103222313	+	2848	108.642	80.0806	168.105	88.967	127.505	97.2594	102.564	72.3981	182.248	268.771	79.2896	127.433	64.1798	62.9813	92.2143	113.83	172.975	91.4378	60.8477	100.198	157.806	104.818	84.1808	84.2576	111.76	138.784	99.603	98.6847
CUFFORG_0970	Olfr586	7	103120989	103125632	-	3591	113.076	80.7062	137.703	129.787	113.559	93.744	129.07	75.5922	201.668	303.451	94.7608	171.609	64.1798	86.101	96.6583	125.1	162.286	109.725	35.3574	61.2859	61.9953	113.803	96.0525	77.0649	111.429	162.692	107.342	74.2598
CUFFORG_0009	Olfr1404	1	173212392	173218583	+	4231	115.294	116.993	153.798	91.0603	125.513	62.1054	121.003	97.9504	179.261	213.035	107.331	127.433	94.0309	81.3176	122.212	85.6539	130.217	45.7189	85.5157	134.245	154.988	122.787	112.241	91.4504	110.794	141.002	93.1917	116.871
CUFFORG_0554	Olfr987	2	85330675	85339375	-	1863	131.922	89.4651	147.539	93.1537	103.598	97.2594	110.631	85.1743	126.976	188.263	97.6616	144.424	89.5532	122.774	108.324	81.1458	152.568	82.294	78.9375	102.143	118.355	88.3468	74.4677	96.588	110.49	125.522	106.11	93.1396
CUFFORG_0739	Olfr1298	2	111644534	111649201	-	1527	78.71	109.485	93.8886	149.674	115.551	107.806	95.6498	78.7862	65.729	70.5987	101.529	115.539	83.583	75.737	81.6596	92.4161	112.725	109.725	70.7149	97.2792	76.0851	108.562	138.143	135.634	109.186	87.972	92.6411	104.403
CUFFORG_0678	Olfr1215	2	89000059	89006937	-	2607	103.099	101.352	121.608	129.787	111.567	84.3696	144.051	100.08	122.495	118.903	114.1	147.822	110.449	112.41	111.657	99.1782	140.907	109.725	83.8711	100.198	76.0851	119.044	126.271	101.726	108.63	124.575	114.054	101.199
CUFFORG_0085	Olfr816	10	129909163	129915597	-	3281	109.751	95.7214	151.116	102.574	115.551	76.167	84.1257	69.2041	109.05	177.116	87.0252	146.123	100.001	73.3453	128.878	112.703	161.314	94.4857	38.6465	93.3881	92.9929	110.059	61.5168	82.2026	108.48	112.107	111.788	79.801
CUFFORG_1128	Olfr913	9	38592773	38596217	+	2421	79.8186	124.5	123.396	98.387	97.621	126.554	147.508	108.597	137.433	102.802	145.042	127.433	104.479	98.0595	101.102	117.211	143.822	91.4378	99.4942	107.98	135.262	71.8753	114.4	95.5605	108.38	128.136	109.352	104.095
CUFFORG_0893	Olfr669	7	104934220	104940477	+	2356	107.533	87.5882	168.999	90.0137	99.6133	93.744	87.5829	64.9454	183.742	288.588	61.8846	113.84	80.5979	59.7924	107.213	84.5269	103.008	106.677	72.3594	107.007	202.894	86.1007	74.4677	100.698	107.915	133.43	90.3026	107.254
CUFFORG_0315	Olfr127	17	37900486	37906201	+	3091	103.099	119.495	144.857	92.107	75.7061	108.977	86.4305	106.468	68.7166	86.7002	139.24	95.1498	104.479	125.963	89.4367	85.6539	54.4192	112.773	189.121	152.728	149.352	106.316	85.2601	78.0924	107.374	97.1175	95.4541	126.812
CUFFORG_0097	Olfr1393	11	49278340	49282765	+	2970	96.4475	94.4701	108.195	135.021	113.559	96.0876	108.326	132.02	89.6304	63.1673	108.298	93.4507	159.703	114.004	130.544	99.1782	91.3465	118.869	170.209	129.381	163.442	132.52	143.539	133.579	107.297	99.1488	118.941	145.445
CUFFORG_0074	Olfr798	10	129622615	129627934	-	3590	95.3389	90.7163	125.185	100.48	135.474	96.0876	76.0589	91.5623	129.964	135.005	103.463	135.928	86.5681	93.2761	91.6588	93.5431	119.528	76.1982	78.1153	91.4425	84.539	100.326	80.9431	118.166	107.214	111.997	93.462	92.2553
CUFFORG_0655	Olfr1170	2	88222277	88228343	-	3186	99.7733	94.4701	151.116	86.8737	109.575	99.603	89.8877	93.6917	110.544	153.583	115.067	135.928	70.15	100.451	105.546	93.5431	161.314	85.3419	71.5371	103.116	129.626	82.3572	115.479	96.588	106.902	116.45	102.724	99.7839
CUFFORG_0014	Olfr429	1	174084371	174091343	+	2534	109.751	111.362	120.714	105.714	77.6983	116.008	121.003	105.403	141.915	125.096	118.934	134.229	101.494	111.612	113.879	107.067	131.189	54.8627	138.963	189.695	135.262	105.567	125.192	117.139	106.874	124.43	103.351	135.303
CUFFORG_1021	Olfr690	7	105329057	105334079	-	1245	131.922	79.455	149.328	88.967	97.621	91.4004	116.393	81.9802	210.631	240.283	67.6863	149.521	85.0756	76.5342	132.766	101.432	121.471	106.677	43.5801	84.6329	101.447	109.31	112.241	77.0649	106.449	144.416	103.993	88.046
CUFFORG_0773	Olfr272	4	52910216	52919180	-	1935	94.2303	88.2138	71.5341	164.327	113.559	100.775	134.832	94.7564	83.655	100.324	101.529	108.743	61.1947	110.018	104.991	125.1	151.596	85.3419	88.8047	83.6602	101.447	74.1214	92.8148	81.175	105.44	103.973	106.374	87.0038
CUFFORG_1239	Olfr380	11	73452886	73457508	-	1719	84.253	113.239	141.28	95.247	101.606	94.9158	140.594	87.3036	95.6057	92.893	110.232	112.141	131.345	124.368	121.656	91.289	156.455	106.677	107.717	127.436	118.355	131.023	193.184	122.276	105.09	106.461	121.965	133.332
CUFFORG_1017	Olfr683	7	105142286	105147012	-	2394	116.402	71.9474	142.174	82.687	103.598	113.665	86.4305	91.5623	165.816	283.633	99.5955	120.636	91.0458	73.3453	88.8812	99.1782	137.992	97.5336	59.2032	64.2043	67.6312	125.033	90.6563	89.3953	105.079	141.279	97.996	82.6872
CUFFORG_0609	Olfr1085	2	86656679	86662019	-	2190	94.2303	100.726	130.55	98.387	103.598	101.947	91.0401	72.3981	83.655	90.4159	108.298	96.8489	86.5681	86.8982	99.4359	96.9242	139.935	91.4378	114.295	117.708	123.991	90.5929	78.7846	96.588	104.906	90.4427	100.2	103.66
CUFFORG_0189	Olfr462	11	87884979	87892274	-	7296	72.0585	100.726	126.973	109.9	133.482	85.5414	115.241	112.856	107.556	116.426	106.364	151.22	144.778	101.248	97.2138	91.289	128.274	103.629	107.717	86.5785	64.8132	110.808	87.4186	110.973	104.78	118.277	111.072	94.7181
CUFFORG_1087	Olfr77	9	19916982	19922543	+	2951	93.1217	85.0856	115.349	108.854	127.505	97.2594	138.289	96.8857	244.99	312.121	121.835	171.609	70.15	104.437	83.8817	107.067	156.455	131.061	44.4024	103.116	160.624	128.028	116.558	135.634	104.529	180.955	108.842	114.727
CUFFORG_0792	Olfr448	6	42890437	42899085	+	3315	114.185	67.568	164.529	93.1537	97.621	87.885	82.9733	60.6867	132.952	214.273	90.893	83.256	61.1947	58.1979	88.3257	92.4161	107.867	42.671	52.625	57.3948	118.355	85.352	75.5469	84.2576	104.157	110.839	75.112	78.9218
CUFFORG_0110	Olfr1380	11	49556740	49565859	+	2655	59.864	50.676	156.481	83.7336	65.7448	206.237	141.746	94.7564	113.532	89.1773	59.9507	88.3534	202.987	136.327	116.101	172.435	115.641	195.067	143.897	110.898	174.714	136.264	329.169	197.286	103.789	97.9193	156.426	182.038
CUFFORG_1005	Olfr655	7	104595301	104602377	-	2643	131.922	87.5882	158.269	85.827	75.7061	83.1978	70.2968	51.1046	135.939	231.613	72.521	110.442	82.0905	57.4007	102.769	74.3837	139.935	64.0065	66.6036	112.844	188.804	83.1059	66.913	87.3402	103.752	111.986	86.7642	100.935
CUFFORG_1038	Olfr715	7	107126548	107131083	-	3833	118.619	98.2239	121.608	92.107	95.6287	91.4004	129.07	102.209	116.52	111.472	130.538	127.433	95.5235	98.0595	94.9918	104.813	130.217	70.1023	78.9375	82.6874	140.898	91.3416	132.747	109.946	102.931	119.54	98.9513	106.093
CUFFORG_0816	Olfr1350	7	6564893	6571402	+	1756	84.253	89.4651	106.407	110.947	109.575	116.008	114.088	87.3036	74.692	126.335	144.075	117.238	83.583	121.976	76.6601	122.846	118.556	94.4857	101.139	111.871	104.265	122.038	121.954	95.5605	102.776	110.622	103.018	109.471
CUFFORG_0461	Olfr1032	2	86005540	86009125	+	1454	140.791	68.1936	150.222	77.4536	87.6597	91.4004	64.5348	52.1692	156.853	224.182	70.5871	127.433	61.1947	68.5619	86.1037	87.908	111.754	100.582	62.4922	92.4153	109.901	80.8598	42.0904	78.0924	102.62	115.96	86.0173	77.6418
CUFFORG_0202	Olfr1362	13	21610978	21614022	-	2291	93.1217	89.4651	191.354	69.0803	79.6906	90.2286	121.003	72.3981	149.384	208.08	86.0582	129.132	110.449	67.7647	114.435	84.5269	144.794	60.9585	46.0469	87.5513	109.901	104.07	79.8639	92.4779	102.157	127.676	97.1546	86.6517
CUFFORG_0116	Olfr54	11	51014236	51031578	+	5109	89.7959	83.8344	166.317	94.2004	105.59	72.6516	112.936	89.433	173.285	271.248	98.6286	107.043	88.0607	84.5065	115.546	95.7971	137.992	91.4378	87.1602	101.17	132.444	100.326	103.607	65.7621	102.065	142.096	102.223	98.4117
CUFFORG_0113	Olfr1377	11	50981981	50986593	+	2569	90.9045	73.8243	143.068	98.387	137.466	67.9644	86.4305	55.3633	121.001	210.558	79.2896	101.946	73.1352	66.1702	92.7698	77.7647	89.403	103.629	69.8926	93.3881	115.537	101.075	70.1507	93.5054	101.936	109.098	83.8121	90.5914
CUFFORG_0857	Olfr596	7	103305667	103312782	+	3373	89.7959	68.1936	168.999	74.3136	85.6674	117.18	95.6498	85.1743	183.742	235.329	75.4218	125.734	76.1203	102.046	89.9922	110.448	143.822	118.869	46.0469	72.9594	180.35	83.1059	85.2601	81.175	100.692	133.508	106.883	91.4829
CUFFORG_0487	Olfr152	2	87779483	87784572	+	2456	84.253	86.3369	158.269	93.1537	105.59	73.8234	97.9546	104.338	140.421	183.309	83.1574	84.9551	88.0607	79.7231	86.6592	72.1296	125.359	134.109	55.9141	99.2248	129.626	82.3572	87.4186	106.863	100.238	115.689	97.6733	93.5674
CUFFORG_0993	Olfr68	7	103774358	103779663	-	4058	84.253	75.0756	165.423	83.7336	89.6519	101.947	96.8022	52.1692	165.816	248.953	67.6863	127.433	47.7617	55.8062	73.327	103.686	157.427	85.3419	37.8242	101.17	200.076	100.326	102.528	81.175	100.014	126.477	87.225	103.85
CUFFORG_1149	Olfr150	9	39732513	39738380	+	1675	96.4475	102.603	107.301	83.7336	89.6519	119.524	82.9733	66.01	116.52	101.563	114.1	98.548	77.6128	110.018	80.5486	105.94	134.104	70.1023	92.0938	91.4425	78.9031	86.1007	70.1507	86.3127	99.8769	96.6189	96.3878	84.1672
CUFFORG_1028	Olfr699	7	106787963	106793198	-	4194	92.0131	80.7062	117.137	107.807	93.6365	107.806	146.356	146.926	126.976	80.5073	127.637	129.132	105.971	102.046	103.88	101.432	89.403	88.3899	101.139	125.49	87.357	83.8546	123.034	115.084	99.8509	126.256	98.5203	105.993
CUFFORG_1094	Olfr874	9	37745136	37748594	+	2602	106.425	80.0806	121.608	94.2004	127.505	66.7926	85.2781	61.7513	153.866	241.522	77.3557	101.946	89.5532	86.8982	63.3279	82.2728	102.036	103.629	52.625	88.5241	126.808	98.0799	80.9431	87.3402	99.4352	120.286	87.9529	89.0535
CUFFORG_1216	Olfr1316	2	112127653	112134972	-	3848	94.2303	78.8294	124.291	94.2004	73.7138	131.242	139.441	100.08	74.692	94.1316	138.273	120.636	104.479	122.774	95.5473	117.211	111.754	137.157	108.539	79.769	81.721	118.295	171.599	118.166	99.4177	111.209	114.82	113.015
CUFFORG_0783	Olfr1328	4	118930991	118938607	-	4113	127.488	80.7062	141.28	87.9203	93.6365	64.449	106.021	74.5275	128.47	177.116	105.397	132.53	101.494	84.5065	106.657	99.1782	135.076	94.4857	69.8926	112.844	104.265	108.562	84.1808	133.579	99.2467	120.677	103.566	102.221
CUFFORG_0826	Olfr292	7	86688330	86697507	+	3211	90.9045	109.485	92.1002	105.714	85.6674	111.321	97.9546	100.08	98.5934	89.1773	103.463	73.0614	104.479	110.815	101.658	85.6539	77.7417	121.917	111.006	105.062	132.444	136.264	97.1317	129.469	99.1987	93.7216	100.377	118.563
CUFFORG_0049	Olfr790	10	129498492	129503342	+	2872	85.3616	81.9575	94.7827	80.5936	157.389	94.9158	81.8209	75.5922	97.0996	96.6088	113.133	108.743	100.001	84.5065	77.7711	92.4161	106.895	88.3899	75.6485	60.3131	61.9953	78.6137	89.5771	115.084	99.1667	95.4995	91.6633	80.2052
CUFFORG_0233	Olfr734	14	50316696	50326761	-	4236	100.882	91.3419	51.8623	129.787	117.544	103.118	82.9733	109.662	79.1735	101.563	103.463	107.043	68.6575	93.2761	72.7715	89.035	119.528	103.629	93.7383	120.626	98.6288	94.3364	87.4186	85.2852	99.0892	97.3131	91.1496	96.6723
CUFFORG_0837	Olfr557	7	102695914	102700623	+	2602	111.968	70.6962	144.857	76.407	103.598	86.7132	65.6872	51.1046	167.31	221.705	61.8846	93.4507	67.1649	46.2394	64.4389	61.9864	103.008	70.1023	60.0254	80.7418	123.991	75.6188	73.3884	66.7896	99.0397	110.19	68.8233	80.0924
CUFFORG_0848	Olfr584	7	103081885	103088315	+	3152	110.859	41.2916	140.386	91.0603	121.528	89.0568	63.3824	40.4578	144.902	278.679	68.6532	125.734	40.299	38.2671	79.4376	113.83	175.891	137.157	59.2032	72.9594	70.4492	83.1059	47.4866	112.001	99.0303	120.301	97.4801	74.2009
CUFFORG_0309	Olfr120	17	37721947	37727220	+	1510	126.379	90.0907	131.444	82.687	73.7138	89.0568	62.23	73.4628	110.544	111.472	90.893	76.4596	86.5681	63.7785	99.4359	93.5431	102.036	79.2461	105.25	121.599	98.6288	107.813	100.369	77.0649	98.8953	87.5102	87.4346	101.788
CUFFORG_1196	Olfr959	9	39569403	39575514	-	4288	101.99	76.3268	135.915	99.4337	105.59	73.8234	132.527	88.3683	174.779	237.806	112.166	142.725	80.5979	74.1425	95.5473	78.8918	145.766	94.4857	77.293	82.6874	104.265	82.3572	82.0224	97.6156	98.8465	148.062	94.9052	87.7067
CUFFORG_0054	Olfr800	10	129657673	129662074	+	3813	89.7959	86.9625	100.148	114.087	123.52	78.5106	95.6498	81.9802	91.1242	113.949	120.868	79.8578	91.0458	113.207	107.768	94.6701	97.1771	146.3	67.4258	91.4425	64.8132	80.1111	101.449	110.973	98.8374	97.2382	108.361	86.0358
CUFFORG_0964	Olfr569	7	102883709	102890872	-	4731	114.185	76.9525	174.364	53.3802	83.6751	84.3696	94.4974	55.3633	153.866	205.603	62.8515	91.7516	85.0756	65.373	82.7706	98.0512	140.907	60.9585	50.9805	78.7962	109.901	86.1007	71.2299	84.2576	97.8211	110.655	88.856	80.2109
CUFFORG_0531	Olfr1283	2	111366790	111370063	+	1672	120.836	67.568	77.7934	62.8002	123.52	130.07	56.4679	116.05	83.655	59.4516	93.7938	86.6543	80.5979	76.5342	91.1033	80.0188	91.3465	88.3899	82.2266	90.4697	104.265	106.316	77.7054	99.6706	97.0981	82.6788	84.6651	93.4421
CUFFORG_0611	Olfr1087	2	86687235	86698384	-	3850	80.9272	72.5731	157.375	93.1537	95.6287	80.8542	112.936	91.5623	132.952	188.263	155.678	146.123	92.5384	86.101	99.9914	101.432	182.693	94.4857	77.293	75.8778	101.447	118.295	155.411	135.634	96.752	137.919	109.54	110.66
CUFFORG_0895	Olfr677	7	105051372	105058872	+	3093	88.6873	65.6911	184.2	101.527	69.7293	70.308	86.4305	63.8807	212.125	346.801	117.001	103.645	52.2394	81.3176	69.4385	109.321	99.1207	134.109	44.4024	76.8506	135.262	89.0955	84.1808	103.781	96.6905	154.98	90.9244	88.9287
CUFFORG_1148	Olfr965	9	39711353	39720594	+	1799	110.859	84.46	128.761	75.3603	93.6365	85.5414	80.6685	76.6568	132.952	159.776	88.9591	103.645	92.5384	78.9259	89.9922	102.559	136.048	94.4857	59.2032	86.5785	98.6288	71.1266	55.0413	81.175	96.4365	107.11	99.0916	75.2923
CUFFORG_0825	Olfr293	7	86649061	86666045	+	2646	89.7959	100.101	95.6769	113.04	91.6442	87.885	119.85	97.9504	98.5934	149.867	95.7277	120.636	88.0607	97.2622	76.1045	84.5269	132.161	121.917	87.1602	77.8234	92.9929	128.777	145.698	130.497	96.3572	113.771	100.005	110.491
CUFFORG_0740	Olfr1303	2	111812256	111820332	-	3155	72.0585	87.5882	105.513	115.134	109.575	87.885	133.679	105.403	80.6674	100.324	122.802	120.636	120.897	90.0872	94.4363	101.432	105.923	109.725	70.7149	83.6602	87.357	98.8286	146.777	124.331	96.2921	110.585	103.75	101.945
CUFFORG_1048	Olfr488	7	108252032	108258347	-	4341	93.1217	99.4751	124.291	80.5936	103.598	73.8234	89.8877	78.7862	239.014	320.791	149.877	139.326	65.6724	87.6955	52.7732	82.2728	154.512	88.3899	82.2266	82.6874	166.26	132.52	104.686	118.166	95.817	169.614	88.5526	114.424
CUFFORG_0532	Olfr1284	2	111375554	111381178	+	2310	93.1217	111.988	88.5235	81.6403	125.513	72.6516	48.4011	117.115	91.1242	50.7815	107.331	127.433	79.1054	97.2622	156.098	67.6215	71.9111	97.5336	63.3145	97.2792	78.9031	101.075	63.6753	98.6431	95.5729	90.3642	94.9219	83.815
CUFFORG_0866	Olfr618	7	103590199	103600431	+	3191	110.859	69.4449	149.328	73.2669	91.6442	78.5106	95.6498	74.5275	162.829	193.218	58.0168	81.5569	76.1203	61.3868	94.4363	84.5269	106.895	60.9585	53.4473	70.0411	126.808	91.3416	53.9621	81.175	95.5089	110.966	80.7206	79.4626
CUFFORG_0836	Olfr556	7	102665017	102673270	+	3707	100.882	98.8495	101.936	87.9203	101.606	76.167	97.9546	85.1743	97.0996	71.8373	71.5541	103.645	88.0607	94.8705	88.8812	77.7647	110.782	70.1023	92.9161	92.4153	73.2671	92.839	84.1808	90.4228	94.5601	87.8775	88.4102	87.6735
CUFFORG_0378	Olfr1490	19	13651039	13659545	+	5217	86.4702	78.8294	138.597	80.5936	69.7293	107.806	175.166	124.567	119.507	159.776	110.232	91.7516	132.837	90.0872	112.213	102.559	119.528	118.869	102.783	77.8234	129.626	103.321	84.1808	123.304	93.6709	130.167	112.682	103.506
CUFFORG_0558	Olfr994	2	85429380	85436451	-	1832	104.208	76.3268	141.28	56.5202	97.621	79.6824	76.0589	53.2339	146.396	177.116	79.2896	103.645	76.1203	72.5481	96.6583	78.8918	112.725	100.582	76.4707	107.007	123.991	102.572	78.7846	81.175	92.6063	105.957	89.5876	95
CUFFORG_0016	Olfr424	1	174131518	174138257	+	1642	106.425	79.455	152.01	75.3603	69.7293	72.6516	86.4305	71.3334	158.347	189.502	80.2566	79.8578	73.1352	82.1148	71.6605	61.9864	104.951	85.3419	50.1582	86.5785	121.173	89.8442	77.7054	77.0649	92.6052	110.955	79.865	83.754
CUFFORG_0663	Olfr1180	2	88411158	88419137	-	1642	104.208	127.003	86.7352	49.1935	139.459	48.0438	82.9733	231.035	128.47	102.802	180.819	139.326	135.822	147.488	89.4367	86.7809	34.9838	60.9585	95.3829	138.137	115.537	91.3416	42.0904	90.4228	92.4402	144.238	92.5784	95.4851
CUFFORG_0882	Olfr651	7	104550133	104554422	+	1605	105.316	68.8193	167.211	71.1736	73.7138	65.6208	82.9733	50.0399	159.841	241.522	59.9507	96.8489	73.1352	64.5757	92.7698	72.1296	105.923	70.1023	74.0039	68.0955	126.808	87.5981	78.7846	69.8722	91.9758	115.196	79.7726	84.1938
CUFFORG_0500	Olfr1168	2	88181880	88186919	+	2635	88.6873	83.2088	112.666	93.1537	105.59	66.7926	108.326	110.727	107.556	104.04	125.703	90.0525	70.15	92.4788	83.3261	92.4161	122.443	82.294	74.0039	117.708	123.991	81.6085	87.4186	97.6156	91.6831	107.734	90.5181	97.0575
CUFFORG_1252	Olfr47	6	43231529	43236959	+	1631	104.208	92.5932	94.7827	97.3404	87.6597	72.6516	96.8022	62.816	65.729	79.2687	87.9921	76.4596	64.1798	77.3315	87.7702	95.7971	105.923	121.917	109.361	109.926	129.626	82.3572	82.0224	88.3678	91.5392	78.1779	92.1531	100.277
CUFFORG_1195	Olfr958	9	39548344	39552920	-	4066	95.3389	81.9575	129.656	96.2937	97.621	44.5284	81.8209	67.0747	135.939	183.309	66.7193	98.548	55.2245	67.7647	80.5486	64.2404	125.359	82.294	44.4024	67.1227	92.9929	93.5877	83.1016	96.588	90.8992	105.569	79.2385	79.6325
CUFFORG_0761	Olfr1339	4	118732183	118736906	+	2551	117.511	86.9625	137.703	61.7536	71.7215	69.1362	86.4305	71.3334	121.001	167.207	100.562	110.442	68.6575	67.7647	89.9922	59.7323	108.838	57.9106	65.7813	78.7962	95.8109	95.0851	84.1808	89.3953	90.798	109.496	75.4826	84.8416
CUFFORG_1152	Olfr970	9	39808860	39820979	+	1739	111.968	74.4499	121.608	64.8936	105.59	65.6208	82.9733	80.9155	82.1612	122.619	92.8269	98.548	68.6575	78.9259	78.3266	86.7809	98.1489	51.8147	74.8262	69.0683	64.8132	99.5773	90.6563	75.0098	90.6884	93.3406	77.1091	78.9919
CUFFORG_1218	Olfr988	2	85352855	85363146	-	1578	85.3616	78.2037	123.396	97.3404	93.6365	62.1054	95.6498	81.9802	125.483	142.436	91.8599	122.335	55.2245	95.6678	85.5482	85.6539	108.838	76.1982	85.5157	82.6874	59.1773	86.8494	85.2601	93.5054	90.0073	109.957	84.5218	82.1659
CUFFORG_0578	Olfr52	2	86181150	86182109	-	960	113.076	65.6911	144.857	54.4269	87.6597	73.8234	66.8396	47.9105	113.532	158.537	53.1821	105.344	61.1947	74.9398	85.5482	66.4945	130.217	91.4378	55.0918	83.6602	84.539	54.6552	48.5659	63.707	89.9223	90.891	84.9721	65.0365
CUFFORG_0217	Olfr745	14	50639388	50643885	+	2836	85.3616	85.7113	165.423	60.7069	73.7138	66.7926	91.0401	60.6867	137.433	234.09	77.3557	117.238	58.2096	88.4927	84.9927	82.2728	84.5441	36.5751	61.67	68.0955	123.991	83.1059	77.7054	71.9272	89.6181	119.641	72.5145	81.0824
CUFFORG_1113	Olfr25	9	38329492	38336103	+	6612	108.642	97.5982	63.4866	90.0137	101.606	76.167	122.155	81.9802	95.6057	102.802	103.463	91.7516	49.2543	66.1702	56.6618	63.1134	92.3183	91.4378	121.695	158.565	104.265	101.075	101.449	98.6431	89.5855	99.6263	69.826	114.282
CUFFORG_0188	Olfr411	11	74345129	74352650	-	2629	103.099	42.5428	172.576	69.0803	89.6519	59.7618	63.3824	43.6518	177.767	266.293	84.1244	134.229	37.3139	72.5481	70.5495	66.4945	78.7135	54.8627	38.6465	44.7485	123.991	60.6448	69.0715	72.9548	89.452	128.241	63.4137	68.3428
CUFFORG_0187	Olfr410	11	74330293	74338031	-	5185	85.3616	73.1987	169.894	77.4536	61.7602	67.9644	62.23	44.7165	128.47	161.015	77.3557	101.946	52.2394	81.3176	91.6588	64.2404	99.1207	57.9106	53.4473	69.0683	112.719	71.8753	82.0224	67.8171	89.272	95.9555	74.4146	76.1582
CUFFORG_0466	Olfr1052	2	86292475	86299233	+	1769	104.208	75.7012	102.83	70.1269	95.6287	83.1978	59.9252	79.8509	112.038	149.867	70.5871	110.442	80.5979	70.9536	81.6596	75.5107	121.471	88.3899	76.4707	80.7418	90.1749	77.865	61.5168	90.4228	88.6154	97.1184	86.4305	79.532
CUFFORG_0365	Olfr1454	19	13060610	13067025	+	3938	79.8186	80.7062	101.042	96.2937	87.6597	80.8542	91.0401	74.5275	73.1982	95.3702	61.8846	62.8668	44.7766	54.2117	83.3261	69.8756	123.415	88.3899	94.5606	67.1227	39.4515	85.352	94.9733	61.6519	87.7291	76.4812	77.3325	73.852
CUFFORG_1089	Olfr869	9	20129101	20138089	+	1017	76.4928	116.367	93.8886	71.1736	87.6597	74.9952	108.326	92.627	64.2351	60.6901	54.149	86.6543	82.0905	66.1702	94.4363	65.3675	93.2901	100.582	54.2696	75.8778	81.721	71.8753	83.1016	87.3402	86.7628	77.7803	83.656	75.6976
CUFFORG_0860	Olfr599	7	103335840	103339564	+	2240	115.294	69.4449	135.915	57.5669	75.7061	63.2772	73.754	76.6568	147.89	236.568	58.0168	113.84	80.5979	76.5342	78.8821	81.1458	128.274	79.2461	58.3809	79.769	152.17	71.1266	61.5168	85.2852	86.2006	117.788	87.4467	84.7081
CUFFORG_0542	Olfr1302	2	111777436	111782761	+	2812	83.1444	95.0957	117.137	88.967	71.7215	60.9336	127.917	89.433	110.544	92.893	78.3227	79.8578	97.016	96.465	110.546	63.1134	89.403	45.7189	56.7364	74.905	70.4492	57.65	71.2299	90.4228	86.1666	96.4946	83.7104	70.2322
CUFFORG_0281	Olfr196	16	59166648	59170444	-	1700	77.6014	78.8294	128.761	91.0603	87.6597	52.731	104.869	96.8857	100.087	115.187	87.9921	110.442	117.912	145.096	102.213	131.862	124.387	124.965	115.94	134.245	95.8109	92.839	129.509	124.331	86.1072	102.577	124.406	115.446
CUFFORG_0464	Olfr1036	2	86073992	86077194	+	3203	96.4475	69.4449	138.597	63.8469	95.6287	49.2156	71.4492	51.1046	155.359	240.283	66.7193	113.84	71.6426	66.9674	66.6609	83.3999	124.387	64.0065	59.2032	73.9322	112.719	78.6137	67.9922	64.7345	85.5302	116.459	79.5107	76.1991
CUFFORG_0325	Olfr91	17	37090618	37098298	-	3875	78.71	82.5831	107.301	91.0603	87.6597	65.6208	125.612	93.6917	123.989	116.426	86.0582	81.5569	91.0458	82.9121	86.6592	96.9242	80.657	82.294	84.6934	88.5241	84.539	84.6033	77.7054	90.4228	85.4892	104.556	86.7487	85.0813
CUFFORG_0439	Olfr366	2	37211578	37222286	+	3109	88.6873	89.4651	89.4177	91.0603	87.6597	65.6208	92.1926	93.6917	82.1612	97.8473	87.0252	112.141	95.5235	85.3038	81.6596	72.1296	93.2901	124.965	59.2032	74.905	64.8132	62.8909	57.1998	68.8447	85.3185	94.1765	92.1453	64.6428
CUFFORG_1083	Olfr855	9	19582617	19586030	+	1812	67.6241	83.2088	78.6876	85.827	115.551	77.3388	93.345	61.7513	91.1242	108.995	87.9921	112.141	100.001	64.5757	102.213	75.5107	90.3747	57.9106	82.2266	65.1771	84.539	116.049	104.686	97.6156	84.7063	92.558	81.7644	91.7156
CUFFORG_1106	Olfr889	9	38115264	38119887	+	4258	69.8413	87.5882	93.8886	75.3603	83.6751	93.744	149.813	77.7215	119.507	120.142	129.571	144.424	73.1352	93.2761	71.105	113.83	122.443	82.294	101.139	104.089	98.6288	119.792	98.211	99.6706	84.0162	123.53	92.6805	103.588
CUFFORG_0441	Olfr368	2	37326515	37338105	+	3138	93.1217	78.2037	110.878	65.9402	81.6829	71.4798	77.2113	55.3633	107.556	135.005	59.9507	88.3534	49.2543	59.7924	68.3274	52.9702	89.403	67.0544	55.0918	74.905	81.721	80.8598	66.913	59.5969	83.551	87.2399	64.4669	69.8479
CUFFORG_1230	Olfr1447	19	12899450	12903743	-	2639	75.3842	81.9575	94.7827	78.5003	81.6829	87.885	78.3637	80.9155	86.6427	104.04	95.7277	88.3534	100.001	94.0733	74.9935	87.908	89.403	67.0544	67.4258	100.198	64.8132	89.8442	79.8639	68.8447	83.3654	89.0072	85.5722	78.4982
CUFFORG_0589	Olfr1056	2	86354386	86362452	-	2212	109.751	63.8142	102.83	75.3603	83.6751	64.449	146.356	103.274	129.964	148.629	85.0913	91.7516	80.5979	86.8982	98.3249	60.8594	91.3465	60.9585	46.0469	72.9594	87.357	65.8857	85.2601	70.8997	83.3133	117.511	79.8309	71.4015
CUFFORG_1022	Olfr691	7	105335617	105342397	-	2346	106.425	75.7012	140.386	41.8668	59.768	73.8234	63.3824	56.4279	82.1612	191.979	64.7854	79.8578	58.2096	55.009	75.549	51.8432	107.867	88.3899	62.4922	75.8778	118.355	55.4039	42.0904	60.6244	82.995	89.7656	72.8112	69.1406
CUFFORG_0319	Olfr134	17	38171390	38176410	+	1500	87.5787	80.7062	98.3594	72.2203	85.6674	72.6516	55.3155	41.5224	112.038	141.197	61.8846	67.9641	71.6426	60.5896	57.2173	48.4621	101.064	51.8147	39.4688	65.1771	64.8132	75.6188	65.8337	76.0374	82.8639	79.987	65.1318	64.4915
CUFFORG_1184	Olfr146	9	39018073	39023362	-	1716	120.836	83.2088	101.042	69.0803	73.7138	49.2156	85.2781	56.4279	125.483	115.187	77.3557	79.8578	73.1352	61.3868	66.6609	54.0972	75.7982	85.3419	64.1368	65.1771	101.447	73.3727	69.0715	80.1475	82.8495	89.9316	69.4034	75.5587
CUFFORG_0903	Olfr703	7	106843360	106846207	+	1920	64.2983	92.5932	106.407	74.3136	75.7061	82.026	85.2781	95.821	73.1982	96.6088	107.331	112.141	68.6575	65.373	75.549	48.4621	59.2781	51.8147	84.6934	85.6057	64.8132	69.6292	87.4186	102.753	82.5574	95.063	61.5224	82.4856
CUFFORG_1215	Olfr709-ps1	7	106923916	106932219	-	4036	66.5155	84.46	84.0526	76.407	99.6133	82.026	94.4974	86.2389	107.556	56.9744	78.3227	88.3534	91.0458	76.5342	93.3253	75.5107	136.048	91.4378	94.5606	87.5513	84.539	90.5929	105.766	98.6431	82.1791	85.3239	93.9836	93.6088
CUFFORG_0886	Olfr656	7	104613974	104621338	+	3807	73.1671	59.4348	159.163	56.5202	81.6829	62.1054	76.0589	54.2986	144.902	201.888	81.2235	101.946	67.1649	70.9536	91.6588	64.2404	114.669	76.1982	43.5801	49.6124	84.539	86.1007	63.6753	82.2026	82.0123	110.053	80.8142	68.285
CUFFORG_0596	Olfr1065	2	86444022	86450578	-	2340	54.321	92.5932	116.243	77.4536	87.6597	59.7618	57.6203	48.9752	82.1612	120.142	44.4795	86.6543	70.15	39.0643	88.3257	64.2404	101.064	97.5336	55.9141	90.4697	87.357	107.064	56.1206	101.726	81.3387	73.3387	76.7297	83.1086
CUFFORG_0575	Olfr1042	2	86156743	86161838	-	5096	105.316	52.5529	164.529	55.4735	41.8376	67.9644	101.412	37.2637	116.52	272.486	82.1905	73.0614	38.8064	51.0228	61.1058	58.6053	94.2618	82.294	41.1133	43.7757	101.447	80.1111	52.8828	66.7896	81.2789	113.822	64.3494	64.3532
CUFFORG_0359	Olfr1444	19	12857283	12863440	+	1895	111.968	80.0806	149.328	40.8202	55.7834	49.2156	84.1257	56.4279	152.372	161.015	50.2812	81.5569	108.956	66.9674	108.88	49.5891	84.5441	36.5751	50.9805	61.2859	67.6312	65.137	66.913	76.0374	81.1992	97.6297	75.9186	64.6642
CUFFORG_0314	Olfr126	17	37847483	37851981	+	1882	97.5561	85.7113	92.1002	64.8936	73.7138	72.6516	102.564	74.5275	47.8029	85.4616	74.4549	105.344	100.001	82.1148	96.1028	58.6053	52.4757	121.917	69.8926	114.79	81.721	102.572	87.4186	97.6156	81.1044	81.6926	85.2028	92.3349
CUFFORG_1111	Olfr143	9	38252774	38256549	+	3449	114.185	69.4449	105.513	71.1736	79.6906	45.7002	92.1926	76.6568	104.569	96.6088	72.521	73.0614	56.7171	66.9674	76.1045	74.3837	111.754	76.1982	38.6465	68.0955	92.9929	76.3675	65.8337	70.8997	80.9512	85.9349	77.0208	68.806
CUFFORG_0842	Olfr570	7	102894577	102901710	+	1423	108.642	70.0705	124.291	57.5669	55.7834	69.1362	51.8583	46.8458	164.322	226.659	40.6118	79.8578	56.7171	54.2117	78.3266	47.3351	68.024	73.1502	45.2246	69.0683	90.1749	69.6292	67.9922	45.2114	80.9149	101.693	62.9608	64.5501
CUFFORG_0390	Olfr1424	19	12058651	12062642	-	1647	76.4928	67.568	88.5235	69.0803	73.7138	108.977	106.021	116.05	116.52	107.756	111.199	91.7516	74.6277	72.5481	76.1045	67.6215	84.5441	118.869	116.762	116.735	76.0851	73.3727	83.1016	100.698	80.726	108.216	82.3858	94.4591
CUFFORG_0209	Olfr736	14	50381163	50394192	+	2485	76.4928	57.5579	102.83	82.687	89.6519	74.9952	82.9733	58.5573	122.495	117.665	99.5955	108.743	76.1203	65.373	84.4372	76.6377	129.246	79.2461	83.8711	85.6057	78.9031	98.8286	112.241	100.698	80.7025	98.338	85.1766	93.358
CUFFORG_0647	Olfr1160	2	88000941	88008268	-	6034	37.6921	26.2765	119.82	99.4337	107.582	92.5722	66.8396	84.1096	95.6057	147.39	103.463	122.335	37.3139	49.4283	24.9978	77.7647	84.5441	118.869	53.4473	70.0411	121.173	104.818	101.449	104.808	80.5627	103.291	65.4863	92.6227
CUFFORG_1229	Olfr1014	2	85776586	85777503	+	918	75.3842	95.0957	92.1002	73.2669	85.6674	60.9336	95.6498	75.5922	76.1858	102.802	99.5955	83.256	71.6426	87.6955	79.9931	77.7647	114.669	64.0065	79.7598	106.034	92.9929	80.1111	82.0224	72.9548	80.408	88.8468	82.6286	85.6459
CUFFORG_1146	Olfr961	9	39645118	39649250	+	3123	75.3842	66.3168	140.386	66.9869	75.7061	55.0746	88.7353	70.2688	165.816	168.446	68.6532	107.043	46.2692	67.7647	73.8825	90.162	97.1771	60.9585	68.2481	71.9866	123.991	61.3935	84.1808	65.7621	79.9757	111.494	72.7023	79.2603
CUFFORG_0688	Olfr1225	2	89168388	89174669	-	5544	83.1444	78.2037	98.3594	94.2004	63.7525	56.2464	107.174	81.9802	89.6304	82.9845	90.893	93.4507	86.5681	66.9674	76.1045	75.5107	98.1489	76.1982	78.9375	107.98	90.1749	69.6292	89.5771	63.707	78.9845	91.0188	79.9163	83.3343
CUFFORG_1159	Olfr982	9	40073984	40078223	+	4240	86.4702	65.6911	104.619	66.9869	77.6983	71.4798	48.4011	45.7812	95.6057	168.446	77.3557	71.3623	56.7171	72.5481	73.8825	63.1134	110.782	57.9106	44.4024	61.2859	104.265	69.6292	65.8337	64.7345	78.8242	84.492	72.4923	68.3584
CUFFORG_1140	Olfr943	9	39166310	39186740	+	2704	56.5382	71.9474	72.4283	88.967	87.6597	93.744	121.003	67.0747	122.495	151.106	104.43	100.247	88.0607	82.9121	75.549	142.005	99.1207	100.582	90.4493	94.3609	118.355	134.766	194.263	118.166	78.5474	111.059	98.0382	125.06
CUFFORG_0284	Olfr199	16	59214765	59219767	-	2097	65.4069	69.4449	99.2536	106.76	65.7448	63.2772	41.4866	48.9752	83.655	84.223	53.1821	69.6632	61.1947	53.4145	81.1041	78.8918	98.1489	124.965	60.0254	76.8506	70.4492	79.3624	78.7846	79.12	78.3146	63.5309	82.9532	74.0987
CUFFORG_0262	Olfr165	16	19406244	19423132	-	1910	49.8866	51.9273	81.3701	88.967	123.52	72.6516	56.4679	80.9155	68.7166	106.517	128.604	108.743	58.2096	45.4422	57.2173	96.9242	107.867	88.3899	54.2696	51.558	61.9953	96.5825	126.271	110.973	78.0538	91.6607	75.675	83.6083
CUFFORG_0747	Olfr1310	2	112004574	112015511	-	4930	74.2756	125.752	73.3225	93.1537	55.7834	43.3566	167.099	108.597	86.6427	58.213	122.802	79.8578	95.5235	65.373	53.8842	42.827	124.387	67.0544	37.002	108.953	107.083	53.9065	106.845	70.8997	77.6072	103.869	74.8415	80.7814
CUFFORG_1117	Olfr147	9	38401712	38404979	+	2324	67.6241	59.4348	112.666	87.9203	75.7061	58.59	66.8396	47.9105	122.495	185.786	64.7854	76.4596	61.1947	62.9813	72.7715	82.2728	92.3183	45.7189	46.8692	51.558	101.447	72.624	63.6753	71.9272	76.9903	94.046	69.5429	68.0168
CUFFORG_0211	Olfr739	14	50418626	50427107	+	2800	77.6014	58.8092	104.619	82.687	77.6983	57.4182	99.107	71.3334	131.458	149.867	107.331	144.424	49.2543	83.7093	62.7724	91.289	95.2336	36.5751	51.8028	102.143	92.9929	95.8338	75.5469	129.469	76.4721	117.253	69.8056	91.2981
CUFFORG_0750	Olfr1313	2	112070107	112077826	-	2600	59.864	61.3117	99.2536	71.1736	55.7834	110.149	84.1257	102.209	62.7413	74.3144	90.893	95.1498	110.449	87.6955	78.8821	94.6701	88.4312	60.9585	72.3594	66.1499	78.9031	62.1422	87.4186	59.5969	76.2559	84.9055	86.8477	71.095
CUFFORG_0326	Olfr92	17	37110507	37120091	-	2123	85.3616	68.1936	71.5341	102.574	65.7448	63.2772	149.813	121.373	170.298	164.73	162.447	173.309	79.1054	86.101	86.6592	119.465	128.274	97.5336	122.518	105.062	56.3593	120.541	116.558	114.056	76.1142	156.995	99.523	105.849
CUFFORG_0628	Olfr259	2	87104819	87111652	-	3805	86.4702	55.681	88.5235	76.407	89.6519	59.7618	91.0401	84.1096	77.6797	81.7459	96.6947	91.7516	70.15	80.5204	76.1045	71.0026	68.024	76.1982	74.0039	80.7418	101.447	89.0955	100.369	99.6706	76.0826	87.1702	73.6666	90.888
CUFFORG_0474	Olfr1116-ps	2	87267643	87270815	+	2196	95.3389	80.7062	71.5341	76.407	59.768	72.6516	57.6203	63.8807	58.2598	74.3144	79.2896	74.7605	58.2096	91.6816	84.4372	90.162	106.895	79.2461	78.9375	90.4697	61.9953	66.6344	131.667	137.689	76.0676	68.0209	85.1052	94.5656
CUFFORG_0337	Olfr103	17	37335089	37339698	-	2293	84.253	93.2188	81.3701	77.4536	59.768	59.7618	77.2113	62.816	68.7166	54.4973	69.6202	62.8668	83.583	67.7647	83.3261	60.8594	95.2336	67.0544	72.3594	89.4969	98.6288	65.137	82.0224	67.8171	75.9709	65.9547	76.3035	79.2436
CUFFORG_0070	Olfr772	10	129172573	129177921	-	2965	41.0179	90.7163	92.9944	86.8737	71.7215	69.1362	71.4492	64.9454	77.6797	59.4516	104.43	91.7516	76.1203	71.7508	62.2169	75.5107	69.9675	73.1502	65.7813	60.3131	47.9054	68.8805	45.3281	82.2026	75.41	78.2846	71.4527	61.7352
CUFFORG_0658	Olfr1173	2	88273040	88279875	-	5392	45.4523	62.563	113.56	76.407	81.6829	69.1362	70.2968	73.4628	94.1119	147.39	83.1574	83.256	58.2096	76.5342	61.1058	56.3513	122.443	64.0065	50.1582	66.1499	67.6312	70.3779	65.8337	63.707	74.8003	91.9459	73.1084	63.9763
CUFFORG_0807	Olfr461	6	40542252	40555050	-	4231	60.9725	98.8495	79.5817	77.4536	63.7525	66.7926	147.508	99.0151	101.581	86.7002	78.3227	83.256	44.7766	66.9674	73.8825	61.9864	45.6733	60.9585	85.5157	72.9594	61.9953	75.6188	115.479	81.175	74.5671	99.3972	59.0408	82.1239
CUFFORG_0200	Olfr1535	13	21553894	21559893	-	3965	66.5155	81.9575	81.3701	75.3603	77.6983	64.449	96.8022	89.433	94.1119	70.5987	93.7938	76.4596	65.6724	72.5481	61.1058	58.6053	70.9393	60.9585	92.9161	76.8506	129.626	86.8494	91.7355	81.175	74.5585	86.8665	64.9716	93.1922
CUFFORG_0238	Olfr221	14	52034093	52039901	-	2852	65.4069	75.7012	92.9944	69.0803	89.6519	53.9028	91.0401	67.0747	101.581	99.0859	57.0499	67.9641	98.5086	90.0872	58.3283	41.6999	93.2901	106.677	50.1582	82.6874	95.8109	88.3468	104.686	79.12	74.4562	80.6326	81.4319	83.4683
CUFFORG_0103	Olfr1388	11	49436713	49452651	+	4485	106.425	87.5882	74.2167	56.5202	61.7602	59.7618	71.4492	77.7215	62.7413	75.553	64.7854	69.6632	55.2245	50.2256	42.2186	67.6215	62.1934	51.8147	84.6934	95.3337	112.719	89.0955	93.894	82.2026	74.3786	70.3189	54.8831	92.9896
CUFFORG_1008	Olfr666	7	104891535	104895939	-	2223	66.5155	59.4348	105.513	60.7069	89.6519	63.2772	58.7728	52.1692	85.1489	135.005	59.9507	95.1498	56.7171	47.0367	67.7719	56.3513	87.4594	70.1023	32.0684	63.2315	67.6312	86.8494	62.596	73.9823	74.1832	81.0326	64.2398	64.3931
CUFFORG_0034	Olfr57	10	79028741	79036274	+	1836	69.8413	55.0554	126.973	55.4735	69.7293	64.449	78.3637	66.01	121.001	113.949	65.7524	91.7516	64.1798	52.6173	56.6618	46.208	90.3747	48.7668	63.3145	69.0683	84.539	79.3624	72.3092	73.9823	73.5869	89.4712	59.8014	73.7626
CUFFORG_0412	Olfr1500	19	13826987	13830470	-	2223	72.0585	51.3016	100.148	58.6136	89.6519	67.9644	70.2968	55.3633	129.964	142.436	60.9176	71.3623	59.7022	51.82	59.4393	71.0026	103.008	79.2461	62.4922	58.3675	76.0851	75.6188	58.279	56.5143	73.2896	88.39	70.703	64.5595
CUFFORG_1199	Olfr968	9	39770497	39783222	-	2878	72.0585	68.8193	70.64	82.687	87.6597	57.4182	102.564	72.3981	82.1612	105.279	85.0913	56.0704	41.7915	58.9951	64.4389	90.162	93.2901	60.9585	68.2481	103.116	101.447	53.9065	80.9431	80.1475	73.2138	83.9273	68.2727	81.3013
CUFFORG_0535	Olfr1288	2	111474101	111479994	+	1326	76.4928	78.2037	67.0633	75.3603	81.6829	59.7618	76.0589	54.2986	74.692	89.1773	67.6863	74.7605	79.1054	62.9813	67.7719	94.6701	72.8829	73.1502	72.3594	74.905	53.5414	68.1318	59.3583	72.9548	73.0941	72.7789	75.0936	66.8751
CUFFORG_0662	Olfr1179	2	88401886	88406453	-	1282	68.7327	125.752	59.0157	46.0535	95.6287	42.1848	57.6203	76.6568	52.2844	48.3044	74.4549	50.9731	100.001	58.9951	119.434	58.6053	40.8144	106.677	60.8477	93.3881	70.4492	103.321	22.6641	70.8997	72.8945	60.049	80.7546	70.2616
CUFFORG_0838	Olfr558	7	102702213	102712054	+	3033	68.7327	63.1886	118.031	57.5669	55.7834	73.8234	53.0107	36.1991	94.1119	162.253	64.7854	93.4507	70.15	50.2256	71.6605	56.3513	77.7417	51.8147	42.7578	60.3131	109.901	59.8961	52.8828	54.4592	72.8544	83.9685	62.9906	63.3683
CUFFORG_1204	Olfr983	9	40090647	40093595	-	2569	83.1444	73.1987	84.0526	77.4536	69.7293	48.0438	103.717	80.9155	86.6427	90.4159	89.926	107.043	58.2096	62.9813	55.5508	63.1134	68.9958	60.9585	53.4473	66.1499	70.4492	70.3779	83.1016	65.7621	72.6037	93.11	61.6349	68.2147
CUFFORG_1244	Olfr767	10	129074825	129082910	-	5499	74.2756	72.5731	87.6293	83.7336	61.7602	55.0746	80.6685	80.9155	86.6427	100.324	106.364	79.8578	95.5235	94.8705	92.2143	109.321	115.641	54.8627	59.2032	55.4492	64.8132	71.8753	76.6262	80.1475	72.5077	89.1289	93.7389	68.0191
CUFFORG_1000	Olfr644	7	104066498	104071837	-	2612	77.6014	55.0554	135.915	37.6801	65.7448	62.1054	82.9733	43.6518	158.347	265.055	65.7524	117.238	43.2841	55.009	72.7715	67.6215	113.697	67.0544	59.2032	80.7418	149.352	68.1318	49.6451	61.6519	72.3503	122.17	69.9063	78.121
CUFFORG_1201	Olfr976	9	39954139	39959705	-	3075	78.71	52.5529	130.55	60.7069	51.7989	59.7618	54.1631	57.4926	86.6427	115.187	58.9837	73.0614	74.6277	73.3453	66.6609	69.8756	100.092	39.623	38.6465	46.694	81.721	78.6137	58.279	54.4592	72.3467	74.2552	70.7042	59.7356
CUFFORG_0695	Olfr1233	2	89335944	89342398	-	3845	75.3842	73.8243	84.9468	73.2669	81.6829	42.1848	93.345	50.0399	59.7536	70.5987	78.3227	90.0525	43.2841	60.5896	64.4389	64.2404	91.3465	54.8627	62.4922	92.4153	59.1773	68.1318	71.2299	76.0374	71.8817	73.6854	63.127	71.5807
CUFFORG_0381	Olfr1495	19	13764606	13770248	+	2095	64.2983	56.3067	90.3119	69.0803	81.6829	69.1362	55.3155	62.816	97.0996	130.05	69.6202	54.3713	41.7915	52.6173	62.2169	103.686	90.3747	94.4857	39.4688	48.6396	95.8109	76.3675	59.3583	43.1563	71.8027	78.2121	74.1954	60.4669
CUFFORG_0648	Olfr73	2	88034196	88035137	-	942	84.253	60.0605	79.5817	77.4536	55.7834	72.6516	69.1444	46.8458	103.075	158.537	57.0499	78.1587	67.1649	56.6034	55.5508	66.4945	91.3465	54.8627	42.7578	68.0955	107.083	60.6448	49.6451	55.4867	71.6306	85.4685	65.3371	63.9521
CUFFORG_0770	Olfr156	4	43820182	43823898	-	1707	58.7554	60.0605	71.5341	90.0137	69.7293	77.3388	110.631	76.6568	76.1858	90.4159	69.6202	91.7516	64.1798	72.5481	84.4372	65.3675	68.9958	73.1502	61.67	70.0411	50.7234	66.6344	88.4978	59.5969	71.2386	85.8769	71.4464	66.1939
CUFFORG_1009	Olfr667	7	104914742	104921482	-	2695	68.7327	55.0554	135.915	50.2402	57.7757	56.2464	58.7728	46.8458	153.866	178.355	29.0084	74.7605	56.7171	71.7508	89.4367	54.0972	91.3465	39.623	39.4688	50.5852	81.721	49.4143	46.4074	54.4592	70.6609	90.2679	67.1619	53.676
CUFFORG_0343	Olfr115	17	37609791	37610755	-	960	62.0811	75.0756	106.407	49.1935	65.7448	63.2772	112.936	91.5623	71.7043	112.71	98.6286	64.5659	82.0905	80.5204	78.3266	91.289	84.5441	73.1502	74.8262	70.0411	53.5414	92.839	86.3393	118.166	70.2965	92.0179	81.6535	82.6255
CUFFORG_0377	Olfr1489	19	13631621	13639665	+	6882	63.1897	57.5579	74.2167	79.547	75.7061	71.4798	80.6685	52.1692	62.7413	80.5073	103.463	74.7605	44.7766	76.5342	89.9922	87.908	69.9675	146.3	70.7149	62.2587	107.083	72.624	107.924	58.5693	70.2829	75.7184	85.9132	79.8623
CUFFORG_0168	Olfr378	11	73424609	73428477	-	1522	53.2124	81.9575	96.5711	68.0336	45.8221	74.9952	114.088	100.08	82.1612	144.913	191.455	88.3534	68.6575	84.5065	61.1058	66.4945	72.8829	67.0544	81.4043	82.6874	84.539	85.352	85.2601	73.9823	70.0986	120.175	70.1169	82.2042
CUFFORG_1194	Olfr957	9	39510234	39515809	-	1726	70.9499	48.7991	126.079	61.7536	53.7912	58.59	44.9439	24.4876	83.655	135.005	38.6779	47.5749	29.8511	38.2671	40.5521	58.6053	77.7417	60.9585	41.1133	49.6124	92.9929	62.8909	64.7545	53.4317	69.9938	62.3906	50.996	60.7993
CUFFORG_0618	Olfr1098	2	86920873	86924545	-	2961	74.2756	59.4348	55.439	52.3335	85.6674	92.5722	74.9064	46.8458	52.2844	54.4973	82.1905	90.0525	73.1352	55.009	65.5499	52.9702	58.3063	103.629	58.3809	100.198	28.1797	68.8805	86.3393	67.8171	69.9538	66.7961	68.1	68.2992
CUFFORG_1118	Olfr901	9	38429482	38432682	+	2708	60.9725	80.0806	73.3225	64.8936	67.737	69.1362	51.8583	57.4926	56.7659	73.0759	61.8846	49.274	62.6873	65.373	57.2173	73.2566	85.5159	79.2461	59.2032	58.3675	39.4515	62.1422	63.6753	56.5143	69.3571	58.3919	70.5494	56.559
CUFFORG_0543	Olfr1317	2	112136628	112144054	+	2596	55.4296	61.9373	87.6293	58.6136	69.7293	82.026	80.6685	99.0151	86.6427	66.883	103.463	103.645	97.016	62.9813	88.8812	42.827	80.657	79.2461	73.1817	82.6874	87.357	78.6137	103.607	100.698	69.2275	90.053	75.2681	87.6908
CUFFORG_0236	Olfr749	14	50736171	50745094	-	1580	76.4928	58.1836	107.301	50.2402	57.7757	63.2772	55.3155	38.3284	80.6674	132.527	41.5787	86.6543	53.7319	41.456	59.9948	47.3351	75.7982	21.3355	37.002	65.1771	64.8132	57.65	69.0715	57.5418	68.8784	72.5119	49.9419	58.5426
CUFFORG_1217	Olfr1134	2	87655569	87658831	-	1528	64.2983	76.9525	78.6876	63.8469	61.7602	64.449	46.0963	59.622	49.2967	50.7815	51.2482	57.7695	50.7468	54.2117	64.4389	60.8594	78.7135	73.1502	88.8047	75.8778	87.357	68.1318	78.7846	83.2301	68.3324	52.469	63.6868	80.3643
CUFFORG_0625	Olfr1106	2	87046811	87052273	-	2573	92.0131	50.676	106.407	51.2869	55.7834	52.731	57.6203	51.1046	89.6304	117.665	43.5126	49.274	59.7022	60.5896	73.327	54.0972	83.5723	51.8147	69.8926	66.1499	81.721	50.163	45.3281	69.8722	68.1496	68.1344	63.8505	63.8545
CUFFORG_1138	Olfr933	9	38975651	38978348	+	2698	67.6241	57.5579	119.82	56.5202	69.7293	37.4976	69.1444	50.0399	129.964	158.537	58.9837	79.8578	49.2543	54.2117	60.5503	56.3513	100.092	51.8147	29.6016	73.9322	73.2671	57.65	51.8036	52.4041	68.1248	91.0879	62.0458	56.4431
CUFFORG_1160	Olfr986	9	40180921	40189700	+	3052	43.2351	60.6861	60.804	91.0603	85.6674	65.6208	111.783	70.2688	76.1858	74.3144	78.3227	78.1587	64.1798	68.5619	62.2169	57.4783	94.2618	54.8627	69.0704	52.5308	81.721	44.9221	74.4677	70.8997	67.8456	81.5057	66.9269	65.6019
CUFFORG_1206	Olfr985	9	40126505	40130156	-	1654	80.9272	66.3168	84.0526	62.8002	59.768	52.731	59.9252	79.8509	98.5934	105.279	71.5541	61.1677	59.7022	58.1979	72.7715	60.8594	79.6853	51.8147	76.4707	62.2587	90.1749	61.3935	61.5168	65.7621	67.766	79.395	63.8385	69.5961
CUFFORG_0216	Olfr744	14	50614879	50619839	+	2635	75.3842	76.3268	92.1002	48.1468	63.7525	50.3874	62.23	61.7513	101.581	169.685	56.0829	81.5569	50.7468	53.4145	56.6618	34.9378	69.9675	42.671	46.8692	44.7485	53.5414	62.1422	60.4375	64.7345	67.683	88.8145	51.3999	55.4122
CUFFORG_0283	Olfr198	16	59200352	59203533	-	2277	69.8413	49.4248	90.3119	92.107	51.7989	50.3874	92.1926	74.5275	56.7659	65.6444	58.9837	67.9641	47.7617	62.1841	48.8847	66.4945	86.4877	45.7189	66.6036	52.5308	56.3593	67.3831	67.9922	66.7896	67.3119	69.3464	59.5886	62.9431
CUFFORG_1115	Olfr250	9	38367526	38370244	+	2719	69.8413	33.784	87.6293	84.7803	57.7757	69.1362	65.6872	34.0697	98.5934	257.623	50.2812	110.442	46.2692	37.4699	50.5512	81.1458	90.3747	109.725	50.1582	86.5785	104.265	103.321	66.913	48.294	67.1578	102.783	69.256	76.5882
CUFFORG_1112	Olfr895	9	38267851	38269838	+	1661	84.253	61.9373	85.841	53.3802	67.737	49.2156	64.5348	60.6867	94.1119	73.0759	51.2482	100.247	65.6724	58.1979	63.8834	61.9864	75.7982	45.7189	45.2246	75.8778	67.6312	73.3727	71.2299	51.3766	67.0607	73.9841	61.8762	64.1188
CUFFORG_0427	Olfr347	2	36731628	36737640	+	3659	72.0585	56.3067	45.603	49.1935	93.6365	84.3696	50.7059	56.4279	65.729	79.2687	65.7524	86.6543	132.837	169.013	161.653	152.148	230.31	94.4857	102.783	134.245	129.626	193.914	151.094	133.579	66.8613	67.423	156.741	140.874
CUFFORG_0210	Olfr738	14	50407568	50415438	+	2114	66.5155	58.1836	85.841	66.9869	57.7757	64.449	49.5535	46.8458	79.1735	110.233	49.3143	56.0704	73.1352	57.4007	72.7715	57.4783	91.3465	54.8627	34.5352	57.3948	73.2671	64.3883	47.4866	67.8171	66.6253	65.1984	67.8325	57.4815
CUFFORG_1003	Olfr648	7	104177181	104183358	-	3312	77.6014	47.5479	110.878	45.0068	55.7834	57.4182	39.1818	21.2936	101.581	128.812	23.2067	54.3713	44.7766	42.2533	45.5516	38.3189	85.5159	42.671	31.2461	47.6668	92.9929	41.9273	36.6942	56.5143	65.7059	61.4077	49.8479	51.1736
CUFFORG_0460	Olfr1029	2	85973895	85979620	+	4454	66.5155	53.8042	92.9944	49.1935	73.7138	57.4182	53.0107	46.8458	109.05	108.995	65.7524	73.0614	58.2096	58.1979	64.9944	63.1134	80.657	67.0544	38.6465	49.6124	67.6312	58.3987	56.1206	65.7621	65.6066	76.1192	65.3711	56.0286
CUFFORG_0096	Olfr1394	11	49154482	49162744	+	2809	55.4296	89.4651	77.7934	49.1935	69.7293	51.5592	88.7353	93.6917	82.1612	65.6444	63.8185	64.5659	68.6575	66.1702	56.6618	65.3675	57.3345	73.1502	40.291	66.1499	87.357	59.1474	75.5469	56.5143	65.5283	76.4362	64.5569	64.1677
CUFFORG_0240	Olfr1512	14	52371207	52379168	-	2381	70.9499	53.8042	91.206	38.7268	79.6906	57.4182	43.7915	30.8757	80.6674	137.482	46.4134	62.8668	53.7319	42.2533	50.5512	38.3189	77.7417	48.7668	42.7578	60.3131	112.719	59.1474	46.4074	49.3215	65.2993	67.0161	51.894	61.7777
CUFFORG_0068	Olfr770	10	129132685	129138998	-	1660	57.6468	66.3168	88.5235	79.547	65.7448	33.9822	69.1444	62.816	68.7166	61.9287	74.4549	62.8668	40.299	71.7508	54.9953	66.4945	80.657	60.9585	51.8028	66.1499	47.9054	84.6033	59.3583	71.9272	65.2935	66.6546	62.5258	63.6245
CUFFORG_1130	Olfr920	9	38752796	38757087	+	2348	63.1897	68.8193	63.4866	80.5936	55.7834	59.7618	72.6016	64.9454	59.7536	58.213	61.8846	61.1677	67.1649	70.1564	73.8825	48.4621	94.2618	76.1982	56.7364	67.1227	70.4492	67.3831	57.1998	64.7345	65.2724	63.0943	71.6876	63.9376
CUFFORG_0259	Olfr203	16	59298881	59304783	+	1891	68.7327	71.3218	66.1691	46.0535	69.7293	69.1362	72.6016	56.4279	71.7043	78.0302	86.0582	64.5659	46.2692	48.6311	66.1054	82.2728	105.923	88.3899	56.7364	61.2859	78.9031	72.624	70.1507	54.4592	65.1904	71.5647	72.9319	65.6932
CUFFORG_0170	Olfr381	11	73484274	73491603	-	2769	37.6921	54.4298	87.6293	101.527	73.7138	35.154	81.8209	60.6867	62.7413	79.2687	73.4879	78.1587	62.6873	76.5342	60.5503	84.5269	65.1087	45.7189	50.1582	58.3675	56.3593	59.8961	87.4186	86.3127	65.0243	72.694	65.8544	66.4187
CUFFORG_0594	Olfr1062	2	86421180	86426764	-	2960	75.3842	80.7062	81.3701	58.6136	47.8144	44.5284	58.7728	68.1394	83.655	75.553	61.8846	57.7695	55.2245	62.1841	63.8834	60.8594	65.1087	42.671	50.9805	46.694	36.6336	45.6708	77.7054	50.3491	64.7361	67.629	58.3218	51.3389
CUFFORG_0057	Olfr809	10	129774638	129778937	+	3320	28.8234	40.6659	122.502	60.7069	85.6674	49.2156	72.6016	40.4578	56.7659	173.4	64.7854	90.0525	65.6724	70.9536	67.2164	55.2242	75.7982	45.7189	32.0684	42.8029	36.6336	66.6344	59.3583	57.5418	64.5969	83.0106	63.4306	49.1732
CUFFORG_0681	Olfr1218	2	89052346	89061187	-	3825	60.9725	70.6962	53.6506	76.407	81.6829	42.1848	69.1444	62.816	58.2598	73.0759	63.8185	57.7695	53.7319	60.5896	37.219	57.4783	72.8829	60.9585	44.4024	40.8573	64.8132	48.6656	67.9922	66.7896	64.2657	64.1473	57.1434	55.5867
CUFFORG_0977	Olfr605	7	103440410	103443150	-	2741	47.6694	48.1735	103.725	61.7536	63.7525	59.7618	58.7728	27.6816	92.6181	167.207	31.9092	62.8668	43.2841	39.8616	83.8817	59.7323	74.8264	36.5751	26.3125	39.8845	73.2671	58.3987	56.1206	59.5969	64.1392	73.5093	56.3602	52.2634
CUFFORG_0630	Olfr1111	2	87149121	87152624	-	1711	65.4069	65.0655	68.8516	70.1269	71.7215	43.3566	51.8583	54.2986	50.7906	54.4973	55.116	57.7695	46.2692	57.4007	41.6631	49.5891	76.7699	64.0065	32.8906	57.3948	39.4515	53.9065	59.3583	57.5418	64.0882	54.055	55.9497	50.0906
CUFFORG_0448	Olfr1009	2	85719508	85725160	+	3992	90.9045	61.3117	120.714	31.4001	39.8453	39.8412	59.9252	72.3981	153.866	180.832	63.8185	73.0614	70.15	63.7785	67.2164	68.7485	71.9111	82.294	27.957	43.7757	90.1749	43.4247	49.6451	59.5969	64.0028	100.65	70.6831	52.429
CUFFORG_0013	Olfr430	1	174066605	174072273	+	4102	66.5155	50.676	118.031	52.3335	39.8453	56.2464	64.5348	57.4926	52.2844	110.233	50.2812	66.265	55.2245	43.8477	53.3287	47.3351	81.6288	21.3355	38.6465	54.4764	73.2671	71.8753	46.4074	45.2114	63.9413	66.8485	50.4501	54.9807
CUFFORG_0614	Olfr141	2	86804170	86806997	-	2828	75.3842	60.6861	93.8886	53.3802	57.7757	41.013	87.5829	69.2041	64.2351	61.9287	51.2482	74.7605	26.866	57.4007	45.5516	30.4297	71.9111	42.671	36.1797	46.694	42.2695	52.4091	45.3281	56.5143	63.688	68.1599	45.805	46.5658
CUFFORG_0590	Olfr1057	2	86372908	86378388	-	2897	82.0358	73.1987	66.1691	75.3603	43.8298	36.3258	92.1926	81.9802	70.2105	81.7459	72.521	52.6722	58.2096	58.1979	74.438	48.4621	80.657	45.7189	54.2696	46.694	73.2671	56.9013	60.4375	46.2389	62.8199	75.2204	60.9473	56.3014
CUFFORG_0572	Olfr1037	2	86084671	86087385	-	1819	76.4928	65.6911	103.725	43.9602	49.8066	36.3258	84.1257	55.3633	135.939	127.573	72.521	88.3534	62.6873	55.009	63.8834	81.1458	72.8829	73.1502	50.1582	64.2043	81.721	67.3831	64.7545	64.7345	62.6668	93.9793	68.1264	65.4926
CUFFORG_1125	Olfr911-ps1	9	38523722	38527133	+	3412	45.4523	70.6962	77.7934	61.7536	55.7834	62.1054	74.9064	64.9454	82.1612	78.0302	78.3227	88.3534	76.1203	66.9674	56.1063	52.9702	60.2498	48.7668	64.959	66.1499	42.2695	64.3883	102.528	104.808	62.264	77.7865	60.1968	74.1838
CUFFORG_0654	Olfr1167	2	88147780	88155201	-	2654	72.0585	50.0504	97.4653	66.9869	53.7912	32.8104	56.4679	70.2688	56.7659	100.324	65.7524	73.0614	58.2096	72.5481	72.7715	57.4783	71.9111	60.9585	46.0469	60.3131	50.7234	59.8961	62.596	69.8722	62.1938	70.4402	65.6462	58.2413
CUFFORG_0846	Olfr582	7	103038024	103042894	+	2109	63.1897	51.9273	85.841	53.3802	71.7215	46.872	39.1818	40.4578	79.1735	175.878	57.0499	73.0614	37.3139	55.8062	51.1067	82.2728	109.81	54.8627	28.7793	47.6668	50.7234	57.65	51.8036	54.4592	62.1553	77.467	65.1954	48.5137
CUFFORG_0382	Olfr1496	19	13777878	13782920	+	2454	68.7327	57.5579	102.83	47.1002	41.8376	51.5592	66.8396	50.0399	64.2351	81.7459	55.116	69.6632	50.7468	60.5896	57.2173	63.1134	69.9675	39.623	45.2246	67.1227	61.9953	68.8805	88.4978	90.4228	61.603	64.6066	56.8763	70.3573
CUFFORG_0771	Olfr157	4	43830572	43840087	-	6311	41.0179	53.8042	59.9098	97.3404	55.7834	59.7618	111.783	77.7215	43.3214	86.7002	61.8846	86.6543	37.3139	79.7231	82.7706	50.7161	68.024	57.9106	48.5137	53.5036	64.8132	37.4351	83.1016	43.1563	61.2696	78.0109	62.7431	55.0873
CUFFORG_0296	Olfr104-ps	17	37359531	37363993	+	3674	65.4069	61.9373	75.1109	60.7069	55.7834	48.0438	71.4492	51.1046	98.5934	120.142	64.7854	81.5569	65.6724	63.7785	71.105	60.8594	87.4594	27.4313	38.6465	64.2043	78.9031	62.8909	72.3092	72.9548	61.1649	81.2719	62.7177	64.9848
CUFFORG_0473	Olfr1115	2	87248027	87253868	+	3283	74.2756	58.1836	66.1691	82.687	33.8685	50.3874	91.0401	61.7513	56.7659	66.883	87.0252	90.0525	59.7022	61.3868	74.438	77.7647	99.1207	42.671	78.9375	77.8234	73.2671	64.3883	87.4186	78.0924	60.9285	75.5863	69.1806	76.6546
CUFFORG_0894	Olfr676	7	105032698	105037750	+	2747	82.0358	56.3067	89.4177	49.1935	45.8221	42.1848	63.3824	42.5871	119.507	163.492	55.116	61.1677	53.7319	39.8616	60.5503	60.8594	90.3747	70.1023	40.291	49.6124	92.9929	52.4091	59.3583	43.1563	60.8268	84.2087	62.58	56.3033
CUFFORG_1010	Olfr668	7	104922291	104928057	-	3613	70.9499	51.9273	95.6769	36.6335	57.7757	50.3874	38.0294	21.2936	100.087	161.015	45.4465	64.5659	37.3139	33.4837	59.9948	46.208	61.2216	39.623	29.6016	42.8029	47.9054	65.8857	33.4565	54.4592	60.5584	71.7395	46.3075	45.6852
CUFFORG_1006	Olfr658	7	104642880	104647305	-	2912	82.0358	44.4197	87.6293	48.1468	37.853	62.1054	65.6872	34.0697	91.1242	101.563	38.6779	59.4686	52.2394	36.6726	66.1054	47.3351	48.5886	30.4793	27.957	45.7212	90.1749	47.9169	37.7735	42.1288	60.365	65.0984	46.9034	48.6121
CUFFORG_0459	Olfr1028	2	85950437	85954091	+	3655	59.864	54.4298	84.0526	64.8936	57.7757	38.6694	63.3824	46.8458	83.655	74.3144	58.0168	64.5659	59.7022	57.4007	54.4398	50.7161	57.3345	45.7189	43.5801	54.4764	56.3593	87.5981	63.6753	75.0098	59.9475	65.1301	54.2187	63.4498
CUFFORG_0219	Olfr748	14	50707373	50713797	+	3632	67.6241	50.676	121.608	50.2402	31.8762	37.4976	64.5348	44.7165	64.2351	138.72	51.2482	71.3623	49.2543	55.8062	61.1058	46.208	79.6853	30.4793	41.1133	56.422	92.9929	53.9065	65.8337	49.3215	59.9204	72.4695	53.7565	59.9317
CUFFORG_0763	Olfr1331	4	118864649	118871707	+	3230	39.9093	60.0605	25.9311	83.7336	129.497	19.9206	21.8957	41.5224	44.8152	34.6801	22.2398	76.4596	40.299	60.5896	67.2164	38.3189	47.6168	60.9585	44.4024	21.4014	19.7258	54.6552	26.981	80.1475	59.8421	40.2688	52.4999	41.2189
CUFFORG_0635	Olfr1135	2	87669841	87673642	-	2620	50.9952	56.9323	51.8623	66.9869	83.6751	48.0438	67.992	64.9454	53.7782	47.0658	52.2151	61.1677	47.7617	53.4145	46.6626	47.3351	71.9111	76.1982	64.959	54.4764	45.0875	71.8753	61.5168	71.9272	59.7493	57.8607	57.2139	61.6404
CUFFORG_1147	Olfr963	9	39667223	39670668	+	2070	69.8413	56.9323	76.005	41.8668	73.7138	39.8412	58.7728	45.7812	89.6304	123.857	35.777	54.3713	35.8213	48.6311	44.9961	37.1918	64.1369	57.9106	22.2012	35.9933	81.721	62.8909	60.4375	34.9361	59.7001	68.0317	48.1146	49.6967
CUFFORG_0953	Olfr298	7	86486712	86492478	-	3159	52.1038	52.5529	59.9098	68.0336	55.7834	67.9644	76.0589	30.8757	83.655	89.1773	59.9507	59.4686	34.3287	62.1841	43.8851	63.1134	71.9111	67.0544	57.5586	61.2859	64.8132	66.6344	80.9431	62.6795	59.3913	66.531	57.0795	65.6525
CUFFORG_0063	Olfr1356	10	78846637	78852151	-	1423	45.4523	65.0655	77.7934	56.5202	69.7293	39.8412	70.2968	53.2339	80.6674	55.7358	64.7854	62.8668	46.2692	55.009	51.6622	63.1134	82.6006	82.294	41.9356	55.4492	70.4492	61.3935	55.0413	73.9823	59.067	64.5977	63.4914	59.7085
CUFFORG_1018	Olfr684	7	105154707	105163653	-	3234	59.864	42.5428	78.6876	46.0535	77.6983	49.2156	31.115	25.5523	70.2105	110.233	30.9423	59.4686	46.2692	48.6311	53.3287	47.3351	68.024	39.623	23.8457	35.0205	59.1773	41.1786	37.7735	39.0462	59.0103	54.587	50.5352	39.3403
CUFFORG_0512	Olfr1201	2	88793036	88796827	+	2602	62.0811	64.4399	70.64	32.4468	79.6906	43.3566	18.4385	88.3683	37.346	33.4415	60.9176	64.5659	128.36	121.179	116.657	96.9242	33.0402	94.4857	78.1153	111.871	115.537	91.3416	22.6641	116.111	58.7758	50.513	98.4409	89.2733
CUFFORG_0960	Olfr33	7	102712151	102719070	-	2372	58.7554	36.9122	116.243	29.3068	45.8221	63.2772	31.115	34.0697	94.1119	159.776	42.5457	59.4686	56.7171	56.6034	89.4367	64.2404	102.036	39.623	64.1368	65.1771	81.721	66.6344	45.3281	48.294	58.3861	70.1811	68.1095	61.8819
CUFFORG_0321	Olfr138	17	38261035	38276410	+	1985	63.1897	45.671	59.0157	62.8002	73.7138	45.7002	80.6685	78.7862	65.729	63.1673	76.3888	74.7605	55.2245	76.5342	52.2177	60.8594	79.6853	94.4857	43.5801	68.0955	33.8156	66.6344	75.5469	75.0098	58.3484	73.25	69.8345	60.4471
CUFFORG_1014	Olfr675	7	105021370	105028435	-	3802	50.9952	35.0353	101.042	54.4269	57.7757	50.3874	55.3155	17.0349	110.544	133.766	33.8431	47.5749	28.3585	47.0367	61.1058	33.8108	90.3747	67.0544	27.957	45.7212	76.0851	53.9065	46.4074	46.2389	58.2771	66.3464	54.6235	49.386
CUFFORG_1227	Olfr1031	2	85990325	85993739	+	1960	63.1897	55.681	73.3225	59.6602	49.8066	46.872	57.6203	36.1991	76.1858	110.233	50.2812	93.4507	38.8064	46.2394	57.2173	49.5891	89.403	73.1502	46.0469	61.2859	87.357	41.9273	59.3583	50.3491	58.0887	70.6617	59.0676	57.7207
CUFFORG_0743	Olfr1306	2	111911264	111914822	-	1730	69.8413	52.5529	73.3225	42.9135	43.8298	65.6208	48.4011	55.3633	62.7413	37.1572	73.4879	52.6722	88.0607	74.9398	68.3274	64.2404	43.7297	73.1502	64.1368	73.9322	50.7234	76.3675	51.8036	60.6244	58.0135	54.9705	68.7414	62.9313
CUFFORG_0128	Olfr312	11	58829237	58834780	+	3210	55.4296	51.9273	63.4866	52.3335	69.7293	51.5592	50.7059	47.9105	79.1735	55.7358	83.1574	105.344	35.8213	52.6173	56.6618	74.3837	71.9111	48.7668	58.3809	61.2859	45.0875	93.5877	98.211	58.5693	57.4109	70.3379	56.6937	69.187
CUFFORG_0545	Olfr3	2	36811295	36816951	-	2134	63.1897	61.9373	58.1215	59.6602	57.7757	43.3566	72.6016	54.2986	80.6674	107.756	49.3143	73.0614	65.6724	53.4145	49.9957	43.954	76.7699	45.7189	31.2461	67.1227	61.9953	56.1526	46.4074	61.6519	57.3402	72.9499	55.9209	54.096
CUFFORG_0582	Olfr1048	2	86233951	86240290	-	2994	59.864	32.5327	97.4653	63.8469	35.8608	51.5592	31.115	47.9105	94.1119	133.766	49.3143	71.3623	38.8064	37.4699	55.5508	48.4621	41.7862	33.5272	51.8028	74.905	129.626	53.1578	36.6942	42.1288	56.8548	71.2633	42.6004	64.7192
CUFFORG_0280	Olfr194	16	59116771	59121058	-	3457	54.321	54.4298	87.6293	49.1935	39.8453	51.5592	97.9546	79.8509	91.1242	84.223	75.4218	74.7605	35.8213	52.6173	53.8842	40.5729	75.7982	33.5272	49.336	71.9866	87.357	89.0955	60.4375	80.1475	56.163	83.8892	48.7035	73.06
CUFFORG_1133	Olfr923	9	38826594	38829987	+	2562	47.6694	45.0453	92.1002	57.5669	41.8376	50.3874	119.85	102.209	194.199	345.562	105.397	120.636	17.9106	37.4699	44.4406	74.3837	71.9111	76.1982	58.3809	86.5785	132.444	109.31	87.4186	71.9272	55.7678	164.642	53.719	91.01
CUFFORG_0431	Olfr350	2	36846265	36851543	+	1975	55.4296	52.5529	67.0633	52.3335	45.8221	60.9336	69.1444	66.01	56.7659	43.3501	45.4465	64.5659	41.7915	51.0228	54.4398	41.6999	82.6006	36.5751	56.7364	56.422	59.1773	64.3883	56.1206	66.7896	55.6892	57.5471	51.355	59.939
CUFFORG_0499	Olfr1161	2	88022818	88028252	+	3706	50.9952	52.5529	83.1584	56.5202	47.8144	42.1848	72.6016	41.5224	59.7536	85.4616	55.116	62.8668	47.7617	58.9951	57.7728	66.4945	78.7135	33.5272	25.4902	46.694	56.3593	47.1682	65.8337	51.3766	55.5377	62.887	57.2108	48.8204
CUFFORG_1237	Olfr643	7	104058209	104061394	-	1473	73.1671	48.7991	78.6876	53.3802	27.8917	50.3874	54.1631	22.3582	68.7166	139.959	46.4134	71.3623	29.8511	33.4837	49.9957	34.9378	55.391	30.4793	45.2246	49.6124	76.0851	42.676	48.5659	56.5143	55.3855	67.1621	39.0231	53.113
CUFFORG_0917	Olfr481	7	108079868	108082267	+	1677	65.4069	41.9172	65.2749	51.2869	77.6983	25.7796	63.3824	44.7165	116.52	146.152	63.8185	62.8668	44.7766	35.0782	53.3287	24.7946	51.5039	39.623	25.4902	35.9933	73.2671	62.8909	59.3583	45.2114	54.5606	82.9092	41.5175	50.3686
CUFFORG_0858	Olfr597	7	103319077	103322183	+	1904	59.864	52.5529	80.4759	47.1002	43.8298	42.1848	38.0294	25.5523	74.692	106.517	40.6118	39.0794	35.8213	30.2948	44.4406	42.827	51.5039	51.8147	24.668	39.8845	101.447	56.9013	51.8036	44.1839	54.3346	54.0804	42.7837	53.148
CUFFORG_0082	Olfr812	10	129841402	129846095	-	1736	59.864	29.4046	105.513	48.1468	45.8221	36.3258	67.992	21.2936	98.5934	128.812	36.744	42.4776	46.2692	34.281	48.3292	41.6999	58.3063	57.9106	23.8457	23.347	78.9031	54.6552	42.0904	41.1013	54.1794	65.9854	47.7994	43.9905
CUFFORG_0008	Olfr218	1	173197808	173206336	+	3623	46.5609	36.9122	89.4177	42.9135	57.7757	50.3874	35.7246	34.0697	53.7782	116.426	33.8431	78.1587	41.7915	41.456	53.3287	42.827	68.9958	42.671	34.5352	28.211	45.0875	59.8961	60.4375	61.6519	53.9945	58.6667	48.5117	48.3032
CUFFORG_0547	Olfr353	2	36889274	36892927	-	2212	42.1265	50.676	50.0739	61.7536	87.6597	31.6386	77.2113	33.005	79.1735	71.8373	79.2896	61.1677	46.2692	61.3868	41.1076	57.4783	73.8546	60.9585	55.0918	57.3948	50.7234	79.3624	84.1808	98.6431	53.988	66.9474	56.8425	70.8994
CUFFORG_0999	Olfr642	7	104049134	104052773	-	2217	52.1038	36.9122	89.4177	38.7268	67.737	38.6694	39.1818	27.6816	88.1365	130.05	36.744	61.1677	32.8362	42.2533	33.3305	34.9378	68.024	39.623	26.3125	35.9933	67.6312	36.6864	44.2489	29.7984	53.9278	63.827	41.8341	40.1118
CUFFORG_1047	Olfr487	7	108210170	108214615	-	2462	49.8866	55.681	48.2855	53.3802	51.7989	64.449	43.7915	45.7812	46.309	61.9287	77.3557	69.6632	59.7022	46.2394	54.9953	81.1458	73.8546	33.5272	40.291	40.8573	50.7234	69.6292	38.8527	50.3491	53.9136	57.4716	58.2441	48.4505
CUFFORG_0728	Olfr1273-ps	2	90292257	90297267	-	4801	59.864	61.9373	78.6876	47.1002	35.8608	39.8412	114.088	64.9454	74.692	90.4159	63.8185	79.8578	52.2394	70.1564	71.6605	56.3513	78.7135	30.4793	44.4024	41.8301	22.5437	53.9065	65.8337	57.5418	53.8818	81.303	59.9334	47.6764
CUFFORG_0509	Olfr1189	2	88586478	88592762	+	1959	65.4069	50.0504	61.6982	51.2869	37.853	55.0746	58.7728	66.01	94.1119	58.213	65.7524	57.7695	55.2245	51.0228	51.1067	64.2404	78.7135	45.7189	50.9805	85.6057	67.6312	50.9117	72.3092	64.7345	53.5617	66.7716	57.6711	65.3621
CUFFORG_0633	Olfr1132	2	87632583	87635745	-	3163	54.321	36.2865	75.1109	45.0068	55.7834	53.9028	42.6391	27.6816	76.1858	107.756	46.4134	45.8758	62.6873	32.6865	44.4406	37.1918	56.3627	27.4313	35.3574	36.9661	59.1773	54.6552	37.7735	35.9636	53.4019	57.7586	43.4667	43.3155
CUFFORG_0298	Olfr105-ps	17	37379033	37386208	+	3829	59.864	28.1533	68.8516	41.8668	75.7061	43.3566	49.5535	46.8458	86.6427	122.619	49.3143	91.7516	37.3139	40.6588	43.8851	49.5891	80.657	60.9585	41.1133	32.1022	67.6312	58.3987	64.7545	72.9548	52.9664	74.4545	52.1771	56.1591
CUFFORG_0469	Olfr1094	2	86824675	86829930	+	1329	52.1038	45.671	78.6876	56.5202	49.8066	32.8104	72.6016	53.2339	73.1982	69.3601	58.0168	71.3623	43.2841	49.4283	54.9953	56.3513	72.8829	36.5751	35.3574	59.3403	28.1797	61.3935	64.7545	54.4592	52.5999	66.2955	52.2528	50.5808
CUFFORG_0637	Olfr1137	2	87708873	87713179	-	3073	56.5382	38.1634	82.2643	51.2869	41.8376	43.3566	61.0776	26.617	91.1242	107.756	46.4134	64.5659	41.7915	50.2256	50.5512	42.827	73.8546	45.7189	25.4902	35.9933	67.6312	59.8961	33.4565	56.5143	52.2411	66.259	50.8281	46.4969
CUFFORG_1162	Olfr828	9	18814728	18819525	-	1688	53.2124	63.1886	49.1797	60.7069	45.8221	41.013	48.4011	57.4926	65.729	61.9287	57.0499	66.265	37.3139	46.2394	38.33	59.7323	55.391	54.8627	44.4024	40.8573	47.9054	61.3935	50.7244	47.2665	52.1871	59.4777	48.6449	48.7582
CUFFORG_0470	Olfr1102	2	86998398	87004206	+	2394	50.9952	59.4348	71.5341	46.0535	37.853	46.872	59.9252	64.9454	64.2351	74.3144	54.149	81.5569	32.8362	40.6588	41.1076	56.3513	64.1369	51.8147	35.3574	51.558	64.8132	45.6708	61.5168	46.2389	52.1238	66.521	47.8176	50.8592
CUFFORG_0921	Olfr495	7	108392993	108397513	+	2517	67.6241	48.1735	51.8623	59.6602	43.8298	41.013	59.9252	41.5224	44.8152	60.6901	57.0499	54.3713	25.3734	52.6173	32.775	64.2404	82.6006	24.3834	38.6465	40.8573	53.5414	57.65	69.0715	56.5143	52.0271	53.0623	46.9983	52.7135
CUFFORG_0787	Olfr453	6	42739388	42746599	+	2701	53.2124	43.7941	56.3331	60.7069	57.7757	39.8412	57.6203	57.4926	64.2351	69.3601	55.116	79.8578	53.7319	57.4007	57.2173	64.2404	57.3345	48.7668	37.002	49.6124	61.9953	43.4247	53.9621	59.5969	51.9439	63.947	56.4486	50.9322
CUFFORG_0968	Olfr577	7	102971125	102974034	-	2910	58.7554	38.1634	84.9468	39.7735	49.8066	39.8412	41.4866	47.9105	92.6181	113.949	25.1406	62.8668	23.8809	28.7003	40.5521	40.5729	51.5039	36.5751	27.957	44.7485	70.4492	30.6968	32.3772	32.881	51.8811	63.9952	36.9642	39.8516
CUFFORG_1143	Olfr954	9	39456708	39462999	+	1666	48.778	31.2815	59.9098	72.2203	61.7602	36.3258	54.1631	58.5573	56.7659	54.4973	46.4134	54.3713	32.8362	68.5619	40.5521	38.3189	65.1087	60.9585	28.7793	36.9661	30.9976	53.9065	52.8828	51.3766	51.7126	54.1281	51.056	42.4848
CUFFORG_0830	Olfr548-ps1	7	102540995	102544602	+	2760	47.6694	36.9122	78.6876	43.9602	63.7525	38.6694	41.4866	33.005	59.7536	108.995	40.6118	50.9731	23.8809	42.2533	54.9953	46.208	82.6006	36.5751	26.3125	49.6124	87.357	50.163	39.9319	50.3491	51.6085	55.8041	47.7522	50.621
CUFFORG_0112	Olfr1378	11	50966532	50973113	+	4323	41.0179	50.0504	73.3225	46.0535	41.8376	56.2464	55.3155	43.6518	65.729	47.0658	57.0499	32.283	67.1649	70.1564	42.7741	49.5891	81.6288	33.5272	43.5801	50.5852	59.1773	59.1474	63.6753	65.7621	51.4214	50.1825	57.4734	56.9879
CUFFORG_0839	Olfr561	7	102771264	102776430	+	2028	55.4296	49.4248	68.8516	33.4935	41.8376	58.59	40.3342	25.5523	94.1119	144.913	33.8431	57.7695	31.3436	30.2948	39.9966	45.081	66.0805	45.7189	31.2461	41.8301	64.8132	29.9481	32.3772	30.826	51.2712	66.0874	43.0859	38.5068
CUFFORG_0385	Olfr1505	19	13913530	13921866	+	3685	50.9952	43.1685	84.9468	54.4269	39.8453	33.9822	80.6685	74.5275	67.2228	50.7815	58.0168	59.4686	44.7766	51.82	46.6626	76.6377	76.7699	82.294	43.5801	79.769	45.0875	77.865	76.6262	64.7345	51.2275	65.1143	63.1602	64.6104
CUFFORG_0561	Olfr1000	2	85607165	85611868	-	2253	48.778	64.4399	41.1321	52.3335	53.7912	46.872	72.6016	53.2339	59.7536	52.0201	48.3473	66.265	64.1798	53.4145	50.5512	57.4783	66.0805	39.623	47.6914	48.6396	53.5414	51.6604	51.8036	48.294	51.2245	58.7036	55.2212	50.2717
CUFFORG_1043	Olfr482	7	108093190	108097586	-	2421	49.8866	62.563	50.0739	48.1468	47.8144	46.872	61.0776	55.3633	74.692	60.6901	48.3473	62.8668	55.2245	55.8062	43.3296	72.1296	59.2781	57.9106	41.9356	50.5852	84.539	70.3779	62.596	57.5418	50.8928	60.5062	57.2798	61.2626
CUFFORG_0300	Olfr106-ps	17	37390340	37396256	+	2401	67.6241	44.4197	71.5341	37.6801	51.7989	31.6386	73.754	62.816	77.6797	92.893	57.0499	78.1587	46.2692	40.6588	57.7728	52.9702	86.4877	42.671	27.1348	47.6668	39.4515	47.1682	48.5659	52.4041	50.7826	73.7252	54.4716	43.7319
CUFFORG_0320	Olfr135	17	38204387	38210899	+	2908	69.8413	51.3016	59.0157	39.7735	53.7912	30.4668	56.4679	57.4926	44.8152	48.3044	38.6779	64.5659	32.8362	71.7508	37.219	78.8918	68.9958	21.3355	50.1582	71.0138	39.4515	58.3987	52.8828	56.5143	50.6983	51.7207	51.8382	54.7366
CUFFORG_0887	Olfr657	7	104624909	104637419	+	1771	45.4523	37.5378	76.005	39.7735	43.8298	59.7618	35.7246	33.005	109.05	131.289	34.8101	44.1767	38.8064	45.4422	50.5512	42.827	84.5441	39.623	30.4238	40.8573	101.447	47.9169	33.4565	33.9086	50.3934	64.6759	50.299	48.0016
CUFFORG_0957	Olfr545	7	102491466	102499591	-	3514	52.1038	40.6659	101.042	41.8668	29.884	36.3258	54.1631	45.7812	91.1242	115.187	54.149	73.0614	46.2692	34.281	48.8847	33.8108	67.0522	27.4313	23.8457	46.694	56.3593	55.4039	82.0224	40.0738	50.3147	72.2444	42.9549	50.7332
CUFFORG_1242	Olfr826	10	130179602	130184186	-	1545	36.5835	42.5428	72.4283	52.3335	37.853	56.2464	23.0481	41.5224	67.2228	81.7459	42.5457	50.9731	35.8213	53.4145	66.1054	43.954	71.9111	54.8627	24.668	28.211	47.9054	47.1682	35.615	61.6519	49.6646	51.1763	54.3448	40.8699
CUFFORG_1077	Olfr836	9	19120945	19125122	+	3470	47.6694	31.9071	28.6137	61.7536	87.6597	39.8412	62.23	67.0747	67.2228	89.1773	45.4465	42.4776	31.3436	54.2117	42.7741	75.5107	102.036	33.5272	46.0469	37.9389	47.9054	38.9325	45.3281	46.2389	49.5741	62.2715	56.5672	43.7318
CUFFORG_0585	Olfr1051	2	86273801	86279095	-	2850	59.864	45.671	49.1797	40.8202	49.8066	49.2156	51.8583	37.2637	44.8152	44.5887	60.9176	44.1767	62.6873	43.0505	55.5508	56.3513	55.391	60.9585	42.7578	46.694	47.9054	50.163	51.8036	41.1013	49.0928	47.27	55.6649	46.7375
CUFFORG_0973	Olfr600	7	103344942	103349659	-	2057	54.321	50.676	76.005	37.6801	31.8762	43.3566	42.6391	34.0697	92.6181	111.472	37.7109	50.9731	37.3139	35.8754	56.6618	39.4459	57.3345	51.8147	31.2461	42.8029	78.9031	56.1526	30.2188	40.0738	48.9858	61.5804	46.4077	46.5662
CUFFORG_0260	Olfr19	16	16672249	16676393	-	1959	43.2351	40.0403	100.148	40.8202	21.9149	46.872	101.412	21.2936	150.878	216.75	37.7109	47.5749	28.3585	20.728	39.441	46.208	51.5039	91.4378	36.1797	56.422	67.6312	84.6033	58.279	62.6795	48.8384	95.9366	46.2796	60.9658
CUFFORG_0621	Olfr1101	2	86986294	86991217	-	3228	45.4523	53.1785	70.64	42.9135	57.7757	21.0924	71.4492	66.01	73.1982	59.4516	62.8515	67.9641	38.8064	47.0367	60.5503	38.3189	105.923	42.671	37.8242	48.6396	39.4515	56.9013	72.3092	48.294	48.5087	66.8208	55.5511	50.57
CUFFORG_0781	Olfr1333	4	118827970	118836277	-	2695	58.7554	43.7941	59.9098	49.1935	33.8685	44.5284	70.2968	64.9454	70.2105	63.1673	65.7524	81.5569	43.2841	52.6173	47.7737	42.827	72.8829	33.5272	49.336	56.422	70.4492	56.1526	77.7054	56.5143	48.3416	69.3215	48.8187	61.0966
CUFFORG_1116	Olfr251	9	38377096	38381522	+	3968	50.9952	34.4096	67.0633	37.6801	61.7602	37.4976	48.4011	55.3633	55.2721	53.2587	47.3804	52.6722	38.8064	52.6173	56.1063	54.0972	70.9393	42.671	35.3574	48.6396	67.6312	49.4143	34.5357	29.7984	48.2343	52.0579	52.5396	44.2295
CUFFORG_0907	Olfr714	7	107071442	107076509	+	3140	52.1038	58.8092	59.0157	42.9135	23.9072	49.2156	53.0107	62.816	58.2598	49.543	47.3804	56.0704	29.8511	45.4422	42.7741	38.3189	64.1369	76.1982	76.4707	83.6602	59.1773	55.4039	60.4375	75.0098	47.6608	54.5134	49.4535	68.3599
CUFFORG_0910	Olfr467	7	107812203	107816336	+	1915	35.4749	40.6659	82.2643	36.6335	45.8221	44.5284	35.7246	29.811	95.6057	104.04	37.7109	49.274	20.8958	36.6726	18.8873	21.4135	45.6733	24.3834	15.6231	57.3948	36.6336	58.3987	48.5659	55.4867	47.5648	58.6944	27.9876	45.3504
CUFFORG_1011	Olfr670	7	104957042	104962612	-	3793	58.7554	36.9122	104.619	24.0734	15.9381	39.8412	53.0107	28.7463	97.0996	156.06	33.8431	45.8758	43.2841	47.0367	51.6622	33.8108	77.7417	42.671	14.8008	43.7757	67.6312	41.9273	33.4565	34.9361	46.6898	69.106	49.3677	39.4213
CUFFORG_0011	Olfr433	1	174041933	174042936	+	1004	55.4296	36.9122	63.4866	30.3534	43.8298	49.2156	39.1818	25.5523	65.729	80.5073	23.2067	30.5839	32.8362	28.7003	39.9966	33.8108	57.3345	21.3355	23.0235	36.9661	64.8132	41.1786	15.1094	31.8535	46.5379	44.1268	35.669	35.4907
CUFFORG_0147	Olfr412	11	74362069	74366218	+	1786	49.8866	43.7941	63.4866	41.8668	43.8298	36.3258	49.5535	30.8757	88.1365	78.0302	28.0415	47.5749	53.7319	47.8339	38.8855	42.827	68.024	54.8627	26.3125	52.5308	92.9929	64.3883	34.5357	42.1288	46.5316	53.702	51.0275	52.1482
CUFFORG_0271	Olfr178	16	58888308	58892174	-	2214	41.0179	46.9222	52.7564	47.1002	43.8298	45.7002	54.1631	37.2637	35.8522	42.1115	39.6448	59.4686	34.3287	39.8616	50.5512	58.6053	71.9111	39.623	32.8906	35.0205	47.9054	49.4143	57.1998	54.4592	46.2211	44.7507	49.1468	46.1483
CUFFORG_0992	Olfr69	7	103766663	103771594	-	1971	34.3663	35.6609	101.936	31.4001	41.8376	31.6386	38.0294	22.3582	79.1735	131.289	26.1076	35.6812	22.3883	19.1336	24.4423	32.6837	49.5603	39.623	33.7129	31.1294	101.447	34.4403	21.5848	47.2665	46.1399	55.4398	31.3052	44.9301
CUFFORG_0996	Olfr64	7	103891104	103894485	-	3382	50.9952	40.0403	82.2643	31.4001	45.8221	25.7796	41.4866	35.1344	98.5934	130.05	36.744	61.1677	25.3734	36.6726	44.9961	47.3351	58.3063	48.7668	21.3789	36.9661	56.3593	38.1838	39.9319	39.0462	46.0503	67.1961	43.5751	38.6444
CUFFORG_0928	Olfr510	7	108667418	108668362	+	945	45.4523	45.0453	53.6506	39.7735	47.8144	44.5284	53.0107	51.1046	58.2598	55.7358	39.6448	45.8758	40.299	37.4699	34.997	33.8108	68.024	24.3834	14.8008	44.7485	45.0875	39.6812	36.6942	45.2114	46.0441	50.6052	39.8307	37.7039
CUFFORG_1228	Olfr1026	2	85923270	85924193	+	924	60.9725	40.6659	78.6876	35.5868	19.9227	39.8412	40.3342	33.005	82.1612	106.517	41.5787	37.3803	40.299	39.8616	48.3292	32.6837	50.5321	39.623	33.7129	58.3675	61.9953	37.4351	42.0904	45.2114	45.9461	56.8295	41.8881	46.4688
CUFFORG_0624	Olfr1105	2	87031260	87034246	-	2987	41.0179	41.9172	40.238	62.8002	57.7757	31.6386	49.5535	39.3931	46.309	59.4516	42.5457	47.5749	46.2692	38.2671	49.9957	38.3189	60.2498	39.623	32.0684	38.9117	42.2695	37.4351	53.9621	61.6519	45.8979	47.4713	45.454	44.3831
CUFFORG_0316	Olfr128	17	37920571	37926735	+	3630	48.778	50.0504	53.6506	50.2402	45.8221	25.7796	33.4198	56.4279	43.3214	27.2486	41.5787	39.0794	38.8064	57.4007	41.1076	38.3189	23.3225	30.4793	56.7364	58.3675	59.1773	51.6604	45.3281	42.1288	45.7202	40.1793	38.2392	52.2331
CUFFORG_0066	Olfr768	10	129090222	129093972	-	3751	35.4749	56.9323	64.3807	41.8668	33.8685	41.013	44.9439	25.5523	50.7906	50.7815	34.8101	83.256	41.7915	41.456	33.886	31.5567	52.4757	36.5751	36.1797	38.9117	39.4515	42.676	53.9621	52.4041	45.5894	48.3557	39.6235	43.9309
CUFFORG_1145	Olfr960	9	39621373	39624205	+	1457	55.4296	35.6609	76.8992	40.8202	33.8685	30.4668	31.115	31.9403	85.1489	117.665	29.0084	50.9731	41.7915	31.8893	49.4402	38.3189	57.3345	30.4793	39.4688	41.8301	64.8132	33.6916	36.6942	42.1288	45.5242	57.6417	41.5423	43.1044
CUFFORG_0948	Olfr307	7	86333366	86337586	-	3329	45.4523	40.0403	42.0263	48.1468	53.7912	43.3566	54.1631	54.2986	44.8152	55.7358	59.9507	33.9821	28.3585	35.0782	34.997	29.3027	31.0967	24.3834	40.291	35.9933	50.7234	43.4247	30.2188	46.2389	45.4689	50.4909	30.5361	41.1484
CUFFORG_0087	Olfr819	10	129963011	129967266	-	3930	42.1265	41.2916	77.7934	43.9602	21.9149	45.7002	47.2487	42.5871	104.569	116.426	36.744	74.7605	32.8362	46.2394	44.9961	67.6215	87.4594	51.8147	39.4688	67.1227	61.9953	51.6604	50.7244	42.1288	45.4645	70.3892	55.1612	52.1834
CUFFORG_0978	Olfr607	7	103457198	103464147	-	4034	45.4523	28.1533	84.9468	34.5401	39.8453	39.8412	34.5722	31.9403	98.5934	135.005	29.0084	59.4686	31.3436	28.7003	44.4406	20.2865	47.6168	33.5272	27.1348	41.8301	87.357	53.9065	42.0904	57.5418	45.4632	64.7646	34.3192	51.6434
CUFFORG_1085	Olfr58	9	19780283	19785333	+	2454	43.2351	45.671	51.8623	34.5401	43.8298	51.5592	53.0107	54.2986	82.1612	40.8729	35.777	35.6812	26.866	50.2256	33.3305	30.4297	57.3345	70.1023	58.3809	47.6668	59.1773	53.1578	45.3281	40.0738	45.1162	50.3003	44.7148	50.6308
CUFFORG_0129	Olfr311	11	58839251	58844111	+	2602	57.6468	49.4248	39.3438	50.2402	45.8221	28.1232	50.7059	51.1046	44.8152	49.543	45.4465	47.5749	32.8362	49.4283	67.2164	64.2404	68.024	33.5272	44.4024	45.7212	42.2695	53.1578	56.1206	47.2665	45.1001	48.1983	52.5454	48.1563
CUFFORG_0897	Olfr679	7	105081205	105088369	+	2790	39.9093	35.0353	73.3225	52.3335	31.8762	37.4976	33.4198	25.5523	59.7536	144.913	61.8846	62.8668	16.4181	27.9031	31.1084	55.2242	69.9675	64.0065	31.2461	28.211	67.6312	38.9325	39.9319	44.1839	44.9957	64.7317	44.1046	41.6894
CUFFORG_0660	Olfr1175-ps	2	88318194	88327295	-	5686	65.4069	35.0353	65.2749	36.6335	31.8762	33.9822	48.4011	27.6816	70.2105	116.426	34.8101	47.5749	26.866	39.0643	44.9961	30.4297	51.5039	57.9106	35.3574	37.9389	84.539	37.4351	26.981	39.0462	44.7015	57.5174	41.7951	43.5496
CUFFORG_0983	Olfr620	7	103608573	103612534	-	1906	45.4523	31.2815	77.7934	35.5868	33.8685	42.1848	36.877	29.811	82.1612	120.142	27.0745	61.1677	26.866	32.6865	32.775	21.4135	60.2498	36.5751	23.0235	40.8573	61.9953	38.9325	32.3772	36.9912	44.3612	59.5388	35.0943	39.0295
CUFFORG_0043	Olfr781	10	129328854	129333844	+	1304	39.9093	43.1685	54.5448	46.0535	47.8144	32.8104	72.6016	57.4926	62.7413	38.3958	63.8185	49.274	49.2543	55.8062	56.6618	71.0026	71.9111	60.9585	37.002	35.9933	39.4515	34.4403	42.0904	45.2114	44.0501	57.3873	60.9324	39.0315
CUFFORG_0801	Olfr435	6	43201409	43203502	+	1915	44.3437	32.5327	59.0157	41.8668	47.8144	37.4976	26.5054	21.2936	25.3953	58.213	40.6118	40.7785	26.866	16.7419	30.5529	49.5891	55.391	30.4793	22.2012	36.9661	42.2695	41.1786	42.0904	40.0738	43.8451	35.4662	34.9367	37.4633
CUFFORG_1096	Olfr876	9	37803058	37806226	+	2562	33.2578	38.1634	76.005	34.5401	43.8298	35.154	39.1818	51.1046	61.2474	90.4159	44.4795	83.256	40.299	39.0643	33.3305	16.9054	48.5886	39.623	30.4238	43.7757	39.4515	35.9377	39.9319	43.1563	43.4917	61.6142	36.3018	38.7795
CUFFORG_1084	Olfr857	9	19709568	19714930	+	2158	37.6921	40.6659	64.3807	33.4935	45.8221	38.6694	49.5535	58.5573	35.8522	54.4973	55.116	50.9731	43.2841	41.456	46.1071	20.2865	52.4757	21.3355	43.5801	59.3403	45.0875	78.6137	61.5168	95.5605	43.454	50.7582	37.4908	63.9498
CUFFORG_0139	Olfr397	11	73960817	73967812	+	4168	45.4523	45.671	62.5924	40.8202	37.853	28.1232	66.8396	50.0399	52.2844	48.3044	66.7193	57.7695	50.7468	39.0643	44.4406	51.8432	46.645	48.7668	44.4024	39.8845	16.9078	46.4195	72.3092	53.4317	43.4187	56.9928	46.9178	45.5592
CUFFORG_0721	Olfr1269	2	90117759	90121355	-	1906	38.8007	54.4298	48.2855	33.4935	41.8376	43.3566	41.4866	52.1692	65.729	55.7358	64.7854	54.3713	40.299	38.2671	35.5525	46.208	56.3627	64.0065	40.291	38.9117	50.7234	51.6604	62.596	36.9912	43.3673	55.7129	46.7826	46.8623
CUFFORG_0400	Olfr1446	19	12888266	12893508	-	2575	36.5835	48.1735	49.1797	41.8668	47.8144	36.3258	43.7915	36.1991	55.2721	53.2587	52.2151	61.1677	35.8213	51.82	41.6631	39.4459	56.3627	64.0065	46.8692	52.5308	50.7234	65.137	69.0715	53.4317	43.324	50.3173	48.1866	56.2939
CUFFORG_0405	Olfr1458	19	13101593	13106775	-	1914	45.4523	55.681	37.5554	32.4468	51.7989	36.3258	49.5535	33.005	35.8522	40.8729	58.0168	57.7695	35.8213	40.6588	40.5521	42.827	55.391	33.5272	61.67	47.6668	61.9953	38.9325	41.0112	41.1013	43.21	45.845	41.4629	48.7295
CUFFORG_0278	Olfr192	16	59097353	59101969	-	1905	43.2351	58.1836	52.7564	33.4935	31.8762	38.6694	64.5348	50.0399	43.3214	32.2029	36.744	45.8758	29.8511	55.8062	37.7745	46.208	36.9273	51.8147	46.8692	41.8301	59.1773	62.1422	46.4074	55.4867	43.0357	45.4531	43.0637	51.9855
CUFFORG_0986	Olfr623	7	103659465	103663682	-	2196	52.1038	30.0302	48.2855	35.5868	53.7912	37.4976	34.5722	41.5224	64.2351	86.7002	43.5126	49.274	17.9106	33.4837	30.5529	39.4459	77.7417	18.2876	21.3789	24.3198	73.2671	32.9429	41.0112	30.826	42.8825	53.3028	36.2371	37.291
CUFFORG_0920	Olfr494	7	108367463	108369814	+	2352	41.0179	32.5327	59.0157	48.1468	45.8221	30.4668	46.0963	23.4229	50.7906	60.6901	57.0499	49.274	29.8511	35.8754	43.8851	46.208	35.9555	39.623	33.7129	40.8573	25.3617	26.9533	42.0904	53.4317	42.8337	47.8873	38.5664	37.0679
CUFFORG_1091	Olfr872	9	20237119	20261643	+	1897	41.0179	45.671	36.6612	61.7536	47.8144	23.436	42.6391	55.3633	50.7906	38.3958	52.2151	50.9731	41.7915	57.4007	43.8851	45.081	54.4192	18.2876	30.4238	44.7485	45.0875	40.4299	61.5168	48.294	42.7257	48.3961	43.4775	45.0834
CUFFORG_0599	Olfr228	2	86481856	86487414	-	1947	44.3437	31.9071	67.0633	40.8202	29.884	42.1848	55.3155	39.3931	97.0996	91.6545	51.2482	74.7605	23.8809	43.0505	38.33	34.9378	47.6168	42.671	30.4238	48.6396	67.6312	38.9325	57.1998	48.294	42.7005	68.2452	38.4145	48.5202
CUFFORG_0012	Olfr432	1	174049219	174053227	+	2994	43.2351	43.1685	53.6506	36.6335	45.8221	32.8104	63.3824	33.005	64.2351	99.0859	39.6448	61.1677	28.3585	43.8477	37.7745	22.5405	46.645	48.7668	18.0899	46.694	61.9953	56.1526	58.279	33.9086	42.5534	60.0868	37.9889	45.8532
CUFFORG_1033	Olfr707	7	106890446	106901270	-	2086	47.6694	46.2966	33.9787	43.9602	41.8376	41.013	40.3342	42.5871	35.8522	49.543	50.2812	54.3713	49.2543	39.0643	52.7732	41.6999	51.5039	39.623	49.336	44.7485	61.9953	39.6812	61.5168	44.1839	42.4592	45.4948	45.6531	50.2436
CUFFORG_1004	Olfr649	7	104188992	104195960	-	1359	41.0179	26.9021	89.4177	29.3068	35.8608	31.6386	46.0963	37.2637	76.1858	142.436	26.1076	42.4776	22.3883	35.8754	41.1076	22.5405	67.0522	45.7189	25.4902	37.9389	70.4492	45.6708	25.9018	39.0462	42.3573	61.7612	39.1138	40.7495
CUFFORG_0036	Olfr9	10	128989431	128992102	+	2672	46.5609	33.1584	68.8516	25.1201	35.8608	43.3566	32.2674	30.8757	41.8275	60.6901	34.8101	37.3803	26.866	23.1197	34.4415	32.6837	47.6168	42.671	35.3574	38.9117	50.7234	34.4403	33.4565	26.7158	42.1514	39.6418	34.5664	36.6009
CUFFORG_1245	Olfr766	10	129061853	129068977	-	2909	25.4976	40.0403	65.2749	31.4001	47.8144	42.1848	42.6391	73.4628	59.7536	79.2687	63.8185	40.7785	47.7617	51.82	39.441	59.7323	68.024	48.7668	33.7129	47.6668	73.2671	44.9221	28.0603	30.826	42.0353	59.9535	52.591	43.0759
CUFFORG_0684	Olfr1221	2	89109086	89117283	-	3841	55.4296	31.2815	52.7564	40.8202	27.8917	42.1848	56.4679	43.6518	65.729	58.213	36.744	56.0704	56.7171	58.1979	41.6631	49.5891	46.645	42.671	51.8028	55.4492	47.9054	49.4143	57.1998	48.294	41.7274	52.8127	49.2472	51.6776
CUFFORG_1190	Olfr948	9	39317087	39319622	-	2536	39.9093	26.9021	54.5448	58.6136	23.9072	45.7002	72.6016	37.2637	55.2721	63.1673	52.2151	78.1587	20.8958	52.6173	48.3292	47.3351	84.5441	57.9106	33.7129	29.1838	56.3593	68.1318	79.8639	56.5143	41.5962	59.7798	51.9387	53.961
CUFFORG_1155	Olfr229	9	39907358	39911310	+	1681	43.2351	31.9071	63.4866	28.2601	37.853	44.5284	17.2861	36.1991	56.7659	70.5987	29.0084	40.7785	29.8511	17.5391	38.33	46.208	43.7297	30.4793	24.668	34.0477	50.7234	30.6968	19.4263	39.0462	41.545	41.7728	34.3562	33.1014
CUFFORG_1058	Olfr518	7	108880603	108881604	-	1002	44.3437	40.0403	57.2273	23.0268	59.768	23.436	57.6203	26.617	55.2721	78.0302	26.1076	45.8758	31.3436	24.7142	36.6635	24.7946	40.8144	30.4793	33.7129	30.1566	64.8132	31.4455	24.8226	38.0187	41.307	48.2538	31.4683	37.1616
CUFFORG_0901	Olfr692	7	105367306	105370376	+	3071	37.6921	50.676	57.2273	24.0734	45.8221	31.6386	62.23	47.9105	89.6304	110.233	39.6448	50.9731	34.3287	35.8754	40.5521	34.9378	48.5886	54.8627	19.7344	33.0749	73.2671	47.9169	31.298	53.4317	41.1883	66.7703	41.5242	43.1205
CUFFORG_0529	Olfr1279	2	111300635	111308963	+	3305	50.9952	46.2966	59.9098	20.9334	29.884	38.6694	36.877	35.1344	14.9384	17.34	37.7109	56.0704	47.7617	59.7924	30.5529	45.081	20.4072	64.0065	24.668	47.6668	47.9054	18.7175	21.5848	44.1839	41.1147	33.0119	44.6003	34.1211
CUFFORG_0793	Olfr447	6	42909003	42914112	+	2899	32.1492	30.6559	63.4866	47.1002	39.8453	32.8104	40.3342	25.5523	59.7536	75.553	44.4795	44.1767	34.3287	28.7003	32.775	31.5567	54.4192	51.8147	15.6231	24.3198	28.1797	41.9273	52.8828	40.0738	41.0079	48.3082	38.9324	33.8344
CUFFORG_0030	Olfr1355	10	78875549	78880106	+	1148	28.8234	42.5428	38.4496	53.3802	41.8376	39.8412	73.754	30.8757	29.8768	39.6344	47.3804	25.4865	20.8958	32.6865	45.5516	42.827	49.5603	42.671	39.4688	24.3198	22.5437	42.676	35.615	33.9086	40.8125	41.168	39.032	33.0886
CUFFORG_0834	Olfr554	7	102638432	102642308	+	2268	35.4749	30.0302	74.2167	36.6335	37.853	30.4668	59.9252	28.7463	61.2474	116.426	33.8431	40.7785	41.7915	29.4976	39.441	39.4459	61.2216	42.671	30.4238	38.9117	42.2695	47.1682	25.9018	38.0187	40.7792	56.8277	42.3448	37.1156
CUFFORG_0821	Olfr299	7	86462551	86469444	+	4355	36.5835	52.5529	32.1904	47.1002	43.8298	31.6386	53.0107	38.3284	44.8152	39.6344	58.0168	62.8668	29.8511	39.8616	41.6631	38.3189	55.391	48.7668	50.1582	43.7757	33.8156	67.3831	62.596	55.4867	40.6492	49.4454	42.3087	52.2026
CUFFORG_1166	Olfr847	9	19373668	19378655	-	2371	41.0179	28.779	63.4866	31.4001	45.8221	32.8104	33.4198	31.9403	83.655	117.665	41.5787	49.274	43.2841	37.4699	48.3292	76.6377	57.3345	42.671	27.957	24.3198	39.4515	47.9169	26.981	31.8535	40.5527	59.5887	50.9544	33.08
CUFFORG_1041	Olfr478	7	108030055	108033956	-	2354	32.1492	33.1584	69.7458	21.9801	49.8066	36.3258	41.4866	21.2936	59.7536	81.7459	39.6448	32.283	22.3883	27.1059	33.886	33.8108	46.645	42.671	41.1133	34.0477	70.4492	44.1734	42.0904	28.7709	40.5276	46.0346	34.4178	43.4408
CUFFORG_0083	Olfr814	10	129871967	129879861	-	3315	29.932	20.0202	50.9681	41.8668	63.7525	36.3258	21.8957	19.1642	28.383	99.0859	42.5457	44.1767	29.8511	15.1474	27.7754	42.827	76.7699	48.7668	23.8457	23.347	36.6336	41.9273	45.3281	35.9636	40.4776	42.5419	40.1896	34.5076
CUFFORG_0037	Olfr763	10	129010791	129013313	+	2523	49.8866	38.1634	63.4866	27.2134	23.9072	39.8412	44.9439	43.6518	47.8029	60.6901	39.6448	40.7785	44.7766	25.5114	43.3296	28.1756	50.5321	36.5751	24.668	39.8845	33.8156	37.4351	46.4074	43.1563	40.4164	46.252	38.1501	37.5611
CUFFORG_0370	Olfr1467	19	13362236	13367840	+	3457	44.3437	48.1735	40.238	32.4468	35.8608	41.013	38.0294	30.8757	34.3583	49.543	46.4134	59.4686	26.866	29.4976	37.7745	37.1918	34.9838	27.4313	41.9356	42.8029	56.3593	54.6552	36.6942	33.9086	40.3459	43.1147	32.2908	44.3926
CUFFORG_0880	Olfr646	7	104104889	104108168	+	2164	43.2351	25.0252	64.3807	23.0268	47.8144	36.3258	31.115	34.0697	94.1119	91.6545	35.777	57.7695	29.8511	18.3363	49.9957	39.4459	68.9958	24.3834	24.668	42.8029	90.1749	44.1734	25.9018	36.9912	39.968	57.4163	38.5014	44.1187
CUFFORG_0851	Olfr588-ps1	7	103140879	103146684	+	3427	45.4523	27.5277	79.5817	30.3534	27.8917	24.6078	25.353	15.9702	64.2351	115.187	17.405	42.4776	22.3883	19.9308	28.8864	28.1756	55.391	33.5272	16.4453	28.211	50.7234	32.9429	28.0603	35.9636	39.2358	46.7714	31.3832	32.0577
CUFFORG_1030	Olfr702	7	106823489	106826743	-	1348	38.8007	42.5428	42.9205	17.7934	47.8144	44.5284	48.4011	46.8458	52.2844	45.8272	47.3804	42.4776	37.3139	42.2533	33.3305	42.827	51.5039	33.5272	31.2461	26.2654	30.9976	29.1994	51.8036	43.1563	39.0667	47.2028	40.1259	35.4447
CUFFORG_0224	Olfr724	14	49959929	49963274	-	1246	33.2578	47.5479	54.5448	33.4935	35.8608	29.295	39.1818	44.7165	61.2474	49.543	66.7193	44.1767	17.9106	43.8477	31.6639	29.3027	57.3345	48.7668	37.002	27.2382	30.9976	46.4195	48.5659	44.1839	38.9999	50.9308	38.1377	39.0678
CUFFORG_0077	Olfr803	10	129690621	129694286	-	2385	48.778	43.1685	48.2855	26.1668	35.8608	31.6386	44.9439	30.8757	40.3337	34.6801	33.8431	37.3803	44.7766	44.645	52.2177	20.2865	53.4474	24.3834	38.6465	29.1838	25.3617	43.4247	35.615	36.9912	38.983	37.0094	39.9594	34.8705
CUFFORG_0042	Olfr780	10	129318149	129323652	+	2392	36.5835	45.0453	42.0263	46.0535	31.8762	30.4668	84.1257	61.7513	68.7166	33.4415	57.0499	73.0614	49.2543	43.8477	59.4393	50.7161	54.4192	67.0544	54.2696	52.5308	45.0875	43.4247	32.3772	43.1563	38.6753	63.0244	54.1218	45.141
CUFFORG_0533	Olfr1285	2	111406562	111409298	+	1302	45.4523	45.671	27.7195	24.0734	53.7912	30.4668	35.7246	61.7513	34.3583	22.2943	36.744	42.4776	34.3287	35.8754	44.9961	40.5729	28.1814	42.671	37.8242	26.2654	33.8156	41.1786	26.981	43.1563	37.8623	38.8917	37.7709	34.8702
CUFFORG_0819	Olfr301	7	86403846	86414024	+	1937	27.7148	39.4147	48.2855	36.6335	33.8685	39.8412	33.4198	37.2637	50.7906	50.7815	39.6448	32.283	31.3436	36.6726	31.6639	24.7946	42.7579	30.4793	38.6465	27.2382	42.2695	44.1734	33.4565	48.294	37.6264	40.6972	32.952	39.013
CUFFORG_0495	Olfr1151	2	87855866	87858310	+	1249	34.3663	36.2865	48.2855	35.5868	37.853	32.8104	16.1337	29.811	34.3583	39.6344	38.6779	37.3803	37.3139	36.6726	27.7754	32.6837	43.7297	30.4793	40.291	49.6124	39.4515	35.189	41.0112	51.3766	37.5314	32.6659	34.7758	42.822
CUFFORG_0182	Olfr139	11	74043991	74047539	-	1598	46.5609	21.897	68.8516	32.4468	33.8685	19.9206	29.9626	25.5523	56.7659	102.802	13.5373	45.8758	19.4032	17.5391	26.1089	28.1756	37.8991	27.4313	17.2676	27.2382	56.3593	29.9481	18.3471	27.7434	37.2576	45.7492	26.0929	29.4839
CUFFORG_0079	Olfr807	10	129754135	129757808	-	2020	31.0406	31.2815	44.7088	33.4935	43.8298	38.6694	27.6578	28.7463	50.7906	79.2687	36.744	40.7785	31.3436	33.4837	38.8855	45.081	39.8426	42.671	18.9121	27.2382	53.5414	25.4558	31.298	29.7984	37.1706	43.9976	38.5513	31.0407
CUFFORG_1072	Olfr829	9	18856627	18858617	+	1991	26.6062	38.789	33.9787	70.1269	29.884	23.436	58.7728	40.4578	43.3214	45.8272	36.744	40.7785	50.7468	54.2117	24.9978	34.9378	34.012	36.5751	25.4902	35.0205	56.3593	41.1786	57.1998	39.0462	37.1368	44.3169	39.2469	42.3825
CUFFORG_0865	Olfr617	7	103583997	103586456	+	2460	39.9093	25.0252	59.0157	31.4001	43.8298	23.436	34.5722	29.811	74.692	75.553	23.2067	61.1677	23.8809	29.4976	34.4415	24.7946	40.8144	24.3834	20.5567	21.4014	36.6336	24.7071	29.1395	46.2389	37.1027	49.8338	29.6354	29.7795
CUFFORG_0235	Olfr747	14	50679913	50693201	-	2237	37.6921	30.0302	49.1797	38.7268	27.8917	37.4976	57.6203	45.7812	38.8398	47.0658	42.5457	49.274	52.2394	52.6173	37.219	40.5729	48.5886	36.5751	46.0469	46.694	45.0875	40.4299	49.6451	32.881	36.8364	46.8545	44.6354	43.4641
CUFFORG_0556	Olfr992	2	85398824	85409469	-	2250	49.8866	28.779	47.3914	31.4001	33.8685	29.295	28.8102	37.2637	50.7906	52.0201	39.6448	47.5749	47.7617	37.4699	38.33	30.4297	46.645	33.5272	32.8906	42.8029	53.5414	37.4351	39.9319	31.8535	36.7701	42.684	39.0273	39.7426
CUFFORG_1175	Olfr18	9	20312503	20336094	-	2545	43.2351	52.5529	30.402	35.5868	35.8608	21.0924	35.7246	24.4876	46.309	64.4058	57.0499	35.6812	35.8213	27.9031	39.441	24.7946	29.1531	33.5272	26.3125	29.1838	50.7234	41.1786	23.7433	45.2114	36.455	43.943	31.7734	36.0588
CUFFORG_0757	Olfr270	4	52964547	52972474	+	2607	27.7148	45.0453	34.8729	53.3802	19.9227	37.4976	59.9252	76.6568	59.7536	27.2486	99.5955	52.6722	43.2841	47.0367	78.3266	38.3189	84.5441	39.623	39.4688	46.694	47.9054	68.1318	77.7054	39.0462	36.4056	62.642	55.1889	53.1586
CUFFORG_0051	Olfr792	10	129539162	129542534	+	2113	34.3663	17.5176	52.7564	25.1201	49.8066	37.4976	28.8102	15.9702	59.7536	84.223	24.1737	35.6812	19.4032	17.5391	34.4415	18.0324	37.8991	33.5272	23.0235	26.2654	39.4515	29.9481	21.5848	23.6332	36.1775	41.4353	26.8071	27.3178
CUFFORG_0876	Olfr635	7	103971285	103980876	+	1768	59.864	25.6508	50.0739	19.8867	29.884	31.6386	47.2487	35.1344	47.8029	76.7916	37.7109	39.0794	22.3883	23.1197	27.7754	28.1756	39.8426	24.3834	25.4902	30.1566	39.4515	35.189	31.298	40.0738	36.1663	47.2946	27.6142	33.6098
CUFFORG_0937	Olfr538	7	140574155	140575087	+	933	29.932	55.681	30.402	37.6801	27.8917	35.154	54.1631	73.4628	67.2228	64.4058	56.0829	56.0704	50.7468	74.9398	56.1063	57.4783	55.391	54.8627	56.7364	50.5852	59.1773	62.8909	75.5469	91.4504	36.1235	61.9013	58.2541	66.0645
CUFFORG_0627	Olfr1109	2	87091195	87096241	-	2716	36.5835	46.2966	42.9205	33.4935	27.8917	26.9514	34.5722	44.7165	34.3583	43.3501	33.8431	62.8668	32.8362	33.4837	32.2194	47.3351	36.9273	48.7668	29.6016	29.1838	39.4515	34.4403	50.7244	30.826	35.6895	42.2845	38.5948	35.7046
CUFFORG_0010	Olfr418-ps1	1	173266018	173271169	+	1546	25.4976	30.6559	71.5341	26.1668	31.8762	28.1232	47.2487	30.8757	82.1612	87.9388	35.777	40.7785	49.2543	41.456	33.886	42.827	55.391	24.3834	18.0899	42.8029	25.3617	32.1942	36.6942	35.9636	35.6423	54.13	41.1996	31.8511
CUFFORG_1044	Olfr484	7	108122961	108125296	-	2336	19.9547	36.2865	35.7671	34.5401	65.7448	19.9206	41.4866	17.0349	22.4076	26.0101	31.9092	35.6812	29.8511	32.6865	33.886	56.3513	63.1651	24.3834	26.3125	32.1022	22.5437	44.1734	32.3772	33.9086	35.369	29.0883	40.0539	31.9029
CUFFORG_0371	Olfr1469	19	13410571	13414540	+	3970	32.1492	41.2916	44.7088	38.7268	29.884	24.6078	51.8583	52.1692	50.7906	35.9186	43.5126	52.6722	34.3287	45.4422	31.1084	24.7946	43.7297	30.4793	34.5352	48.6396	59.1773	47.1682	52.8828	52.4041	35.228	47.8203	34.9805	49.1345
CUFFORG_0659	Olfr1174-ps	2	88310241	88315135	-	1786	25.4976	34.4096	67.9574	30.3534	21.9149	30.4668	38.0294	30.8757	55.2721	74.3144	27.0745	39.0794	38.8064	30.2948	44.9961	27.0486	53.4474	45.7189	33.7129	36.9661	45.0875	47.9169	44.2489	29.7984	35.1	44.1076	40.052	39.6218
CUFFORG_0754	Olfr266	3	106821104	106824903	-	1535	19.9547	20.0202	35.7671	59.6602	49.8066	24.6078	54.1631	29.811	44.8152	50.7815	29.0084	37.3803	22.3883	37.4699	34.997	23.6675	40.8144	30.4793	18.9121	29.1838	22.5437	34.4403	33.4565	20.5506	34.9694	40.9933	31.6361	26.5145
CUFFORG_0478	Olfr1121	2	87369895	87373469	+	1996	18.8461	23.1483	40.238	49.1935	49.8066	28.1232	61.0776	37.2637	55.2721	76.7916	61.8846	42.4776	98.5086	70.1564	67.2164	78.8918	84.5441	94.4857	58.3809	57.3948	19.7258	37.4351	66.913	61.6519	34.8926	55.7945	82.3005	50.2502
CUFFORG_0061	Olfr822	10	130071240	130075545	+	1334	34.3663	31.2815	50.0739	33.4935	27.8917	31.6386	23.0481	15.9702	53.7782	80.5073	28.0415	44.1767	29.8511	23.1197	37.219	22.5405	53.4474	24.3834	20.5567	27.2382	56.3593	32.1942	18.3471	27.7434	34.7909	40.9203	31.7602	30.4065
CUFFORG_0410	Olfr1497	19	13794324	13798202	-	1672	31.0406	34.4096	48.2855	33.4935	25.8994	33.9822	35.7246	35.1344	58.2598	54.4973	24.1737	18.6901	29.8511	22.3225	41.1076	12.3973	31.0967	18.2876	23.0235	36.9661	22.5437	37.4351	12.9509	19.5231	34.5185	37.7466	25.8438	25.4071
CUFFORG_0267	Olfr172	16	58759544	58763176	-	1834	29.932	40.6659	33.9787	41.8668	33.8685	25.7796	54.1631	31.9403	55.2721	48.3044	46.4134	28.8848	37.3139	31.092	36.6635	42.827	44.7015	30.4793	36.1797	43.7757	53.5414	37.4351	45.3281	66.7896	34.3486	44.163	37.1795	47.1749
CUFFORG_0990	Olfr629	7	103739975	103744719	-	2263	32.1492	19.3945	57.2273	29.3068	35.8608	30.4668	26.5054	17.0349	44.8152	159.776	24.1737	40.7785	23.8809	19.9308	39.441	32.6837	41.7862	45.7189	16.4453	19.4558	47.9054	29.9481	29.1395	29.7984	34.0676	52.1806	33.9069	28.7821
CUFFORG_0573	Olfr1039	2	86129970	86135916	-	1987	33.2578	26.2765	92.1002	23.0268	13.9459	14.0616	23.0481	22.3582	70.2105	165.969	33.8431	45.8758	11.9404	20.728	31.6639	31.5567	33.0402	30.4793	12.334	20.4286	50.7234	41.9273	31.298	29.7984	33.7781	60.2174	26.5681	31.085
CUFFORG_0790	Olfr450	6	42817382	42819058	+	1677	26.6062	42.5428	24.1428	34.5401	33.8685	39.8412	72.6016	45.7812	32.8645	44.5887	35.777	47.5749	23.8809	44.645	52.7732	33.8108	41.7862	42.671	41.9356	47.6668	25.3617	26.9533	58.279	30.826	33.5903	46.5313	39.9278	38.5037
CUFFORG_0981	Olfr611	7	103516928	103520811	-	1803	26.6062	13.7639	73.3225	24.0734	33.8685	29.295	13.8289	19.1642	49.2967	96.6088	30.9423	27.1856	11.9404	12.7557	26.6644	27.0486	45.6733	48.7668	9.86719	21.4014	53.5414	27.702	25.9018	17.468	33.4882	39.5044	28.8082	25.9803
CUFFORG_1170	Olfr860	9	19845623	19849747	-	1219	21.0632	37.5378	36.6612	27.2134	31.8762	45.7002	43.7915	22.3582	28.383	30.9643	19.3389	27.1856	34.3287	7.17508	30.5529	11.2703	32.0685	36.5751	37.8242	61.2859	33.8156	26.9533	30.2188	22.6057	33.342	28.6703	25.3284	35.4506
CUFFORG_0456	Olfr1023	2	85885640	85890795	+	4322	32.1492	35.0353	44.7088	30.3534	29.884	25.7796	33.4198	22.3582	58.2598	59.4516	39.6448	27.1856	14.9255	27.1059	33.3305	27.0486	41.7862	21.3355	20.5567	35.0205	61.9953	32.1942	30.2188	38.0187	32.985	40.0533	27.5887	36.334
CUFFORG_1183	Olfr935	9	38994042	38999683	-	1622	32.1492	38.789	36.6612	40.8202	19.9227	28.1232	55.3155	33.005	73.1982	71.8373	60.9176	39.0794	20.8958	39.8616	24.4423	38.3189	24.2943	12.1917	26.3125	39.8845	50.7234	51.6604	41.0112	33.9086	32.7442	55.5588	26.6674	40.5834
CUFFORG_0428	Olfr348	2	36784213	36789852	+	3554	41.0179	25.0252	57.2273	20.9334	31.8762	19.9206	44.9439	26.617	46.309	64.4058	32.8762	16.991	32.8362	20.728	19.9983	28.1756	52.4757	33.5272	20.5567	29.1838	30.9976	30.6968	26.981	26.7158	32.6668	38.6905	31.2902	27.5219
CUFFORG_0587	Olfr1054	2	86332132	86335400	-	1380	28.8234	24.3996	43.8147	38.7268	25.8994	33.9822	33.4198	33.005	46.309	74.3144	29.0084	25.4865	26.866	17.5391	22.7758	22.5405	40.8144	15.2396	17.2676	39.8845	36.6336	31.4455	43.1697	26.7158	32.6077	40.2572	24.2959	32.5194
CUFFORG_0354	Olfr1433	19	12279854	12285626	+	2714	28.8234	26.2765	27.7195	28.2601	51.7989	31.6386	35.7246	24.4876	25.3953	39.6344	31.9092	35.6812	35.8213	22.3225	30.5529	32.6837	35.9555	30.4793	34.5352	16.5375	28.1797	38.1838	47.4866	32.881	32.4195	32.1387	31.3025	32.9673
CUFFORG_0374	Olfr1480	19	13527940	13531275	+	2054	19.9547	33.784	38.4496	43.9602	19.9227	36.3258	31.115	48.9752	35.8522	24.7715	47.3804	40.7785	31.3436	39.8616	34.4415	39.4459	30.1249	57.9106	32.0684	35.0205	39.4515	31.4455	44.2489	32.881	32.0661	38.1454	38.8547	35.8526
CUFFORG_0115	Olfr51	11	51003596	51009579	+	2722	34.3663	19.3945	62.5924	30.3534	27.8917	17.577	27.6578	15.9702	65.729	84.223	28.0415	40.7785	20.8958	30.2948	20.5538	18.0324	34.9838	6.09585	18.0899	26.2654	36.6336	29.9481	23.7433	41.1013	32.0292	43.7333	21.8094	29.2969
CUFFORG_0305	Olfr111	17	37525960	37532449	+	2548	26.6062	37.5378	35.7671	24.0734	39.8453	28.1232	54.1631	35.1344	46.309	26.0101	59.9507	37.3803	49.2543	23.9169	34.4415	29.3027	45.6733	45.7189	32.8906	29.1838	22.5437	48.6656	43.1697	40.0738	31.9922	43.1579	38.0513	36.0879
CUFFORG_0538	Olfr1293-ps	2	111525218	111528977	+	1803	38.8007	27.5277	38.4496	36.6335	25.8994	24.6078	21.8957	19.1642	22.4076	30.9643	36.744	16.991	31.3436	10.364	21.1093	18.0324	24.2943	24.3834	12.334	17.5103	25.3617	16.4714	41.0112	18.4956	31.9865	24.6945	21.5878	21.864
CUFFORG_0828	Olfr521	7	99763514	99769307	+	2257	23.2804	30.6559	60.804	31.4001	23.9072	21.0924	36.877	29.811	49.2967	63.1673	20.3059	28.8848	31.3436	28.7003	22.7758	18.0324	39.8426	6.09585	12.334	25.2926	22.5437	21.7123	25.9018	31.8535	31.8567	38.0571	24.4651	23.273
CUFFORG_1247	Olfr612	7	103537696	103542717	-	2191	31.0406	31.2815	45.603	17.7934	27.8917	37.4976	27.6578	27.6816	88.1365	122.619	28.0415	44.1767	20.8958	23.9169	31.6639	24.7946	42.7579	9.14378	16.4453	34.0477	30.9976	35.9377	33.4565	41.1013	31.8513	56.3855	25.5288	31.9977
CUFFORG_0606	Olfr1082	2	86593885	86598809	-	990	35.4749	35.6609	34.8729	35.5868	31.8762	17.577	43.7915	31.9403	28.383	37.1572	36.744	32.283	29.8511	29.4976	31.6639	38.3189	34.9838	45.7189	28.7793	46.694	39.4515	26.2046	47.4866	42.1288	31.8415	35.0498	35.0057	38.4575
CUFFORG_1119	Olfr902	9	38447710	38450253	+	1732	31.0406	36.2865	34.8729	37.6801	19.9227	30.4668	78.3637	63.8807	55.2721	59.4516	71.5541	73.0614	56.7171	30.2948	28.3309	38.3189	52.4757	27.4313	44.4024	55.4492	45.0875	62.8909	60.4375	59.5969	31.7116	66.9306	38.9281	54.6441
CUFFORG_0686	Olfr1223	2	89144086	89151336	-	1531	29.932	32.5327	26.8253	23.0268	39.8453	36.3258	25.353	45.7812	40.3337	43.3501	44.4795	22.0883	26.866	25.5114	32.2194	30.4297	46.645	15.2396	38.6465	22.3742	8.4539	12.7279	49.6451	45.2114	31.4146	36.8976	29.4852	29.5098
CUFFORG_0341	Olfr113	17	37573758	37577663	-	1791	24.389	28.1533	47.3914	35.5868	25.8994	26.9514	24.2005	29.811	28.383	38.3958	44.4795	39.0794	28.3585	25.5114	33.3305	41.6999	38.8709	45.7189	31.2461	17.5103	11.2719	28.4507	32.3772	44.1839	31.3952	34.0582	35.5817	27.5067
CUFFORG_0843	Olfr572	7	102924409	102928608	+	1333	35.4749	30.0302	78.6876	12.56	13.9459	17.577	18.4385	21.2936	41.8275	96.6088	16.4381	42.4776	16.4181	19.1336	38.8855	23.6675	37.8991	21.3355	21.3789	31.1294	22.5437	26.9533	18.3471	24.6608	31.3793	39.514	26.2232	24.1689
CUFFORG_0137	Olfr23	11	73936677	73942658	+	2527	35.4749	26.9021	33.0845	37.6801	27.8917	26.9514	27.6578	10.6468	28.383	40.8729	22.2398	25.4865	16.4181	33.4837	32.775	50.7161	37.8991	21.3355	27.957	37.9389	64.8132	26.9533	49.6451	26.7158	31.3308	25.8811	32.1046	39.0039
CUFFORG_0506	Olfr1185-ps1	2	88493313	88500378	+	1680	29.932	39.4147	42.0263	6.28002	49.8066	19.9206	12.6765	25.5523	44.8152	9.90859	17.405	32.283	29.8511	13.5529	41.6631	20.2865	10.6895	33.5272	20.5567	25.2926	22.5437	26.9533	9.71317	12.3304	31.23	23.7734	24.9284	19.565
CUFFORG_0038	Olfr774	10	129236204	129239403	+	1429	27.7148	31.2815	25.037	42.9135	33.8685	25.7796	27.6578	29.811	31.3706	21.0558	34.8101	33.9821	26.866	29.4976	40.5521	31.5567	33.0402	33.5272	30.4238	34.0477	22.5437	26.2046	39.9319	34.9361	31.0991	29.7812	32.5066	31.348
CUFFORG_0927	Olfr508	7	108629989	108631657	+	1669	31.0406	25.6508	61.6982	25.1201	25.8994	16.4052	42.6391	37.2637	56.7659	97.8473	38.6779	47.5749	40.299	35.0782	44.4406	37.1918	64.1369	21.3355	30.4238	38.9117	42.2695	30.6968	41.0112	34.9361	30.9691	53.4615	40.4137	36.3748
CUFFORG_0349	Olfr137	17	38303527	38307570	-	2514	27.7148	34.4096	37.5554	33.4935	29.884	22.2642	36.877	23.4229	44.8152	45.8272	35.777	42.4776	37.3139	29.4976	29.4419	32.6837	60.2498	48.7668	23.0235	38.9117	19.7258	38.1838	28.0603	57.5418	30.8869	38.1995	39.659	34.2411
CUFFORG_1182	Olfr934	9	38981386	38988214	-	2012	29.932	25.6508	50.0739	23.0268	37.853	18.7488	31.115	34.0697	47.8029	78.0302	32.8762	33.9821	16.4181	25.5114	33.3305	24.7946	33.0402	36.5751	14.8008	32.1022	47.9054	37.4351	25.9018	28.7709	30.8809	42.9793	28.2783	31.1527
CUFFORG_0336	Olfr102	17	37313411	37314437	-	1027	36.5835	39.4147	33.0845	29.3068	29.884	16.4052	57.6203	48.9752	28.383	32.2029	25.1406	33.9821	38.8064	39.8616	34.997	28.1756	29.1531	21.3355	39.4688	37.9389	16.9078	31.4455	42.0904	36.9912	30.7798	37.7173	32.0549	34.1404
CUFFORG_0991	Olfr630	7	103753493	103757350	-	2294	35.4749	28.1533	45.603	29.3068	21.9149	23.436	23.0481	11.7115	55.2721	75.553	26.1076	39.0794	29.8511	24.7142	32.2194	28.1756	45.6733	30.4793	19.7344	17.5103	50.7234	20.9636	12.9509	26.7158	30.6482	38.4619	31.8521	24.7664
CUFFORG_0998	Olfr639	7	104011416	104017303	-	1385	29.932	23.1483	51.8623	33.4935	29.884	15.2334	43.7915	24.4876	74.692	78.0302	20.3059	39.0794	22.3883	37.4699	37.7745	29.3027	47.6168	12.1917	21.3789	35.9933	39.4515	32.1942	29.1395	25.6883	30.5922	46.7311	31.124	30.641
CUFFORG_0546	Olfr351	2	36858622	36862647	-	2332	27.7148	33.784	53.6506	26.1668	31.8762	9.3744	53.0107	33.005	85.1489	50.7815	29.0084	39.0794	34.3287	32.6865	37.219	25.9216	54.4192	27.4313	15.6231	39.8845	11.2719	38.1838	24.8226	23.6332	30.4278	48.339	35.3344	25.5698
CUFFORG_1034	Olfr710	7	106944067	106948312	-	1156	35.4749	27.5277	27.7195	34.5401	23.9072	32.8104	14.9813	28.7463	32.8645	32.2029	30.9423	37.3803	29.8511	21.5252	27.2199	31.5567	33.0402	30.4793	28.7793	35.9933	39.4515	17.9688	33.4565	26.7158	30.33	29.5196	28.9454	30.3942
CUFFORG_0507	Olfr1186	2	88518551	88526590	+	1691	38.8007	30.0302	30.402	18.8401	33.8685	29.295	17.2861	33.005	43.3214	28.4872	26.1076	33.9821	32.8362	36.6726	37.219	16.9054	14.5766	21.3355	38.6465	34.0477	33.8156	36.6864	17.2679	38.0187	30.2061	30.3649	26.5909	33.0805
CUFFORG_1224	Olfr1130	2	87606212	87608334	+	1125	31.0406	31.2815	29.5078	42.9135	31.8762	14.0616	44.9439	31.9403	43.3214	55.7358	40.6118	52.6722	23.8809	27.1059	32.775	32.6837	23.3225	39.623	37.8242	34.0477	22.5437	27.702	45.3281	34.9361	30.1135	44.8709	29.8985	33.7303
CUFFORG_0861	Olfr606	7	103449057	103452911	+	2029	34.3663	18.7689	46.4972	16.7467	29.884	26.9514	20.7433	20.2289	43.3214	76.7916	15.4711	30.5839	20.8958	13.5529	22.2203	15.7784	41.7862	12.1917	17.2676	26.2654	39.4515	17.9688	11.8717	20.5506	28.8691	34.5234	21.0709	22.2293
CUFFORG_1132	Olfr922	9	38814614	38816754	+	1668	29.932	19.3945	39.3438	25.1201	37.853	18.7488	21.8957	17.0349	41.8275	74.3144	11.6034	18.6901	14.9255	12.7557	19.9983	16.9054	28.1814	12.1917	10.6895	29.1838	22.5437	21.7123	18.3471	26.7158	28.3987	30.8943	17.493	21.532
CUFFORG_0961	Olfr559	7	102723050	102727482	-	1708	32.1492	23.1483	59.9098	16.7467	13.9459	22.2642	25.353	15.9702	55.2721	60.6901	27.0745	23.7874	23.8809	22.3225	27.2199	15.7784	36.9273	21.3355	15.6231	25.2926	39.4515	27.702	16.1886	16.4405	28.0273	34.6912	24.5774	23.4497
CUFFORG_1056	Olfr516	7	108844880	108850500	-	1372	25.4976	22.5227	42.9205	24.0734	31.8762	21.0924	21.8957	27.6816	44.8152	55.7358	24.1737	18.6901	14.9255	28.7003	27.2199	19.1594	40.8144	15.2396	24.668	22.3742	36.6336	24.7071	21.5848	18.4956	27.9971	32.1654	24.3432	24.7439
CUFFORG_0496	Olfr1152	2	87866493	87869476	+	1520	23.2804	17.5176	30.402	38.7268	29.884	25.7796	26.5054	27.6816	26.8891	37.1572	34.8101	27.1856	7.46277	26.3086	26.6644	21.4135	30.1249	18.2876	36.1797	29.1838	30.9976	32.9429	38.8527	53.4317	27.5984	30.0382	21.7103	36.9314
CUFFORG_1186	Olfr937	9	39058921	39064926	-	2189	27.7148	13.1382	55.439	11.5134	15.9381	41.013	25.353	10.6468	56.7659	73.0759	17.405	33.9821	20.8958	7.17508	10.5546	23.6675	15.5483	9.14378	18.0899	25.2926	59.1773	35.9377	24.8226	15.413	27.4594	36.2048	14.4975	29.7888
CUFFORG_0018	Olfr420	1	174155633	174160433	+	2044	28.8234	13.7639	68.8516	18.8401	13.9459	18.7488	19.5909	13.8408	37.346	104.04	28.0415	39.0794	5.97022	7.17508	14.4432	16.9054	20.4072	18.2876	15.6231	19.4558	33.8156	33.6916	15.1094	22.6057	27.1623	40.3231	13.8648	23.3835
CUFFORG_0995	Olfr66	7	103879919	103882411	-	2493	27.7148	20.0202	55.439	15.7001	23.9072	19.9206	26.5054	17.0349	50.7906	78.0302	21.2728	25.4865	16.4181	15.9446	18.8873	21.4135	34.9838	9.14378	18.9121	29.1838	45.0875	14.974	22.6641	21.5782	27.117	36.52	19.4652	25.3999
CUFFORG_0246	Olfr282	15	98431678	98438638	+	1375	22.1718	30.0302	23.2486	29.3068	37.853	19.9206	35.7246	24.4876	26.8891	16.1015	17.405	32.283	25.3734	15.9446	23.8868	21.4135	26.2378	21.3355	27.1348	16.5375	19.7258	29.1994	32.3772	23.6332	27.0885	25.4818	22.3653	24.768
CUFFORG_0162	Olfr317	11	58731018	58739212	-	2917	32.1492	22.5227	41.1321	19.8867	29.884	16.4052	47.2487	12.7761	44.8152	59.4516	33.8431	25.4865	23.8809	22.3225	24.4423	31.5567	53.4474	9.14378	14.8008	36.9661	42.2695	26.9533	18.3471	32.881	26.9966	37.2702	27.4656	28.703
CUFFORG_0065	Olfr765	10	129044817	129049998	-	2665	22.1718	25.6508	18.7777	26.1668	35.8608	32.8104	31.115	35.1344	23.9014	30.9643	34.8101	18.6901	19.4032	21.5252	19.4428	29.3027	50.5321	21.3355	21.3789	25.2926	28.1797	27.702	29.1395	23.6332	26.9064	29.1026	26.9236	25.8877
CUFFORG_1095	Olfr875	9	37771857	37774459	+	2045	27.7148	18.7689	37.5554	24.0734	29.884	23.436	27.6578	11.7115	55.2721	81.7459	26.1076	22.0883	14.9255	13.5529	15.5542	24.7946	26.2378	33.5272	15.6231	22.3742	61.9953	28.4507	35.615	24.6608	26.9054	37.4305	21.432	31.4532
CUFFORG_0064	Olfr764	10	129032697	129039896	-	2854	9.97733	26.9021	46.4972	32.4468	25.8994	17.577	31.115	29.811	16.4322	34.6801	25.1406	40.7785	17.9106	22.3225	14.9987	27.0486	39.8426	21.3355	12.334	12.6463	14.0898	34.4403	21.5848	24.6608	26.55	29.6596	23.9098	19.9593
CUFFORG_1168	Olfr853	9	19535712	19537928	-	2217	22.1718	28.779	38.4496	28.2601	19.9227	21.0924	32.2674	27.6816	37.346	28.4872	27.0745	30.5839	11.9404	20.728	12.7767	23.6675	37.8991	12.1917	25.4902	27.2382	16.9078	23.9584	33.4565	26.7158	26.4459	30.5734	19.8672	25.6278
CUFFORG_0356	Olfr1441	19	12417435	12423352	+	1912	23.2804	28.779	33.0845	29.3068	9.96133	33.9822	31.115	24.4876	19.4199	21.0558	34.8101	18.6901	8.95532	31.8893	18.8873	20.2865	26.2378	27.4313	27.1348	24.3198	14.0898	26.9533	26.981	34.9361	26.399	24.9297	22.2812	25.7358
CUFFORG_1012	Olfr671	7	104974614	104979110	-	1424	22.1718	12.5126	41.1321	28.2601	31.8762	22.2642	34.5722	13.8408	46.309	94.1316	20.3059	35.6812	4.47766	17.5391	19.9983	15.7784	26.2378	48.7668	14.8008	22.3742	36.6336	25.4558	14.0301	20.5506	26.3695	40.8068	22.133	22.3075
CUFFORG_1153	Olfr971	9	39839436	39840359	+	924	23.2804	18.1433	33.0845	17.7934	41.8376	23.436	24.2005	22.3582	37.346	37.1572	16.4381	15.2919	14.9255	19.9308	20.5538	27.0486	30.1249	15.2396	18.9121	18.4831	22.5437	28.4507	19.4263	20.5506	26.2625	25.4653	21.3039	21.3944
CUFFORG_1139	Olfr27	9	39128167	39145072	+	1041	19.9547	24.3996	37.5554	31.4001	19.9227	21.0924	27.6578	17.0349	26.8891	40.8729	26.1076	25.4865	20.8958	26.3086	28.3309	36.0648	30.1249	24.3834	33.7129	36.9661	22.5437	36.6864	32.3772	25.6883	25.7208	27.3415	27.6847	31.3291
CUFFORG_1068	Olfr373	8	72099266	72101639	+	2374	24.389	26.2765	30.402	30.3534	11.9536	30.4668	25.353	25.5523	22.4076	22.2943	21.2728	30.5839	20.8958	27.9031	23.3313	20.2865	31.0967	24.3834	20.5567	22.3742	30.9976	17.9688	14.0301	15.413	25.6402	24.5773	24.6495	20.2234
CUFFORG_0967	Olfr575	7	102953924	102958775	-	1865	32.1492	18.7689	32.1904	19.8867	31.8762	18.7488	29.9626	24.4876	59.7536	86.7002	27.0745	30.5839	16.4181	13.5529	29.9974	21.4135	22.3507	30.4793	12.334	34.0477	64.8132	26.2046	18.3471	29.7984	25.6034	43.0937	22.3687	30.9242
CUFFORG_0982	Olfr616	7	103563944	103569106	-	1393	23.2804	22.5227	32.1904	16.7467	41.8376	15.2334	29.9626	18.0995	52.2844	48.3044	20.3059	30.5839	13.433	27.9031	18.3318	21.4135	33.0402	15.2396	11.5117	23.347	39.4515	17.9688	26.981	33.9086	25.3019	33.2568	21.5602	25.5281
CUFFORG_0802	Olfr434	6	43212942	43218113	+	1425	28.8234	25.6508	21.4602	24.0734	25.8994	25.7796	28.8102	31.9403	22.4076	27.2486	28.0415	23.7874	25.3734	22.3225	25.5534	27.0486	33.0402	36.5751	31.2461	28.211	28.1797	23.9584	20.5056	26.7158	25.2812	27.0393	28.3189	26.4694
CUFFORG_1097	Olfr877	9	37854819	37856695	+	1877	23.2804	23.1483	33.0845	29.3068	27.8917	12.8898	17.2861	21.2936	49.2967	47.0658	16.4381	20.3892	8.95532	14.3502	16.6652	13.5243	20.4072	12.1917	16.4453	11.6735	19.7258	24.7071	11.8717	22.6057	24.9336	28.6283	14.349	17.8382
CUFFORG_0101	Olfr1390	11	49335253	49346635	+	5013	28.8234	30.0302	19.6719	33.4935	17.9304	18.7488	32.2674	29.811	23.9014	19.8172	28.0415	35.6812	22.3883	18.3363	22.7758	21.4135	25.2661	24.3834	18.9121	25.2926	11.2719	23.9584	20.5056	24.6608	24.783	28.2533	22.4272	20.7669
CUFFORG_0306	Olfr118	17	37666988	37673375	+	1641	28.8234	28.779	35.7671	21.9801	13.9459	18.7488	23.0481	26.617	35.8522	24.7715	16.4381	25.4865	22.3883	25.5114	21.6648	18.0324	34.012	9.14378	27.1348	31.1294	25.3617	24.7071	7.55469	34.9361	24.674	25.3689	21.7921	25.1373
CUFFORG_1141	Olfr944	9	39217359	39218294	+	936	26.6062	18.1433	24.1428	18.8401	37.853	22.2642	25.353	20.2289	25.3953	30.9643	34.8101	35.6812	20.8958	15.1474	20.5538	20.2865	24.2943	18.2876	23.8457	26.2654	16.9078	20.2149	29.1395	26.7158	24.6416	28.7388	19.9109	23.8482
CUFFORG_0888	Olfr659	7	104667197	104671729	+	1457	26.6062	20.0202	34.8729	17.7934	23.9072	24.6078	18.4385	12.7761	47.8029	52.0201	18.372	33.9821	20.8958	19.9308	19.4428	13.5243	25.2661	15.2396	12.334	15.5647	22.5437	20.2149	25.9018	22.6057	24.6346	30.5653	19.0499	19.8608
CUFFORG_1200	Olfr975	9	39949047	39951189	-	2143	25.4976	18.1433	35.7671	29.3068	17.9304	21.0924	23.0481	19.1642	37.346	27.2486	15.4711	16.991	16.4181	12.7557	17.7762	14.6513	21.379	12.1917	11.5117	19.4558	11.2719	17.2201	14.0301	10.2753	24.6229	23.2115	15.862	13.9608
CUFFORG_1120	Olfr904	9	38463353	38465243	+	1236	23.2804	25.6508	38.4496	25.1201	19.9227	14.0616	27.6578	13.8408	37.346	52.0201	22.2398	42.4776	23.8809	15.1474	28.3309	19.1594	34.9838	15.2396	30.4238	14.5919	36.6336	42.676	22.6641	27.7434	24.4142	32.597	22.7903	29.1221
CUFFORG_0610	Olfr1086	2	86676399	86680086	-	966	23.2804	17.5176	40.238	29.3068	21.9149	14.0616	25.353	20.2289	32.8645	61.9287	20.3059	33.9821	22.3883	23.9169	24.4423	22.5405	33.0402	12.1917	9.04493	16.5375	53.5414	32.9429	25.9018	27.7434	24.3866	32.4438	23.0867	27.6186
CUFFORG_0862	Olfr608	7	103468294	103471358	+	1530	31.0406	19.3945	29.5078	15.7001	19.9227	29.295	10.3717	15.9702	53.7782	68.1216	18.372	32.283	22.3883	11.1612	20.5538	29.3027	30.1249	24.3834	20.5567	27.2382	30.9976	32.9429	12.9509	30.826	24.1434	33.1494	22.9857	25.9187
CUFFORG_0408	Olfr1472	19	13453571	13454515	-	945	26.6062	20.0202	23.2486	27.2134	21.9149	25.7796	18.4385	17.0349	26.8891	33.4415	20.3059	27.1856	14.9255	18.3363	13.3322	23.6675	15.5483	9.14378	18.0899	14.5919	16.9078	20.2149	34.5357	24.6608	24.1305	23.8826	15.8256	21.5002
CUFFORG_0896	Olfr678	7	105064492	105071639	+	2352	23.2804	20.0202	40.238	13.6067	15.9381	30.4668	23.0481	12.7761	50.7906	53.2587	14.5042	32.283	19.4032	23.1197	18.3318	29.3027	30.1249	18.2876	12.334	15.5647	19.7258	15.7227	12.9509	17.468	23.925	31.1101	23.095	15.6277
CUFFORG_0171	Olfr382	11	73512326	73520467	-	1606	25.4976	34.4096	28.6137	16.7467	23.9072	14.0616	17.2861	21.2936	19.4199	21.0558	25.1406	15.2919	14.9255	19.1336	17.2207	21.4135	23.3225	18.2876	20.5567	21.4014	14.0898	20.2149	21.5848	16.4405	23.8727	19.9146	19.0506	19.048
CUFFORG_0788	Olfr38	6	42757262	42763007	+	1700	31.0406	23.1483	28.6137	25.1201	17.9304	16.4052	21.8957	29.811	29.8768	39.6344	29.9753	44.1767	13.433	19.9308	27.7754	30.4297	46.645	30.4793	13.1563	22.3742	19.7258	31.4455	32.3772	30.826	23.7097	32.5617	28.1155	24.9842
CUFFORG_0329	Olfr94	17	37196708	37198011	-	1304	17.7375	27.5277	23.2486	33.4935	17.9304	22.2642	43.7915	29.811	29.8768	29.7258	21.2728	23.7874	22.3883	33.4837	22.7758	24.7946	35.9555	48.7668	24.668	26.2654	25.3617	24.7071	25.9018	31.8535	23.7003	29.7109	31.3608	26.4596
CUFFORG_1181	Olfr919	9	38696874	38703408	-	1663	15.5203	18.7689	44.7088	17.7934	17.9304	26.9514	27.6578	30.8757	23.9014	50.7815	29.0084	28.8848	14.9255	23.9169	19.9983	14.6513	34.012	21.3355	19.7344	32.1022	36.6336	20.2149	30.2188	22.6057	23.6122	31.8516	21.4733	26.9183
CUFFORG_0863	Olfr613	7	103548074	103555504	+	5217	17.7375	15.6407	46.4972	15.7001	29.884	15.2334	18.4385	6.38807	43.3214	70.5987	17.405	23.7874	16.4181	15.9446	25.5534	22.5405	34.9838	21.3355	9.04493	13.6191	36.6336	23.2097	14.0301	15.413	23.4488	29.9899	22.796	18.6584
CUFFORG_0001	Olfr1413	1	92571567	92574374	+	1343	17.7375	23.1483	21.4602	33.4935	19.9227	24.6078	36.877	31.9403	25.3953	13.6243	19.3389	30.5839	26.866	28.7003	23.8868	27.0486	21.379	15.2396	32.8906	35.9933	16.9078	28.4507	23.7433	19.5231	23.395	26.2933	23.8534	26.2515
CUFFORG_1180	Olfr918	9	38672091	38674601	-	1576	8.86873	11.887	31.2962	28.2601	23.9072	35.154	33.4198	27.6816	29.8768	80.5073	35.777	73.0614	16.4181	7.97231	6.66609	16.9054	26.2378	15.2396	12.334	31.1294	36.6336	22.461	24.8226	17.468	23.2289	46.7207	14.9066	24.1414
CUFFORG_0576	Olfr1043	2	86161890	86167522	-	1824	15.5203	12.5126	59.0157	16.7467	15.9381	17.577	16.1337	9.5821	59.7536	144.913	19.3389	61.1677	8.95532	16.7419	17.7762	18.0324	22.3507	24.3834	7.40039	18.4831	56.3593	24.7071	22.6641	19.5231	22.8851	51.8149	18.04	24.8562
CUFFORG_0581	Olfr1047	2	86226567	86232353	-	2465	6.65155	28.1533	29.5078	21.9801	23.9072	26.9514	31.115	42.5871	82.1612	123.857	36.744	59.4686	19.4032	11.1612	21.6648	34.9378	31.0967	27.4313	18.9121	39.8845	61.9953	29.9481	42.0904	38.0187	22.8586	62.6555	24.2825	38.4748
CUFFORG_0912	Olfr473	7	107930487	107935661	+	2278	24.389	33.1584	26.8253	15.7001	19.9227	15.2334	33.4198	37.2637	43.3214	38.3958	30.9423	33.9821	35.8213	28.7003	34.997	24.7946	37.8991	27.4313	19.7344	20.4286	30.9976	31.4455	36.6942	28.7709	22.5381	36.2208	31.6073	28.0119
CUFFORG_0583	Olfr1049	2	86254357	86257323	-	1438	22.1718	13.1382	22.3544	25.1201	27.8917	23.436	24.2005	14.9055	29.8768	24.7715	29.0084	28.8848	14.9255	28.7003	19.9983	42.827	36.9273	24.3834	24.668	27.2382	16.9078	21.7123	20.5056	26.7158	22.352	25.2746	27.9603	22.958
CUFFORG_1092	Olfr39	9	20277605	20287060	+	1772	11.0859	22.5227	24.1428	31.4001	15.9381	26.9514	10.3717	33.005	8.96304	35.9186	29.0084	15.2919	38.8064	21.5252	22.2203	37.1918	18.4637	12.1917	19.7344	22.3742	36.6336	26.9533	26.981	13.3579	22.0068	22.0931	25.0665	24.3391
CUFFORG_0342	Olfr114	17	37589382	37592694	-	1062	19.9547	19.3945	25.037	32.4468	9.96133	24.6078	47.2487	18.0995	25.3953	34.6801	16.4381	23.7874	19.4032	24.7142	21.1093	24.7946	26.2378	24.3834	34.5352	29.1838	30.9976	32.1942	25.9018	36.9912	21.9003	27.6082	23.4404	31.6339
CUFFORG_0153	Olfr333-ps1	11	58476608	58481400	-	1994	21.0632	20.6458	25.037	26.1668	17.9304	18.7488	27.6578	30.8757	29.8768	59.4516	19.3389	32.283	13.433	12.7557	21.1093	13.5243	22.3507	27.4313	17.2676	21.4014	42.2695	24.7071	18.3471	20.5506	21.5987	33.2473	18.4341	24.0906
CUFFORG_1150	Olfr967	9	39746266	39751377	+	1077	22.1718	18.1433	29.5078	17.7934	21.9149	18.7488	21.8957	11.7115	31.3706	39.6344	9.66947	28.8848	13.433	18.3363	13.8877	15.7784	19.4354	12.1917	23.8457	22.3742	39.4515	15.7227	15.1094	13.3579	21.38	23.8611	15.5104	21.6436
CUFFORG_0328	Olfr753-ps1	17	37168220	37170908	-	2689	23.2804	25.6508	16.9894	26.1668	21.9149	14.0616	21.8957	19.1642	22.4076	23.5329	13.5373	27.1856	22.3883	14.3502	19.9983	11.2703	21.379	18.2876	23.8457	14.5919	25.3617	17.9688	33.4565	23.6332	21.344	21.2872	17.9456	23.143
CUFFORG_0940	Olfr539	7	140667289	140668248	+	960	23.2804	14.3895	16.9894	32.4468	19.9227	16.4052	36.877	21.2936	17.9261	17.34	19.3389	22.0883	25.3734	17.5391	17.2207	24.7946	33.0402	9.14378	12.334	18.4831	14.0898	16.4714	29.1395	10.2753	20.5723	22.4773	21.1853	16.7989
CUFFORG_0918	Olfr483	7	108100860	108105010	+	1749	9.97733	7.50756	33.9787	20.9334	23.9072	23.436	21.8957	5.32339	28.383	52.0201	14.5042	13.5928	10.4479	8.76955	14.9987	9.0162	43.7297	18.2876	13.9785	22.3742	30.9976	38.9325	33.4565	32.881	19.9567	22.6199	17.5416	28.7701
CUFFORG_0752	Olfr1315-ps1	2	112110057	112115440	-	1230	18.8461	18.1433	16.0952	23.0268	11.9536	29.295	20.7433	23.4229	17.9261	14.8629	20.3059	13.5928	25.3734	17.5391	19.4428	15.7784	19.4354	12.1917	18.0899	14.5919	11.2719	12.7279	31.298	15.413	19.56	18.4757	18.2935	17.2321
CUFFORG_0205	Olfr1360	13	21674001	21674980	-	980	15.5203	30.6559	16.9894	28.2601	9.96133	15.2334	33.4198	23.4229	28.383	26.0101	29.0084	18.6901	11.9404	26.3086	25.5534	33.8108	13.6048	36.5751	23.0235	18.4831	19.7258	27.702	22.6641	21.5782	19.4367	26.489	24.6322	22.1961
CUFFORG_0286	Olfr202	16	59283516	59286708	-	1232	9.97733	15.0151	24.1428	10.4667	15.9381	41.013	50.7059	31.9403	17.9261	27.2486	47.3804	62.8668	17.9106	29.4976	20.5538	38.3189	19.4354	12.1917	37.002	33.0749	30.9976	53.1578	58.279	26.7158	19.4255	39.678	22.9847	39.8712
CUFFORG_0540	Olfr1300-ps1	2	111688882	111692616	+	1250	26.6062	18.1433	15.201	26.1668	11.9536	16.4052	26.5054	18.0995	14.9384	21.0558	23.2067	20.3892	13.433	12.7557	14.4432	7.88918	15.5483	18.2876	13.9785	23.347	22.5437	20.2149	16.1886	29.7984	19.0793	20.6992	13.7262	21.0119
CUFFORG_1178	Olfr916	9	38657342	38659866	-	1386	11.0859	20.0202	33.0845	26.1668	13.9459	9.3744	49.5535	29.811	29.8768	81.7459	46.4134	27.1856	13.433	16.7419	16.6652	28.1756	26.2378	18.2876	23.0235	37.9389	50.7234	38.1838	42.0904	36.9912	18.9463	44.0977	19.9235	38.1585
CUFFORG_0809	Olfr458	6	42460076	42461017	-	942	14.4117	30.0302	13.4127	21.9801	11.9536	18.7488	29.9626	20.2289	19.4199	16.1015	15.4711	18.6901	7.46277	19.9308	30.5529	12.3973	28.1814	12.1917	11.5117	12.6463	14.0898	10.4818	15.1094	17.468	18.4228	19.979	18.4528	13.5512
CUFFORG_0362	Olfr1450	19	12953591	12954568	+	978	8.86873	15.0151	18.7777	14.6534	31.8762	19.9206	3.45722	5.32339	11.9507	23.5329	9.66947	8.49551	20.8958	2.39169	8.88812	12.3973	34.012	21.3355	7.40039	12.6463	5.63593	17.9688	10.7924	17.468	18.1853	10.4049	16.6534	11.9853
CUFFORG_0559	Olfr995	2	85437772	85443639	-	1530	26.6062	13.1382	29.5078	7.32669	13.9459	14.0616	13.8289	13.8408	20.9138	24.7715	12.5703	16.991	11.9404	19.9308	14.9987	11.2703	16.5201	12.1917	10.6895	8.75513	14.0898	13.4766	10.7924	14.3854	17.4311	17.1527	14.4753	12.0315
CUFFORG_0404	Olfr1457	19	13093861	13095669	-	1809	15.5203	19.3945	16.0952	16.7467	15.9381	19.9206	16.1337	22.3582	16.4322	22.2943	20.3059	20.3892	16.4181	11.9585	24.9978	19.1594	21.379	9.14378	15.6231	22.3742	22.5437	36.6864	41.0112	19.5231	17.2692	19.6523	17.1761	26.2936
CUFFORG_1202	Olfr979	9	40000206	40001250	-	1045	23.2804	12.5126	22.3544	14.6534	13.9459	15.2334	6.91444	12.7761	19.4199	24.7715	8.70252	18.6901	5.97022	12.7557	17.2207	12.3973	23.3225	15.2396	13.1563	23.347	19.7258	13.4766	12.9509	12.3304	16.9967	15.2124	14.4843	15.8312
CUFFORG_1142	Olfr951	9	39387455	39395633	+	1902	16.6289	21.897	18.7777	13.6067	13.9459	16.4052	21.8957	6.38807	10.4569	18.5786	24.1737	35.6812	19.4032	16.7419	11.6657	12.3973	19.4354	6.09585	13.1563	14.5919	16.9078	24.7071	24.8226	17.468	16.8769	19.529	14.2899	18.6089
CUFFORG_0361	Olfr1449	19	12931007	12935749	+	1131	19.9547	14.3895	21.4602	25.1201	3.98453	15.2334	9.21926	8.51743	25.3953	34.6801	14.5042	23.7874	11.9404	15.9446	19.4428	12.3973	12.633	21.3355	7.40039	13.6191	25.3617	14.2253	5.39621	14.3854	16.6904	19.3506	15.6156	13.398
CUFFORG_1067	Olfr372	8	72043485	72058962	+	1781	21.0632	12.5126	22.3544	17.7934	11.9536	10.5462	13.8289	13.8408	14.9384	44.5887	22.2398	13.5928	19.4032	13.5529	22.7758	12.3973	11.6613	6.09585	9.86719	15.5647	22.5437	14.974	11.8717	16.4405	16.0372	20.5049	14.3144	15.2103
CUFFORG_0638	Olfr1138	2	87737387	87738322	-	936	12.1945	10.0101	12.5185	19.8867	25.8994	15.2334	21.8957	17.0349	14.9384	16.1015	13.5373	25.4865	7.46277	12.7557	13.8877	13.5243	16.5201	9.14378	16.4453	12.6463	14.0898	5.24091	12.9509	17.468	15.9571	18.1657	12.2157	13.1402
CUFFORG_0084	Olfr815	10	129901329	129905310	-	1565	14.4117	8.13319	33.0845	12.56	19.9227	7.0308	6.91444	5.32339	23.9014	28.4872	7.73557	18.6901	14.9255	11.9585	21.6648	9.0162	19.4354	15.2396	10.6895	20.4286	22.5437	8.98442	8.63393	11.3029	15.8572	15.1754	15.3733	13.7638
CUFFORG_0548	Olfr355	2	36927180	36928886	-	1609	17.7375	11.2613	19.6719	14.6534	17.9304	11.718	11.5241	5.32339	17.9261	23.5329	9.66947	10.1946	13.433	7.97231	7.77711	5.63513	18.4637	6.09585	11.5117	17.5103	25.3617	20.9636	11.8717	8.22026	15.4954	13.0284	9.89617	15.9065
CUFFORG_1107	Olfr890	9	38143137	38144081	+	945	24.389	10.0101	9.83594	16.7467	17.9304	10.5462	13.8289	14.9055	14.9384	9.90859	10.6364	6.79641	1.49255	14.3502	6.11058	11.2703	17.4919	15.2396	6.57813	10.7007	14.0898	14.974	17.2679	12.3304	14.9097	11.8357	10.9925	12.6568
CUFFORG_1114	Olfr898	9	38348411	38350401	+	1651	12.1945	11.887	14.3068	20.9334	15.9381	14.0616	13.8289	10.6468	19.4199	9.90859	16.4381	13.5928	11.9404	16.7419	15.5542	12.3973	27.2096	12.1917	17.2676	15.5647	14.0898	16.4714	14.0301	22.6057	14.8869	13.9725	16.0058	16.6716
CUFFORG_1049	Olfr490	7	108286180	108287124	-	945	9.97733	10.6357	26.8253	14.6534	11.9536	14.0616	17.2861	13.8408	11.9507	28.4872	14.5042	28.8848	5.97022	15.9446	14.4432	10.1432	18.4637	6.09585	13.1563	10.7007	14.0898	17.9688	22.6641	15.413	14.6845	19.159	11.8435	15.6654
CUFFORG_0090	Olfr823	10	130111566	130115360	-	1369	17.7375	20.0202	13.4127	14.6534	9.96133	11.718	12.6765	14.9055	10.4569	11.1472	16.4381	11.8937	8.95532	16.7419	12.2212	18.0324	15.5483	15.2396	13.9785	9.72792	5.63593	12.7279	10.7924	17.468	14.5838	12.9196	14.4565	11.7218
CUFFORG_0497	Olfr1153	2	87894962	87898228	+	2068	14.4117	16.2664	14.3068	7.32669	23.9072	10.5462	5.76203	8.51743	5.97536	13.6243	5.80168	16.991	4.47766	0.797231	7.2216	9.0162	9.71771	6.09585	9.86719	10.7007	11.2719	14.2253	14.0301	8.22026	14.4608	9.44531	6.22104	11.3859
CUFFORG_0537	Olfr1289	2	111483350	111485204	+	1855	13.3031	15.6407	14.3068	19.8867	9.96133	12.8898	14.9813	7.45275	20.9138	12.3857	21.2728	11.8937	10.4479	7.17508	14.4432	12.3973	15.5483	21.3355	13.9785	9.72792	5.63593	17.2201	18.3471	20.5506	14.3314	14.8167	13.5579	14.2434
CUFFORG_0879	Olfr641	7	104039798	104040736	+	939	21.0632	18.1433	10.7301	9.42004	15.9381	10.5462	12.6765	13.8408	23.9014	26.0101	13.5373	18.6901	8.95532	7.97231	10.5546	9.0162	19.4354	24.3834	5.75586	15.5647	19.7258	15.7227	9.71317	17.468	14.3068	18.1094	13.3862	13.9917
CUFFORG_1238	Olfr399	11	74053127	74056615	-	1796	14.4117	9.38445	14.3068	23.0268	15.9381	8.2026	13.8289	8.51743	23.9014	48.3044	22.2398	32.283	2.98511	10.364	9.99914	14.6513	24.2943	18.2876	7.40039	11.6735	14.0898	11.2305	22.6641	14.3854	14.2117	24.8458	13.4302	13.574
CUFFORG_1123	Olfr907	9	38495983	38499882	+	1428	8.86873	14.3895	12.5185	18.8401	19.9227	10.5462	20.7433	11.7115	14.9384	19.8172	22.2398	25.4865	7.46277	15.9446	13.3322	19.1594	20.4072	21.3355	13.9785	5.83675	25.3617	18.7175	26.981	28.7709	14.1809	19.1561	16.2736	19.9411
CUFFORG_0955	Olfr543	7	102476700	102481667	-	1323	17.7375	16.892	12.5185	7.32669	15.9381	10.5462	8.06685	7.45275	2.98768	13.6243	8.70252	16.991	14.9255	20.728	8.33261	6.76215	9.71771	9.14378	7.40039	13.6191	14.0898	11.9792	8.63393	7.19272	13.4932	9.63752	11.6016	10.4859
CUFFORG_1074	Olfr832	9	18937122	18946584	+	2079	15.5203	11.887	10.7301	10.4667	17.9304	14.0616	14.9813	12.7761	19.4199	12.3857	18.372	18.6901	11.9404	14.3502	12.2212	21.4135	11.6613	18.2876	8.22266	14.5919	14.0898	12.7279	12.9509	13.3579	13.4327	16.1042	14.979	12.6569
CUFFORG_1110	Olfr894	9	38218076	38220608	+	2115	3.32578	19.3945	9.83594	17.7934	15.9381	14.0616	19.5909	13.8408	19.4199	12.3857	25.1406	35.6812	8.95532	15.9446	15.5542	23.6675	34.9838	33.5272	15.6231	12.6463	2.81797	34.4403	31.298	14.3854	13.3916	21.0099	22.1054	18.5352
CUFFORG_1057	Olfr517	7	108868121	108869175	-	1055	13.3031	13.7639	20.5661	8.37336	11.9536	9.3744	13.8289	13.8408	14.9384	27.2486	11.6034	28.8848	10.4479	10.364	8.33261	19.1594	12.633	6.09585	4.9336	10.7007	5.63593	10.4818	5.39621	5.13766	12.8891	18.3908	11.1721	7.04766
CUFFORG_0442	Olfr996	2	85579215	85580282	+	1068	18.8461	14.3895	7.15341	12.56	13.9459	7.0308	18.4385	18.0995	13.4446	14.8629	8.70252	10.1946	17.9106	11.1612	12.2212	13.5243	17.4919	6.09585	9.04493	12.6463	8.4539	8.23572	9.71317	11.3029	12.3209	13.9571	13.0675	9.89948
CUFFORG_0472	Olfr1113	2	87208995	87213894	+	1168	13.3031	13.7639	16.9894	10.4667	9.96133	9.3744	12.6765	14.9055	8.96304	14.8629	11.6034	18.6901	7.46277	9.56678	14.9987	9.0162	15.5483	9.14378	9.86719	18.4831	14.0898	17.2201	15.1094	8.22026	12.3098	13.6169	10.9561	13.8316
CUFFORG_0429	Olfr50	2	36790538	36794364	+	1502	14.4117	18.7689	10.7301	11.5134	9.96133	5.859	16.1337	14.9055	17.9261	33.4415	10.6364	13.5928	11.9404	5.58062	11.6657	6.76215	16.5201	3.04793	9.04493	8.75513	11.2719	22.461	19.4263	6.16519	11.8741	17.7727	9.25282	12.8541
CUFFORG_0656	Olfr1171-ps1	2	88252231	88260177	-	3297	5.54296	12.5126	17.8835	17.7934	7.96906	9.3744	10.3717	12.7761	8.96304	21.0558	17.405	16.991	10.4479	10.364	3.88855	7.88918	19.4354	3.04793	8.22266	7.78234	8.4539	9.73312	12.9509	9.24779	11.846	14.5938	9.17883	9.39845
CUFFORG_1165	Olfr846	9	19360028	19363998	-	1372	12.1945	8.75882	19.6719	15.7001	5.9768	8.2026	18.4385	20.2289	13.4446	9.90859	12.5703	5.09731	14.9255	9.56678	10.5546	11.2703	11.6613	9.14378	8.22266	13.6191	19.7258	9.73312	11.8717	11.3029	11.7508	13.2814	11.187	12.4125
CUFFORG_0798	Olfr441	6	43115744	43116676	+	933	9.97733	10.6357	16.0952	15.7001	7.96906	9.3744	19.5909	6.38807	28.383	29.7258	18.372	11.8937	5.97022	8.76955	15.5542	23.6675	17.4919	9.14378	11.5117	10.7007	11.2719	13.4766	9.71317	10.2753	11.6253	19.0589	13.4329	11.1582
CUFFORG_0709	Olfr1249	2	89629940	89630896	-	957	12.1945	14.3895	10.7301	8.37336	7.96906	15.2334	17.2861	17.0349	7.4692	17.34	9.66947	10.1946	19.4032	16.7419	17.7762	10.1432	17.4919	6.09585	15.6231	15.5647	19.7258	10.4818	11.8717	17.468	11.4817	13.1657	14.6087	15.1225
CUFFORG_0845	Olfr576	7	102965102	102975160	+	927	11.0859	11.887	25.037	8.37336	5.9768	5.859	14.9813	5.32339	19.4199	22.2943	5.80168	15.2919	5.97022	7.17508	16.6652	13.5243	12.633	12.1917	9.04493	7.78234	14.0898	8.23572	7.55469	5.13766	11.3698	13.8521	11.3599	8.64086
CUFFORG_0133	Olfr384	11	73598594	73604935	+	2419	6.65155	14.3895	16.0952	6.28002	15.9381	8.2026	19.5909	5.32339	14.9384	14.8629	17.405	20.3892	8.95532	11.9585	8.88812	13.5243	11.6613	6.09585	11.5117	4.86396	22.5437	8.23572	19.4263	25.6883	11.2595	15.4183	10.1806	15.3783
CUFFORG_0756	Olfr275	4	52825399	52826358	+	960	6.65155	9.38445	16.0952	13.6067	7.96906	12.8898	16.1337	13.8408	5.97536	8.67002	16.4381	11.8937	1.49255	3.98616	12.2212	11.2703	9.71771	21.3355	10.6895	11.6735	11.2719	5.98961	12.9509	15.413	11.0995	12.1586	10.0039	11.3314
CUFFORG_0134	Olfr387-ps1	11	73660049	73665867	+	1513	8.86873	8.75882	10.7301	15.7001	13.9459	8.2026	5.76203	7.45275	13.4446	3.71572	11.6034	10.1946	8.95532	11.1612	10.5546	5.63513	9.71771	9.14378	8.22266	12.6463	0	9.73312	21.5848	9.24779	11.0344	8.69551	9.19464	10.2391
CUFFORG_0753	Olfr1402	3	97409356	97422020	-	2145	9.97733	6.2563	20.5661	5.23335	15.9381	5.859	14.9813	9.5821	17.9261	7.43144	8.70252	8.49551	5.97022	7.17508	7.77711	3.38108	9.71771	12.1917	12.334	9.72792	0	11.9792	17.2679	11.3029	10.6384	11.1865	7.70215	10.4353
CUFFORG_0485	Olfr1131	2	87628465	87629394	+	930	8.86873	8.13319	14.3068	7.32669	17.9304	7.0308	9.21926	8.51743	16.4322	22.2943	11.6034	15.2919	11.9404	7.17508	10.5546	5.63513	23.3225	18.2876	9.86719	7.78234	28.1797	9.73312	11.8717	5.13766	10.5994	13.8931	12.8192	12.0953
CUFFORG_0142	Olfr402	11	74153529	74156680	+	2108	8.86873	10.0101	20.5661	9.42004	7.96906	5.859	14.9813	14.9055	11.9507	35.9186	11.6034	33.9821	10.4479	11.1612	11.1102	5.63513	17.4919	9.14378	5.75586	8.75513	14.0898	10.4818	9.71317	11.3029	10.4488	20.5569	10.8317	10.0164
CUFFORG_1040	Olfr470	7	107844731	107846414	-	1244	9.97733	13.1382	8.94177	14.6534	5.9768	9.3744	16.1337	13.8408	20.9138	6.19287	7.73557	1.6991	13.433	12.7557	13.8877	7.88918	11.6613	0	13.9785	9.72792	5.63593	10.4818	18.3471	12.3304	10.3437	11.086	9.9378	11.7503
CUFFORG_0136	Olfr396-ps1	11	73928007	73929568	+	1562	13.3031	10.6357	10.7301	9.42004	11.9536	5.859	20.7433	7.45275	8.96304	14.8629	17.405	5.09731	8.95532	8.76955	10.5546	9.0162	9.71771	18.2876	14.8008	18.4831	22.5437	9.73312	11.8717	17.468	10.3169	12.4207	10.8835	15.8167
CUFFORG_1122	Olfr906	9	38487241	38488986	+	1045	15.5203	8.13319	10.7301	15.7001	9.96133	1.1718	13.8289	10.6468	7.4692	9.90859	11.6034	6.79641	8.95532	7.17508	9.99914	11.2703	9.71771	6.09585	10.6895	6.80955	5.63593	7.48701	17.2679	14.3854	10.2028	10.0422	8.86889	10.3792
CUFFORG_1121	Olfr905	9	38472745	38473681	+	937	8.86873	11.2613	12.5185	16.7467	7.96906	3.5154	10.3717	5.32339	13.4446	18.5786	9.66947	8.49551	5.97022	7.17508	7.2216	9.0162	9.71771	9.14378	2.4668	2.91838	5.63593	13.4766	7.55469	9.24779	10.1466	10.9805	8.04077	6.88337
CUFFORG_0727	Olfr1272	2	90281647	90282573	-	927	11.0859	8.13319	18.7777	7.32669	9.96133	4.6872	18.4385	11.7115	5.97536	14.8629	16.4381	16.991	5.97022	8.76955	7.2216	10.1432	20.4072	6.09585	9.04493	9.72792	5.63593	14.974	10.7924	14.3854	9.99534	14.0696	9.76794	10.7601
CUFFORG_0483	Olfr153	2	87531796	87533053	+	1258	13.3031	7.50756	15.201	6.28002	9.96133	7.0308	11.5241	3.19403	14.9384	19.8172	4.83473	11.8937	10.4479	3.98616	10.5546	4.5081	9.71771	6.09585	9.86719	10.7007	11.2719	11.9792	7.55469	10.2753	9.88064	11.0337	7.55172	10.2748
CUFFORG_1203	Olfr980	9	40006015	40006947	-	933	13.3031	9.38445	12.5185	6.28002	7.96906	9.3744	10.3717	6.38807	13.4446	21.0558	13.5373	11.8937	7.46277	3.98616	7.77711	5.63513	12.633	3.04793	9.86719	5.83675	16.9078	6.73831	14.0301	14.3854	9.80492	12.7818	6.75702	11.2943
CUFFORG_1231	Olfr1474	19	13470972	13471916	+	945	12.1945	8.13319	9.83594	10.4667	9.96133	8.2026	17.2861	10.6468	17.9261	9.90859	14.5042	32.283	13.433	12.7557	7.77711	9.0162	13.6048	6.09585	10.6895	15.5647	22.5437	8.98442	18.3471	14.3854	9.79905	17.0925	10.4471	15.0858
CUFFORG_0165	Olfr377-ps1	11	73388081	73392214	-	1102	7.76014	10.6357	13.4127	8.37336	1.99227	16.4052	14.9813	10.6468	8.96304	3.71572	11.6034	6.79641	2.98511	7.97231	11.1102	14.6513	10.6895	6.09585	13.1563	2.91838	5.63593	6.73831	12.9509	10.2753	9.76322	9.4511	8.91737	8.61252
CUFFORG_0958	Olfr551	7	102587528	102591992	-	1528	7.76014	6.88193	16.0952	2.09334	13.9459	10.5462	11.5241	4.25871	26.8891	17.34	7.73557	6.79641	16.4181	3.98616	7.77711	6.76215	12.633	3.04793	7.40039	12.6463	8.4539	8.98442	10.7924	9.24779	9.55377	12.424	8.43741	9.58754
CUFFORG_0650	Olfr1163	2	88070365	88071407	-	1043	12.1945	9.38445	8.94177	8.37336	7.96906	9.3744	9.21926	7.45275	22.4076	11.1472	2.90084	8.49551	7.46277	3.18893	7.2216	6.76215	7.77417	12.1917	5.75586	6.80955	14.0898	15.7227	18.3471	7.19272	9.37292	10.2705	7.43355	11.3196
CUFFORG_0664	Olfr1181	2	88423088	88424023	-	936	8.86873	20.6458	8.94177	6.28002	7.96906	3.5154	8.06685	6.38807	10.4569	7.43144	10.6364	11.8937	7.46277	10.364	40.5521	11.2703	3.88709	6.09585	28.7793	32.1022	8.4539	26.2046	8.63393	15.413	9.37013	9.14556	13.272	19.9311
CUFFORG_0465	Olfr1038-ps	2	86120223	86124063	+	2237	6.65155	8.75882	18.7777	11.5134	5.9768	3.5154	5.76203	4.25871	20.9138	35.9186	12.5703	15.2919	2.98511	3.18893	2.77754	7.88918	3.88709	6.09585	8.22266	8.75513	22.5437	8.98442	15.1094	15.413	9.19894	15.7859	4.47061	13.1714
CUFFORG_0653	Olfr1166	2	88123366	88128272	-	1998	5.54296	11.887	16.0952	7.32669	5.9768	8.2026	6.91444	11.7115	14.9384	45.8272	21.2728	23.7874	8.95532	8.76955	14.4432	15.7784	23.3225	21.3355	9.86719	13.6191	8.4539	15.7227	11.8717	11.3029	9.17187	20.742	15.4341	11.8062
CUFFORG_1079	Olfr844	9	19318536	19319465	+	930	23.2804	6.88193	6.25924	2.09334	13.9459	2.3436	5.76203	5.32339	8.96304	11.1472	18.372	13.5928	5.97022	2.39169	8.33261	7.88918	20.4072	18.2876	3.28906	4.86396	2.81797	7.48701	4.31697	5.13766	9.13406	10.5267	10.5464	4.65211
CUFFORG_0591	Olfr1058	2	86385466	86386416	-	951	4.43437	8.13319	9.83594	7.32669	11.9536	12.8898	3.45722	2.12936	20.9138	28.4872	8.70252	16.991	8.95532	0	8.88812	7.88918	12.633	9.14378	3.28906	7.78234	5.63593	9.73312	7.55469	6.16519	9.0956	13.4468	7.91824	6.69339
CUFFORG_0044	Olfr782	10	129348850	129352144	+	2202	15.5203	8.13319	10.7301	8.37336	1.99227	9.3744	11.5241	4.25871	19.4199	24.7715	10.6364	22.0883	2.98511	7.97231	4.99957	5.63513	5.83063	9.14378	14.8008	5.83675	19.7258	11.2305	7.55469	10.2753	9.0206	15.4498	6.09442	11.5706
CUFFORG_0254	Olfr161	16	3591042	3594186	+	1996	9.97733	8.13319	14.3068	4.18668	9.96133	7.0308	4.60963	7.45275	13.4446	19.8172	2.90084	13.5928	2.98511	6.37785	7.77711	6.76215	6.8024	6.09585	8.22266	6.80955	11.2719	12.7279	10.7924	7.19272	8.93269	10.303	6.13341	9.50286
CUFFORG_0878	Olfr638	7	104003259	104004224	+	966	5.54296	10.0101	19.6719	3.14001	7.96906	5.859	11.5241	6.38807	17.9261	21.0558	6.76863	11.8937	4.47766	3.98616	6.11058	6.76215	13.6048	9.14378	4.9336	4.86396	2.81797	8.98442	7.55469	12.3304	8.69883	12.5927	7.34752	6.91417
CUFFORG_1157	Olfr978	9	39993812	39994747	+	936	9.97733	12.5126	9.83594	5.23335	3.98453	10.5462	5.76203	3.19403	5.97536	14.8629	6.76863	11.8937	4.47766	5.58062	8.88812	14.6513	10.6895	6.09585	9.04493	10.7007	16.9078	5.98961	6.47545	8.22026	8.68166	8.07611	8.39718	9.55646
CUFFORG_0253	Olfr283	15	98377699	98380946	-	2396	4.43437	8.13319	13.4127	14.6534	3.98453	7.0308	14.9813	11.7115	16.4322	16.1015	21.2728	22.0883	5.97022	7.97231	7.77711	12.3973	13.6048	21.3355	13.9785	11.6735	16.9078	8.23572	10.7924	8.22026	8.60815	17.0979	11.5095	11.6347
CUFFORG_0544	Olfr341	2	36479187	36480128	-	942	5.54296	8.13319	10.7301	10.4667	9.96133	5.859	10.3717	9.5821	7.4692	16.1015	8.70252	6.79641	8.95532	7.97231	9.99914	1.12703	9.71771	3.04793	4.9336	3.89117	22.5437	9.73312	4.31697	4.11013	8.44888	9.83723	6.80324	8.25479
CUFFORG_0432	Olfr352	2	36869568	36870515	+	948	8.86873	9.38445	9.83594	6.28002	13.9459	2.3436	8.06685	8.51743	10.4569	12.3857	9.66947	3.39821	14.9255	5.58062	4.44406	2.25405	3.88709	9.14378	5.75586	5.83675	11.2719	7.48701	6.47545	4.11013	8.4431	8.74909	6.70586	6.82285
CUFFORG_1144	Olfr148	9	39610766	39614842	+	1579	6.65155	10.0101	16.9894	6.28002	7.96906	2.3436	9.21926	9.5821	19.4199	19.8172	10.6364	10.1946	8.95532	11.1612	8.88812	4.5081	9.71771	3.04793	3.28906	3.89117	8.4539	8.23572	9.71317	5.13766	8.37394	13.1449	7.71307	6.45345
CUFFORG_1026	Olfr697	7	106740910	106741956	-	1047	8.86873	8.13319	8.04759	11.5134	9.96133	3.5154	10.3717	7.45275	13.4446	9.90859	7.73557	10.1946	2.98511	7.97231	9.44363	6.76215	11.6613	12.1917	8.22266	7.78234	14.0898	13.4766	10.7924	10.2753	8.33994	9.85129	8.50269	10.7732
CUFFORG_0923	Olfr498	7	108465326	108466318	+	993	4.43437	9.38445	14.3068	6.28002	5.9768	9.3744	17.2861	5.32339	10.4569	8.67002	7.73557	5.09731	2.98511	8.76955	4.99957	11.2703	8.74594	6.09585	4.11133	12.6463	0	12.7279	17.2679	13.3579	8.29281	9.09488	7.14438	10.0186
CUFFORG_0035	Olfr1351	10	79012711	79018539	+	1334	11.0859	9.38445	14.3068	3.14001	7.96906	3.5154	9.21926	6.38807	13.4446	32.2029	16.4381	16.991	14.9255	7.17508	8.33261	9.0162	10.6895	3.04793	11.5117	0.972792	11.2719	14.2253	5.39621	11.3029	8.23361	15.7807	8.86448	9.11346
CUFFORG_0562	Olfr1002	2	85646490	85648334	-	1845	4.43437	9.38445	16.9894	2.09334	13.9459	2.3436	14.9813	5.32339	14.9384	29.7258	20.3059	11.8937	4.47766	7.97231	9.99914	5.63513	8.74594	15.2396	7.40039	8.75513	14.0898	10.4818	10.7924	10.2753	8.19849	16.1947	8.6783	10.2992
CUFFORG_0411	Olfr1499	19	13814275	13819408	-	1795	7.76014	1.25126	15.201	10.4667	7.96906	5.859	11.5241	12.7761	5.97536	24.7715	14.5042	13.5928	4.47766	3.18893	3.88855	5.63513	5.83063	9.14378	2.4668	3.89117	8.4539	10.4818	9.71317	11.3029	8.08453	13.8573	5.36078	7.71829
CUFFORG_0778	Olfr1338	4	118753595	118754536	-	942	7.76014	1.87689	10.7301	19.8867	1.99227	5.859	9.21926	5.32339	23.9014	22.2943	11.6034	32.283	2.98511	12.7557	7.2216	19.1594	11.6613	0	5.75586	2.91838	14.0898	7.48701	12.9509	7.19272	8.01753	17.4375	8.96385	8.39912
CUFFORG_0363	Olfr1451	19	12995014	13000348	+	1629	9.97733	5.00504	16.9894	5.23335	5.9768	4.6872	3.45722	4.25871	13.4446	40.8729	7.73557	5.09731	7.46277	3.98616	5.55508	11.2703	4.85886	6.09585	5.75586	9.72792	14.0898	8.23572	9.71317	3.0826	7.97818	12.4777	6.53816	8.43418
CUFFORG_0751	Olfr1314	2	112091761	112092699	-	939	5.54296	6.88193	10.7301	9.42004	7.96906	4.6872	10.3717	9.5821	13.4446	9.90859	5.80168	5.09731	10.4479	11.1612	3.88855	3.38108	2.91531	0	3.28906	2.91838	8.4539	2.99481	15.1094	5.13766	7.53855	9.03432	5.29901	6.3172
CUFFORG_0827	Olfr520	7	99735145	99736095	+	951	8.86873	4.37941	17.8835	10.4667	1.99227	1.1718	10.3717	7.45275	10.4569	11.1472	7.73557	1.6991	5.97022	2.39169	7.2216	7.88918	11.6613	9.14378	4.11133	10.7007	16.9078	2.99481	4.31697	8.22026	7.46041	8.14386	7.37962	7.87531
CUFFORG_0823	Olfr296-ps1	7	86561734	86562659	+	926	11.0859	10.0101	7.15341	3.14001	5.9768	7.0308	9.21926	4.25871	11.9507	2.47715	4.83473	11.8937	5.97022	0.797231	1.66652	4.5081	5.83063	15.2396	2.4668	9.72792	14.0898	7.48701	16.1886	6.16519	7.3995	7.43905	5.66872	9.35423
CUFFORG_0588	Olfr1055	2	86346724	86347764	-	1041	7.76014	8.13319	9.83594	6.28002	9.96133	2.3436	16.1337	2.12936	5.97536	18.5786	12.5703	18.6901	14.9255	12.7557	14.9987	9.0162	19.4354	6.09585	9.86719	8.75513	8.4539	11.2305	12.9509	4.11013	7.3857	12.3462	12.8712	9.22796
CUFFORG_0820	Olfr300-ps1	7	86443021	86443926	+	906	3.32578	5.63067	9.83594	7.32669	9.96133	8.2026	13.8289	4.25871	8.96304	19.8172	11.6034	6.79641	14.9255	7.97231	8.88812	5.63513	11.6613	6.09585	5.75586	14.5919	14.0898	4.49221	4.31697	7.19272	7.3805	10.8779	9.19637	8.40658
CUFFORG_0922	Olfr497	7	108420433	108423866	+	1339	2.21718	5.63067	9.83594	4.18668	11.9536	9.3744	12.6765	8.51743	8.96304	9.90859	7.73557	3.39821	1.49255	5.58062	8.33261	9.0162	12.633	6.09585	4.9336	5.83675	2.81797	13.4766	9.71317	12.3304	7.19974	8.53322	7.19181	8.18475
CUFFORG_0615	Olfr1095	2	86850770	86851696	-	927	6.65155	10.0101	4.47088	2.09334	15.9381	3.5154	2.30481	7.45275	4.48152	4.9543	10.6364	10.1946	1.49255	3.18893	6.11058	6.76215	4.85886	0	1.64453	2.91838	0	5.98961	7.55469	6.16519	7.11323	6.67073	3.73551	4.0454
CUFFORG_0870	Olfr628	7	103731928	103732878	+	951	4.43437	9.38445	14.3068	6.28002	0	7.0308	10.3717	6.38807	7.4692	24.7715	4.83473	6.79641	2.98511	6.37785	10.5546	5.63513	10.6895	3.04793	4.9336	2.91838	14.0898	8.98442	9.71317	3.0826	6.90608	10.1053	6.54836	7.287
CUFFORG_0494	Olfr1150-ps1	2	87843993	87847382	+	1152	5.54296	8.13319	2.68253	5.23335	9.96133	9.3744	13.8289	8.51743	7.4692	6.19287	9.66947	10.1946	2.98511	6.37785	6.66609	11.2703	11.6613	9.14378	4.9336	2.91838	0	5.24091	8.63393	6.16519	6.82129	9.31208	8.01739	4.64867
CUFFORG_0854	Olfr593	7	103211862	103212845	+	984	6.65155	9.38445	8.04759	6.28002	3.98453	4.6872	2.30481	1.06468	13.4446	14.8629	6.76863	10.1946	4.47766	3.98616	2.77754	5.63513	12.633	0	6.57813	4.86396	11.2719	9.73312	3.23772	6.16519	6.50589	8.1067	4.91825	6.975
CUFFORG_0396	Olfr1432	19	12227944	12232533	-	1816	12.1945	7.50756	7.15341	5.23335	1.99227	4.6872	5.76203	9.5821	10.4569	8.67002	4.83473	13.5928	10.4479	7.97231	6.11058	7.88918	7.77417	9.14378	6.57813	8.75513	2.81797	8.23572	7.55469	18.4956	6.46138	8.81643	8.22298	8.73954
CUFFORG_1029	Olfr700	7	106805510	106806460	-	951	4.43437	5.63067	5.36506	3.14001	11.9536	7.0308	6.91444	2.12936	2.98768	7.43144	4.83473	13.5928	2.98511	5.58062	4.44406	5.63513	5.83063	0	1.64453	7.78234	0	2.99481	9.71317	4.11013	6.25908	6.31508	4.07926	4.37416
CUFFORG_1192	Olfr955	9	39469780	39470724	-	945	4.43437	6.88193	8.94177	3.14001	7.96906	5.859	4.60963	8.51743	5.97536	8.67002	9.66947	10.1946	4.47766	4.78339	7.77711	4.5081	8.74594	3.04793	4.9336	10.7007	8.4539	7.48701	11.8717	9.24779	6.20436	7.93942	5.55669	8.78245
CUFFORG_1045	Olfr485	7	108158918	108159861	-	944	9.97733	6.88193	11.6243	6.28002	0	2.3436	4.60963	9.5821	10.4569	12.3857	18.372	13.5928	7.46277	3.98616	4.44406	0	6.8024	6.09585	7.40039	9.72792	2.81797	14.2253	9.71317	7.19272	6.18453	11.4999	4.79854	8.51292
CUFFORG_0444	Olfr998	2	85589107	85591893	+	1428	6.65155	7.50756	8.94177	5.23335	3.98453	4.6872	5.76203	6.38807	2.98768	11.1472	7.73557	10.1946	2.98511	13.5529	6.66609	2.25405	7.77417	0	5.75586	7.78234	0	9.73312	8.63393	6.16519	6.16766	7.36919	5.53873	6.34507
CUFFORG_0282	Olfr197	16	59185556	59186481	-	926	6.65155	9.38445	3.57671	5.23335	9.96133	1.1718	4.60963	3.19403	10.4569	4.9543	3.86779	5.09731	5.97022	2.39169	3.88855	3.38108	2.91531	0	5.75586	9.72792	5.63593	5.24091	4.31697	7.19272	5.99653	5.36332	3.09114	6.31172
CUFFORG_1172	Olfr866	9	20026959	20028035	-	1077	9.97733	8.13319	3.57671	1.04667	5.9768	7.0308	3.45722	1.06468	0	1.23857	6.76863	6.79641	7.46277	3.98616	4.44406	4.5081	2.91531	0	4.11133	0.972792	2.81797	2.99481	6.47545	3.0826	5.95691	3.22092	3.88607	3.40916
CUFFORG_0131	Olfr20	11	73350828	73355913	+	2307	4.43437	5.63067	8.94177	6.28002	7.96906	2.3436	5.76203	5.32339	7.4692	13.6243	8.70252	6.79641	7.46277	4.78339	6.66609	7.88918	10.6895	6.09585	4.11133	4.86396	11.2719	9.73312	5.39621	8.22026	5.93325	7.94631	7.26446	7.26612
CUFFORG_0443	Olfr997-ps1	2	85585104	85586025	+	922	4.43437	5.00504	5.36506	3.14001	9.96133	7.0308	5.76203	6.38807	8.96304	6.19287	2.90084	5.09731	0	5.58062	4.99957	5.63513	9.71771	6.09585	7.40039	4.86396	11.2719	6.73831	4.31697	8.22026	5.82277	5.88403	5.33815	7.13529
CUFFORG_0867	Olfr619	7	103603589	103604712	+	1124	11.0859	5.00504	12.5185	1.04667	3.98453	1.1718	10.3717	3.19403	7.4692	7.43144	6.76863	10.1946	2.98511	3.98616	6.11058	1.12703	3.88709	6.09585	6.57813	2.91838	11.2719	5.98961	5.39621	7.19272	5.80207	7.5716	4.03197	6.55782
CUFFORG_0634	Olfr1133	2	87645180	87646121	-	942	5.54296	5.63067	3.57671	5.23335	9.96133	3.5154	5.76203	6.38807	16.4322	24.7715	3.86779	6.79641	4.47766	3.18893	6.66609	2.25405	1.94354	6.09585	4.9336	1.94558	8.4539	8.98442	4.31697	8.22026	5.57674	10.6697	4.10435	6.14245
CUFFORG_0987	Olfr624	7	103670103	103671029	-	927	8.86873	3.75378	7.15341	5.23335	1.99227	5.859	3.45722	1.06468	8.96304	16.1015	6.76863	5.09731	1.49255	2.39169	8.88812	4.5081	7.77417	6.09585	7.40039	4.86396	11.2719	6.73831	1.07924	6.16519	5.47676	6.90872	5.19175	6.25316
CUFFORG_0419	Olfr338	2	36373578	36377698	+	989	5.54296	6.2563	3.57671	4.18668	5.9768	7.0308	8.06685	8.51743	14.9384	8.67002	6.76863	6.79641	4.47766	5.58062	11.6657	5.63513	13.6048	9.14378	4.9336	1.94558	2.81797	7.48701	6.47545	8.22026	5.42837	8.95962	8.35127	5.31331
CUFFORG_0138	Olfr22-ps1	11	73952143	73955628	+	1213	3.32578	6.2563	7.15341	4.18668	7.96906	3.5154	4.60963	5.32339	2.98768	3.71572	6.76863	13.5928	2.98511	7.97231	5.55508	3.38108	6.8024	0	11.5117	5.83675	8.4539	7.48701	6.47545	7.19272	5.4011	6.16631	4.44933	7.82626
CUFFORG_0869	Olfr243	7	103716596	103717546	+	951	3.32578	6.2563	8.94177	6.28002	3.98453	3.5154	6.91444	1.06468	2.98768	13.6243	7.73557	10.1946	0	5.58062	7.2216	7.88918	8.74594	0	2.4668	9.72792	2.81797	5.24091	4.31697	9.24779	5.38397	7.08688	4.90622	5.63639
CUFFORG_1189	Olfr945	9	39257720	39258682	-	963	8.86873	6.88193	4.47088	5.23335	1.99227	4.6872	4.60963	8.51743	1.49384	9.90859	2.90084	3.39821	4.47766	4.78339	3.88855	5.63513	6.8024	6.09585	4.9336	6.80955	2.81797	6.73831	3.23772	5.13766	5.35573	5.13809	5.2805	4.9458
CUFFORG_0475	Olfr1117-ps1	2	87284352	87285272	+	921	1.10859	6.2563	8.04759	8.37336	5.9768	2.3436	5.76203	0	5.97536	11.1472	6.76863	3.39821	0	7.97231	4.44406	2.25405	5.83063	6.09585	12.334	5.83675	2.81797	3.74351	5.39621	4.11013	5.35104	5.50857	4.43282	5.70643
CUFFORG_1090	Olfr871	9	20212207	20213353	+	1147	6.65155	4.37941	8.94177	6.28002	1.99227	3.5154	11.5241	3.19403	13.4446	7.43144	6.76863	6.79641	4.47766	3.98616	5.55508	3.38108	6.8024	0	5.75586	2.91838	5.63593	6.73831	8.63393	5.13766	5.2934	8.19319	4.03373	5.80335
CUFFORG_0929	Olfr512	7	108713320	108714375	+	1056	3.32578	6.2563	8.94177	4.18668	5.9768	2.3436	11.5241	3.19403	4.48152	7.43144	9.66947	6.79641	4.47766	6.37785	5.55508	2.25405	2.91531	0	3.28906	7.78234	5.63593	10.4818	3.23772	4.11013	5.17182	7.18282	3.59666	5.75617
CUFFORG_0414	Olfr1504	19	13887221	13888305	-	1085	8.86873	5.63067	1.78835	4.18668	3.98453	5.859	8.06685	4.25871	2.98768	13.6243	10.6364	13.5928	7.46277	3.18893	7.2216	10.1432	7.77417	6.09585	8.22266	6.80955	5.63593	4.49221	1.07924	4.11013	5.05299	8.86113	6.98109	5.05829
CUFFORG_0127	Olfr313	11	58816928	58818001	+	1074	3.32578	7.50756	8.04759	7.32669	3.98453	0	3.45722	2.12936	17.9261	13.6243	8.70252	6.79641	4.47766	4.78339	2.22203	2.25405	2.91531	3.04793	3.28906	2.91838	11.2719	2.99481	2.15848	2.05506	5.03202	8.77265	3.2834	4.11461
CUFFORG_0332	Olfr98	17	37262711	37263749	-	1039	6.65155	5.00504	3.57671	5.23335	5.9768	3.5154	5.76203	5.32339	4.48152	2.47715	4.83473	1.6991	4.47766	5.58062	3.88855	5.63513	11.6613	3.04793	5.75586	5.83675	0	8.23572	5.39621	1.02753	4.99314	4.09632	5.71519	4.37535
CUFFORG_0930	Olfr513	7	108750973	108756800	+	2029	3.32578	10.6357	7.15341	6.28002	0	2.3436	2.30481	7.45275	13.4446	11.1472	7.73557	1.6991	10.4479	10.364	7.77711	3.38108	3.88709	9.14378	6.57813	2.91838	8.4539	5.98961	6.47545	7.19272	4.95642	7.29733	7.50016	6.26803
CUFFORG_0951	Olfr304	7	86385657	86386658	-	1002	3.32578	6.2563	8.04759	3.14001	3.98453	4.6872	6.91444	3.19403	2.98768	7.43144	1.93389	5.09731	1.49255	3.18893	5.55508	2.25405	0.971771	3.04793	3.28906	0.972792	5.63593	0.748701	2.15848	7.19272	4.9069	4.59313	2.75172	3.33295
CUFFORG_0608	Olfr1084	2	86638765	86639718	-	954	1.10859	6.88193	5.36506	7.32669	3.98453	4.6872	5.76203	6.38807	5.97536	2.47715	5.80168	5.09731	11.9404	2.39169	3.88855	5.63513	2.91531	12.1917	4.11133	5.83675	5.63593	7.48701	4.31697	10.2753	4.89233	5.25027	6.4938	6.27722
CUFFORG_0407	Olfr1465	19	13313360	13314283	-	924	8.86873	5.00504	7.15341	3.14001	3.98453	1.1718	8.06685	4.25871	0	4.9543	5.80168	6.79641	2.98511	6.37785	2.77754	3.38108	0	0	2.4668	0.972792	2.81797	5.98961	5.39621	3.0826	4.88725	4.97966	2.58693	3.45433
CUFFORG_1059	Olfr519	7	108893461	108894420	-	960	5.54296	4.37941	8.04759	2.09334	3.98453	4.6872	9.21926	2.12936	4.48152	17.34	3.86779	10.1946	7.46277	5.58062	6.66609	6.76215	3.88709	3.04793	4.9336	2.91838	8.4539	8.98442	7.55469	9.24779	4.78917	7.8721	5.56777	7.01546
CUFFORG_0160	Olfr323	11	58625073	58626044	-	972	12.1945	5.63067	3.57671	3.14001	0	3.5154	2.30481	2.12936	4.48152	3.71572	5.80168	5.09731	5.97022	4.78339	7.2216	2.25405	3.88709	9.14378	2.4668	9.72792	2.81797	11.2305	5.39621	1.02753	4.67622	3.92173	5.54335	5.44449
CUFFORG_1042	Olfr480	7	108065768	108066796	-	1029	1.10859	3.75378	11.6243	4.18668	5.9768	1.1718	4.60963	8.51743	20.9138	17.34	4.83473	13.5928	1.49255	0.797231	3.33305	3.38108	3.88709	6.09585	4.9336	6.80955	2.81797	11.2305	8.63393	5.13766	4.63699	11.6347	3.16447	6.59387
CUFFORG_1078	Olfr837	9	19136992	19137940	+	949	6.65155	5.63067	4.47088	3.14001	1.99227	5.859	8.06685	4.25871	2.98768	8.67002	4.83473	6.79641	0	7.17508	6.66609	5.63513	4.85886	12.1917	5.75586	3.89117	0	5.24091	7.55469	10.2753	4.62406	5.93573	6.08781	5.45299
CUFFORG_0607	Olfr1083-ps	2	86606627	86607569	-	943	4.43437	4.37941	1.78835	9.42004	3.98453	2.3436	5.76203	4.25871	1.49384	6.19287	2.90084	1.6991	2.98511	1.59446	7.2216	3.38108	4.85886	0	6.57813	6.80955	8.4539	4.49221	5.39621	4.11013	4.39172	3.7179	3.34018	5.97335
CUFFORG_0612	Olfr1089	2	86732675	86733610	-	936	5.54296	5.63067	4.47088	3.14001	3.98453	3.5154	9.21926	2.12936	2.98768	2.47715	2.90084	5.09731	0	4.78339	6.11058	3.38108	4.85886	0	5.75586	4.86396	5.63593	2.2461	2.15848	6.16519	4.38074	4.13526	3.18898	4.47092
CUFFORG_0434	Olfr356	2	36937121	36938068	+	948	2.21718	6.2563	4.47088	3.14001	1.99227	8.2026	4.60963	4.25871	8.96304	4.9543	1.93389	5.09731	2.98511	2.39169	4.44406	3.38108	1.94354	6.09585	0	3.89117	2.81797	5.24091	1.07924	4.11013	4.37987	4.96948	3.54022	2.85657
CUFFORG_1071	Olfr371	8	85230497	85231435	+	939	4.43437	3.12815	3.57671	7.32669	5.9768	1.1718	18.4385	2.12936	7.4692	12.3857	5.80168	5.09731	1.49255	5.58062	8.33261	3.38108	1.94354	3.04793	5.75586	2.91838	2.81797	5.24091	3.23772	2.05506	4.26909	8.55363	3.96306	3.67098
CUFFORG_0795	Olfr444	6	42955459	42956508	+	1050	7.76014	3.75378	4.47088	0	5.9768	3.5154	2.30481	2.12936	8.96304	3.71572	3.86779	3.39821	5.97022	0.797231	1.11102	4.5081	1.94354	3.04793	2.4668	2.91838	5.63593	1.4974	4.31697	5.13766	4.24617	4.06315	2.89634	3.66219
CUFFORG_0117	Olfr1375-ps1	11	51048109	51049050	+	942	4.43437	2.50252	4.47088	6.28002	3.98453	3.5154	5.76203	5.32339	5.97536	8.67002	1.93389	15.2919	2.98511	5.58062	2.77754	1.12703	2.91531	0	0.822266	8.75513	5.63593	2.99481	3.23772	3.0826	4.19795	7.15944	2.56427	4.08808
CUFFORG_1001	Olfr645	7	104084043	104085175	-	1133	6.65155	2.50252	8.04759	4.18668	0	3.5154	3.45722	1.06468	11.9507	16.1015	2.90084	3.39821	0	0	2.22203	2.25405	3.88709	0	1.64453	0	8.4539	3.74351	1.07924	3.0826	4.15062	6.47885	1.39386	3.00063
CUFFORG_0130	Olfr225	11	59612966	59614225	+	1260	4.43437	2.50252	6.25924	1.04667	7.96906	2.3436	5.76203	1.06468	5.97536	13.6243	4.83473	3.39821	8.95532	3.18893	4.99957	1.12703	0	6.09585	4.11133	4.86396	5.63593	4.49221	2.15848	1.02753	4.09258	5.77655	4.06112	3.71491
CUFFORG_0564	Olfr154	2	85663377	85664455	-	1079	5.54296	3.75378	5.36506	3.14001	1.99227	4.6872	1.15241	1.06468	4.48152	8.67002	7.73557	5.09731	1.49255	0.797231	1.66652	4.5081	2.91531	3.04793	0.822266	2.91838	2.81797	3.74351	2.15848	3.0826	4.08021	4.70025	2.40461	2.59053
CUFFORG_0945	Olfr310	7	86268730	86269811	-	1082	2.21718	4.37941	5.36506	4.18668	5.9768	2.3436	2.30481	5.32339	5.97536	7.43144	8.70252	5.09731	4.47766	1.59446	3.88855	3.38108	4.85886	3.04793	2.4668	4.86396	2.81797	2.99481	4.31697	10.2753	4.07812	5.80581	3.54142	4.62264
CUFFORG_0144	Olfr404-ps1	11	74239531	74240540	+	1010	3.32578	5.63067	1.78835	8.37336	1.99227	2.3436	2.30481	4.25871	7.4692	3.71572	6.76863	8.49551	2.98511	7.97231	3.88855	2.25405	0.971771	3.04793	0.822266	0	0	4.49221	3.23772	3.0826	3.909	5.5021	3.51995	1.93913
CUFFORG_0099	Olfr10	11	49317548	49318489	+	942	3.32578	3.75378	2.68253	3.14001	7.96906	2.3436	11.5241	5.32339	4.48152	4.9543	4.83473	3.39821	2.98511	7.17508	4.44406	4.5081	8.74594	0	3.28906	0.972792	5.63593	11.2305	4.31697	2.05506	3.86913	5.7527	4.64305	4.58339
CUFFORG_1051	Olfr493	7	108346035	108346979	-	945	5.54296	3.12815	7.15341	1.04667	3.98453	2.3436	3.45722	2.12936	2.98768	11.1472	4.83473	6.79641	4.47766	4.78339	2.77754	1.12703	4.85886	3.04793	2.4668	4.86396	5.63593	5.24091	0	4.11013	3.86655	5.22543	3.51207	3.71962
CUFFORG_0421	Olfr340	2	36452587	36453525	+	939	2.21718	1.25126	3.57671	4.18668	1.99227	8.2026	2.30481	2.12936	0	0	0	0	2.98511	0.797231	2.77754	2.25405	0	3.04793	0.822266	0	0	0.748701	2.15848	0	3.57112	0.739028	1.97698	0.621575
CUFFORG_0122	Olfr320	11	58683875	58684802	+	928	4.43437	5.00504	0.894177	3.14001	0	7.0308	6.91444	5.32339	2.98768	1.23857	2.90084	1.6991	1.49255	5.58062	3.88855	3.38108	1.94354	0	3.28906	0.972792	2.81797	4.49221	3.23772	6.16519	3.4174	3.51067	2.71439	3.49582
CUFFORG_0570	Olfr1024	2	85904069	85905052	-	984	2.21718	5.63067	7.15341	1.04667	1.99227	2.3436	0	0	10.4569	6.19287	6.76863	1.6991	1.49255	0	1.11102	1.12703	2.91531	3.04793	0.822266	1.94558	0	5.98961	1.07924	1.02753	3.3973	4.18625	1.61564	1.81071
CUFFORG_0534	Olfr1287	2	111449142	111450059	+	918	2.21718	3.75378	3.57671	2.09334	3.98453	4.6872	1.15241	5.32339	2.98768	3.71572	4.83473	3.39821	5.97022	4.78339	3.33305	5.63513	0.971771	3.04793	8.22266	1.94558	2.81797	5.24091	7.55469	5.13766	3.38546	3.56869	3.95691	5.15325
CUFFORG_0173	Olfr385	11	73588798	73589736	-	939	5.54296	5.63067	1.78835	4.18668	1.99227	1.1718	3.45722	4.25871	2.98768	7.43144	3.86779	5.09731	1.49255	6.37785	3.33305	1.12703	3.88709	0	4.9336	3.89117	11.2719	11.2305	4.31697	4.11013	3.38545	4.51669	2.70293	6.62571
CUFFORG_0449	Olfr1010	2	85753363	85754306	+	944	4.43437	2.50252	6.25924	2.09334	1.99227	2.3436	4.60963	4.25871	1.49384	3.71572	4.83473	0	2.98511	3.18893	4.99957	3.38108	1.94354	0	2.4668	1.94558	0	10.4818	1.07924	3.0826	3.27089	3.15211	2.7497	3.17601
CUFFORG_0174	Olfr388-ps1	11	73724082	73725022	-	941	7.76014	3.12815	4.47088	1.04667	0	2.3436	5.76203	4.25871	5.97536	8.67002	3.86779	6.79641	2.98511	4.78339	7.77711	3.38108	4.85886	9.14378	4.9336	4.86396	2.81797	5.98961	7.55469	5.13766	3.12491	5.88839	5.48822	5.21625
CUFFORG_1046	Olfr486	7	108171798	108172742	-	945	4.43437	1.87689	4.47088	1.04667	1.99227	4.6872	0	2.12936	0	7.43144	2.90084	0	1.49255	0	1.66652	0	2.91531	3.04793	2.4668	0	0	3.74351	6.47545	2.05506	3.08471	2.07694	1.52039	2.4568
CUFFORG_0720	Olfr1268-ps1	2	90110468	90111391	-	924	3.32578	3.75378	3.57671	0	3.98453	3.5154	4.60963	2.12936	2.98768	3.71572	2.90084	5.09731	0	0	2.22203	3.38108	1.94354	6.09585	1.64453	2.91838	0	4.49221	3.23772	8.22026	3.02603	3.57342	2.27375	3.41885
CUFFORG_1137	Olfr930	9	38930173	38931099	+	927	2.21718	3.75378	5.36506	1.04667	1.99227	3.5154	4.60963	2.12936	8.96304	13.6243	4.83473	3.39821	0	3.18893	2.22203	3.38108	4.85886	3.04793	2.4668	4.86396	0	4.49221	1.07924	3.0826	2.98173	6.25988	2.78314	2.66413
CUFFORG_0881	Olfr650-ps1	7	104206014	104207009	+	996	4.43437	2.50252	2.68253	4.18668	0	3.5154	8.06685	3.19403	1.49384	4.9543	4.83473	10.1946	0	2.39169	3.88855	2.25405	4.85886	0	5.75586	7.78234	5.63593	3.74351	2.15848	2.05506	2.88692	5.45639	2.23219	4.52186
CUFFORG_0383	Olfr1502	19	13861795	13862745	+	951	1.10859	2.50252	6.25924	1.04667	3.98453	2.3436	9.21926	2.12936	1.49384	2.47715	3.86779	0	1.49255	2.39169	1.11102	2.25405	2.91531	0	4.11133	0.972792	0	8.98442	5.39621	2.05506	2.87419	3.1979	1.6941	3.58664
CUFFORG_0508	Olfr1188	2	88559451	88560418	+	968	2.21718	3.75378	3.57671	3.14001	1.99227	2.3436	5.76203	2.12936	0	3.71572	3.86779	3.39821	5.97022	3.18893	1.11102	1.12703	1.94354	6.09585	1.64453	2.91838	5.63593	5.24091	0	3.0826	2.83726	3.14552	3.23943	3.08706
CUFFORG_0704	Olfr1245	2	89574712	89575773	-	1062	5.54296	2.50252	3.57671	1.04667	1.99227	1.1718	5.76203	2.12936	1.49384	0	1.93389	3.39821	2.98511	5.58062	3.88855	2.25405	2.91531	3.04793	2.4668	1.94558	0	0.748701	4.31697	2.05506	2.63882	2.45289	3.44526	1.92219
CUFFORG_0180	Olfr395	11	73906552	73907490	-	939	0	1.25126	1.78835	2.09334	5.9768	4.6872	1.15241	0	5.97536	6.19287	2.90084	3.39821	2.98511	2.39169	4.44406	1.12703	2.91531	0	1.64453	0.972792	5.63593	2.99481	2.15848	3.0826	2.63282	3.26995	2.31053	2.74819
CUFFORG_0601	Olfr1077-ps1	2	86525234	86526175	-	942	2.21718	1.87689	5.36506	3.14001	1.99227	1.1718	1.15241	0	2.98768	12.3857	2.90084	8.49551	2.98511	0.797231	3.33305	2.25405	0	3.04793	2.4668	1.94558	5.63593	8.98442	0	2.05506	2.6272	4.6537	2.06956	3.51463
CUFFORG_0584	Olfr1050-ps1	2	86267879	86268825	-	947	0	1.87689	5.36506	2.09334	3.98453	2.3436	4.60963	3.19403	2.98768	1.23857	3.86779	5.09731	1.49255	2.39169	1.66652	1.12703	3.88709	6.09585	0.822266	0	0	1.4974	3.23772	2.05506	2.61057	3.49917	2.77679	1.26874
CUFFORG_0299	Olfr758-ps1	17	37387380	37388218	+	839	3.32578	2.50252	3.57671	1.04667	3.98453	1.1718	0	5.32339	5.97536	7.43144	2.90084	3.39821	2.98511	3.18893	2.77754	3.38108	0	3.04793	0.822266	3.89117	2.81797	1.4974	4.31697	2.05506	2.60133	4.17154	2.56343	2.56681
CUFFORG_0367	Olfr1462	19	13190669	13191592	+	924	1.10859	1.87689	4.47088	3.14001	0	4.6872	3.45722	5.32339	2.98768	1.23857	2.90084	0	1.49255	1.59446	1.66652	4.5081	1.94354	3.04793	2.4668	1.94558	2.81797	5.24091	6.47545	3.0826	2.54726	2.65128	2.37552	3.67155
CUFFORG_1187	Olfr938	9	39077698	39078816	-	1119	4.43437	3.12815	0	2.09334	1.99227	3.5154	1.15241	0	8.96304	11.1472	1.93389	8.49551	1.49255	0.797231	3.33305	3.38108	0.971771	9.14378	2.4668	1.94558	2.81797	8.98442	4.31697	4.11013	2.52725	5.282	3.18658	4.10698
CUFFORG_0440	Olfr367-ps	2	37266951	37271387	+	1106	2.21718	2.50252	1.78835	4.18668	1.99227	2.3436	2.30481	2.12936	4.48152	2.47715	4.83473	10.1946	4.47766	2.39169	8.33261	0	1.94354	0	2.4668	2.91838	2.81797	2.99481	4.31697	4.11013	2.5051	4.4037	2.85759	3.27084
CUFFORG_0651	Olfr1164	2	88092855	88093966	-	1112	3.32578	3.12815	1.78835	4.18668	0	2.3436	6.91444	3.19403	0	2.47715	0	8.49551	1.49255	1.59446	1.66652	1.12703	4.85886	3.04793	0.822266	0.972792	2.81797	4.49221	4.31697	3.0826	2.46209	3.51352	2.29789	2.7508
CUFFORG_0597	Olfr1066	2	86455328	86456269	-	942	2.21718	2.50252	5.36506	1.04667	0	3.5154	2.30481	0	5.97536	6.19287	0.966947	6.79641	0	3.18893	3.33305	1.12703	0.971771	3.04793	0.822266	4.86396	8.4539	2.99481	1.07924	5.13766	2.44114	3.70607	1.94478	3.89197
CUFFORG_0454	Olfr1021-ps1	2	85863413	85864361	+	949	5.54296	1.25126	2.68253	1.04667	3.98453	0	5.76203	1.06468	4.48152	8.67002	2.90084	1.6991	1.49255	1.59446	0.555508	1.12703	3.88709	6.09585	2.4668	3.89117	11.2719	2.99481	1.07924	5.13766	2.41799	4.09637	2.45875	4.47359
CUFFORG_0467	Olfr1076	2	86508461	86509402	+	942	2.21718	3.12815	2.68253	3.14001	1.99227	1.1718	4.60963	0	1.49384	8.67002	2.90084	1.6991	2.98511	1.59446	0	3.38108	1.94354	3.04793	2.4668	3.89117	5.63593	2.99481	1.07924	2.05506	2.38866	3.2289	2.15869	3.0205
CUFFORG_0164	Olfr223	11	59589067	59590168	-	1102	4.43437	1.25126	1.78835	3.14001	0	3.5154	5.76203	3.19403	1.49384	6.19287	1.93389	1.6991	2.98511	3.98616	4.44406	3.38108	6.8024	6.09585	4.11133	6.80955	2.81797	8.98442	3.23772	3.0826	2.3549	3.3793	4.61578	4.8406
CUFFORG_0835	Olfr555	7	102658823	102659770	+	948	2.21718	0	6.25924	2.09334	0	3.5154	3.45722	0	2.98768	3.71572	1.93389	5.09731	1.49255	1.59446	0.555508	0	1.94354	0	0.822266	1.94558	2.81797	0.748701	3.23772	3.0826	2.34753	2.8653	0.931011	2.10914
CUFFORG_0724	Olfr1506	2	90221567	90224471	-	1084	1.10859	1.25126	1.78835	6.28002	1.99227	1.1718	3.45722	2.12936	5.97536	2.47715	0.966947	3.39821	0	1.59446	2.22203	1.12703	1.94354	3.04793	1.64453	1.94558	2.81797	2.99481	4.31697	1.02753	2.26538	3.06737	1.65583	2.4579
CUFFORG_0252	Olfr284	15	98340022	98340939	-	918	0	3.12815	2.68253	4.18668	1.99227	1.1718	6.91444	4.25871	5.97536	7.43144	7.73557	6.79641	4.47766	6.37785	7.77711	4.5081	3.88709	6.09585	1.64453	0.972792	2.81797	2.2461	4.31697	10.2753	2.19357	6.51866	5.52061	3.71228
CUFFORG_0424	Olfr344	2	36566662	36569891	+	1388	1.10859	3.75378	0.894177	5.23335	1.99227	0	3.45722	3.19403	2.98768	1.23857	3.86779	1.6991	5.97022	3.98616	1.66652	3.38108	6.8024	0	7.40039	5.83675	2.81797	3.74351	4.31697	3.0826	2.16369	2.74073	3.6344	4.53303
CUFFORG_1016	Olfr682-ps1	7	105126372	105128405	-	898	2.21718	2.50252	1.78835	2.09334	1.99227	2.3436	3.45722	0	7.4692	2.47715	0.966947	0	1.49255	0.797231	1.66652	0	0	0	0.822266	2.91838	2.81797	2.2461	0	2.05506	2.15621	2.39509	0.659385	1.80996
CUFFORG_0926	Olfr507	7	108621814	108622764	+	951	1.10859	5.63067	0.894177	2.09334	1.99227	1.1718	3.45722	0	4.48152	3.71572	6.76863	5.09731	0	3.18893	3.88855	2.25405	0.971771	3.04793	5.75586	1.94558	5.63593	2.2461	3.23772	5.13766	2.14847	3.92007	2.2252	3.99315
CUFFORG_1007	Olfr664	7	104733385	104734362	-	978	2.21718	2.50252	3.57671	2.09334	0	2.3436	3.45722	5.32339	2.98768	12.3857	4.83473	3.39821	1.49255	3.98616	2.77754	1.12703	2.91531	6.09585	3.28906	3.89117	5.63593	4.49221	1.07924	0	2.12223	5.39783	3.06574	3.0646
CUFFORG_0218	Olfr746	14	50653239	50654183	+	945	0	1.25126	3.57671	2.09334	1.99227	3.5154	1.15241	3.19403	10.4569	8.67002	1.93389	3.39821	4.47766	3.18893	2.77754	4.5081	0	0	0.822266	3.89117	2.81797	5.24091	3.23772	7.19272	2.0715	4.80091	2.49204	3.86713
CUFFORG_0652	Olfr1165-ps	2	88101036	88101985	-	950	4.43437	3.12815	3.57671	0	0	1.1718	1.15241	4.25871	2.98768	4.9543	0.966947	0	0	2.39169	1.11102	3.38108	2.91531	3.04793	0.822266	0.972792	0	0	2.15848	4.11013	2.05184	2.38667	2.14117	1.34395
CUFFORG_0020	Olfr248	1	174391046	174392055	+	1010	0	2.50252	0.894177	5.23335	1.99227	1.1718	4.60963	0	2.98768	0	1.93389	3.39821	4.47766	1.59446	0.555508	1.12703	3.88709	3.04793	1.64453	0	2.81797	2.99481	0	3.0826	1.96569	2.1549	2.44828	1.75665
CUFFORG_0445	Olfr1001-ps1	2	85633431	85634375	+	945	2.21718	5.63067	0.894177	1.04667	1.99227	0	5.76203	3.19403	1.49384	4.9543	0.966947	1.6991	0	1.59446	1.11102	1.12703	1.94354	0	0.822266	0	0	0.748701	5.39621	4.11013	1.96349	3.01171	0.962674	1.84622
CUFFORG_0498	Olfr1158	2	87990113	87991054	+	942	3.32578	2.50252	0.894177	1.04667	3.98453	0	3.45722	1.06468	2.98768	7.43144	5.80168	3.39821	1.49255	1.59446	0.555508	4.5081	0.971771	3.04793	1.64453	1.94558	0	4.49221	3.23772	3.0826	1.95895	4.02348	2.02839	2.40044
CUFFORG_1169	Olfr854	9	19566435	19567382	-	948	4.43437	2.50252	2.68253	2.09334	0	0	2.30481	1.06468	7.4692	3.71572	2.90084	3.39821	1.49255	0.797231	0.555508	0	0.971771	0	0.822266	0.972792	5.63593	0.748701	2.15848	3.0826	1.95213	3.47558	0.636177	2.2368
CUFFORG_0169	Olfr379-ps1	11	73433291	73434224	-	934	3.32578	3.75378	0	2.09334	1.99227	0	1.15241	2.12936	2.98768	4.9543	0.966947	5.09731	2.98511	2.39169	1.11102	2.25405	1.94354	3.04793	0.822266	1.94558	5.63593	1.4974	3.23772	3.0826	1.86086	2.88133	2.28889	2.70358
CUFFORG_1198	Olfr149	9	39701793	39702822	-	1030	1.10859	1.87689	3.57671	2.09334	0	2.3436	2.30481	0	2.98768	6.19287	1.93389	3.39821	2.98511	0	1.11102	2.25405	0.971771	3.04793	1.64453	1.94558	0	4.49221	3.23772	1.02753	1.83319	2.80291	1.72831	2.05793
CUFFORG_0017	Olfr421-ps1	1	174151481	174152530	+	1050	5.54296	0.62563	1.78835	1.04667	1.99227	0	2.30481	0	11.9507	4.9543	2.90084	0	0	2.39169	2.77754	0	0	0	0.822266	0	11.2719	2.99481	1.07924	0	1.83265	3.68511	0.861539	2.6947
CUFFORG_0780	Olfr1335	4	118808797	118809944	-	1148	5.54296	0	0.894177	3.14001	0	1.1718	3.45722	0	1.49384	1.23857	0	0	1.49255	0.797231	2.22203	4.5081	0	0	0.822266	0.972792	0	0	2.15848	1.02753	1.79149	1.03161	1.50332	0.830179
CUFFORG_0557	Olfr993	2	85413933	85414877	-	945	4.43437	0.62563	3.57671	0	1.99227	0	0	0	1.49384	2.47715	0.966947	3.39821	0	0.797231	2.22203	0	0.971771	0	0	0.972792	0	4.49221	0	0	1.77149	1.38936	0.665172	0.910834
CUFFORG_0141	Olfr401	11	74121291	74122238	+	948	1.10859	1.87689	5.36506	1.04667	0	1.1718	2.30481	1.06468	1.49384	8.67002	5.80168	1.6991	4.47766	1.59446	0	2.25405	0.971771	3.04793	1.64453	2.91838	2.81797	2.2461	2.15848	0	1.7615	3.50569	2.05765	1.96424
CUFFORG_0971	Olfr589	7	103154792	103155745	-	954	0	1.87689	6.25924	0	1.99227	0	0	0	2.98768	4.9543	1.93389	0	0	0	0	1.12703	0	6.09585	0	0	0	0	0	1.02753	1.68807	1.64598	1.20381	0.171255
CUFFORG_0849	Olfr585	7	103097720	103098749	+	1030	4.43437	0.62563	1.78835	0	1.99227	1.1718	1.15241	0	0	6.19287	1.93389	5.09731	1.49255	0.797231	3.33305	1.12703	0.971771	3.04793	1.64453	1.94558	2.81797	3.74351	2.15848	5.13766	1.66874	2.39608	1.79493	2.90796
CUFFORG_1108	Olfr892-ps1	9	38189727	38190652	+	926	3.32578	1.25126	0	2.09334	1.99227	1.1718	2.30481	2.12936	5.97536	3.71572	2.90084	1.6991	0	1.59446	1.11102	0	0.971771	0	1.64453	1.94558	2.81797	2.2461	2.15848	0	1.63907	3.12087	0.612875	1.80211
CUFFORG_1105	Olfr888	9	38108688	38109632	+	945	0	1.87689	2.68253	2.09334	1.99227	1.1718	2.30481	0	1.49384	22.2943	0	6.79641	0	4.78339	0.555508	6.76215	2.91531	0	2.4668	2.91838	0	1.4974	4.31697	5.13766	1.63614	5.48157	2.50273	2.72287
CUFFORG_1171	Olfr862	9	19883309	19884343	-	1035	2.21718	1.25126	2.68253	0	1.99227	1.1718	2.30481	2.12936	0	2.47715	5.80168	3.39821	2.98511	5.58062	4.44406	3.38108	4.85886	6.09585	4.11133	1.94558	2.81797	2.99481	4.31697	7.19272	1.55251	2.6852	4.5576	3.89656
CUFFORG_1103	Olfr885	9	38061322	38062251	+	930	1.10859	2.50252	0.894177	1.04667	0	3.5154	2.30481	0	5.97536	7.43144	6.76863	8.49551	0	1.59446	1.11102	0	0.971771	3.04793	2.4668	1.94558	0	5.24091	0	5.13766	1.51123	5.16263	1.12086	2.46516
CUFFORG_0975	Olfr602-ps1	7	103367520	103368479	-	960	1.10859	1.25126	4.47088	1.04667	0	1.1718	1.15241	0	7.4692	12.3857	2.90084	5.09731	1.49255	2.39169	2.22203	0	4.85886	0	4.11133	0	2.81797	6.73831	4.31697	1.02753	1.5082	4.83425	1.82752	3.16868
CUFFORG_0360	Olfr1445	19	12883855	12884855	+	1001	2.21718	1.87689	1.78835	0	1.99227	1.1718	1.15241	2.12936	1.49384	3.71572	1.93389	5.09731	1.49255	1.59446	1.66652	1.12703	1.94354	0	0	2.91838	2.81797	1.4974	0	0	1.50775	2.58709	1.30402	1.20562
CUFFORG_0645	Olfr74	2	87973707	87974663	-	957	0	1.25126	5.36506	1.04667	0	1.1718	1.15241	1.06468	4.48152	3.71572	2.90084	3.39821	0	0.797231	0.555508	0	1.94354	0	0.822266	6.80955	2.81797	0.748701	4.31697	3.0826	1.47247	2.78556	0.54938	3.09967
CUFFORG_0692	Olfr1230	2	89296351	89297268	-	918	3.32578	0.62563	1.78835	1.04667	1.99227	0	2.30481	1.06468	0	0	1.93389	0	0	2.39169	2.22203	2.25405	0.971771	3.04793	0.822266	0.972792	0	0.748701	0	0	1.46312	0.883898	1.81458	0.42396
CUFFORG_0455	Olfr1022	2	85868594	85869541	+	948	1.10859	2.50252	0.894177	0	3.98453	0	0	0	4.48152	3.71572	4.83473	3.39821	0	0.797231	0	1.12703	3.88709	0	2.4668	0	0	1.4974	1.07924	3.0826	1.41497	2.73836	0.968557	1.35434
CUFFORG_0425	Olfr345	2	36640041	36640976	+	936	1.10859	1.25126	1.78835	3.14001	0	1.1718	4.60963	7.45275	0	2.47715	1.93389	3.39821	2.98511	0.797231	2.22203	1.12703	2.91531	9.14378	1.64453	1.94558	2.81797	4.49221	2.15848	3.0826	1.41	3.31194	3.19841	2.69023
CUFFORG_1073	Olfr830	9	18875329	18876276	+	948	2.21718	2.50252	2.68253	1.04667	0	0	4.60963	4.25871	7.4692	2.47715	5.80168	1.6991	1.49255	2.39169	3.88855	3.38108	7.77417	6.09585	4.9336	2.91838	0	4.49221	1.07924	5.13766	1.40815	4.38591	4.17065	3.09351
CUFFORG_0015	Olfr427	1	174099460	174100407	+	948	2.21718	1.25126	1.78835	0	1.99227	1.1718	1.15241	3.19403	1.49384	3.71572	0	3.39821	0	0.797231	0.555508	1.12703	0.971771	0	0.822266	0.972792	8.4539	0	0	0	1.40348	2.15903	0.575256	1.70816
CUFFORG_1050	Olfr492	7	108322720	108323665	-	930	4.43437	1.87689	0.894177	0	0	1.1718	1.15241	1.06468	0	3.71572	0	1.6991	0	0	0.555508	0	0	3.04793	2.4668	0.972792	0	0.748701	0	3.0826	1.39621	1.27198	0.600572	1.21181
CUFFORG_0782	Olfr1329	4	118916524	118917465	-	942	0	1.25126	0.894177	4.18668	1.99227	0	1.15241	2.12936	1.49384	3.71572	2.90084	1.6991	2.98511	0	2.77754	3.38108	2.91531	3.04793	0.822266	0	2.81797	0.748701	0	5.13766	1.3874	2.18188	2.51783	1.58777
CUFFORG_0636	Olfr1136	2	87692881	87693947	-	1067	1.10859	1.87689	0.894177	0	1.99227	2.3436	1.15241	1.06468	2.98768	2.47715	0.966947	0	0	1.59446	2.22203	1.12703	1.94354	0	0	1.94558	0	0.748701	3.23772	0	1.36925	1.44148	1.14784	0.988669
CUFFORG_1197	Olfr964-ps1	9	39686044	39686942	-	899	2.21718	2.50252	0	2.09334	0	1.1718	0	0	2.98768	1.23857	1.93389	0	1.49255	0	0	0	0.971771	0	0.822266	0.972792	0	0.748701	4.31697	1.02753	1.33081	1.02669	0.410721	1.31471
CUFFORG_0768	Olfr159	4	43770050	43771009	-	960	0	0	0	2.09334	0	5.859	2.30481	2.12936	2.98768	3.71572	1.93389	0	0	3.18893	3.33305	2.25405	0.971771	3.04793	0.822266	1.94558	0	2.2461	1.07924	2.05506	1.32539	2.17858	2.13262	1.35804
CUFFORG_0364	Olfr1452-ps1	19	13016225	13017149	+	925	1.10859	0.62563	0	1.04667	3.98453	1.1718	0	2.12936	0	1.23857	0	0	0	0	0.555508	0	1.94354	0	0	1.94558	0	0.748701	3.23772	1.02753	1.32287	0.561322	0.416508	1.15992
CUFFORG_1179	Olfr917	9	38664913	38665842	-	930	0	0.62563	6.25924	1.04667	0	0	1.15241	2.12936	1.49384	3.71572	0.966947	3.39821	0	1.59446	0	1.12703	2.91531	0	2.4668	1.94558	0	3.74351	2.15848	0	1.32192	2.14275	0.939467	1.71906
CUFFORG_0490	Olfr1146-ps1	2	87816531	87817452	+	922	1.10859	2.50252	0	4.18668	0	0	2.30481	0	2.98768	1.23857	0.966947	3.39821	1.49255	1.59446	1.11102	2.25405	2.91531	3.04793	3.28906	0	0	0.748701	1.07924	3.0826	1.29963	1.81604	2.06922	1.3666
CUFFORG_0779	Olfr1337	4	118781636	118782583	-	948	1.10859	0.62563	0.894177	3.14001	1.99227	0	2.30481	0	1.49384	0	1.93389	1.6991	1.49255	0.797231	1.11102	2.25405	0	3.04793	1.64453	0.972792	5.63593	0	0	3.0826	1.29345	1.23861	1.45046	1.88931
CUFFORG_0850	Olfr587-ps1	7	103134376	103135323	+	948	1.10859	1.25126	1.78835	1.04667	0	2.3436	0	1.06468	2.98768	12.3857	2.90084	0	1.49255	0.797231	1.11102	0	1.94354	0	1.64453	4.86396	2.81797	3.74351	1.07924	0	1.25641	3.22316	0.890724	2.3582
CUFFORG_0491	Olfr1147-ps1	2	87822610	87823546	+	937	0	1.87689	0	2.09334	0	3.5154	1.15241	2.12936	0	0	1.93389	0	5.97022	0.797231	1.11102	1.12703	1.94354	3.04793	2.4668	1.94558	5.63593	2.2461	1.07924	1.02753	1.2476	0.869276	2.33283	2.4002
CUFFORG_0489	Olfr1145	2	87809822	87810799	+	978	0	0.62563	2.68253	2.09334	1.99227	0	3.45722	4.25871	1.49384	0	3.86779	0	1.49255	0.797231	0.555508	1.12703	0.971771	0	1.64453	0	0	0	1.07924	1.02753	1.23229	2.17959	0.824015	0.625218
CUFFORG_0397	Olfr262	19	12240721	12241659	-	939	1.10859	2.50252	1.78835	0	1.99227	0	0	0	0	1.23857	1.93389	3.39821	0	0	1.11102	0	0	0	0	0.972792	0	1.4974	0	2.05506	1.23195	1.09511	0.185169	0.75421
CUFFORG_0875	Olfr634-ps1	7	103956412	103957366	+	955	3.32578	0.62563	0.894177	0	0	2.3436	0	1.06468	2.98768	4.9543	0.966947	5.09731	1.49255	0.797231	0.555508	1.12703	0	3.04793	0	0	0	0.748701	0	5.13766	1.1982	2.51182	1.17004	0.98106
CUFFORG_0769	Olfr29-ps1	4	43781381	43782328	-	948	0	3.12815	1.78835	1.04667	0	1.1718	1.15241	0	1.49384	0	0	0	0	0.797231	1.11102	0	2.91531	3.04793	0.822266	0	0	1.4974	0	0	1.18916	0.441041	1.31191	0.386612
CUFFORG_0639	Olfr1141	2	87753056	87753991	-	936	1.10859	1.87689	0.894177	1.04667	1.99227	0	1.15241	3.19403	2.98768	3.71572	1.93389	1.6991	0	0.797231	0.555508	2.25405	0	3.04793	2.4668	0.972792	2.81797	0.748701	0	3.0826	1.1531	2.44714	1.10912	1.68148
CUFFORG_0595	Olfr1063-ps1	2	86434311	86435252	-	942	1.10859	2.50252	1.78835	0	0	1.1718	0	1.06468	0	0	0	1.6991	1.49255	0.797231	0.555508	0	1.94354	0	0.822266	0	2.81797	0.748701	1.07924	1.02753	1.09521	0.46063	0.798139	1.08262
CUFFORG_0954	Olfr294	7	86615636	86616643	-	1008	1.10859	1.25126	1.78835	0	0	2.3436	0	2.12936	1.49384	1.23857	7.73557	1.6991	1.49255	2.39169	4.99957	3.38108	0.971771	0	3.28906	1.94558	2.81797	2.2461	3.23772	1.02753	1.08197	2.38274	2.20611	2.42733
CUFFORG_0510	Olfr475-ps1	2	88623305	88624236	+	932	1.10859	2.50252	1.78835	1.04667	0	0	1.15241	2.12936	2.98768	0	1.93389	1.6991	0	0.797231	2.22203	4.5081	0.971771	3.04793	0.822266	0.972792	2.81797	2.99481	1.07924	0	1.07436	1.65041	1.92451	1.44785
CUFFORG_0574	Olfr1040	2	86145791	86146732	-	942	1.10859	2.50252	1.78835	1.04667	0	0	1.15241	2.12936	0	4.9543	2.90084	0	1.49255	0	1.11102	0	0	0	0.822266	1.94558	0	0.748701	0	1.02753	1.07436	1.85615	0.433928	0.757347
CUFFORG_0847	Olfr583	7	103051300	103052259	+	960	2.21718	1.25126	1.78835	1.04667	0	0	0	1.06468	1.49384	1.23857	0.966947	0	0	0.797231	0.555508	0	1.94354	0	1.64453	0.972792	0	0	0	2.05506	1.05058	0.794006	0.54938	0.778731
CUFFORG_0984	Olfr621-ps1	7	103629024	103629958	-	935	1.10859	1.87689	1.78835	0	0	1.1718	1.15241	0	0	3.71572	1.93389	1.6991	0	0	0	0	1.94354	0	1.64453	0	0	0	0	2.05506	0.990939	1.41685	0.323924	0.616599
CUFFORG_0774	Olfr271-ps1	4	52935430	52936381	-	952	0	0	0.894177	1.04667	3.98453	0	0	0	0	0	0	0	0	0	0	0	0	0	0	0	0	0.748701	0	1.02753	0.987563	0	0	0.296039
CUFFORG_0707	Olfr1248	2	89617168	89618245	-	1078	2.21718	0	0	0	0	3.5154	0	1.06468	0	0	0	0	0	0	0	1.12703	0.971771	0	1.64453	0.972792	0	0	0	0	0.95543	0.177446	0.349799	0.436221
CUFFORG_1167	Olfr850	9	19477301	19478248	-	948	1.10859	1.25126	1.78835	1.04667	0	0	2.30481	2.12936	0	1.23857	1.93389	6.79641	1.49255	0.797231	1.11102	0	0	0	0.822266	0.972792	0	0	2.15848	1.02753	0.865813	2.40051	0.5668	0.830179
CUFFORG_0841	Olfr568	7	102877122	102878063	+	942	0	0	1.78835	1.04667	0	2.3436	0	0	2.98768	7.43144	2.90084	0	0	0	1.11102	0	0.971771	0	0	0.972792	2.81797	1.4974	1.07924	0	0.863104	2.21999	0.347131	1.06123
CUFFORG_0071	Olfr773	10	129186484	129187419	-	936	0	0	1.78835	1.04667	1.99227	0	0	0	1.49384	0	0.966947	0	0	0.797231	0	0	0.971771	0	0.822266	0.972792	2.81797	0	0	0	0.804548	0.410131	0.294834	0.768837
CUFFORG_0924	Olfr503	7	108544527	108545498	+	972	1.10859	1.25126	0	2.09334	0	0	1.15241	3.19403	0	1.23857	1.93389	0	1.49255	0.797231	0	0	0.971771	0	0.822266	0	0	0	0	3.0826	0.742199	1.25315	0.543593	0.65081
CUFFORG_0041	Olfr779	10	129311509	129311898	+	390	2.21718	0	0	1.04667	0	1.1718	1.15241	0	0	0	0	0	0	0.797231	0	0	0	0	0	0	0	0	1.07924	0	0.739276	0.192068	0.132872	0.179874
CUFFORG_0976	Olfr603	7	103383062	103384000	-	939	1.10859	0.62563	0	1.04667	0	1.1718	1.15241	0	0	1.23857	0.966947	1.6991	1.49255	0	0	0	0.971771	0	0	1.94558	0	0.748701	1.07924	1.02753	0.658782	0.842838	0.410721	0.800177
CUFFORG_0814	Olfr1344	7	6438874	6441691	+	1999	1.10859	0.62563	0.894177	0	0	1.1718	0	1.06468	0	0	0	0	0	0.797231	0	1.12703	0.971771	0	0.822266	0	0	0.748701	0	0	0.633366	0.177446	0.482671	0.261828
CUFFORG_0829	Olfr547	7	102534749	102535688	+	940	1.10859	0.62563	1.78835	0	0	0	0	0	0	2.47715	0	1.6991	0	0	0	0	0	0	0	0.972792	0	0.748701	0	1.02753	0.587096	0.696042	0	0.458171
CUFFORG_0852	Olfr590-ps1	7	103165898	103166750	+	853	0	0.62563	0.894177	0	1.99227	0	0	0	0	1.23857	0	0	0	0	0	0	0	0	0	0	0	0	0	0	0.585345	0.206429	0	0
CUFFORG_1135	Olfr26	9	38855060	38855990	+	931	2.21718	0	0	0	0	1.1718	0	0	0	0	1.93389	0	0	0	1.66652	1.12703	0	0	1.64453	0.972792	0	0.748701	1.07924	0	0.564831	0.322316	0.465591	0.740878
CUFFORG_0796	Olfr443-ps1	6	43094435	43095349	+	915	0	1.25126	0.894177	1.04667	0	0	2.30481	0	0	0	0.966947	1.6991	0	0	0	0	0.971771	3.04793	0	0	0	0.748701	1.07924	3.0826	0.532018	0.828477	0.66995	0.818423
CUFFORG_0898	Olfr687	7	105275517	105276431	+	915	1.10859	0	0.894177	0	0	1.1718	0	1.06468	0	1.23857	2.90084	1.6991	0	0	1.66652	0	0.971771	0	1.64453	0.972792	0	1.4974	1.07924	1.02753	0.529095	1.15053	0.439716	1.03692
CUFFORG_0151	Olfr1371	11	52213052	52213987	-	936	0	0	0.894177	1.04667	0	1.1718	1.15241	0	0	1.23857	0	0	0	0.797231	0.555508	0	2.91531	3.04793	1.64453	0	5.63593	2.99481	5.39621	4.11013	0.518775	0.398497	1.21933	3.29693
CUFFORG_0402	Olfr1453	19	13027404	13028327	-	924	2.21718	0	0.894177	0	0	0	1.15241	1.06468	0	0	1.93389	0	0	0.797231	0.555508	0	0	0	1.64453	0.972792	8.4539	0	1.07924	0	0.51856	0.69183	0.225457	2.02508
CUFFORG_0913	Olfr474	7	107954643	107955575	+	933	2.21718	0	0.894177	0	0	0	0	0	1.49384	0	0.966947	0	1.49255	0	0.555508	0	0.971771	3.04793	0	0	0	0	0	0	0.51856	0.410131	1.01129	0
CUFFORG_0872	Olfr631	7	103915062	103929911	+	1519	0	0	0.894177	2.09334	0	0	0	0	1.49384	1.23857	0	3.39821	0	0	0.555508	0	0.971771	0	0	1.94558	0	1.4974	0	0	0.49792	1.02177	0.254547	0.573831
CUFFORG_0398	Olfr1436	19	12298183	12299130	-	948	0	0	1.78835	1.04667	0	0	0	0	2.98768	1.23857	0	0	1.49255	1.59446	1.66652	0	1.94354	3.04793	3.28906	2.91838	0	0.748701	1.07924	2.05506	0.472504	0.704376	1.62417	1.68174
CUFFORG_1101	Olfr883	9	38025808	38026737	+	930	0	1.25126	0	0	0	1.1718	0	2.12936	1.49384	3.71572	0	0	0	0	0	0	0	0	0	0.972792	0	1.4974	1.07924	1.02753	0.403843	1.22315	0	0.762828
CUFFORG_0731	Olfr1282	2	111335159	111336076	-	918	1.10859	1.25126	0	0	0	0	0	4.25871	1.49384	0	2.90084	1.6991	1.49255	1.59446	2.22203	2.25405	0.971771	3.04793	0.822266	2.91838	2.81797	2.99481	3.23772	2.05506	0.393309	1.72542	1.93047	2.47437
CUFFORG_0605	Olfr1081-ps1	2	86567120	86568064	-	945	1.10859	0	0	0	0	1.1718	1.15241	0	2.98768	0	0	0	0	0.797231	0.555508	1.12703	0	3.04793	0.822266	0	0	0.748701	0	0	0.380065	0.690014	0.921282	0.261828
CUFFORG_1075	Olfr834	9	18987990	18988928	+	939	1.10859	0	0	1.04667	0	0	0	0	0	0	0	0	0	0	0.555508	0	0	0	0	0	0	0	0	0	0.35921	0	0.0925846	0
CUFFORG_0734	Olfr1292-ps1	2	111508573	111509511	-	939	0	0	0.894177	0	0	1.1718	1.15241	0	0	0	0	0	0	0	0	0	0.971771	0	0	0	0	0	0	0	0.344329	0.192068	0.161962	0
CUFFORG_0149	Olfr1373	11	52144593	52145528	-	936	0	0	0	0	1.99227	0	1.15241	0	0	0	0	0	0	0.797231	0.555508	0	0	0	0	0.972792	0	0	1.07924	0	0.332044	0.192068	0.225457	0.342006
CUFFORG_1055	Olfr514	7	108825065	108825997	-	933	0	0	0.894177	1.04667	0	0	0	1.06468	2.98768	1.23857	0	0	0	0.797231	0	0	0	0	0	0	0	0	0	0	0.323475	0.881822	0.132872	0
CUFFORG_0571	Olfr1035-ps1	2	86056040	86056964	-	925	0	1.87689	0	0	0	0	0	0	2.98768	0	2.90084	0	1.49255	0	0.555508	1.12703	0.971771	0	0.822266	0.972792	0	2.99481	0	0	0.312815	0.98142	0.691143	0.798311
CUFFORG_1124	Olfr908	9	38516034	38516965	+	932	0	1.87689	0	0	0	0	0	1.06468	0	0	0.966947	0	0	0	0.555508	0	0	0	0	0.972792	0	0.748701	0	0	0.312815	0.338604	0.0925846	0.286916
CUFFORG_0988	Olfr626-ps1	7	103691818	103692102	-	285	0	0.62563	0	0	0	1.1718	0	0	0	0	0	0	0	0	0	0	0	0	0	0	0	0	0	0	0.299572	0	0	0
CUFFORG_0646	Olfr1159-ps1	2	87998297	87999188	-	892	0	0	1.78835	0	0	0	0	0	0	1.23857	0	0	0	0.797231	0	0	0	0	0	0.972792	0	0	0	0	0.298059	0.206429	0.132872	0.162132
CUFFORG_1053	Olfr504	7	108564837	108565793	-	957	0	0	1.78835	0	0	0	0	0	0	1.23857	0	0	0	0	0	0	0	0	0	0	0	0	0	0	0.298059	0.206429	0	0
CUFFORG_0418	Olfr337-ps1	2	36336628	36337080	+	453	1.10859	0.62563	0	0	0	0	0	0	0	0	0	0	0	0.797231	0.555508	1.12703	0	3.04793	0	0	2.81797	0.748701	0	1.02753	0.289037	0	0.921282	0.7657
CUFFORG_0560	Olfr999-ps1	2	85601788	85602718	-	931	1.10859	0.62563	0	0	0	0	1.15241	0	0	1.23857	0	0	7.46277	0	0.555508	0	0.971771	0	0	0.972792	0	0.748701	0	0	0.289037	0.398497	1.49834	0.286916
CUFFORG_0632	Olfr1128	2	87544607	87545542	-	936	1.10859	0.62563	0	0	0	0	0	0	1.49384	0	0	0	0	0	0	1.12703	0	0	0.822266	0	0	0	1.07924	0	0.289037	0.248973	0.187838	0.316918
CUFFORG_0409	Olfr1475	19	13479252	13480196	-	945	0	1.25126	0	0	0	0	2.30481	1.06468	0	0	0.966947	0	0	0.797231	1.66652	1.12703	0.971771	0	0	0.972792	0	0	0	0	0.208543	0.72274	0.760425	0.162132
CUFFORG_0172	Olfr383-ps1	11	73540419	73541353	-	935	1.10859	0	0	0	0	0	1.15241	0	0	0	0.966947	0	0	2.39169	1.11102	0	0.971771	0	0	0.972792	0	0	1.07924	0	0.184765	0.353226	0.745747	0.342006
CUFFORG_0295	Olfr755-ps1	17	37276648	37278105	+	908	1.10859	0	0	0	0	0	0	0	0	0	0	0	1.49255	0	0	0	0	0	0.822266	0	0	0	0	0	0.184765	0	0.248759	0.137044
CUFFORG_0184	Olfr405-ps1	11	74255221	74266236	-	1571	0	0	0	1.04667	0	0	0	0	2.98768	0	0	0	0	0	0.555508	0	0	0	0.822266	0	0	0.748701	2.15848	0	0.174445	0.497947	0.0925846	0.621575
CUFFORG_0302	Olfr108	17	37445480	37446517	+	1038	0	0	0	1.04667	0	0	3.45722	0	0	0	2.90084	0	0	0.797231	0	0	0.971771	0	0	1.94558	0	0	0	0	0.174445	1.05968	0.294834	0.324264
CUFFORG_0339	Olfr760-ps1	17	37451441	37451997	-	557	0	0	0	1.04667	0	0	0	0	0	0	0	0	0	0	0	0	0	0	0	0	0	0	0	0	0.174445	0	0	0
CUFFORG_0719	Olfr1267-ps1	2	90085530	90086459	-	930	0	0	0	1.04667	0	0	1.15241	0	0	0	0	0	0	0	1.11102	0	0	0	0	0	0	0.748701	0	1.02753	0.174445	0.192068	0.185169	0.296039
CUFFORG_0345	Olfr761	17	37952051	37953022	-	972	0	0	0.894177	0	0	0	1.15241	1.06468	0	0	0	0	2.98511	0.797231	0	0	0	0	0	0	0	0	1.07924	0	0.149029	0.369514	0.63039	0.179874
CUFFORG_0891	Olfr663	7	104703569	104704527	+	959	0	0	0.894177	0	0	0	0	0	0	0	0	0	0	0	0	0	0	0	0	0	0	0	0	0	0.149029	0	0	0
CUFFORG_1015	Olfr680-ps1	7	105090708	105092787	-	900	0	0	0.894177	0	0	0	0	0	0	2.47715	0	0	1.49255	0	0	0	0	0	0	0.972792	0	0	0	0	0.149029	0.412858	0.248759	0.162132
CUFFORG_0186	Olfr408-ps1	11	74298151	74299073	-	923	0	0.62563	0	0	0	0	0	0	0	0	0.966947	0	0	0	0	0	0.971771	0	0.822266	0	0	0	2.15848	1.02753	0.104272	0.161158	0.161962	0.668047
CUFFORG_0447	Olfr1008	2	85689431	85690372	+	942	0	0.62563	0	0	0	0	0	0	1.49384	1.23857	0	0	0	0	0	0	0	0	0.822266	0	0	0.748701	1.07924	0	0.104272	0.455402	0	0.441702
CUFFORG_0550	Olfr359-ps1	2	37019259	37020202	-	944	0	0.62563	0	0	0	0	0	0	0	0	0	0	0	0.797231	0.555508	2.25405	0	0	0	0	0	0.748701	0	0	0.104272	0	0.601132	0.124784
CUFFORG_0767	Olfr269-ps1	4	43767476	43767777	-	302	0	0.62563	0	0	0	0	0	0	0	1.23857	0	0	0	0	0	0	0	0	0	0	0	0	0	0	0.104272	0.206429	0	0
CUFFORG_0784	Olfr719-ps	5	106906738	106906980	+	243	0	0.62563	0	0	0	0	0	0	1.49384	0	0.966947	1.6991	0	0	0.555508	0	0	0	0	0	0	0	0	0	0.104272	0.693315	0.0925846	0
CUFFORG_0007	Olfr1407-ps1	1	173150131	173150372	+	242	0	0	0	0	0	0	0	0	0	0	0	0	0	0	0	0	0	0	0	0	0	0	0	0	0	0	0	0
CUFFORG_0088	Olfr247	10	129974605	129975567	-	963	0	0	0	0	0	0	0	0	0	0	0	0	0	0	0	0	0	0	0	0	0	0	0	0	0	0	0	0
CUFFORG_0089	Olfr247	10	129983480	129984442	-	963	0	0	0	0	0	0	0	0	0	0	0	0	0	0	0	0	0	0	0	0	0	0	0	0	0	0	0	0
CUFFORG_0111	Olfr1379-ps1	11	50959086	50959909	+	824	0	0	0	0	0	0	0	0	0	0	0	0	0	0	0	0	0	0	0	0	0	0	1.07924	0	0	0	0	0.179874
CUFFORG_0114	Olfr1376-ps1	11	50991798	50992695	+	898	0	0	0	0	0	0	0	0	0	0	0	0	0	0	0	0	0	0	0	0	0	0	0	0	0	0	0	0
CUFFORG_0118	Olfr1374-ps1	11	51142532	51143467	+	936	0	0	0	0	0	0	0	0	0	0	0.966947	0	0	0	0	0	0	0	0	0	0	0	0	0	0	0.161158	0	0
CUFFORG_0140	Olfr400-ps1	11	74104862	74110785	+	911	0	0	0	0	0	0	0	0	0	0	0	0	0	0	0	0	0	0	0	0	0	0	0	0	0	0	0	0
CUFFORG_0146	Olfr409-ps1	11	74317027	74318000	+	974	0	0	0	0	0	0	0	0	0	0	0	0	0	0	0	0	0	0	0	0	0	0	0	0	0	0	0	0
CUFFORG_0155	Olfr331	11	58501598	58502572	-	975	0	0	0	0	0	0	0	0	0	0	0	0	1.49255	0	0	0	0.971771	0	0	0	0	0	0	0	0	0	0.410721	0
CUFFORG_0185	Olfr407-ps1	11	74280715	74281732	-	846	0	0	0	0	0	0	0	0	0	0	0	0	0	0	0	0	0	0	0	0	0	0	0	0	0	0	0	0
CUFFORG_0191	Olfr1397-ps1	11	108687074	108688035	-	962	0	0	0	0	0	0	0	0	0	0	0	0	0	0.797231	0	0	0	0	0	0	0	0.748701	0	0	0	0	0.132872	0.124784
CUFFORG_0194	Olfr1367	13	21346910	21347964	+	1055	0	0	0	0	0	0	0	0	0	0	0	0	0	0	0	0	0	0	0	0	0	0	0	0	0	0	0	0
CUFFORG_0294	Olfr754-ps1	17	37249475	37250867	+	785	0	0	0	0	0	0	0	0	0	0	0	0	0	0	0.555508	0	0	0	0	0	0	0	0	0	0	0	0.0925846	0
CUFFORG_0297	Olfr757-ps1	17	37376856	37377224	+	369	0	0	0	0	0	0	0	0	0	0	0	0	0	0	0	0	0	0	0	0	0	0	0	0	0	0	0	0
CUFFORG_0334	Olfr756-ps1	17	37285142	37286069	-	928	0	0	0	0	0	0	0	0	0	0	0	0	0	0	0	0	0	0	0	0	0	0	0	0	0	0	0	0
CUFFORG_0338	Olfr759-ps1	17	37407761	37408481	-	721	0	0	0	0	0	0	0	0	0	0	0	0	0	0	0	0	0	0	0	0	0	0	0	1.02753	0	0	0	0.171255
CUFFORG_0350	Olfr762-ps1	17	38313309	38315021	-	890	0	0	0	0	0	0	0	0	0	0	0	0	0	0	0	0	0	0	0	0	0	0	0	0	0	0	0	0
CUFFORG_0384	Olfr1503-ps1	19	13877457	13878253	+	797	0	0	0	0	0	0	0	0	0	0	0	0	0	0	0	0	0	0	0	0	0	0	0	0	0	0	0	0
CUFFORG_0403	Olfr1456-ps1	19	13078821	13079335	-	473	0	0	0	0	0	0	0	0	0	0	0	0	0	0	0.555508	0	0.971771	0	0	0	0	0	0	0	0	0	0.254547	0
CUFFORG_0415	Olfr334-ps1	2	36285028	36285933	+	906	0	0	0	0	0	0	0	0	0	0	0	0	0	0	0	0	0	0	0	0	0	0	0	0	0	0	0	0
CUFFORG_0416	Olfr335-ps	2	36301541	36302479	+	939	0	0	0	0	0	0	1.15241	0	0	0	0	0	0	0	0	0	0	0	0	0	0	0.748701	0	0	0	0.192068	0	0.124784
CUFFORG_0417	Olfr336-ps1	2	36323325	36324263	+	939	0	0	0	0	0	0	0	0	0	0	0	0	1.49255	0	0	0	0	0	0.822266	0	0	0	0	0	0	0	0.248759	0.137044
CUFFORG_0423	Olfr343-ps1	2	36539197	36539499	+	303	0	0	0	0	0	0	0	0	0	0	0	0	0	0	0	0	0	0	0	0	0	0	0	0	0	0	0	0
CUFFORG_0430	Olfr349-ps1	2	36844518	36845099	+	582	0	0	0	0	0	0	0	0	0	0	0	0	0	0	0	0	0	0	0	0	0	0	0	0	0	0	0	0
CUFFORG_0446	Olfr1003-ps1	2	85653329	85654053	+	725	0	0	0	0	0	0	0	0	0	0	0	0	0	0	0	0	0	0	0	0	0	0	0	0	0	0	0	0
CUFFORG_0458	Olfr1027-ps1	2	85932145	85933486	+	1342	0	0	0	0	0	0	0	0	0	0	0	0	0	0	0	0	0	0	0	0	0	0	0	0	0	0	0	0
CUFFORG_0493	Olfr1149-ps1	2	87839979	87840423	+	445	0	0	0	0	0	0	0	0	0	0	0	0	0	0	0	0	0	0	0	0	0	0	0	0	0	0	0	0
CUFFORG_0501	Olfr1169-ps1	2	88197464	88197679	+	216	0	0	0	0	0	0	0	0	0	0	0.966947	0	0	0	0.555508	0	0	0	0	0	0	0	0	1.02753	0	0.161158	0.0925846	0.171255
CUFFORG_0553	Olfr363-ps	2	37106257	37106510	-	254	0	0	0	0	0	0	0	0	0	0	0	0	0	0.797231	0	0	0	0	0	0	0	0	0	0	0	0	0.132872	0
CUFFORG_0555	Olfr990-ps1	2	85388140	85389035	-	896	0	0	0	0	0	0	0	0	0	0	0	0	0	0	0	0	0.971771	0	0	0	0	0.748701	0	0	0	0	0.161962	0.124784
CUFFORG_0563	Olfr1004-ps1	2	85656263	85656716	-	454	0	0	0	0	0	0	0	0	0	0	0	0	0	0	0	0	0	0	0	0	0	0	0	0	0	0	0	0
CUFFORG_0568	Olfr1017-ps1	2	85808298	85808984	-	687	0	0	0	0	0	0	0	0	0	0	0	0	0	0	0	0	0	0	0	0	0	0	0	0	0	0	0	0
CUFFORG_0586	Olfr1053	2	86314343	86315285	-	943	0	0	0	0	0	0	0	1.06468	1.49384	2.47715	0	0	0	0.797231	0	0	0	0	0	0.972792	2.81797	0.748701	1.07924	0	0	0.839278	0.132872	0.93645
CUFFORG_0593	Olfr1061	2	86413109	86414050	-	942	0	0	0	0	0	0	0	0	0	0	0	0	0	0	0	0	0	0	0	0	0	0	0	0	0	0	0	0
CUFFORG_0598	Olfr1069-ps1	2	86463797	86465075	-	930	0	0	0	0	0	0	0	0	0	0	0	0	1.49255	0	0	0	0	0	0	0	0	0	0	0	0	0	0.248759	0
CUFFORG_0600	Olfr1073-ps1	2	86487918	86488805	-	595	0	0	0	0	0	0	0	0	0	0	0	0	0	0	0	0	0	0	0	0	0	0	0	0	0	0	0	0
CUFFORG_0602	Olfr1078-ps1	2	86528891	86530427	-	632	0	0	0	0	0	0	0	0	0	0	0	0	0	0	0	0	0	0	0	0	0	0	0	0	0	0	0	0
CUFFORG_0622	Olfr1103-ps1	2	87009938	87010875	-	938	0	0	0	0	0	0	1.15241	0	0	0	0	0	0	0	0	0	0	0	0	0	0	0	0	0	0	0.192068	0	0
CUFFORG_0631	Olfr1127-ps1	2	87523512	87524367	-	856	0	0	0	0	0	0	0	0	0	0	0.966947	1.6991	0	0	0	0	0	0	0	0	0	0	0	0	0	0.444342	0	0
CUFFORG_0640	Olfr1144-ps1	2	87808358	87808676	-	319	0	0	0	0	0	0	0	0	0	0	0	0	0	0	0	0	0	0	0	0	0	0	0	0	0	0	0	0
CUFFORG_0657	Olfr1172-ps1	2	88264161	88264364	-	204	0	0	0	0	0	0	0	0	0	0	0	0	0	0	0	0	0	0	0	0	0	0	0	0	0	0	0	0
CUFFORG_0666	Olfr1187-ps1	2	88540124	88540510	-	325	0	0	0	0	0	0	0	0	0	0	0	0	0	0	0	0	0	0	0	0	0	0	0	0	0	0	0	0
CUFFORG_0697	Olfr1235-ps1	2	89384897	89390234	-	292	0	0	0	0	0	0	0	0	0	0	0.966947	0	0	0	0	0	0	0	0	0	0	0	0	0	0	0.161158	0	0
CUFFORG_0737	Olfr1296-ps1	2	111593073	111594011	-	939	0	0	0	0	0	0	0	0	0	0	0	0	0	0	0	0	0	0	0	0	0	0.748701	0	0	0	0	0	0.124784
CUFFORG_0741	Olfr268-ps1	2	111844262	111851838	-	945	0	0	0	0	0	0	0	0	0	0	0	0	0	1.59446	0	0	0	0	0	0	0	0	0	0	0	0	0.265744	0
CUFFORG_0762	Olfr1332-ps1	4	118854092	118855045	+	954	0	0	0	0	0	0	0	0	0	0	0	0	0	0	0	0	0	0	0	0	0	0	0	0	0	0	0	0
CUFFORG_0776	Olfr1343-ps1	4	118672609	118682213	-	941	0	0	0	0	0	0	0	1.06468	0	0	0	0	0	0	0	0	0	0	0	0	0	0.748701	0	1.02753	0	0.177446	0	0.296039
CUFFORG_0811	Olfr456	6	42486163	42487214	-	1052	0	0	0	0	0	0	1.15241	0	0	0	0.966947	0	0	1.59446	0	3.38108	0	0	0	0.972792	0	0	0	1.02753	0	0.353226	0.829256	0.333387
CUFFORG_0840	Olfr564	7	102803480	102804430	+	951	0	0	0	0	0	0	0	0	0	0	0	0	1.49255	0	0	0	0	0	0	0	0	0	0	0	0	0	0.248759	0
CUFFORG_0844	Olfr574	7	102948467	102949507	+	1041	0	0	0	0	0	0	0	0	0	0	0	0	0	0.797231	0	0	0	0	0	0	2.81797	0	0	0	0	0	0.132872	0.469661
CUFFORG_0856	Olfr595-ps1	7	103235632	103236558	+	927	0	0	0	0	0	0	0	0	0	0	0	0	0	0	0	0	0	0	0	0	0	0	0	0	0	0	0	0
CUFFORG_0868	Olfr625-ps1	7	103682720	103683685	+	966	0	0	0	0	0	0	0	0	0	0	0	0	0	0	0.555508	0	0	0	0	0	0	0	0	0	0	0	0.0925846	0
CUFFORG_0877	Olfr637-ps1	7	103996000	103996461	+	462	0	0	0	0	0	0	0	0	0	0	0	0	0	0	0	0	0	0	0	0	0	0	0	0	0	0	0	0
CUFFORG_0889	Olfr660-ps1	7	104678718	104679092	+	375	0	0	0	0	0	0	0	0	0	0	0	0	0	0	0	0	0	0	0	0	0	0	0	0	0	0	0	0
CUFFORG_0899	Olfr688	7	105288095	105289060	+	966	0	0	0	0	0	0	0	0	0	0	0	0	0	0	0	0	0	0	0	0	0	0	1.07924	0	0	0	0	0.179874
CUFFORG_0949	Olfr306-ps1	7	86353092	86353719	-	628	0	0	0	0	0	0	0	0	0	0	0	0	0	0	0	0	0	0	0	0	0	0	0	0	0	0	0	0
CUFFORG_0966	Olfr573-ps1	7	102941688	102942575	-	888	0	0	0	0	0	0	0	0	0	0	0	0	0	0	0	0	0	0	0.822266	0	0	0	0	0	0	0	0	0.137044
CUFFORG_0989	Olfr260-ps1	7	103699576	103700754	-	822	0	0	0	0	0	0	0	0	0	0	0	0	0	0	0	0	0	0	0	0	0	0	0	0	0	0	0	0
CUFFORG_0997	Olfr636-ps1	7	103988991	103990007	-	922	0	0	0	0	0	0	0	0	0	0	0	0	0	0	0	0	0	0	0	0	0	0	0	0	0	0	0	0
CUFFORG_1002	Olfr647-ps1	7	104167409	104168285	-	877	0	0	0	0	0	0	0	0	0	1.23857	0	0	0	0	0	0	0	0	0	0	0	0	0	0	0	0.206429	0	0
CUFFORG_1136	Olfr926	9	38877126	38878176	+	1051	0	0	0	0	0	0	0	0	0	0	0	0	0	0	0	0	0	0	0	0	0	0.748701	0	0	0	0	0	0.124784
CUFFORG_1163	Olfr833-ps1	9	18970289	18970557	-	269	0	0	0	0	0	0	0	0	0	0	0	0	0	0	0	0	0	0	0	0	0	0	0	0	0	0	0	0
CUFFORG_1177	Olfr891	9	38179871	38180821	-	951	0	0	0	0	0	0	0	0	0	0	0	0	0	0	0	0	0	0	0	0	0	0	0	0	0	0	0	0
CUFFORG_1191	Olfr952	9	39426093	39427148	-	1056	0	0	0	0	0	0	0	0	0	0	0	0	0	0	0	0	0.971771	0	0.822266	0.972792	0	0	0	0	0	0	0.161962	0.299176
CUFFORG_1214	Olfr1327-ps1	X	74762013	74762879	-	867	0	0	0	0	0	0	0	0	0	0	0	0	0	0	0	0	0	0	0	0	0	0	0	0	0	0	0	0
ENSMUSG00000066914	Olfr831-ps1	9	18932467	18945092	-	444	0	0	0	0	0	0	0	0	0	0	0	0	0	0	0	0	0	0	0	0	0	0	0	0	0	0	0	0

## Sheet: OR DE analysis
Differential expression (DE) analysis for the OR repertoire between odour-exposed and control mice
Genes are considered significantly DE if their adjusted p-value (padj) is lower than 0.05
Genes with their padj set to NA were filtered prior to testing due to counts being too low.
baseMean = mean expression; log2FC = log2(fold-change); lfcSE = standard error FC estimation; stat = Wald statistic; pvalue = Wald p-value; padj = Benjamini & Hochberg adjusted p-value
	gene	chr	start	end	strand	length	baseMean	carvone vs controls					heptanal vs controls					both vs controls
								log2FC	lfcSE	stat	pvalue	padj	log2FC	lfcSE	stat	pvalue	padj	log2FC	lfcSE	stat	pvalue	padj
CUFFORG_0665	Olfr1182	2	88442939	88449121	-	4325	416.5	0.225916	0.15647	1.44383	0.148788	0.562671	1.56197	0.155406	10.0509	9.1e-24	7.73e-21	1.72744	0.155328	11.1213	9.89e-29	9.59e-26
CUFFORG_1061	Olfr524	7	140198499	140205964	-	5059	674.958	-0.0260277	0.113501	-0.229317	0.818623	0.924348	-0.790873	0.114306	-6.91891	4.55e-12	1.29e-09	-0.884452	0.114436	-7.7288	1.09e-14	5.27e-12
CUFFORG_0357	Olfr1442	19	12670439	12676931	+	3283	319.083	0.315696	0.113211	2.78856	0.00529425	0.160499	0.73739	0.11232	6.56508	5.2e-11	1.1e-08	0.70562	0.112379	6.27893	3.41e-10	1.1e-07
CUFFORG_0505	Olfr1184	2	88483575	88489752	+	3655	292	0.124054	0.154562	0.80262	0.422195	0.740286	1.13917	0.153563	7.41826	1.19e-13	5.04e-11	0.866501	0.15377	5.63505	1.75e-08	4.24e-06
CUFFORG_0427	Olfr347	2	36731628	36737640	+	3659	108	0.00978436	0.155904	0.0627589	0.949959	0.985877	0.97893	0.153257	6.3875	1.69e-10	2.86e-08	0.844641	0.15354	5.5011	3.77e-08	7.32e-06
CUFFORG_0201	Olfr1364	13	21571813	21581759	-	3119	942.875	0.0401681	0.101307	0.3965	0.691736	0.87186	0.525746	0.100865	5.21239	1.86e-07	2.26e-05	0.481754	0.100899	4.77462	1.8e-06	0.000291072
CUFFORG_0937	Olfr538	7	140574155	140575087	+	933	55.5417	0.611023	0.148393	4.11759	3.83e-05	0.00630075	0.541378	0.148788	3.63859	0.000274132	0.0155159	0.694877	0.147936	4.69713	2.64e-06	0.000365606
CUFFORG_0025	Olfr1414	1	92506366	92518661	-	6083	225.667	-0.155648	0.122361	-1.27204	0.20336	0.615172	-0.135228	0.122299	-1.10572	0.268848	0.967343	0.562987	0.120584	4.66885	3.03e-06	0.00036726
CUFFORG_0195	Olfr1359	13	21698111	21706833	+	4440	517.5	-0.0569655	0.105872	-0.538059	0.590536	0.833082	-0.462931	0.106495	-4.34697	1.38e-05	0.000976573	-0.491032	0.106545	-4.60869	4.05e-06	0.000384892
CUFFORG_0551	Olfr361	2	37083736	37089225	-	2684	149.583	0.0689481	0.0976502	0.706072	0.480143	0.779049	0.595312	0.0944048	6.30595	2.86e-10	4.05e-08	0.437632	0.0952779	4.59321	4.36e-06	0.000384892
CUFFORG_0934	Olfr533	7	140463370	140468126	+	2886	3754.58	-0.229911	0.0741942	-3.09878	0.00194322	0.0973297	-0.310254	0.0742247	-4.17993	2.92e-05	0.00190436	-0.34268	0.0742374	-4.61601	3.91e-06	0.000384892
CUFFORG_0389	Olfr1423	19	12031787	12041317	-	5571	481.625	0.201982	0.0866337	2.33145	0.0197299	0.295398	0.304236	0.0864053	3.52103	0.000429868	0.0228098	0.345908	0.0863165	4.00743	6.14e-05	0.00496176
CUFFORG_0670	Olfr1198	2	88745243	88751361	-	2371	204.917	0.130894	0.122247	1.07073	0.284293	0.681539	0.546928	0.121072	4.51739	6.26e-06	0.000531529	0.48233	0.121235	3.97848	6.94e-05	0.00517517
CUFFORG_1119	Olfr902	9	38447710	38450253	+	1732	47.9167	0.844562	0.153831	5.49021	4.01e-08	2.31e-05	0.213469	0.157298	1.3571	0.174749	0.951031	0.601402	0.155047	3.87885	0.000104951	0.00678685
CUFFORG_1140	Olfr943	9	39166310	39186740	+	2704	103.125	0.417221	0.141057	2.95783	0.00309817	0.11897	0.260312	0.14165	1.83771	0.0661044	0.668127	0.546999	0.140605	3.89032	0.000100113	0.00678685
CUFFORG_0092	Olfr825	10	130159732	130166735	-	3475	109.417	-0.0857281	0.12356	-0.693816	0.487798	0.783742	0.147658	0.122432	1.20604	0.227803	0.953847	-0.482457	0.125848	-3.83365	0.000126255	0.0076542
CUFFORG_0344	Olfr117	17	37657600	37663782	-	3533	581	0.191035	0.0911728	2.09531	0.0361438	0.390944	0.400598	0.0908196	4.41092	1.03e-05	0.000794439	0.331072	0.0909314	3.6409	0.000271689	0.0155022
CUFFORG_0703	Olfr1243	2	89525998	89531483	-	3035	242.333	0.138589	0.109667	1.26373	0.206328	0.616606	0.299782	0.109178	2.74581	0.00603613	0.170823	0.383522	0.108943	3.5204	0.000430894	0.0232204
CUFFORG_0679	Olfr1216	2	89011571	89018306	-	4298	251.708	-0.0002003	0.0971298	-0.00206219	0.998355	0.999849	0.0224371	0.0970426	0.231209	0.817153	0.993983	0.335535	0.0959535	3.49685	0.000470785	0.0240348
CUFFORG_0477	Olfr1120	2	87354815	87361736	+	4374	119.333	-0.229712	0.0999566	-2.29812	0.0215551	0.295398	-0.142628	0.099316	-1.4361	0.150974	0.885123	-0.33879	0.100802	-3.36095	0.000776749	0.0376723
CUFFORG_1054	Olfr509	7	108645074	108651948	-	2851	154.875	0.572103	0.127222	4.49689	6.9e-06	0.00179192	0.372096	0.127851	2.91038	0.00360991	0.123268	0.420657	0.127691	3.29433	0.00098658	0.0455706
CUFFORG_1193	Olfr44	9	39484024	39493988	-	1337	124.375	-0.222338	0.107892	-2.06075	0.0393265	0.39733	-0.240365	0.108003	-2.22555	0.0260445	0.442577	-0.356734	0.108747	-3.28041	0.00103656	0.0457028
CUFFORG_0492	Olfr1148	2	87830776	87835886	+	2936	165.5	-0.0519126	0.103684	-0.500682	0.616595	0.84461	-0.0298211	0.103579	-0.287906	0.773419	0.993983	-0.342244	0.105189	-3.25362	0.00113946	0.0480555
CUFFORG_1104	Olfr887	9	38084134	38088047	+	3529	149.167	-0.17567	0.101227	-1.7354	0.08267	0.489053	-0.0327962	0.100424	-0.326578	0.743987	0.993983	-0.330901	0.102178	-3.23849	0.00120165	0.0485668
CUFFORG_1178	Olfr916	9	38657342	38659866	-	1386	30.25	0.7153	0.184618	3.87449	0.00010685	0.0123091	0.0297358	0.185537	0.160269	0.872669	NA	0.584676	0.184781	3.16416	0.0015553	0.0603455
CUFFORG_0312	Olfr124	17	37799886	37808617	+	6214	1850.96	-0.105431	0.113346	-0.930165	0.352286	0.698242	-0.315073	0.113425	-2.77781	0.00547274	0.165941	-0.347198	0.113438	-3.06068	0.00220838	0.0823897
CUFFORG_0286	Olfr202	16	59283516	59286708	-	1232	30.4167	0.558173	0.186865	2.98703	0.002817	0.115899	0.123783	0.187134	0.661466	0.508313	NA	0.561596	0.186863	3.00538	0.00265245	0.0952918
CUFFORG_1200	Olfr975	9	39949047	39951189	-	2143	19.2917	-0.0658592	0.176161	-0.373858	0.70851	0.879862	-0.416758	0.177932	-2.34223	0.0191688	NA	-0.533754	0.178533	-2.98966	0.00279288	0.0967534
CUFFORG_0911	Olfr472	7	107897902	107907762	+	5417	250.75	-0.0937241	0.0942782	-0.994123	0.320163	0.689298	0.0852526	0.0936145	0.910678	0.362465	0.987476	-0.282958	0.0950632	-2.97653	0.00291534	0.097513
CUFFORG_0222	Olfr722	14	49894085	49901999	-	1813	505.25	-0.130549	0.0999195	-1.30654	0.191368	0.600698	-0.374914	0.100356	-3.73585	0.000187084	0.0113453	-0.294419	0.100204	-2.93819	0.00330136	0.104755
CUFFORG_0723	Olfr1270	2	90145255	90153078	-	5179	201.458	0.125145	0.12398	1.0094	0.312781	0.686622	-0.0165883	0.124344	-0.133407	0.893871	0.993983	-0.367898	0.125398	-2.93385	0.00334785	0.104755
CUFFORG_0097	Olfr1393	11	49278340	49282765	+	2970	117.667	-0.105739	0.13155	-0.803794	0.421516	0.740286	0.11992	0.13055	0.918579	0.358316	0.987476	0.375342	0.129565	2.89695	0.00376813	0.111391
CUFFORG_0326	Olfr92	17	37110507	37120091	-	2123	109.625	0.884204	0.133946	6.60122	4.08e-11	4.7e-08	0.312316	0.136087	2.29497	0.0217346	0.419378	0.392991	0.13574	2.89517	0.00378958	0.111391
CUFFORG_0514	Olfr1205	2	88829737	88837104	+	6150	403.583	-0.229971	0.167285	-1.37473	0.169217	0.57052	-0.325282	0.167327	-1.944	0.051896	0.602858	-0.482721	0.167402	-2.88361	0.00393147	0.112163
CUFFORG_0439	Olfr366	2	37211578	37222286	+	3109	84.0833	0.125592	0.120009	1.04652	0.29532	0.686622	0.0980027	0.12019	0.815395	0.414846	0.987476	-0.348166	0.12351	-2.81892	0.00481851	0.133542
CUFFORG_0056	Olfr808	10	129765481	129771186	+	3997	118.75	0.109379	0.156646	0.698256	0.485017	0.782932	-0.102737	0.157074	-0.654068	0.513068	0.987476	-0.430952	0.157852	-2.73009	0.00633161	0.170602
CUFFORG_0281	Olfr196	16	59166648	59170444	-	1700	107.167	0.210147	0.134129	1.56675	0.117172	0.548709	0.44922	0.13314	3.37405	0.000740711	0.0330981	0.357328	0.133504	2.67654	0.0074387	0.195015
CUFFORG_0110	Olfr1380	11	49556740	49565859	+	2655	135.042	-0.0372888	0.18438	-0.202239	0.83973	0.937925	0.353394	0.184243	1.91808	0.0551006	0.603067	0.484008	0.184204	2.62756	0.00860002	0.218548
CUFFORG_0371	Olfr1469	19	13410571	13414540	+	3970	41.8333	0.356721	0.148438	2.40316	0.016254	0.275363	-0.0146696	0.15129	-0.0969635	0.922755	0.993983	0.388359	0.148215	2.62023	0.00878699	0.218548
CUFFORG_0105	Olfr1386	11	49464986	49471715	+	2746	443.792	0.079391	0.110487	0.718552	0.472417	0.774188	0.318898	0.110102	2.89638	0.003775	0.123268	0.28683	0.11015	2.60398	0.00921476	0.223458
CUFFORG_0426	Olfr346	2	36685789	36691301	+	4111	186.042	0.144816	0.149697	0.967398	0.333345	0.692398	-0.00259362	0.149956	-0.0172959	0.986201	0.99869	0.381627	0.149328	2.55563	0.0105995	0.250768
CUFFORG_0075	Olfr801	10	129666989	129673804	-	4059	374.125	-0.0558658	0.0745481	-0.749393	0.45362	0.763344	0.0057968	0.074328	0.0779894	0.937837	0.993983	-0.186583	0.0750433	-2.48634	0.0129064	0.298077
CUFFORG_0907	Olfr714	7	107071442	107076509	+	3140	54.9167	0.147027	0.161625	0.909682	0.36299	0.701398	0.044239	0.162046	0.273003	0.784851	0.993983	0.395454	0.160692	2.46094	0.0138574	0.312597
CUFFORG_1035	Olfr6	7	106953261	106963937	-	5288	1488.21	-0.0387176	0.0870878	-0.444582	0.656622	0.857629	-0.300502	0.0872841	-3.44281	0.000575709	0.0271543	-0.213854	0.0872152	-2.45202	0.0142056	0.313169
CUFFORG_0200	Olfr1535	13	21553894	21559893	-	3965	79.9583	0.194857	0.118718	1.64134	0.100726	0.51677	-0.168475	0.121609	-1.38538	0.165937	0.930774	0.288496	0.118055	2.44374	0.0145359	0.31333
CUFFORG_1093	Olfr873	9	20298532	20303455	+	4924	247.708	0.0135956	0.113041	0.120272	0.904268	0.965541	-0.0223023	0.113137	-0.197128	0.843728	0.993983	-0.273505	0.11387	-2.4019	0.0163101	0.343931
CUFFORG_0393	Olfr1427	19	12098006	12103334	-	4683	1037.38	-0.0509014	0.0912396	-0.557887	0.576922	0.825607	-0.166199	0.0913522	-1.81932	0.0688623	0.67625	-0.213918	0.0914014	-2.34042	0.019262	0.354964
CUFFORG_0404	Olfr1457	19	13093861	13095669	-	1809	20.0417	0.101523	0.17727	0.572701	0.566847	0.822568	-0.0163811	0.177884	-0.0920887	0.926628	NA	0.413722	0.175701	2.3547	0.0185378	0.354964
CUFFORG_0436	Olfr360	2	37065706	37069260	+	1503	438.833	-0.0459619	0.0978756	-0.469595	0.638644	0.852543	0.129002	0.0975325	1.32266	0.185949	0.951031	-0.230815	0.098283	-2.34847	0.0188507	0.354964
CUFFORG_0664	Olfr1181	2	88423088	88424023	-	936	12.875	-0.00846243	0.18205	-0.046484	0.962924	0.989553	0.164915	0.182387	0.904201	0.365889	NA	0.434533	0.182827	2.37675	0.017466	0.354964
CUFFORG_0702	Olfr1242	2	89492380	89498335	-	2691	322	-0.118052	0.0910879	-1.29602	0.194969	0.604327	0.0676447	0.0904701	0.747703	0.454639	0.987476	0.212314	0.0900362	2.35809	0.0183691	0.354964
CUFFORG_0970	Olfr586	7	103120989	103125632	-	3591	114	0.360517	0.17529	2.05669	0.0397163	0.39733	-0.0634769	0.17568	-0.36132	0.71786	0.993983	-0.417198	0.176089	-2.36924	0.0178246	0.354964
CUFFORG_1084	Olfr857	9	19709568	19714930	+	2158	48.9167	0.156343	0.171281	0.912784	0.361356	0.701398	-0.153758	0.172244	-0.892674	0.372032	0.987476	0.398367	0.170622	2.33479	0.0195545	0.354964
CUFFORG_1235	Olfr287	15	98206971	98221056	-	2457	252.5	-0.277422	0.142307	-1.94946	0.0512408	0.4157	-0.313027	0.142364	-2.19878	0.0278934	0.455413	-0.3319	0.142394	-2.33086	0.0197609	0.354964
CUFFORG_0021	Olfr414	1	174424064	174434747	+	4526	535.833	-0.019506	0.0821837	-0.237346	0.812388	0.922041	-0.0294279	0.0822052	-0.357981	0.720358	0.993983	-0.188697	0.0825695	-2.28532	0.0222943	0.360424
CUFFORG_0053	Olfr799	10	129637484	129648326	+	1694	104.583	-0.0199207	0.144024	-0.138314	0.889992	0.958197	-0.0400098	0.144092	-0.277669	0.781266	0.993983	-0.332909	0.145167	-2.29328	0.0218316	0.360424
CUFFORG_0108	Olfr1382	11	49528247	49538691	+	4633	1158.67	-0.0380943	0.0747396	-0.509693	0.610267	0.840985	0.217076	0.0744389	2.91616	0.00354367	0.123268	0.171533	0.0744889	2.3028	0.0212903	0.360424
CUFFORG_0109	Olfr1381	11	49543588	49556109	+	4797	231.292	0.0446535	0.121002	0.369031	0.712105	0.881143	0.145279	0.120738	1.20325	0.228878	0.953847	0.275358	0.120421	2.28662	0.0222178	0.360424
CUFFORG_0366	Olfr1461	19	13163008	13168168	+	3522	192.583	0.115945	0.096399	1.20276	0.22907	0.644879	0.119028	0.0963852	1.23492	0.216861	0.953847	-0.226635	0.0980982	-2.31028	0.0208726	0.360424
CUFFORG_1102	Olfr884	9	38046559	38050178	+	3222	268.125	-0.0632732	0.152197	-0.415733	0.677605	0.867163	-0.182932	0.152325	-1.20093	0.229777	0.953847	-0.349128	0.15252	-2.28906	0.0220756	0.360424
CUFFORG_0269	Olfr175-ps1	16	58823662	58826774	-	1201	265.167	0.0479221	0.131678	0.363933	0.715908	0.883951	-0.00573347	0.13178	-0.043508	0.965297	0.995792	0.292378	0.131259	2.2275	0.0259139	0.386715
CUFFORG_0400	Olfr1446	19	12888266	12893508	-	2575	49.5	0.170494	0.13971	1.22034	0.222336	0.637141	0.121501	0.140111	0.867178	0.385844	0.987476	0.311989	0.138599	2.25102	0.0243845	0.386715
CUFFORG_0486	Olfr1140	2	87743752	87747581	+	1443	134.083	0.0360889	0.129383	0.27893	0.780299	0.907394	-0.028753	0.129616	-0.221832	0.824445	0.993983	-0.292141	0.130657	-2.23593	0.0253562	0.386715
CUFFORG_0726	Olfr1271	2	90260546	90271032	-	6613	363.75	0.0656893	0.104568	0.628196	0.529876	0.806237	0.0843997	0.104529	0.807426	0.419421	0.987476	-0.23504	0.105259	-2.23297	0.0255508	0.386715
CUFFORG_1174	Olfr870	9	20170032	20174057	-	2592	120.542	-0.137641	0.152918	-0.900096	0.368069	0.704345	-0.194576	0.153055	-1.27128	0.203628	0.953847	-0.344287	0.153436	-2.24384	0.0248426	0.386715
CUFFORG_0103	Olfr1388	11	49436713	49452651	+	4485	73.2083	-0.0628215	0.131431	-0.47798	0.632665	0.851664	-0.364898	0.133635	-2.73057	0.00632253	0.173156	0.282635	0.129292	2.18603	0.0288134	0.405716
CUFFORG_0267	Olfr172	16	58759544	58763176	-	1834	40.7083	0.268369	0.158501	1.69317	0.0904237	0.497094	0.0803771	0.159612	0.503579	0.614557	0.993983	0.346827	0.158064	2.19422	0.0282196	0.405716
CUFFORG_0291	Olfr55	17	33168447	33180753	+	4781	710.042	0.146869	0.0751441	1.9545	0.0506425	0.4157	0.124868	0.075183	1.66085	0.0967438	0.797432	-0.164738	0.0757502	-2.17475	0.0296488	0.405716
CUFFORG_0630	Olfr1111	2	87149121	87152624	-	1711	56	-0.208569	0.1391	-1.49941	0.133767	0.562671	-0.168952	0.13881	-1.21714	0.223549	0.953847	-0.303986	0.139821	-2.17411	0.0296968	0.405716
CUFFORG_1057	Olfr517	7	108868121	108869175	-	1055	12.3333	0.302132	0.187141	1.61446	0.106428	0.517319	-0.120061	0.187532	-0.640216	0.522032	NA	-0.411608	0.187649	-2.1935	0.0282715	0.405716
CUFFORG_1233	Olfr239	17	33191302	33204011	+	5278	532.083	0.0405205	0.0922384	0.439302	0.660443	0.859695	0.000367929	0.0923104	0.00398578	0.99682	0.99869	-0.201919	0.0927035	-2.17812	0.0293973	0.405716
CUFFORG_0699	Olfr1239	2	89417044	89420407	-	1660	143.667	0.0478067	0.101712	0.47002	0.63834	0.852543	-0.00181848	0.10199	-0.0178301	0.985774	0.99869	-0.221658	0.103319	-2.14537	0.0319231	0.430075
CUFFORG_0379	Olfr1491	19	13697088	13706127	+	1851	137.375	0.146541	0.135124	1.08449	0.278148	0.676004	-0.00480236	0.135581	-0.0354207	0.971744	0.99869	-0.291213	0.136566	-2.13239	0.0329746	0.438156
CUFFORG_0014	Olfr429	1	174084371	174091343	+	2534	117.5	0.187452	0.135199	1.38649	0.165598	0.568335	-0.0416897	0.136084	-0.306353	0.759336	0.993983	0.28358	0.134862	2.10274	0.0354882	0.447606
CUFFORG_0086	Olfr818	10	129944240	129949196	-	2233	128.667	0.0657594	0.133491	0.492613	0.622286	0.848371	0.0517595	0.133538	0.387602	0.698311	0.993983	-0.282017	0.134781	-2.0924	0.0364024	0.447606
CUFFORG_0203	Olfr11	13	21636623	21642582	-	3330	279.542	0.268697	0.101709	2.64182	0.00824624	0.17592	0.142514	0.102077	1.39615	0.162669	0.930774	0.209081	0.101879	2.05224	0.0401461	0.447606
CUFFORG_0292	Olfr63	17	33264628	33273114	+	4541	233.5	-0.103742	0.103638	-1.00101	0.316821	0.686622	0.0239708	0.103165	0.232353	0.816264	0.993983	0.214072	0.102528	2.08794	0.036803	0.447606
CUFFORG_0342	Olfr114	17	37589382	37592694	-	1062	26.0833	0.221949	0.175961	1.26135	0.207182	0.616606	0.0624129	0.176636	0.353342	0.723832	NA	0.364755	0.175383	2.07977	0.0375469	0.447606
CUFFORG_0373	Olfr1477	19	13500546	13506192	+	4040	228.5	-0.247575	0.101906	-2.42945	0.0151217	0.263942	-0.0533761	0.101176	-0.527557	0.597807	0.988642	-0.210563	0.10176	-2.06921	0.0385263	0.447606
CUFFORG_0478	Olfr1121	2	87369895	87373469	+	1996	55.75	0.462774	0.172948	2.67579	0.00745533	0.17592	0.876603	0.172032	5.09559	3.48e-07	3.69e-05	0.3566	0.173217	2.0587	0.0395233	0.447606
CUFFORG_0538	Olfr1293-ps	2	111525218	111528977	+	1803	24.9583	-0.256201	0.180535	-1.41913	0.155862	0.563465	-0.382782	0.180909	-2.11588	0.0343548	NA	-0.371825	0.180876	-2.05569	0.0398125	0.447606
CUFFORG_0581	Olfr1047	2	86226567	86232353	-	2465	37.0833	0.792443	0.187064	4.23621	2.27e-05	0.00436462	0.0253598	0.187375	0.135343	0.892341	0.993983	0.387614	0.187225	2.07032	0.0384229	0.447606
CUFFORG_0673	Olfr1208	2	88895572	88902282	-	2868	147.875	0.09513	0.115237	0.825516	0.409079	0.737385	0.21496	0.114703	1.87405	0.0609232	0.638565	0.235426	0.114616	2.05405	0.0399712	0.447606
CUFFORG_0682	Olfr1219	2	89072241	89083632	-	6006	223.542	0.19844	0.0993986	1.9964	0.0458903	0.40645	0.0299898	0.100056	0.299729	0.764384	0.993983	0.210265	0.099355	2.1163	0.0343194	0.447606
CUFFORG_1118	Olfr901	9	38429482	38432682	+	2708	63.6667	-0.220612	0.124142	-1.77708	0.0755543	0.47501	0.0165433	0.122046	0.13555	0.892177	0.993983	-0.261124	0.124524	-2.09697	0.035996	0.447606
CUFFORG_1133	Olfr923	9	38826594	38829987	+	2562	91.2083	0.919098	0.185069	4.96625	6.83e-07	0.000262121	-0.0546381	0.185468	-0.294595	0.768303	0.993983	0.391352	0.185259	2.11246	0.0346473	0.447606
CUFFORG_1239	Olfr380	11	73452886	73457508	-	1719	116.625	0.0168721	0.140244	0.120305	0.904241	0.965541	0.178614	0.13968	1.27874	0.200989	0.953847	0.286377	0.139332	2.05535	0.0398449	0.447606
CUFFORG_1113	Olfr25	9	38329492	38336103	+	6612	93.3333	0.12586	0.143118	0.879414	0.379177	0.715547	-0.294985	0.144906	-2.0357	0.0417801	0.551277	0.291604	0.142522	2.04602	0.0407545	0.449225
CUFFORG_0805	Olfr213	6	116538382	116544354	+	4249	997.208	-0.0602802	0.0825407	-0.730308	0.465202	0.77048	-0.0800516	0.082564	-0.96957	0.332261	0.983699	-0.168179	0.0826717	-2.0343	0.0419218	0.456901
CUFFORG_0368	Olfr1463	19	13231339	13235812	+	1716	1018.29	-0.0268072	0.0937261	-0.286016	0.774866	0.90532	0.0320773	0.0936716	0.342444	0.732017	0.993983	-0.190203	0.0938893	-2.02582	0.0427831	0.459195
CUFFORG_1207	Olfr1320	X	49672333	49684825	+	1995	196.208	-0.0965476	0.103743	-0.930646	0.352037	0.698242	0.0535181	0.103133	0.518924	0.603814	0.991563	-0.210882	0.104245	-2.02294	0.0430791	0.459195
CUFFORG_0049	Olfr790	10	129498492	129503342	+	2872	91.7083	-0.0440123	0.130637	-0.336905	0.736188	0.888552	-0.0912511	0.130884	-0.697192	0.485683	0.987476	-0.264314	0.131843	-2.00476	0.0449888	0.474339
CUFFORG_1018	Olfr684	7	105154707	105163653	-	3234	50.875	-0.0828459	0.181958	-0.455302	0.648892	0.85627	-0.145752	0.182035	-0.800681	0.423317	0.987476	-0.362614	0.182315	-1.98895	0.0467072	0.487161
CUFFORG_0614	Olfr141	2	86804170	86806997	-	2828	56.0417	0.078103	0.163426	0.477911	0.632714	0.851664	-0.342848	0.164896	-2.07917	0.0376015	0.526357	-0.326753	0.164834	-1.98231	0.0474441	0.489583
CUFFORG_0826	Olfr292	7	86688330	86697507	+	3211	102.917	-0.0738519	0.117697	-0.627473	0.530349	0.806237	0.0163281	0.117113	0.139422	0.889117	0.993983	0.228407	0.115846	1.97165	0.0486498	0.492277
CUFFORG_1106	Olfr889	9	38115264	38119887	+	4258	101	0.476727	0.129266	3.68794	0.000226077	0.0186029	0.109823	0.130998	0.838362	0.401827	0.987476	0.256749	0.130261	1.97103	0.0487202	0.492277
CUFFORG_0135	Olfr390	11	73782964	73790446	+	3772	689.417	0.344617	0.107923	3.19317	0.00140719	0.0870872	0.255307	0.108015	2.36363	0.0180969	0.357308	0.209978	0.108064	1.94309	0.0520048	0.520048
CUFFORG_0263	Olfr167	16	19509558	19522266	-	7435	987.083	-0.0118613	0.105365	-0.112573	0.910369	0.965541	-0.215287	0.105528	-2.04009	0.0413416	0.551277	-0.203552	0.105518	-1.92907	0.053722	0.524947
CUFFORG_0543	Olfr1317	2	112136628	112144054	+	2596	80.6667	0.310183	0.144475	2.14696	0.0317963	0.366293	0.0971168	0.1454	0.66793	0.504178	0.987476	0.278711	0.144605	1.92739	0.0539304	0.524947
CUFFORG_0824	Olfr295	7	86583862	86591128	+	6013	203.125	0.186822	0.128685	1.45178	0.146562	0.562671	0.314222	0.128375	2.44768	0.0143777	0.312992	0.247542	0.128534	1.92589	0.0541182	0.524947
CUFFORG_0628	Olfr259	2	87104819	87111652	-	3805	82	0.174785	0.118479	1.47524	0.140149	0.562671	-0.0421922	0.120133	-0.351211	0.72543	0.993983	0.225298	0.11812	1.90737	0.0564724	0.537041
CUFFORG_0818	Olfr290	7	84913075	84919351	+	4109	361.292	0.0825189	0.100703	0.819429	0.412542	0.738093	-0.0543916	0.101016	-0.538447	0.590268	0.988642	-0.193399	0.101362	-1.908	0.0563917	0.537041
CUFFORG_0072	Olfr777	10	129264407	129271485	-	5407	387.542	0.191154	0.108465	1.76235	0.0780107	0.480579	0.20958	0.108431	1.93284	0.053256	0.602858	0.204347	0.108441	1.88441	0.0595094	0.54274
CUFFORG_0264	Olfr168	16	19529278	19535556	-	2317	1375.62	-0.0773994	0.0950528	-0.814278	0.415486	0.738093	0.00256793	0.0949985	0.0270313	0.978435	0.99869	-0.179004	0.0951261	-1.88176	0.0598693	0.54274
CUFFORG_0280	Olfr194	16	59116771	59121058	-	3457	65.4583	0.453675	0.156373	2.90124	0.00371687	0.129753	-0.143064	0.158698	-0.901488	0.367329	0.987476	0.295692	0.156919	1.88436	0.0595162	0.54274
CUFFORG_0711	Olfr1252	2	89719575	89725012	-	4625	529.792	0.432101	0.110549	3.90867	9.28e-05	0.0118791	0.149296	0.110914	1.34605	0.178285	0.951031	0.208955	0.110831	1.88534	0.0593836	0.54274
CUFFORG_1231	Olfr1474	19	13470972	13471916	+	945	13.125	0.464077	0.186308	2.49092	0.0127414	0.240624	0.0593082	0.187017	0.317127	0.751147	NA	0.35341	0.186516	1.89479	0.0581197	0.54274
CUFFORG_0496	Olfr1152	2	87866493	87869476	+	1520	29.0417	0.0938138	0.166486	0.563494	0.573099	0.824886	-0.250686	0.168691	-1.48606	0.137262	NA	0.309833	0.165221	1.87526	0.060757	0.543399
CUFFORG_0821	Olfr299	7	86462551	86469444	+	4355	46.2083	0.219714	0.147931	1.48524	0.13748	0.562671	0.035557	0.149237	0.238258	0.811681	0.993983	0.276368	0.14755	1.87304	0.0610623	0.543399
CUFFORG_0781	Olfr1333	4	118827970	118836277	-	2695	56.9583	0.423362	0.144836	2.92306	0.00346615	0.124781	0.0124263	0.147299	0.0843606	0.93277	0.993983	0.269532	0.1457	1.84991	0.0643268	0.562135
CUFFORG_0812	Olfr455	6	42535659	42547641	-	4401	1653.12	0.00707008	0.0918038	0.0770129	0.938613	0.979423	-0.00503704	0.091811	-0.0548631	0.956248	0.993983	-0.170048	0.0919142	-1.85007	0.0643036	0.562135
CUFFORG_0085	Olfr816	10	129909163	129915597	-	3281	103.042	0.0153239	0.171243	0.0894865	0.928695	0.972597	0.0183488	0.171239	0.107153	0.914667	0.993983	-0.316594	0.171728	-1.84358	0.0652445	0.565064
CUFFORG_0136	Olfr396-ps1	11	73928007	73929568	+	1562	12.375	0.136311	0.187053	0.72873	0.466167	0.77048	0.049335	0.187172	0.263581	0.792103	NA	0.342419	0.186734	1.83373	0.0666939	0.570641
CUFFORG_0452	Olfr1018	2	85818486	85824221	+	3198	393.042	-0.250389	0.114894	-2.1793	0.029309	0.353265	-0.2235	0.114842	-1.94615	0.051637	0.602858	0.208987	0.114123	1.83124	0.067065	0.570641
CUFFORG_0539	Olfr1299	2	111661419	111665814	+	1783	285.792	0.108507	0.107864	1.00597	0.314431	0.686622	0.0793062	0.107941	0.734719	0.462511	0.987476	0.195471	0.107642	1.81594	0.0693789	0.585196
CUFFORG_0757	Olfr270	4	52964547	52972474	+	2607	51.875	0.486908	0.181939	2.67621	0.007446	0.17592	0.36563	0.18208	2.00807	0.0446358	0.566849	0.329498	0.182124	1.8092	0.0704204	0.58886
CUFFORG_0813	Olfr215	6	116580084	116584195	-	4112	181.875	0.11212	0.11202	1.00089	0.31688	0.686622	0.00258894	0.11242	0.0230292	0.981627	0.99869	-0.202309	0.113241	-1.78653	0.074014	0.61362
CUFFORG_1025	Olfr695	7	106711707	106716396	-	3277	470.208	0.0234696	0.095901	0.244727	0.806668	0.918262	0.143086	0.0956625	1.49574	0.134722	0.885123	0.170159	0.095611	1.7797	0.0751248	0.617552
CUFFORG_0520	Olfr1260	2	89974459	89979934	+	2704	1145.75	-0.257082	0.101628	-2.52964	0.011418	0.219226	-0.162107	0.101555	-1.59625	0.110433	0.839708	-0.178318	0.101567	-1.75567	0.0791449	0.624151
CUFFORG_0547	Olfr353	2	36889274	36892927	-	2212	62.125	0.234564	0.161059	1.45639	0.145286	0.562671	0.0476608	0.161727	0.294699	0.768224	0.993983	0.282646	0.160897	1.75669	0.0789712	0.624151
CUFFORG_0684	Olfr1221	2	89109086	89117283	-	3841	48.875	0.282585	0.14323	1.97295	0.0485015	0.407837	0.204053	0.143806	1.41895	0.155913	0.906645	0.253087	0.143444	1.76437	0.0776705	0.624151
CUFFORG_0939	Olfr53	7	140646452	140653103	+	1358	521	0.00585886	0.0630726	0.0928907	0.92599	0.97161	0.307828	0.0621092	4.95625	7.19e-07	6.78e-05	0.110129	0.0627193	1.75591	0.0791038	0.624151
CUFFORG_1148	Olfr965	9	39711353	39720594	+	1799	94.5833	0.119782	0.15498	0.772886	0.43959	0.749124	0.0296905	0.155219	0.191282	0.848305	0.993983	-0.275735	0.156126	-1.76611	0.0773781	0.624151
CUFFORG_0617	Olfr1097	2	86886773	86892216	-	4723	694.167	-0.016369	0.081436	-0.201004	0.840695	0.937925	0.0887208	0.0812598	1.09182	0.274914	0.967343	-0.141817	0.0816628	-1.73661	0.0824555	0.639855
CUFFORG_1217	Olfr1134	2	87655569	87658831	-	1528	66.2083	-0.330091	0.124486	-2.65163	0.00801043	0.17592	-0.0898206	0.122199	-0.735033	0.462319	0.987476	0.20827	0.119698	1.73996	0.0818666	0.639855
CUFFORG_0512	Olfr1201	2	88793036	88796827	+	2602	74.1667	-0.100799	0.187408	-0.537857	0.590676	0.833082	0.395276	0.187325	2.11011	0.0348486	0.510112	0.322449	0.187336	1.72123	0.0852082	0.655968
CUFFORG_0594	Olfr1062	2	86421180	86426764	-	2960	60.625	0.0587648	0.14752	0.398352	0.690371	0.871092	-0.117504	0.148441	-0.791587	0.428602	0.987476	-0.255774	0.149221	-1.71406	0.0865181	0.660807
CUFFORG_0355	Olfr1440	19	12387286	12401584	+	7616	811.333	0.277086	0.0868275	3.19123	0.00141669	0.0870872	0.144595	0.0869905	1.6622	0.0964729	0.797432	-0.147541	0.0874047	-1.68802	0.0914075	0.687328
CUFFORG_0896	Olfr678	7	105064492	105071639	+	2352	23.375	0.225582	0.186385	1.2103	0.226164	0.644879	-0.0351041	0.18663	-0.188094	0.850803	NA	-0.315805	0.186888	-1.68981	0.0910648	0.687328
CUFFORG_0166	Olfr1	11	73393494	73399495	-	2862	467.667	0.200843	0.100282	2.00278	0.0452006	0.40645	0.0161859	0.100602	0.160891	0.87218	0.993983	-0.165315	0.100956	-1.6375	0.101527	0.707877
CUFFORG_0506	Olfr1185-ps1	2	88493313	88500378	+	1680	24.9583	-0.184836	0.1873	-0.986849	0.323717	0.689298	-0.146848	0.187315	-0.783962	0.433063	NA	-0.30641	0.187245	-1.63641	0.101753	0.707877
CUFFORG_0509	Olfr1189	2	88586478	88592762	+	1959	60.875	0.261357	0.145845	1.79202	0.07313	0.468383	0.0915726	0.14679	0.623835	0.532736	0.987476	0.238574	0.145967	1.63443	0.102168	0.707877
CUFFORG_0559	Olfr995	2	85437772	85443639	-	1530	15.3333	0.00186681	0.183658	0.0101646	0.99189	0.999849	-0.157345	0.184134	-0.854514	0.39282	NA	-0.307478	0.18457	-1.66591	0.0957313	0.707877
CUFFORG_0694	Olfr1232	2	89325037	89329650	-	2316	577.333	0.0258149	0.0743956	0.346994	0.728595	0.8865	0.0247095	0.0743982	0.332125	0.739795	0.993983	-0.122972	0.0747542	-1.64501	0.0999667	0.707877
CUFFORG_0712	Olfr1253	2	89749486	89757090	-	6565	334.917	0.149528	0.115742	1.29191	0.196388	0.606539	-0.00941023	0.116035	-0.0810979	0.935364	0.993983	-0.190454	0.116409	-1.63608	0.101823	0.707877
CUFFORG_0749	Olfr1312	2	112040308	112050236	-	4348	409.208	-0.037068	0.090055	-0.411615	0.680622	0.868088	0.0511803	0.0898212	0.569802	0.568812	0.987476	0.148184	0.0895789	1.65423	0.0980808	0.707877
CUFFORG_0797	Olfr237-ps1	6	43146592	43157169	+	4200	196.25	0.064602	0.167113	0.386578	0.699069	0.877121	-0.260242	0.167397	-1.55463	0.120033	0.839708	-0.277582	0.167414	-1.65805	0.0973067	0.707877
CUFFORG_0935	Olfr535	7	140484216	140497104	+	5215	815.5	0.0897668	0.101503	0.884373	0.376495	0.715547	0.0720696	0.101522	0.709894	0.47777	0.987476	0.166497	0.101426	1.64156	0.10068	0.707877
CUFFORG_0974	Olfr601	7	103357094	103362644	-	2255	133.208	0.104421	0.18046	0.578635	0.562835	0.822506	-0.11739	0.18058	-0.650073	0.515645	0.987476	-0.297848	0.18069	-1.64839	0.0992722	0.707877
CUFFORG_1123	Olfr907	9	38495983	38499882	+	1428	17.375	0.264852	0.180351	1.46854	0.141958	0.562671	0.0914572	0.18111	0.504982	0.613571	NA	0.299857	0.180198	1.66404	0.0961049	0.707877
CUFFORG_0317	Olfr130	17	38063908	38074252	+	6359	414.75	0.104075	0.0873535	1.19143	0.233486	0.646439	0.0357663	0.0875234	0.408649	0.682797	0.993983	-0.143532	0.0880064	-1.63092	0.102906	0.707937
CUFFORG_0473	Olfr1115	2	87248027	87253868	+	3283	70.5417	0.241667	0.156785	1.5414	0.123221	0.562671	0.140841	0.157142	0.896265	0.370111	0.987476	0.25481	0.15674	1.62569	0.104016	0.71053
CUFFORG_0058	Olfr813	10	129855367	129858722	+	2425	115.5	-0.0107828	0.181021	-0.0595669	0.952501	0.985877	-0.242221	0.181161	-1.33705	0.181208	0.951031	-0.293003	0.181194	-1.61706	0.105865	0.713117
CUFFORG_0095	Olfr1395	11	49142274	49150453	+	2984	585.375	0.102045	0.0935453	1.09086	0.275333	0.673425	-0.070599	0.0938264	-0.752443	0.451785	0.987476	-0.152154	0.0939707	-1.61916	0.105412	0.713117
CUFFORG_1037	Olfr2	7	106995988	107006072	-	2006	114.458	0.108652	0.134171	0.809801	0.418055	0.740286	-0.163561	0.135218	-1.20961	0.226427	0.953847	-0.218529	0.13545	-1.61336	0.106667	0.713562
CUFFORG_0474	Olfr1116-ps	2	87267643	87270815	+	2196	80.9583	-0.141094	0.149794	-0.941922	0.346232	0.698242	0.118094	0.148727	0.794033	0.427176	0.987476	0.238464	0.14828	1.6082	0.107791	0.716149
CUFFORG_0578	Olfr52	2	86181150	86182109	-	960	82.7917	0.0123651	0.180542	0.0684884	0.945397	0.984717	-0.0529653	0.180599	-0.293276	0.769311	0.993983	-0.28953	0.180821	-1.6012	0.109332	0.721442
CUFFORG_0052	Olfr794	10	129567655	129573110	+	3044	393.875	-0.118145	0.109851	-1.0755	0.28215	0.680875	-0.220263	0.110045	-2.00156	0.0453318	0.566849	-0.175483	0.109959	-1.5959	0.110511	0.724295
CUFFORG_0476	Olfr1118	2	87307597	87310438	+	1777	124.125	0.087176	0.127282	0.684905	0.493404	0.788337	0.152944	0.127022	1.20408	0.22856	0.953847	-0.204352	0.128561	-1.58953	0.11194	0.728738
CUFFORG_0029	Olfr419	1	174248514	174252061	-	2685	214.75	0.14827	0.133845	1.10777	0.26796	0.66816	-0.0790769	0.134305	-0.588784	0.556006	0.987476	-0.211989	0.134607	-1.57488	0.115285	0.731421
CUFFORG_0070	Olfr772	10	129172573	129177921	-	2965	71.7083	0.0381383	0.148086	0.257542	0.79676	0.912393	-0.0638825	0.148531	-0.430095	0.667126	0.993983	-0.23513	0.149335	-1.57451	0.115368	0.731421
CUFFORG_0542	Olfr1302	2	111777436	111782761	+	2812	84.125	0.136526	0.142047	0.961129	0.336487	0.693441	-0.041004	0.142806	-0.28713	0.774013	0.993983	-0.227447	0.143687	-1.58293	0.113436	0.731421
CUFFORG_1043	Olfr482	7	108093190	108097586	-	2421	57.5417	0.203615	0.141427	1.43972	0.149948	0.562671	0.134929	0.14188	0.951012	0.341598	0.987476	0.223117	0.141302	1.57901	0.114334	0.731421
CUFFORG_0799	Olfr437	6	43163264	43169861	+	2971	114.958	0.0571636	0.161899	0.353082	0.724027	0.8865	-0.192105	0.162351	-1.18327	0.236704	0.953847	-0.25441	0.162475	-1.56584	0.117385	0.739376
CUFFORG_0687	Olfr1224-ps1	2	89155336	89160428	-	2386	728.083	-0.0086868	0.0785743	-0.110555	0.911969	0.965541	-0.0203988	0.0785944	-0.259545	0.795215	0.993983	-0.122851	0.0787768	-1.55948	0.118882	0.743974
CUFFORG_0327	Olfr93	17	37149706	37161715	-	3210	258.583	0.0275638	0.100735	0.273626	0.784372	0.907682	0.0393034	0.100698	0.390311	0.696307	0.993983	-0.156912	0.101363	-1.54802	0.121618	0.756212
CUFFORG_0471	Olfr1112	2	87187849	87192855	+	1481	384.083	-0.0174084	0.0835114	-0.208455	0.834873	0.937402	0.115739	0.083123	1.39239	0.163805	0.930774	-0.129335	0.0838641	-1.5422	0.123026	0.756281
CUFFORG_1017	Olfr683	7	105142286	105147012	-	2394	106.833	0.286519	0.170814	1.67738	0.0934684	0.503157	-0.0876843	0.171296	-0.511887	0.60873	0.993983	-0.264471	0.171564	-1.54153	0.123188	0.756281
CUFFORG_1149	Olfr150	9	39732513	39738380	+	1675	94.3333	-0.0412546	0.136409	-0.302434	0.762321	0.900712	-0.0451976	0.136426	-0.331297	0.74042	0.993983	-0.210941	0.137204	-1.53743	0.124188	0.757625
CUFFORG_0319	Olfr134	17	38171390	38176410	+	1500	73.1667	-0.0446401	0.171553	-0.260212	0.7947	0.912393	-0.248279	0.171943	-1.44396	0.148751	0.885123	-0.261601	0.17197	-1.5212	0.12821	0.763892
CUFFORG_0362	Olfr1450	19	12953591	12954568	+	978	14.2917	-0.376816	0.186754	-2.01772	0.0436206	0.40645	-0.0854981	0.187041	-0.457109	0.647593	NA	-0.285646	0.186856	-1.5287	0.126339	0.763892
CUFFORG_0885	Olfr654	7	104587025	104590718	+	3130	108.708	0.0981793	0.179442	0.547137	0.584284	0.83201	-0.121204	0.179602	-0.67485	0.499771	0.987476	-0.273718	0.179726	-1.52297	0.127766	0.763892
CUFFORG_1161	Olfr24	9	18751507	18763986	-	4383	454.917	0.16295	0.136493	1.19383	0.232543	0.645517	-0.0478904	0.136682	-0.350377	0.726055	0.993983	-0.208084	0.136845	-1.52058	0.128365	0.763892
CUFFORG_0031	Olfr1354	10	78913306	78920399	+	3779	252.5	-0.100107	0.137326	-0.728978	0.466015	0.77048	-0.123765	0.137365	-0.900995	0.367591	0.987476	-0.207888	0.137511	-1.51179	0.130588	0.77012
CUFFORG_0758	Olfr62	4	118658952	118668042	+	2690	127.708	0.0477962	0.144767	0.330159	0.74128	0.891412	-0.0666049	0.145074	-0.459109	0.646156	0.993983	-0.219759	0.145519	-1.51017	0.131	0.77012
CUFFORG_1020	Olfr686	7	105201858	105207434	-	2834	185.083	0.147544	0.109554	1.34677	0.178054	0.587732	0.205625	0.109342	1.88057	0.0600298	0.637066	-0.166218	0.110839	-1.49963	0.13371	0.779704
CUFFORG_1225	Olfr1030	2	85979312	85988443	+	4688	181.875	0.181975	0.160553	1.13343	0.257033	0.660865	-0.0496299	0.160821	-0.308603	0.757624	0.993983	-0.241226	0.161075	-1.4976	0.134238	0.779704
CUFFORG_0167	Olfr75-ps1	11	73404076	73409887	-	2684	190.708	0.111446	0.115375	0.965946	0.334071	0.692398	0.010878	0.115724	0.0939993	0.92511	0.993983	0.168811	0.115185	1.46556	0.142767	0.791419
CUFFORG_0212	Olfr740	14	50445545	50456933	+	4103	1002.58	0.0312635	0.100791	0.310183	0.756421	0.900712	0.100303	0.100731	0.995748	0.319373	0.982317	0.148414	0.100692	1.47395	0.140496	0.791419
CUFFORG_0278	Olfr192	16	59097353	59101969	-	1905	45.875	0.0647502	0.154823	0.418221	0.675786	0.866932	0.0125339	0.155138	0.0807923	0.935607	0.993983	0.221393	0.153922	1.43835	0.150335	0.791419
CUFFORG_0304	Olfr110	17	37492468	37500164	+	1624	334.208	0.253303	0.0947388	2.6737	0.00750193	0.17592	-0.0251326	0.0954863	-0.263206	0.792392	0.993983	-0.140124	0.0958356	-1.46213	0.143705	0.791419
CUFFORG_0340	Olfr112	17	37561682	37567094	-	4660	121.792	-0.125969	0.111591	-1.12885	0.25896	0.661308	-0.0232138	0.110993	-0.209147	0.834333	0.993983	-0.165124	0.111828	-1.47659	0.139785	0.791419
CUFFORG_0385	Olfr1505	19	13913530	13921866	+	3685	61.125	0.253269	0.16651	1.52104	0.128249	0.562671	0.21768	0.166612	1.30651	0.191378	0.952709	0.244107	0.166536	1.46579	0.142705	0.791419
CUFFORG_0391	Olfr1425	19	12073226	12077767	-	2222	162.75	0.0226342	0.115881	0.195323	0.84514	0.938864	0.0340736	0.115834	0.294158	0.768637	0.993983	0.167758	0.11531	1.45484	0.145713	0.791419
CUFFORG_0410	Olfr1497	19	13794324	13798202	-	1672	30.7917	0.0846116	0.180843	0.467873	0.639875	0.853167	-0.267821	0.181627	-1.47457	0.140329	NA	-0.266667	0.181624	-1.46824	0.14204	0.791419
CUFFORG_0450	Olfr1013	2	85767118	85774496	+	4752	168.667	-0.145458	0.0896773	-1.62201	0.104801	0.517319	-0.106054	0.089429	-1.1859	0.235663	0.953847	-0.129248	0.0895745	-1.44292	0.149044	0.791419
CUFFORG_0623	Olfr1104	2	87020745	87027078	-	3090	240.875	-0.0250757	0.108274	-0.231595	0.816853	0.923885	0.00135651	0.108193	0.0125378	0.989997	0.99869	-0.15653	0.108694	-1.4401	0.14984	0.791419
CUFFORG_0754	Olfr266	3	106821104	106824903	-	1535	33.5417	0.165043	0.17693	0.932815	0.350916	0.698242	-0.0939005	0.177661	-0.528537	0.597127	NA	-0.256919	0.178157	-1.44209	0.149277	0.791419
CUFFORG_0792	Olfr448	6	42890437	42899085	+	3315	92.25	0.0497639	0.18064	0.275487	0.782942	0.907394	-0.304993	0.180921	-1.68578	0.0918381	0.782069	-0.259785	0.180882	-1.43622	0.150941	0.791419
CUFFORG_0906	Olfr713	7	107031179	107040994	+	6324	160.25	0.116914	0.109699	1.06577	0.286527	0.681539	0.0245193	0.11012	0.222659	0.823801	0.993983	0.159247	0.109513	1.45414	0.145908	0.791419
CUFFORG_0912	Olfr473	7	107930487	107935661	+	2278	29.5417	0.511918	0.161538	3.16902	0.00152953	0.0870872	0.366885	0.162528	2.25737	0.0239852	NA	0.235218	0.16347	1.4389	0.150178	0.791419
CUFFORG_0915	Olfr477	7	107986684	107992658	+	2874	250.792	0.0017622	0.103345	0.0170517	0.986395	0.999849	0.136954	0.102922	1.33066	0.183302	0.951031	-0.151846	0.10387	-1.46189	0.143771	0.791419
CUFFORG_0965	Olfr571	7	102905223	102917518	-	5007	223.625	0.21005	0.101736	2.06466	0.0389555	0.39733	0.218346	0.101706	2.14683	0.0318067	0.482212	0.147559	0.101966	1.44713	0.147859	0.791419
CUFFORG_1033	Olfr707	7	106890446	106901270	-	2086	46.0417	0.0806483	0.139928	0.576356	0.564374	0.822506	0.0905892	0.139841	0.647803	0.517112	0.987476	0.204505	0.138868	1.47266	0.140844	0.791419
CUFFORG_1052	Olfr502	7	108520890	108525064	-	3216	172.625	0.402333	0.105098	3.82816	0.000129107	0.013521	0.208847	0.105924	1.97166	0.0486489	0.590327	0.154367	0.106175	1.45389	0.145976	0.791419
CUFFORG_0422	Olfr342	2	36524998	36530790	+	3829	396.542	0.299199	0.0993595	3.01127	0.00260157	0.115899	0.202258	0.099562	2.03148	0.0422061	0.551277	0.142655	0.0996929	1.43095	0.152446	0.793523
CUFFORG_1097	Olfr877	9	37854819	37856695	+	1877	21.375	0.116188	0.185417	0.626633	0.5309	0.806237	-0.434814	0.18619	-2.33532	0.0195265	NA	-0.265748	0.185956	-1.42909	0.152978	0.793523
CUFFORG_0074	Olfr798	10	129622615	129627934	-	3590	101.208	0.0527298	0.129978	0.405683	0.684976	0.868088	-0.16479	0.13102	-1.25774	0.208484	0.953847	-0.187026	0.131134	-1.42622	0.153804	0.793565
CUFFORG_0064	Olfr764	10	129032697	129039896	-	2854	25	0.0893104	0.183575	0.486507	0.626608	0.850737	-0.10992	0.183953	-0.597546	0.550143	NA	-0.261803	0.18425	-1.42092	0.155341	0.797184
CUFFORG_0420	Olfr339	2	36418964	36426221	+	4948	362.167	-0.0756352	0.0929525	-0.813698	0.415818	0.738093	-0.0541252	0.0928936	-0.582659	0.560123	0.987476	-0.132044	0.0931108	-1.41814	0.156149	0.797184
CUFFORG_0763	Olfr1331	4	118864649	118871707	+	3230	48.4583	-0.266849	0.187689	-1.42176	0.155095	0.563465	-0.0744646	0.187705	-0.39671	0.691581	0.993983	-0.264597	0.187689	-1.40976	0.158609	0.805503
CUFFORG_0054	Olfr800	10	129657673	129662074	+	3813	97.625	-0.021786	0.12991	-0.1677	0.866819	0.947415	0.114212	0.129242	0.883702	0.376857	0.987476	-0.18008	0.130753	-1.37725	0.168434	0.819862
CUFFORG_0060	Olfr821	10	130030348	130035071	+	1994	198.292	0.193915	0.134678	1.43985	0.149911	0.562671	0.0872928	0.134903	0.647077	0.517582	0.987476	-0.185557	0.135554	-1.36888	0.171036	0.819862
CUFFORG_0235	Olfr747	14	50679913	50693201	-	2237	43.0417	0.290699	0.142041	2.04659	0.0406987	0.39733	0.232637	0.142532	1.63217	0.102644	0.822786	0.196296	0.142846	1.37418	0.169385	0.819862
CUFFORG_0390	Olfr1424	19	12058651	12062642	-	1647	91.5833	0.356415	0.136715	2.60699	0.00913421	0.187904	0.0270416	0.138201	0.195668	0.84487	0.993983	0.188683	0.137438	1.37286	0.169795	0.819862
CUFFORG_0480	Olfr1123	2	87416639	87423514	+	5566	393.208	0.0153471	0.0886101	0.173197	0.862496	0.946282	0.222955	0.0880794	2.5313	0.0113641	0.27566	-0.122856	0.0890045	-1.38034	0.167482	0.819862
CUFFORG_0680	Olfr1217	2	89021411	89032066	-	4189	188.458	0.0212616	0.106037	0.200512	0.84108	0.937925	-0.0934855	0.106528	-0.877568	0.380178	0.987476	0.144297	0.105546	1.36715	0.171579	0.819862
CUFFORG_0683	Olfr1220	2	89094188	89107855	-	4288	113.417	-0.0323415	0.134644	-0.2402	0.810175	0.920436	-0.0377849	0.134665	-0.280584	0.77903	0.993983	-0.18515	0.135267	-1.36878	0.171068	0.819862
CUFFORG_0709	Olfr1249	2	89629940	89630896	-	957	13.5	0.116502	0.183897	0.633518	0.526396	0.806237	0.206657	0.183555	1.12586	0.260225	NA	0.251246	0.183384	1.37006	0.17067	0.819862
CUFFORG_0716	Olfr1259	2	89940532	89948664	-	4557	510.667	-0.0152023	0.105382	-0.144259	0.885296	0.955472	-0.0740495	0.105476	-0.702048	0.482649	0.987476	0.146413	0.10514	1.39256	0.163754	0.819862
CUFFORG_0773	Olfr272	4	52910216	52919180	-	1935	100.75	-0.00328037	0.150444	-0.0218045	0.982604	0.999849	0.0126523	0.150397	0.0841254	0.932957	0.993983	-0.207205	0.151083	-1.37147	0.170229	0.819862
CUFFORG_1036	Olfr711	7	106970681	106975451	-	3735	790.042	-0.180013	0.0976615	-1.84323	0.0652954	0.446437	-0.151501	0.0976259	-1.55185	0.120697	0.839708	0.133727	0.0973039	1.37432	0.169341	0.819862
CUFFORG_1068	Olfr373	8	72099266	72101639	+	2374	23.625	-0.0338506	0.168407	-0.201004	0.840695	0.937925	-0.0335546	0.168405	-0.199249	0.842068	NA	-0.236063	0.169803	-1.39022	0.164463	0.819862
CUFFORG_0919	Olfr491	7	108313451	108318827	+	2267	158	-0.11402	0.117244	-0.972501	0.330801	0.690368	-0.0626826	0.117037	-0.535581	0.592248	0.988642	-0.159774	0.117434	-1.36055	0.173657	0.825722
CUFFORG_0171	Olfr382	11	73512326	73520467	-	1606	20.3333	-0.196884	0.170292	-1.15616	0.247617	0.651538	-0.239627	0.170607	-1.40456	0.160152	NA	-0.23157	0.170547	-1.35781	0.174525	0.825801
CUFFORG_0950	Olfr305	7	86360901	86366837	-	3702	136.5	0.160845	0.123777	1.29947	0.193784	0.603349	0.357655	0.123001	2.90774	0.00364048	0.123268	0.167687	0.123749	1.35506	0.175398	0.825901
CUFFORG_0057	Olfr809	10	129774638	129778937	+	3320	65.1667	0.197592	0.18407	1.07346	0.283063	0.680875	-0.0129251	0.184211	-0.0701649	0.944062	0.993983	-0.242791	0.184382	-1.31679	0.18791	0.860201
CUFFORG_0311	Olfr123	17	37793529	37798373	+	2957	140.833	0.0314869	0.105455	0.298583	0.765259	0.902332	0.0245221	0.105492	0.232454	0.816185	0.993983	-0.140267	0.10643	-1.31792	0.18753	0.860201
CUFFORG_0376	Olfr1487	19	13617375	13621176	+	2261	112.875	-0.0795806	0.125333	-0.634955	0.525458	0.806237	-0.233366	0.126086	-1.85085	0.0641904	0.656598	-0.165665	0.125746	-1.31746	0.187685	0.860201
CUFFORG_0519	Olfr1258	2	89927307	89933646	+	4412	682.458	0.118148	0.0844903	1.39837	0.162003	0.565538	0.0239332	0.0846409	0.282762	0.777359	0.993983	-0.11258	0.0848763	-1.32641	0.184705	0.860201
CUFFORG_1109	Olfr893	9	38208418	38211566	+	2839	159.167	-0.00102903	0.100881	-0.0102004	0.991861	0.999849	0.0480053	0.100626	0.477068	0.633314	0.993983	-0.134685	0.101617	-1.32542	0.185031	0.860201
CUFFORG_1143	Olfr954	9	39456708	39462999	+	1666	49.8333	0.055878	0.162417	0.34404	0.730816	0.887143	-0.00908592	0.162679	-0.0558519	0.95546	0.993983	-0.215334	0.163565	-1.31651	0.188003	0.860201
CUFFORG_0461	Olfr1032	2	86005540	86009125	+	1454	95.5417	0.105246	0.183817	0.572558	0.566944	0.822568	-0.154191	0.183943	-0.838253	0.401889	0.987476	-0.239721	0.183989	-1.30291	0.192606	0.865788
CUFFORG_0732	Olfr1286	2	111418115	111423115	-	3470	100.083	-0.160865	0.146285	-1.09967	0.271476	0.671117	-0.256294	0.14662	-1.74801	0.0804623	0.734543	-0.189488	0.146384	-1.29446	0.195506	0.865788
CUFFORG_0733	Olfr1290	2	111487528	111493829	-	2729	299.208	-0.0112386	0.109799	-0.102357	0.918474	0.970024	-0.184714	0.110225	-1.67579	0.0937797	0.788307	-0.142001	0.110116	-1.28957	0.197201	0.865788
CUFFORG_0809	Olfr458	6	42460076	42461017	-	942	17.5	0.0646837	0.185449	0.348795	0.727243	0.8865	-0.000357589	0.185568	-0.001927	0.998462	NA	-0.242325	0.186001	-1.30282	0.192638	0.865788
CUFFORG_0846	Olfr582	7	103038024	103042894	+	2109	63.3333	0.165816	0.181148	0.915366	0.359999	0.701398	0.0124337	0.181308	0.0685779	0.945326	0.993983	-0.234225	0.181593	-1.28983	0.197109	0.865788
CUFFORG_0904	Olfr704	7	106863104	106870921	+	5052	199.333	-0.150554	0.1628	-0.924783	0.355079	0.698242	0.21712	0.162424	1.33675	0.181306	0.951031	-0.211382	0.162871	-1.29785	0.194338	0.865788
CUFFORG_0905	Olfr1532-ps1	7	106908001	106915405	+	1579	120.208	0.0017187	0.123942	0.013867	0.988936	0.999849	0.0673067	0.123647	0.544344	0.586205	0.987476	-0.160852	0.124722	-1.28969	0.197159	0.865788
CUFFORG_1080	Olfr845	9	19336489	19341718	+	3540	182.083	0.171546	0.100872	1.70064	0.089011	0.497094	0.214319	0.100678	2.12875	0.0332747	0.495618	0.130311	0.101063	1.28941	0.197257	0.865788
CUFFORG_1139	Olfr27	9	39128167	39145072	+	1041	28	0.0624496	0.167202	0.373498	0.708778	0.879862	0.0693306	0.167158	0.414761	0.678317	NA	0.215898	0.16625	1.29863	0.19407	0.865788
CUFFORG_0457	Olfr1025-ps1	2	85916029	85922406	+	4622	258.417	0.158256	0.172792	0.915876	0.359732	0.701398	-0.124507	0.172931	-0.719982	0.471536	0.987476	-0.222198	0.172985	-1.28449	0.198971	0.867295
CUFFORG_1125	Olfr911-ps1	9	38523722	38527133	+	3412	68.5833	0.251819	0.150469	1.67356	0.0942167	0.504826	-0.0385846	0.151749	-0.254265	0.799291	0.993983	0.193407	0.150711	1.2833	0.199388	0.867295
CUFFORG_0606	Olfr1082	2	86593885	86598809	-	990	35.0833	0.0983795	0.157969	0.622779	0.53343	0.806237	0.0977339	0.157973	0.618674	0.536131	0.987476	0.200885	0.157261	1.2774	0.201462	0.872404
CUFFORG_0045	Olfr784	10	129384077	129390829	+	3808	175.958	-0.0438415	0.0993358	-0.441346	0.658962	0.858738	-0.115227	0.0996931	-1.15582	0.247757	0.960086	-0.123705	0.0997365	-1.24032	0.214857	0.877239
CUFFORG_0046	Olfr786	10	129427306	129439080	+	10088	404.875	0.0311459	0.0978387	0.318339	0.750228	0.898402	0.0440586	0.0978109	0.450447	0.652388	0.993983	-0.119772	0.0981819	-1.2199	0.222504	0.877239
CUFFORG_0047	Olfr787	10	129461862	129467485	+	5528	346.583	0.0267196	0.0908803	0.294009	0.768751	0.904158	0.153631	0.0905209	1.69718	0.0896617	0.782069	-0.110522	0.0913027	-1.2105	0.226086	0.877239
CUFFORG_0102	Olfr1389	11	49423067	49432968	+	3770	192.542	0.363841	0.154498	2.35499	0.0185231	0.29231	0.0432242	0.154938	0.278977	0.780262	0.993983	0.189398	0.154726	1.22409	0.22092	0.877239
CUFFORG_0128	Olfr312	11	58829237	58834780	+	3210	63.4167	0.218558	0.154487	1.41473	0.157147	0.563465	-0.0210949	0.155517	-0.135643	0.892103	0.993983	0.194486	0.154585	1.25812	0.208348	0.877239
CUFFORG_0133	Olfr384	11	73598594	73604935	+	2419	13.0833	0.217376	0.187614	1.15863	0.246606	0.651538	-0.0510051	0.18748	-0.272057	0.785578	NA	0.22528	0.187616	1.20075	0.229849	0.877239
CUFFORG_0209	Olfr736	14	50381163	50394192	+	2485	89.4583	0.231611	0.140349	1.65025	0.0988922	0.51677	0.0535324	0.141121	0.379338	0.704437	0.993983	0.16824	0.140615	1.19646	0.231519	0.877239
CUFFORG_0253	Olfr283	15	98377699	98380946	-	2396	12.1667	0.533263	0.187164	2.84918	0.0043832	0.147818	0.206662	0.18752	1.10208	0.270427	NA	0.22957	0.187499	1.22438	0.220809	0.877239
CUFFORG_0257	Olfr183	16	58995357	59001441	+	2411	583.167	-0.0119693	0.152327	-0.0785763	0.93737	0.979012	0.116819	0.15226	0.767233	0.442943	0.987476	0.183253	0.152228	1.20381	0.228663	0.877239
CUFFORG_0365	Olfr1454	19	13060610	13067025	+	3938	78.8333	-0.149977	0.160302	-0.935592	0.349483	0.698242	-0.152504	0.160309	-0.951313	0.341445	0.987476	-0.194863	0.160434	-1.2146	0.224519	0.877239
CUFFORG_0441	Olfr368	2	37326515	37338105	+	3138	76.25	0.0473255	0.157965	0.299594	0.764487	0.902332	-0.288055	0.159032	-1.8113	0.0700942	0.67625	-0.195839	0.158719	-1.23387	0.21725	0.877239
CUFFORG_0482	Olfr1126	2	87453936	87458911	+	1854	226.375	0.479371	0.107212	4.47122	7.78e-06	0.00179192	-0.0709626	0.108991	-0.651085	0.514992	0.987476	0.13362	0.108258	1.23427	0.217101	0.877239
CUFFORG_0524	Olfr1265	2	90035246	90042347	+	5925	282.375	-0.00312933	0.104636	-0.0299069	0.976141	0.999569	-0.0830478	0.104871	-0.791902	0.428418	0.987476	0.13084	0.104266	1.25486	0.209529	0.877239
CUFFORG_0554	Olfr987	2	85330675	85339375	-	1863	108.792	0.146029	0.15573	0.93771	0.348393	0.698242	-0.0440577	0.156165	-0.282123	0.777849	0.993983	-0.19169	0.156538	-1.22456	0.220742	0.877239
CUFFORG_0626	Olfr1107	2	87068687	87075882	-	4437	132.833	0.134962	0.126301	1.06857	0.285264	0.681539	-0.166024	0.127542	-1.30172	0.193011	0.952709	0.154295	0.126229	1.22234	0.221577	0.877239
CUFFORG_0674	Olfr1209	2	88904942	88915157	-	5611	247.792	0.117155	0.128479	0.911861	0.361842	0.701398	0.0782325	0.128562	0.608521	0.542842	0.987476	0.153895	0.128402	1.19854	0.230709	0.877239
CUFFORG_0681	Olfr1218	2	89052346	89061187	-	3825	60.3333	-0.0021219	0.142787	-0.0148606	0.988143	0.999849	-0.143292	0.143644	-0.997554	0.318495	0.982317	-0.174013	0.143838	-1.20978	0.226363	0.877239
CUFFORG_0710	Olfr1251	2	89665873	89671932	-	3126	520.875	0.107368	0.0834117	1.2872	0.198025	0.606714	0.0826977	0.0834657	0.990798	0.321784	0.982317	-0.105202	0.0839058	-1.25381	0.209909	0.877239
CUFFORG_0793	Olfr447	6	42909003	42914112	+	2899	40.5417	0.153282	0.173871	0.881587	0.378	0.715547	-0.0657419	0.174506	-0.376731	0.706373	0.993983	-0.213934	0.174971	-1.22268	0.221449	0.877239
CUFFORG_0825	Olfr293	7	86649061	86666045	+	2646	105.25	0.204622	0.125613	1.62899	0.103315	0.517319	0.0347493	0.126475	0.274753	0.783506	0.993983	0.152224	0.12587	1.20937	0.226519	0.877239
CUFFORG_0828	Olfr521	7	99763514	99769307	+	2257	29.4167	0.148611	0.187124	0.794184	0.427089	0.745999	-0.19829	0.187288	-1.05874	0.289717	NA	-0.228452	0.187302	-1.2197	0.222579	0.877239
CUFFORG_0892	Olfr665	7	104878007	104883117	+	3603	396.083	0.102789	0.165327	0.621735	0.534116	0.806237	-0.0745656	0.165408	-0.450799	0.652134	0.993983	-0.200847	0.165471	-1.21379	0.224829	0.877239
CUFFORG_0918	Olfr483	7	108100860	108105010	+	1749	22.2083	0.075026	0.186325	0.402662	0.687197	0.869946	-0.0907503	0.186201	-0.487379	0.625989	NA	0.230514	0.186425	1.2365	0.216274	0.877239
CUFFORG_0925	Olfr506	7	108610939	108615308	+	3044	157.417	0.115144	0.174001	0.661744	0.508135	0.799187	-0.115868	0.174175	-0.665237	0.505899	0.987476	-0.212756	0.174256	-1.22094	0.222108	0.877239
CUFFORG_0928	Olfr510	7	108667418	108668362	+	945	43.5833	0.100467	0.165071	0.608628	0.542771	0.811939	-0.16035	0.166155	-0.965062	0.334514	0.984654	-0.209314	0.166372	-1.25811	0.208353	0.877239
CUFFORG_0947	Olfr308	7	86318969	86325630	-	4240	412.583	0.204838	0.104947	1.95183	0.0509578	0.4157	0.0586132	0.105212	0.557096	0.577462	0.987476	-0.129842	0.105594	-1.22964	0.218833	0.877239
CUFFORG_0968	Olfr577	7	102971125	102974034	-	2910	48.2917	0.18673	0.18488	1.01001	0.312492	0.686622	-0.26805	0.18523	-1.44712	0.147865	0.885123	-0.222233	0.185192	-1.20001	0.230134	0.877239
CUFFORG_0999	Olfr642	7	104049134	104052773	-	2217	49.9583	0.134202	0.186489	0.719626	0.471755	0.774188	-0.206793	0.186639	-1.10798	0.26787	0.967343	-0.23398	0.186652	-1.25356	0.210001	0.877239
CUFFORG_1010	Olfr668	7	104922291	104928057	-	3613	56.0417	0.122543	0.187165	0.654733	0.512639	0.802392	-0.2161	0.18725	-1.15407	0.248471	0.960086	-0.225436	0.187252	-1.20392	0.228622	0.877239
CUFFORG_1151	Olfr969	9	39791053	39796609	+	1463	438.542	0.0628341	0.162083	0.387666	0.698263	0.877121	-0.11079	0.162165	-0.683191	0.494486	0.987476	-0.195956	0.162209	-1.20805	0.227029	0.877239
CUFFORG_1190	Olfr948	9	39317087	39319622	-	2536	51.875	0.335373	0.177223	1.89238	0.0584409	0.437169	0.189206	0.177495	1.06598	0.286434	0.976638	0.221466	0.177434	1.24816	0.211972	0.877239
CUFFORG_1215	Olfr709-ps1	7	106923916	106932219	-	4036	88.8333	0.0453258	0.13385	0.338632	0.734887	0.888552	0.165079	0.133233	1.23902	0.215336	0.953847	0.165299	0.133232	1.24069	0.21472	0.877239
CUFFORG_0030	Olfr1355	10	78875549	78880106	+	1148	38.625	0.015863	0.172923	0.0917345	0.926909	0.97161	-0.0396078	0.173105	-0.228808	0.819018	0.993983	-0.206553	0.173678	-1.18929	0.234326	0.87746
CUFFORG_0288	Olfr205	16	59328005	59331138	-	1650	123.292	-0.19315	0.112671	-1.71428	0.0864778	0.495634	-0.12333	0.112265	-1.09856	0.271958	0.967343	-0.133092	0.112321	-1.18493	0.236045	0.87746
CUFFORG_0343	Olfr115	17	37609791	37610755	-	960	81.7083	0.31173	0.152244	2.04757	0.0406018	0.39733	0.170012	0.152725	1.11319	0.265628	0.967343	0.181625	0.152684	1.18954	0.234225	0.87746
CUFFORG_0513	Olfr1202	2	88814510	88820739	+	4051	180.5	-0.134654	0.156148	-0.862348	0.388496	0.721851	0.167925	0.155695	1.07855	0.280787	0.969326	0.184546	0.155672	1.18548	0.235827	0.87746
CUFFORG_0613	Olfr1090	2	86752724	86758984	-	2131	120.208	0.0770902	0.120235	0.64116	0.521419	0.806237	0.0114269	0.12055	0.0947897	0.924482	0.993983	-0.143767	0.121343	-1.18479	0.2361	0.87746
CUFFORG_0032	Olfr1353	10	78963309	78971338	+	1993	178.667	0.129017	0.11136	1.15856	0.246636	0.651538	0.116726	0.111408	1.04774	0.29476	0.979023	0.131031	0.111352	1.17673	0.239304	0.885972
CUFFORG_0839	Olfr561	7	102771264	102776430	+	2028	49.7083	0.20851	0.186687	1.11689	0.264041	0.664864	-0.141102	0.186825	-0.755262	0.450092	0.987476	-0.219268	0.186858	-1.17344	0.240618	0.887452
CUFFORG_0011	Olfr433	1	174041933	174042936	+	1004	40.4583	-0.0334438	0.186353	-0.179465	0.857573	0.943554	-0.207515	0.186457	-1.11294	0.265734	0.967343	-0.216176	0.186462	-1.15936	0.24631	0.895025
CUFFORG_0051	Olfr792	10	129539162	129542534	+	2113	32.9583	0.109842	0.186923	0.587631	0.55678	0.822084	-0.232614	0.187096	-1.24329	0.213762	NA	-0.214656	0.187087	-1.14736	0.251234	0.895025
CUFFORG_0137	Olfr23	11	73936677	73942658	+	2527	32.0833	-0.169225	0.182687	-0.926312	0.354284	0.698242	0.0165261	0.182324	0.0906413	0.927778	NA	0.206007	0.181976	1.13206	0.25761	0.895025
CUFFORG_0168	Olfr378	11	73424609	73428477	-	1522	85.625	0.609517	0.153668	3.96644	7.3e-05	0.0105054	-0.00107842	0.155536	-0.00693357	0.994468	0.99869	0.175479	0.154929	1.13264	0.257364	0.895025
CUFFORG_0204	Olfr1361	13	21656880	21663386	-	2843	163.667	0.244355	0.166086	1.47126	0.141222	0.562671	-0.000637388	0.16634	-0.00383184	0.996943	0.99869	-0.185749	0.16656	-1.11521	0.26476	0.895025
CUFFORG_0216	Olfr744	14	50614879	50619839	+	2635	65.875	0.282385	0.172149	1.64035	0.100932	0.51677	-0.268208	0.173242	-1.54817	0.121582	0.839708	-0.196877	0.173082	-1.13747	0.25534	0.895025
CUFFORG_0255	Olfr15	16	3830878	3844747	+	12865	2222.08	0.0436507	0.0504967	0.864426	0.387354	0.721545	-0.00529421	0.0505446	-0.104743	0.91658	0.993983	-0.0571243	0.050597	-1.12901	0.258896	0.895025
CUFFORG_0276	Olfr190	16	59067102	59077951	-	8224	510.417	-0.108867	0.116444	-0.934923	0.349828	0.698242	-0.196326	0.11656	-1.68434	0.0921165	0.782069	-0.130799	0.116473	-1.123	0.261435	0.895025
CUFFORG_0310	Olfr122	17	37768378	37773749	+	2573	169.667	-0.159603	0.121748	-1.31093	0.18988	0.599293	0.00864182	0.121135	0.0713406	0.943127	0.993983	0.13409	0.120717	1.11078	0.266662	0.895025
CUFFORG_0313	Olfr125	17	37832949	37838490	+	3892	160.875	0.32347	0.10796	2.99621	0.00273357	0.115899	0.167846	0.108645	1.5449	0.122371	0.839708	0.12393	0.10885	1.13853	0.254899	0.895025
CUFFORG_0394	Olfr1428	19	12107355	12116021	-	2659	676.917	0.0145453	0.0815102	0.178447	0.858372	0.943554	0.0260685	0.0814902	0.319897	0.749046	0.993983	-0.0916157	0.0817018	-1.12134	0.262142	0.895025
CUFFORG_0401	Olfr1448	19	12916798	12924419	-	4199	249.667	0.0872948	0.135103	0.646136	0.518191	0.804537	-0.0530112	0.135344	-0.391677	0.695297	0.993983	-0.150829	0.135526	-1.11292	0.265744	0.895025
CUFFORG_0517	Olfr1255	2	89812042	89818057	+	2488	135.333	0.322997	0.101445	3.18396	0.00145273	0.0870872	0.164305	0.102377	1.60491	0.108514	0.839708	0.114335	0.102688	1.11343	0.265525	0.895025
CUFFORG_0565	Olfr1006	2	85673695	85678757	-	1527	157.583	-0.180571	0.160132	-1.12764	0.259471	0.661308	-0.387267	0.160478	-2.41321	0.0158127	0.333497	0.184389	0.159619	1.15518	0.248016	0.895025
CUFFORG_0567	Olfr1016	2	85797618	85802533	-	2994	232.5	0.004088	0.0958419	0.0426536	0.965978	0.991806	-0.113806	0.0963318	-1.1814	0.237444	0.953847	0.108958	0.0954347	1.1417	0.253577	0.895025
CUFFORG_0580	Olfr1046	2	86215191	86219308	-	2561	194	0.277198	0.16333	1.69716	0.0896663	0.497094	-0.225293	0.163839	-1.37508	0.169106	0.932279	-0.187261	0.163795	-1.14327	0.252928	0.895025
CUFFORG_0589	Olfr1056	2	86354386	86362452	-	2212	88	0.405579	0.147976	2.74085	0.00612802	0.174665	-0.0495379	0.149528	-0.331295	0.740422	0.993983	-0.171072	0.150014	-1.14037	0.254131	0.895025
CUFFORG_0713	Olfr1254	2	89787325	89793619	-	2650	392.625	-0.0752453	0.128706	-0.584631	0.558796	0.822506	-0.211901	0.128887	-1.64409	0.100158	0.817636	-0.143495	0.128794	-1.11414	0.265217	0.895025
CUFFORG_0736	Olfr1295	2	111563785	111569659	-	1841	262.583	-0.236506	0.108767	-2.17443	0.0296732	0.353265	-0.0996765	0.108344	-0.92	0.357573	0.987476	-0.123152	0.108414	-1.13594	0.255983	0.895025
CUFFORG_0848	Olfr584	7	103081885	103088315	+	3152	97.6667	0.121223	0.187615	0.646123	0.5182	0.804537	-0.056171	0.187627	-0.299375	0.764654	0.993983	-0.218766	0.187639	-1.16589	0.243659	0.895025
CUFFORG_0933	Olfr527	7	140334017	140338551	+	3362	666.167	0.052285	0.103417	0.505574	0.613156	0.842795	0.149045	0.103304	1.44278	0.149083	0.885123	-0.115186	0.10363	-1.1115	0.266352	0.895025
CUFFORG_1082	Olfr851	9	19496449	19500954	+	4506	205.25	0.177344	0.119465	1.48448	0.13768	0.562671	0.0695766	0.11978	0.580869	0.561329	0.987476	0.133222	0.119591	1.11398	0.26529	0.895025
CUFFORG_1110	Olfr894	9	38218076	38220608	+	2115	18.7917	0.33452	0.187596	1.78319	0.0745557	0.471913	0.359664	0.187585	1.91734	0.0551951	NA	0.210678	0.187647	1.12273	0.261551	0.895025
CUFFORG_1152	Olfr970	9	39808860	39820979	+	1739	85.1667	0.0275462	0.147422	0.186852	0.851776	0.9426	-0.193474	0.148273	-1.30485	0.191945	0.952709	-0.166308	0.148163	-1.12247	0.261664	0.895025
CUFFORG_1183	Olfr935	9	38994042	38999683	-	1622	38.875	0.519348	0.176314	2.94558	0.00322345	0.119788	-0.193609	0.17818	-1.08659	0.277217	0.968548	0.205598	0.177068	1.16112	0.245592	0.895025
CUFFORG_1250	Olfr681	7	105116836	105125523	+	4729	183.625	0.187667	0.179639	1.04469	0.296168	0.686622	-0.023109	0.179727	-0.128578	0.897691	0.993983	-0.199937	0.179811	-1.11193	0.266169	0.895025
CUFFORG_0042	Olfr780	10	129318149	129323652	+	2392	50.1667	0.558607	0.150696	3.70685	0.000209849	0.0185959	0.384785	0.151645	2.5374	0.011168	0.27566	0.167275	0.15295	1.09366	0.274102	0.907045
CUFFORG_0090	Olfr823	10	130111566	130115360	-	1369	13.4583	-0.122747	0.181613	-0.675872	0.499122	0.790906	-0.0127894	0.181071	-0.0706315	0.943691	NA	-0.194051	0.181959	-1.06646	0.286218	0.907045
CUFFORG_0098	Olfr1392	11	49285282	49295891	+	3691	572.583	-0.0322704	0.0930537	-0.346794	0.728746	0.8865	-0.109709	0.093187	-1.1773	0.239075	0.953847	-0.0992273	0.0931686	-1.06503	0.286862	0.907045
CUFFORG_0101	Olfr1390	11	49335253	49346635	+	5013	24.0417	0.141455	0.166207	0.85108	0.394725	0.724464	-0.11894	0.168035	-0.707829	0.479051	NA	-0.182149	0.168496	-1.08103	0.279685	0.907045
CUFFORG_0178	Olfr393	11	73844413	73851454	-	4087	197.208	0.0768885	0.132025	0.582377	0.560313	0.822506	-0.229882	0.132803	-1.731	0.0834521	0.746301	0.145081	0.131872	1.10017	0.271259	0.907045
CUFFORG_0228	Olfr729	14	50144731	50152910	-	4285	791.542	-0.130566	0.124094	-1.05215	0.292729	0.685679	-0.0719987	0.124052	-0.580391	0.561651	0.987476	-0.13535	0.124097	-1.09067	0.275416	0.907045
CUFFORG_0265	Olfr169	16	19564889	19571809	-	2485	1149	-0.0438536	0.0887209	-0.494287	0.621103	0.847762	-0.00249785	0.0886819	-0.0281664	0.977529	0.99869	0.0963492	0.0885928	1.08755	0.276793	0.907045
CUFFORG_0315	Olfr127	17	37900486	37906201	+	3091	106.583	-0.0900199	0.159677	-0.563761	0.572917	0.824886	-0.127741	0.159765	-0.799552	0.42397	0.987476	0.170103	0.15912	1.06902	0.285061	0.907045
CUFFORG_0316	Olfr128	17	37920571	37926735	+	3630	44	-0.157141	0.14843	-1.05869	0.289742	0.681539	-0.221913	0.148945	-1.48991	0.136249	0.885123	0.153784	0.146142	1.05229	0.292667	0.907045
CUFFORG_0333	Olfr99	17	37279047	37283396	-	1710	144.25	0.212292	0.121325	1.74979	0.0801551	0.483449	0.147329	0.121581	1.21178	0.225597	0.953847	0.129966	0.121651	1.06836	0.28536	0.907045
CUFFORG_0358	Olfr1443	19	12678112	12683843	+	4389	587.917	0.0169774	0.132167	0.128454	0.897789	0.964298	0.159557	0.132052	1.20829	0.226936	0.953847	0.140009	0.132067	1.06014	0.289082	0.907045
CUFFORG_0460	Olfr1029	2	85973895	85979620	+	4454	65.8333	0.160228	0.159711	1.00324	0.315744	0.686622	-0.00952943	0.160272	-0.0594578	0.952587	0.993983	-0.173178	0.160863	-1.07656	0.281678	0.907045
CUFFORG_0463	Olfr1034	2	86045861	86049911	+	4051	136.917	0.129229	0.18013	0.71742	0.473115	0.774188	-0.101743	0.180256	-0.564437	0.572457	0.987476	-0.189507	0.180309	-1.05101	0.293252	0.907045
CUFFORG_0633	Olfr1132	2	87632583	87635745	-	3163	49.4583	0.07541	0.179816	0.419374	0.674943	0.866906	-0.190718	0.180232	-1.05818	0.289974	0.979023	-0.191177	0.180233	-1.06072	0.288817	0.907045
CUFFORG_0794	Olfr446	6	42921377	42931141	+	4399	206.917	0.110192	0.177872	0.6195	0.535587	0.806237	-0.17153	0.177998	-0.96366	0.335216	0.984654	-0.193029	0.178009	-1.08438	0.278195	0.907045
CUFFORG_0801	Olfr435	6	43201409	43203502	+	1915	37.9167	-0.249999	0.169088	-1.47851	0.13927	0.562671	-0.261918	0.16914	-1.54853	0.121496	0.839708	-0.180315	0.168786	-1.0683	0.285383	0.907045
CUFFORG_1006	Olfr658	7	104642880	104647305	-	2912	55.25	0.0821058	0.18139	0.452649	0.650802	0.856661	-0.22314	0.181756	-1.22769	0.219564	0.953847	-0.190469	0.181714	-1.04818	0.294556	0.907045
CUFFORG_1009	Olfr667	7	104914742	104921482	-	2695	70.4167	0.206828	0.187162	1.10508	0.269126	0.669618	-0.0343021	0.187209	-0.183229	0.854619	0.993983	-0.203776	0.187246	-1.08828	0.27647	0.907045
CUFFORG_1089	Olfr869	9	20129101	20138089	+	1017	80.9167	-0.127072	0.146374	-0.868133	0.385321	0.719872	-0.040481	0.146008	-0.277252	0.781586	0.993983	-0.155019	0.146496	-1.05818	0.289973	0.907045
CUFFORG_1111	Olfr143	9	38252774	38256549	+	3449	78.25	0.0701849	0.160691	0.43677	0.662278	0.860141	-0.050189	0.161022	-0.311691	0.755275	0.993983	-0.173115	0.161383	-1.0727	0.283407	0.907045
CUFFORG_1132	Olfr922	9	38814614	38816754	+	1668	24.625	0.0667547	0.187728	0.355592	0.722146	0.8865	-0.341282	0.187749	-1.81776	0.0691014	NA	-0.197561	0.187748	-1.05226	0.292679	0.907045
CUFFORG_1153	Olfr971	9	39839436	39840359	+	924	23.5	-0.0347359	0.179689	-0.19331	0.846716	0.939708	-0.189798	0.180205	-1.05323	0.292236	NA	-0.188997	0.180203	-1.0488	0.294269	0.907045
CUFFORG_1155	Olfr229	9	39907358	39911310	+	1681	37.7083	0.00506207	0.183483	0.0275888	0.97799	0.999849	-0.167498	0.18371	-0.911752	0.361899	0.987476	-0.194502	0.183747	-1.05854	0.289812	0.907045
CUFFORG_1201	Olfr976	9	39954139	39959705	-	3075	69.375	0.0224829	0.175685	0.127973	0.89817	0.964298	-0.0235772	0.175756	-0.134148	0.893286	0.993983	-0.185659	0.17602	-1.05476	0.291536	0.907045
CUFFORG_1242	Olfr826	10	130179602	130184186	-	1545	49.0833	0.0243852	0.176041	0.13852	0.88983	0.958197	0.0849211	0.175913	0.482744	0.629277	0.993983	-0.192302	0.176532	-1.08934	0.276005	0.907045
CUFFORG_1248	Olfr1347	7	6487913	6499650	-	1173	348.958	-0.352623	0.109526	-3.21954	0.00128395	0.0870872	-0.271175	0.109328	-2.48037	0.0131246	0.309522	0.117362	0.108517	1.08151	0.279471	0.907045
CUFFORG_0955	Olfr543	7	102476700	102481667	-	1323	11.375	-0.246923	0.18773	-1.31531	0.188405	0.599293	-0.121882	0.187713	-0.649301	0.516144	NA	-0.195755	0.187726	-1.04277	0.297056	0.908973
CUFFORG_1176	Olfr151	9	37708964	37716223	-	1667	143.417	-0.0493297	0.169458	-0.291103	0.770973	0.904158	-0.105025	0.169519	-0.619549	0.535555	0.987476	-0.177119	0.1696	-1.04433	0.296332	0.908973
CUFFORG_0019	Olfr417	1	174365140	174374472	+	6062	284.917	0.226729	0.122719	1.84754	0.064669	0.446437	0.076698	0.123012	0.623502	0.532955	0.987476	0.123707	0.122917	1.00642	0.314212	0.913883
CUFFORG_0043	Olfr781	10	129328854	129333844	+	1304	50.3333	0.311903	0.141726	2.20074	0.0277542	0.34397	0.388189	0.141206	2.7491	0.00597597	0.170823	-0.148483	0.145279	-1.02206	0.306754	0.913883
CUFFORG_0079	Olfr807	10	129754135	129757808	-	2020	37.7083	0.169885	0.172576	0.984409	0.324915	0.689298	0.0328198	0.173032	0.189675	0.849564	0.993983	-0.173568	0.173768	-0.998846	0.317869	0.913883
CUFFORG_0188	Olfr411	11	74345129	74352650	-	2629	87.4583	0.267788	0.18775	1.4263	0.153781	0.563465	-0.24543	0.187756	-1.30718	0.191153	0.952709	-0.193574	0.187755	-1.03099	0.302544	0.913883
CUFFORG_0207	Olfr721-ps1	14	14401298	14410095	+	3105	385.75	-0.294808	0.0778767	-3.78557	0.000153356	0.0147222	-0.15206	0.0773683	-1.9654	0.0493678	0.590327	-0.0783334	0.0771229	-1.0157	0.309774	0.913883
CUFFORG_0210	Olfr738	14	50407568	50415438	+	2114	64.2083	-0.0268032	0.162826	-0.164613	0.869249	0.948272	0.015416	0.162693	0.0947549	0.92451	0.993983	-0.163179	0.163275	-0.999409	0.317596	0.913883
CUFFORG_0211	Olfr739	14	50418626	50427107	+	2800	88.7083	0.434012	0.168517	2.57547	0.0100103	0.195455	-0.0994877	0.169481	-0.587015	0.557194	0.987476	0.173773	0.168951	1.02854	0.303694	0.913883
CUFFORG_0275	Olfr187	16	59035780	59039749	-	1087	387.5	0.0430561	0.0916941	0.469563	0.638667	0.852543	0.0824354	0.0915957	0.899992	0.368124	0.987476	-0.0919889	0.0920512	-0.999323	0.317638	0.913883
CUFFORG_0300	Olfr106-ps	17	37390340	37396256	+	2401	55.75	0.400887	0.163308	2.45478	0.014097	0.253746	0.0674355	0.164405	0.41018	0.681674	0.993983	-0.165269	0.165285	-0.999904	0.317357	0.913883
CUFFORG_0335	Olfr101	17	37297556	37304313	-	3081	166.375	0.269697	0.12256	2.20054	0.0277684	0.34397	0.123302	0.123043	1.00211	0.316291	0.982317	0.123419	0.123042	1.00307	0.315829	0.913883
CUFFORG_0388	Olfr1419	19	11868632	11875089	-	3137	171.167	0.18958	0.128038	1.48065	0.138699	0.562671	0.145904	0.128165	1.13841	0.25495	0.960086	0.129177	0.128215	1.00751	0.31369	0.913883
CUFFORG_0658	Olfr1173	2	88273040	88279875	-	5392	75.875	0.214651	0.162631	1.31987	0.186879	0.599293	-0.0315501	0.163267	-0.193242	0.84677	0.993983	-0.168224	0.163659	-1.02789	0.304	0.913883
CUFFORG_0815	Olfr1336	7	6456031	6466817	+	7019	467.333	-0.00510534	0.107637	-0.0474309	0.96217	0.989553	-0.0814217	0.107765	-0.755545	0.449922	0.987476	0.111402	0.107454	1.03674	0.299855	0.913883
CUFFORG_0817	Olfr291	7	84853573	84859612	+	3451	709.042	-0.0387044	0.0868912	-0.445435	0.656006	0.857629	0.0698561	0.086727	0.805471	0.420548	0.987476	-0.0892834	0.0869719	-1.02658	0.304619	0.913883
CUFFORG_0837	Olfr557	7	102695914	102700623	+	2602	89.5417	0.0919908	0.183549	0.501179	0.616245	0.84461	-0.317668	0.18378	-1.72853	0.0838934	0.746301	-0.185487	0.183699	-1.00973	0.312623	0.913883
CUFFORG_0865	Olfr617	7	103583997	103586456	+	2460	36.5833	0.2694	0.183736	1.46623	0.142585	0.562671	-0.192208	0.184311	-1.04285	0.29702	0.979023	-0.183868	0.1843	-0.997657	0.318446	0.913883
CUFFORG_0888	Olfr659	7	104667197	104671729	+	1457	23.5833	0.180277	0.184156	0.978935	0.327612	0.689298	-0.22367	0.184869	-1.20988	0.226324	NA	-0.185106	0.184799	-1.00166	0.316508	0.913883
CUFFORG_1021	Olfr690	7	105329057	105334079	-	1245	110.708	0.292498	0.178263	1.64082	0.100834	0.51677	-0.0238341	0.178507	-0.133519	0.893783	0.993983	-0.179529	0.178645	-1.00495	0.314922	0.913883
CUFFORG_1156	Olfr974	9	39937516	39943295	+	1718	170.083	-0.069589	0.11829	-0.588293	0.556335	0.822084	0.135252	0.117555	1.15055	0.249918	0.960086	-0.118507	0.118479	-1.00024	0.317196	0.913883
CUFFORG_1205	Olfr984	9	40096583	40114168	-	5169	355.125	0.117117	0.0944222	1.24036	0.214843	0.631375	-0.0174533	0.0947721	-0.18416	0.853888	0.993983	-0.0981887	0.0949969	-1.0336	0.301324	0.913883
CUFFORG_1236	Olfr463	11	87892618	87897387	-	2416	159.583	0.0173375	0.0916913	0.189086	0.850026	0.941636	0.0935586	0.0912107	1.02574	0.305013	0.979023	0.0925642	0.0912168	1.01477	0.310215	0.913883
CUFFORG_0495	Olfr1151	2	87855866	87858310	+	1249	36.9167	-0.159361	0.153474	-1.03836	0.299102	0.686622	-0.0850806	0.152869	-0.556558	0.577829	0.987476	0.149272	0.151069	0.988107	0.3231	0.922748
CUFFORG_0656	Olfr1171-ps1	2	88252231	88260177	-	3297	11.2083	0.14051	0.187614	0.748932	0.453898	0.763344	-0.208828	0.187733	-1.11237	0.26598	NA	-0.18537	0.187732	-0.987419	0.323437	0.922748
CUFFORG_0442	Olfr996	2	85579215	85580282	+	1068	12.25	0.0971178	0.184832	0.525438	0.599279	0.835679	0.0456058	0.184991	0.24653	0.805272	NA	-0.180361	0.185647	-0.971525	0.331287	0.926635
CUFFORG_0620	Olfr1100	2	86976063	86979899	-	2848	166.292	0.102744	0.107754	0.953505	0.340335	0.697419	0.0926426	0.1078	0.859397	0.390122	0.987476	0.104901	0.107745	0.973611	0.33025	0.926635
CUFFORG_0874	Olfr633	7	103944420	103948963	+	3932	148.333	0.190401	0.18334	1.03851	0.299031	0.686622	-0.212337	0.183479	-1.15728	0.247157	0.960086	-0.179617	0.183466	-0.979019	0.327571	0.926635
CUFFORG_0920	Olfr494	7	108367463	108369814	+	2352	41.5833	0.11235	0.163003	0.689255	0.490663	0.787193	-0.112918	0.164068	-0.688242	0.4913	0.987476	-0.161099	0.164309	-0.980462	0.326858	0.926635
CUFFORG_1008	Olfr666	7	104891535	104895939	-	2223	71	0.0748638	0.166465	0.449728	0.652906	0.856661	-0.164366	0.167057	-0.983892	0.325169	0.982449	-0.162463	0.167052	-0.972529	0.330787	0.926635
CUFFORG_1076	Olfr835	9	19032748	19037695	+	2702	378.25	-0.0521842	0.115263	-0.452739	0.650737	0.856661	-0.125775	0.115395	-1.08996	0.275733	0.967343	-0.112038	0.11537	-0.971123	0.331487	0.926635
CUFFORG_1166	Olfr847	9	19373668	19378655	-	2371	46	0.338971	0.182552	1.85685	0.0633329	0.446437	0.19119	0.182724	1.04634	0.295406	0.979023	-0.179324	0.183207	-0.978809	0.327674	0.926635
CUFFORG_0381	Olfr1495	19	13764606	13770248	+	2095	71.0833	0.0837937	0.173041	0.484241	0.628215	0.851416	0.0173301	0.173158	0.100082	0.920279	0.993983	-0.167733	0.173507	-0.966722	0.333683	0.9269
CUFFORG_0604	Olfr1080	2	86553181	86558138	-	979	155.417	-0.0705792	0.106751	-0.661158	0.508511	0.799187	-0.0354773	0.106577	-0.332881	0.739224	0.993983	-0.103195	0.106916	-0.965193	0.334448	0.9269
CUFFORG_1019	Olfr685	7	105178416	105186075	-	3583	207.792	0.0519673	0.171647	0.302757	0.762075	0.900712	-0.0380419	0.171706	-0.221553	0.824662	0.993983	-0.16607	0.171797	-0.966667	0.333711	0.9269
CUFFORG_0080	Olfr810	10	129787289	129794917	-	4935	292.167	0.0912276	0.171883	0.530755	0.595588	0.834114	-0.10603	0.171974	-0.616547	0.537534	0.987476	-0.162002	0.172002	-0.94186	0.346264	0.929582
CUFFORG_0290	Olfr209	16	59361160	59363993	-	1444	163.917	-0.0823036	0.101069	-0.814333	0.415454	0.738093	-0.00105405	0.100646	-0.0104729	0.991644	0.99869	-0.0941106	0.101132	-0.930575	0.352074	0.929582
CUFFORG_0314	Olfr126	17	37847483	37851981	+	1882	85.1667	0.00834991	0.157768	0.0529254	0.957791	0.988399	0.0519448	0.157639	0.329517	0.741765	0.993983	0.146785	0.157371	0.932733	0.350958	0.929582
CUFFORG_0330	Olfr95	17	37207950	37213085	-	5136	252.333	0.0721668	0.11239	0.642109	0.520803	0.806237	-0.0448223	0.112705	-0.397695	0.690855	0.993983	-0.107439	0.112883	-0.951775	0.341211	0.929582
CUFFORG_0341	Olfr113	17	37573758	37577663	-	1791	32.0417	0.0633494	0.167211	0.378859	0.704793	0.879862	0.119957	0.166915	0.71867	0.472344	NA	-0.161824	0.168447	-0.960682	0.336712	0.929582
CUFFORG_0638	Olfr1138	2	87737387	87738322	-	936	14.875	0.122522	0.182651	0.6708	0.502348	0.793834	-0.218657	0.183841	-1.18938	0.234288	NA	-0.172364	0.183683	-0.938379	0.34805	0.929582
CUFFORG_0722	Olfr32	2	90136073	90142293	-	3348	477.958	0.224355	0.114027	1.96755	0.0491195	0.410041	0.137691	0.114141	1.20633	0.227691	0.953847	-0.108626	0.114501	-0.948691	0.342778	0.929582
CUFFORG_0746	Olfr1309	2	111979876	111985309	-	4274	158.625	-0.296651	0.124458	-2.38355	0.0171466	0.283186	0.0102138	0.123288	0.082845	0.933975	0.993983	0.116446	0.12293	0.947248	0.343512	0.929582
CUFFORG_0861	Olfr606	7	103449057	103452911	+	2029	26.6667	0.133649	0.187664	0.712172	0.476358	0.775591	-0.208358	0.187593	-1.11069	0.2667	NA	-0.179882	0.187601	-0.958858	0.33763	0.929582
CUFFORG_0866	Olfr618	7	103590199	103600431	+	3191	91.6667	0.147384	0.179662	0.820337	0.412024	0.738093	-0.151301	0.179918	-0.840946	0.400378	0.987476	-0.168559	0.179934	-0.936779	0.348872	0.929582
CUFFORG_0890	Olfr661	7	104686910	104690583	+	3008	119.833	0.100059	0.18548	0.539458	0.589571	0.833082	-0.148557	0.185548	-0.800636	0.423342	0.987476	-0.175641	0.185556	-0.946566	0.34386	0.929582
CUFFORG_0940	Olfr539	7	140667289	140668248	+	960	20.0833	0.0843811	0.18452	0.4573	0.647455	0.85627	0.0352392	0.184619	0.190875	0.848623	NA	-0.17198	0.185038	-0.92943	0.352666	0.929582
CUFFORG_0959	Olfr553	7	102611281	102618198	-	3987	158.333	0.204619	0.179947	1.13711	0.255492	0.660865	-0.0686042	0.180077	-0.380972	0.703224	0.993983	-0.169269	0.18013	-0.939704	0.34737	0.929582
CUFFORG_1003	Olfr648	7	104177181	104183358	-	3312	57.125	-0.0493399	0.187753	-0.262792	0.792711	0.912393	-0.194367	0.18775	-1.03525	0.300554	0.979023	-0.178151	0.18775	-0.948874	0.342685	0.929582
CUFFORG_1032	Olfr706	7	106882589	106888162	-	4931	744	0.135208	0.0800649	1.68873	0.0912708	0.497094	0.0876682	0.0801398	1.09394	0.273981	0.967343	-0.0750757	0.0804145	-0.933608	0.350506	0.929582
CUFFORG_1216	Olfr1316	2	112127653	112134972	-	3848	109.625	0.127706	0.147177	0.867704	0.385557	0.719872	0.165551	0.147064	1.12571	0.260287	0.964996	0.139054	0.147143	0.945031	0.344643	0.929582
CUFFORG_1219	Olfr1318	2	112154198	112159157	+	3940	207.792	0.163186	0.096585	1.68956	0.0911124	0.497094	0.139998	0.0966845	1.44799	0.14762	0.885123	0.0925119	0.0968925	0.954789	0.339684	0.929582
CUFFORG_1234	Olfr170	16	19605696	19611882	-	1437	294.083	-0.00236372	0.113413	-0.0208417	0.983372	0.999849	0.138123	0.113086	1.22141	0.221932	0.953847	0.10681	0.113156	0.943916	0.345213	0.929582
CUFFORG_0842	Olfr570	7	102894577	102901710	+	1423	77.5417	0.193551	0.186964	1.03523	0.300561	0.686622	-0.191972	0.187048	-1.02633	0.304737	0.979023	-0.173157	0.187043	-0.925758	0.354572	0.932072
CUFFORG_0062	Olfr1357	10	78611003	78618074	-	2306	175.375	0.108426	0.175224	0.618786	0.536057	0.806237	-0.174072	0.175404	-0.992407	0.320999	0.982317	-0.162045	0.175396	-0.923881	0.355548	0.932113
CUFFORG_1039	Olfr469	7	107820566	107825541	-	3171	154.083	-0.020674	0.114429	-0.180671	0.856626	0.943554	0.11373	0.113838	0.999044	0.317773	0.982317	0.104585	0.113877	0.918403	0.358408	0.937077
CUFFORG_0603	Olfr1079	2	86536961	86542480	-	2141	133.625	0.0157655	0.130628	0.12069	0.903937	0.965541	-0.23958	0.13157	-1.82094	0.0686162	0.67625	-0.119773	0.13111	-0.913527	0.360965	0.940458
CUFFORG_0964	Olfr569	7	102883709	102890872	-	4731	94.3333	0.111734	0.183874	0.607668	0.543407	0.811939	-0.0803974	0.183968	-0.43702	0.662097	0.993983	-0.167866	0.184014	-0.912244	0.36164	0.940458
CUFFORG_0377	Olfr1489	19	13631621	13639665	+	6882	78.0417	0.0774972	0.160832	0.481851	0.629912	0.851664	0.21306	0.160449	1.3279	0.184212	0.951031	0.145818	0.160636	0.907757	0.364006	0.941563
CUFFORG_0575	Olfr1042	2	86156743	86161838	-	5096	80.9167	0.241137	0.187756	1.28431	0.199033	0.608185	-0.173735	0.187751	-0.925345	0.354786	0.987476	-0.170508	0.187751	-0.908159	0.363794	0.941563
CUFFORG_0179	Olfr394	11	73883337	73890773	-	5631	189.75	-0.0263318	0.111897	-0.235322	0.813959	0.922914	0.110551	0.111402	0.992367	0.321019	0.982317	-0.101431	0.112186	-0.904126	0.365929	0.943386
CUFFORG_0405	Olfr1458	19	13101593	13106775	-	1914	44.9167	0.0733841	0.155275	0.472608	0.636493	0.852543	-0.0383872	0.155943	-0.246162	0.805557	0.993983	0.138705	0.154899	0.89545	0.370547	0.943386
CUFFORG_0535	Olfr1288	2	111474101	111479994	+	1326	71.9583	-0.00415671	0.122896	-0.033823	0.973018	0.998145	0.0357577	0.122586	0.291695	0.77052	0.993983	-0.111456	0.12376	-0.900585	0.367809	0.943386
CUFFORG_0536	Olfr1291-ps1	2	111497263	111504240	+	5007	163.833	-0.00880573	0.13476	-0.0653438	0.9479	0.985543	-0.0708679	0.134928	-0.525228	0.599425	0.988642	-0.120976	0.135068	-0.895667	0.370431	0.943386
CUFFORG_0886	Olfr656	7	104613974	104621338	+	3807	85.3333	0.259912	0.18213	1.42707	0.153561	0.563465	-0.0182682	0.18232	-0.100199	0.920187	0.993983	-0.164441	0.182432	-0.901382	0.367385	0.943386
CUFFORG_1138	Olfr933	9	38975651	38978348	+	2698	69.5	0.263019	0.182684	1.43975	0.149939	0.562671	-0.0840577	0.182955	-0.459445	0.645915	0.993983	-0.164216	0.183025	-0.897235	0.369594	0.943386
CUFFORG_0001	Olfr1413	1	92571567	92574374	+	1343	24.9583	0.111899	0.173003	0.646804	0.517759	0.804537	0.0141214	0.17351	0.0813866	0.935134	NA	0.115058	0.172987	0.665126	0.50597	0.944465
CUFFORG_0008	Olfr218	1	173197808	173206336	+	3623	52.375	0.0504119	0.179155	0.281387	0.778413	0.907394	-0.110248	0.179411	-0.614496	0.538888	0.987476	-0.127489	0.17944	-0.710481	0.477406	0.944465
CUFFORG_0013	Olfr430	1	174066605	174072273	+	4102	58.9583	0.0439569	0.180568	0.243437	0.807667	0.918492	-0.214909	0.180889	-1.18807	0.234806	0.953847	-0.138314	0.18079	-0.765053	0.44424	0.944465
[truncated: 865 more rows]
