# Supplementary material for: Variation in olfactory neuron repertoires is genetically controlled and environmentally modulated
Source: eLife. 2017 Apr 25;6:e21476. doi: 10.7554/eLife.21476 (PMC5404925; doi:10.7554/eLife.21476)
Supplement: Supplementary file 1. — (1) Information on the sex, age and strain of the samples sequenced, along with the accession numbers for the raw data; and (2) information on the reconstructed OR alleles for the CAST strain. DOI: http://dx.doi.org/10.7554/eLife.21476.021 [file elife-21476-supp1.xlsx]

## Sheet: Sheet1
sample		strain	age	sex		Illumina platform	stranded	ENA ID
∆Olfr7∆ WOM
delta1		129/SvEv- ∆Olfr7∆	9 weeks	male		HiSeq 2500	yes	ERS473426
delta2		129/SvEv- ∆Olfr7∆	9 weeks	male		HiSeq 2500	yes	ERS473427
delta3		129/SvEv- ∆Olfr7∆	9 weeks	male		HiSeq 2500	yes	ERS473428
WOM of three strains of mice
B6_1		C57BL/6J	10 weeks	male		HiSeq 2500	yes	ERS658588
B6_2		C57BL/6J	10 weeks	male		HiSeq 2500	yes	ERS658589
B6_3		C57BL/6J	10 weeks	male		HiSeq 2500	yes	ERS658590
B6_4		C57BL/6J	10 weeks	female		HiSeq 2500	yes	ERS658591
B6_5		C57BL/6J	10 weeks	female		HiSeq 2500	yes	ERS658592
B6_6		C57BL/6J	10 weeks	female		HiSeq 2500	yes	ERS658593
129_1		129S5/SvEv	11 weeks	male		HiSeq 2000	no	ERS215497
129_2		129S5/SvEv	11 weeks	male		HiSeq 2000	no	ERS215498
129_3		129S5/SvEv	11 weeks	male		HiSeq 2000	no	ERS215499
cast1		CAST/EiJ	12 weeks	female		HiSeq 2500	yes	ERS473423
cast2		CAST/EiJ	12 weeks	female		HiSeq 2500	yes	ERS473424
cast3		CAST/EiJ	12 weeks	female		HiSeq 2500	yes	ERS473425
WOM of cross-fostered B6 (black) and 129 (agouti) mice
black1		C57BL/6NTac	10 weeks	female		HiSeq 2000	no	ERS373470
black2		C57BL/6NTac	10 weeks	female		HiSeq 2000	no	ERS373471
black3		C57BL/6NTac	10 weeks	female		HiSeq 2000	no	ERS373472
black4		C57BL/6NTac	10 weeks	female		HiSeq 2000	no	ERS373473
black5		C57BL/6NTac	10 weeks	male		HiSeq 2000	no	ERS373474
black6		C57BL/6NTac	10 weeks	male		HiSeq 2000	no	ERS373475
agouti1		129S5/SvEv	10 weeks	female		HiSeq 2000	no	ERS373476
agouti2		129S5/SvEv	10 weeks	female		HiSeq 2000	no	ERS373477
agouti3		129S5/SvEv	10 weeks	female		HiSeq 2000	no	ERS373478
agouti4		129S5/SvEv	10 weeks	female		HiSeq 2000	no	ERS373479
agouti5		129S5/SvEv	10 weeks	male		HiSeq 2000	no	ERS373480
agouti6		129S5/SvEv	10 weeks	male		HiSeq 2000	no	ERS373481
WOM of B6 newborn pups
pups1		C57BL/6J	E19.5	mixed		HiSeq 2000	no	ERS223116
pups2		C57BL/6J	E19.5	mixed		HiSeq 2000	no	ERS223117
pups3		C57BL/6J	E19.5	mixed		HiSeq 2000	no	ERS223118
WOM of Olfr2>Olfr1507 homozygous mice
control1		C57BL/6NTac	10 weeks	male		HiSeq 2500	yes	ERS1123214
control2		C57BL/6NTac	10 weeks	male		HiSeq 2500	yes	ERS1123215
control3		C57BL/6NTac	10 weeks	male		HiSeq 2500	yes	ERS1123216
control4		C57BL/6NTac	10 weeks	male		HiSeq 2500	yes	ERS1123217
Olfr2>Olfr1507_1		C57BL/6NTac-Olfr2>Olfr1507	10 weeks	male		HiSeq 2500	yes	ERS1123218
Olfr2>Olfr1507_2		C57BL/6NTac-Olfr2>Olfr1507	10 weeks	male		HiSeq 2500	yes	ERS1123219
Olfr2>Olfr1507_3		C57BL/6NTac-Olfr2>Olfr1507	10 weeks	male		HiSeq 2500	yes	ERS1123220
Olfr2>Olfr1507_4		C57BL/6NTac-Olfr2>Olfr1507	10 weeks	male		HiSeq 2500	yes	ERS1123221
WOM of mice exposed to (R)-carvone+heptanal+acetophenone+eugenol
control1		C57BL/6J	24 weeks	male		HiSeq 2500	yes	ERS427453
control2		C57BL/6J	24 weeks	male		HiSeq 2500	yes	ERS427454
control3		C57BL/6J	24 weeks	male		HiSeq 2500	yes	ERS427455
control4		C57BL/6J	24 weeks	female		HiSeq 2500	yes	ERS427456
control5		C57BL/6J	24 weeks	female		HiSeq 2500	yes	ERS427457
control6		C57BL/6J	24 weeks	female		HiSeq 2500	yes	ERS427458
odour1		C57BL/6J	24 weeks	male		HiSeq 2500	yes	ERS427447
odour2		C57BL/6J	24 weeks	male		HiSeq 2500	yes	ERS427448
odour3		C57BL/6J	24 weeks	male		HiSeq 2500	yes	ERS427449
odour4		C57BL/6J	24 weeks	female		HiSeq 2500	yes	ERS427450
odour5		C57BL/6J	24 weeks	female		HiSeq 2500	yes	ERS427451
odour6		C57BL/6J	24 weeks	female		HiSeq 2500	yes	ERS427452
WOM of mice exposed to (R)-carvone, heptanal or the combination of the two
control1		C57BL/6J	10 weeks	male		HiSeq 2500	yes	ERS658588
control2		C57BL/6J	10 weeks	male		HiSeq 2500	yes	ERS658589
control3		C57BL/6J	10 weeks	male		HiSeq 2500	yes	ERS658590
control4		C57BL/6J	10 weeks	female		HiSeq 2500	yes	ERS658591
control5		C57BL/6J	10 weeks	female		HiSeq 2500	yes	ERS658592
control6		C57BL/6J	10 weeks	female		HiSeq 2500	yes	ERS658593
carvone1		C57BL/6J	10 weeks	male		HiSeq 2500	yes	ERS658594
carvone2		C57BL/6J	10 weeks	male		HiSeq 2500	yes	ERS658595
carvone3		C57BL/6J	10 weeks	male		HiSeq 2500	yes	ERS658596
carvone4		C57BL/6J	10 weeks	female		HiSeq 2500	yes	ERS658597
carvone5		C57BL/6J	10 weeks	female		HiSeq 2500	yes	ERS658598
carvone6		C57BL/6J	10 weeks	female		HiSeq 2500	yes	ERS658599
heptanal1		C57BL/6J	10 weeks	male		HiSeq 2500	yes	ERS658600
heptanal2		C57BL/6J	10 weeks	male		HiSeq 2500	yes	ERS658601
heptanal3		C57BL/6J	10 weeks	male		HiSeq 2500	yes	ERS658602
heptanal4		C57BL/6J	10 weeks	female		HiSeq 2500	yes	ERS658603
heptanal5		C57BL/6J	10 weeks	female		HiSeq 2500	yes	ERS658604
heptanal6		C57BL/6J	10 weeks	female		HiSeq 2500	yes	ERS658605
both1		C57BL/6J	10 weeks	male		HiSeq 2500	yes	ERS658606
both2		C57BL/6J	10 weeks	male		HiSeq 2500	yes	ERS658607
both3		C57BL/6J	10 weeks	male		HiSeq 2500	yes	ERS658608
both4		C57BL/6J	10 weeks	female		HiSeq 2500	yes	ERS658609
both5		C57BL/6J	10 weeks	female		HiSeq 2500	yes	ERS658610
both6		C57BL/6J	10 weeks	female		HiSeq 2500	yes	ERS658611
Details of the animals used for each dataset, along with the sequencing platform.
The column 'stranded' indicates whether the library prep construction was strand-specific. All raw sequencing data is available through the European Nucelotide Archive (ENA).

## Sheet: Sheet2
Clade OR gene names	New CAST/EiJ alleles
Olfr1458(38), Olfr1459(22), Olfr1462, Olfr1454(12)	1
Olfr1502(16), Olfr1505(5)	1
Olfr1477(10), Olfr1480(23), Olfr1484(23), Olfr1487(11)	2
Olfr46(14), Olfr61, Olfr538(19)	1
Olfr393(55), Olfr391, Olfr394(51)	2
Olfr209(33)	1
Olfr1151(80), Olfr1152(4), Olfr1132	2
Olfr482(15), Olfr484(14), Olfr495(27), Olfr507(22), Olfr510(31)	1
Olfr635(23)	1
Olfr911(61)	1
Olfr467(22), Olfr471	1
Olfr661(30)	1
Olfr525(50), Olfr532(53)	1
Olfr384(49), Olfr385(18), Olfr381(21), Olfr382, Olfr387	2
Olfr646(59)	1
Olfr1331(38), Olfr1333(43), Olfr1335(9)	2
Olfr285(31)	1
Olfr212(16), Olfr213(19)	1
Olfr1402(83)	2
Olfr644(18), Olfr643(33)	1
Olfr1375(32)	1
Olfr418(20)	1
Olfr1415(11)	1
Olfr1465(33)	Olfr1464 polymorphism
Olfr583(29), Olfr585(4)	Olfr566 polymorphism
Olfr749(27)	Olfr747 polymorphism
Olfr27(16)	Olfr949 polymorphism
Olfr624(9)	Olfr621 polymorphism
Olfr1432(10)	Olfr1555 polymorphism
Olfr1471(11)	Olfr1474 polymorphism
Olfr1377(12), Olfr1378(4)	Olfr1376 polymorphism
Olfr1447(12)	Olfr1446 polymorphism
New OR alleles identified in the CAST genome.
For each OR clade, the gene names are indicated along with the number of het SNPs in their coding sequence in parenthesis. Using the sequencing data from these genes, new alleles were reconstructed.
